# Supplementary material for: Changes in the Oligodendrocyte Progenitor Cell Proteome with Ageing
Source: Mol Cell Proteomics. 2020 Nov 23;19(8):1281–302. doi: 10.1074/mcp.RA120.002102 (PMC8015006; doi:10.1074/mcp.RA120.002102)
Supplement: Supplementary file 1 [file mmc1.zip]

Archive with 8 entries (8 files):
- 160324_0_supp_515362_q95d32.xlsx
- 160324_0_supp_515363_q95d32.xlsx
- 160324_0_supp_515364_q95d32.xlsx
- 160324_0_supp_515365_q95d33.xlsx
- 160324_0_supp_515366_q95d33.xlsx
- 160324_0_supp_515367_q95d33.xlsx
- 160324_0_supp_515368_q95d33.xlsx
- 160324_0_supp_515398_q95d33.pdf
