# Supplementary material for: Changes in the Oligodendrocyte Progenitor Cell Proteome with Ageing
Source: Mol Cell Proteomics. 2020 Nov 23;19(8):1281–302. doi: 10.1074/mcp.RA120.002102 (PMC8015006; doi:10.1074/mcp.RA120.002102)
Supplement: Supplementary file 1 [file mmc1.zip › 160324_0_supp_515362_q95d32.xlsx]

## Sheet: OPC_TotalProteome_allData
Uniprot Accesion	Protein names	Gene names	Neo.1	Young.1	Aged.1	Neo.2	Young.2	Aged.2	Neo.3	Young.3	Aged.3	Neo.4	Young.4	Aged.4	Neo.5	Young.5	Aged.5	Neo.6	Young.6	Aged.6	Average Neo	SD Neo	Average Young	SD young	Average Aged	SD Aged
A0A023IMI6	Proteasome subunit beta (EC 3.4.25.1)	Psmb8	-0.738347	0.364169	0.403794	-0.776773	0.0551354	0.528349	-0.955078	0.0533864	0.915593	-1.04649	0.335397	0.774057	-0.849542	0.0757546	0.682957	-0.801009	0.319516	0.510633	-0.861206	0.117578	0.20056	0.153287	0.635897	0.198593
A0A059NZR0	HN1 (Hematological and neurological expressed sequence 1)	Jpt1	1.38642	-0.554455	-0.785891	0.616319	-0.235247	-0.47274	1.38195	-0.731178	-0.63396	1.46332	-0.655724	-0.502208	0.948538	-0.304345	-0.712339	0.992275	-0.68862	-0.406686	1.13147	0.333492	-0.528262	0.209675	-0.585637	0.159583
A0A096MIS5	Transmembrane protein 168	Tmem168	-0.615336	-0.0956546	0.0956546	-0.738332	-0.00909991	0.00909991	-0.746714	-0.0920092	0.0920092	0.0967386	0.164892	-0.164892	-0.158354	0.0154216	-0.0154216	0.00350169	-0.00499204	0.00499204	-0.359749	0.384521	-0.00357374	0.094946	0.00357374	0.0524809
A0A096MIT2	Deleted.		1.1593	-0.243532	-0.893522	0.840701	-0.29778	-0.535579	1.31882	-0.540744	-0.604753	1.10101	-0.400051	-0.623814	1.05349	-0.162086	-0.92104	1.19839	-0.611612	-0.556113	1.11195	0.161012	-0.375968	0.174733	-0.689137	0.18914
A0A096MIT4	Interleukin-33	Il33	-1.19056	-0.254522	0.254522	-0.49943	-0.217828	0.217828	-1.14627	0.0408713	-0.0408713	-0.470737	-0.222861	0.693598	-0.962842	0.336833	0.626009	-1.01941	1.25593	-1.25593	-0.881543	0.318109	0.156404	0.584398	0.0825263	0.720289
A0A096MIT5	Deleted.		0.611376	-0.270756	-0.340621	0.512736	-0.251708	-0.203907	0.494334	-0.194599	-0.299735	0.367712	0.0855808	-0.453293	0.147676	0.389716	-0.541812	0.463423	-0.560421	-0.396755	0.432876	0.160334	-0.133698	0.328803	-0.372687	0.12522
A0A096MIT7	Synapsin-3	Syn3	-0.8691	0.354267	0.569688	-0.424572	0.331541	0.119728	-0.367404	0.14124	0.215156	-0.656824	0.279724	0.3771	-0.0846995	-0.0455807	0.0644286	-1.22593	1.07798	0.18142	-0.604755	0.404402	0.356528	0.383421	0.254587	0.198458
A0A096MIU6	Low affinity immunoglobulin gamma Fc region receptor III-like	LOC103694908	-0.314207	-0.21774	0.21774	0.151593	-0.598608	0.598608	-0.39356	-0.213254	0.213254	-1.84503	-0.352925	0.352925	-1.62784	0.0731758	-0.0731758	-1.2543	0.230597	-0.230597	-0.880556	0.80642	-0.179792	0.296767	0.179792	0.317956
A0A096MIV5	ATP-binding cassette subfamily F member 2	Abcf2	0.725591	-0.305299	-0.421139	0.613051	-0.264167	-0.271143	0.760671	-0.320951	-0.359703	0.497448	-0.113777	-0.404566	0.693533	-0.316331	-0.326713	0.90665	-0.140931	-0.60932	0.699491	0.138324	-0.243576	0.0926256	-0.398764	0.130223
A0A096MIX0	MORC family CW-type zinc finger 3	Morc3	0.808271	-0.29848	-0.439414	0.351265	-0.343302	0.0423696	0.449544	-0.152339	-0.358223	0.375648	0.187797	-0.563445	0.0267538	-0.190045	-0.0110803	-0.168735	0.0366245	-0.0915365	0.307124	0.341504	-0.126624	0.203312	-0.236888	0.214774
A0A096MIX1	Glucan (1,4-alpha-), branching enzyme 1 (Fragment)	Gbe1	-0.29058	0.282192	0.233287	-0.220989	-0.0479943	0.14689	-0.0912052	0.0847742	0.00643098	-0.703326	0.200625	0.414836	-0.445475	0.0306381	0.332107	-0.0726581	0.113346	0.0596353	-0.304039	0.238893	0.110597	0.118126	0.198864	0.131079
A0A096MIX2	DEAD (Asp-Glu-Ala-Asp) box polypeptide 17, isoform CRA_a (DEAD-box helicase 17)	Ddx17	0.91882	-0.438948	-0.479871	0.527451	-0.319633	-0.212205	0.843762	-0.416992	-0.363345	0.70192	-0.275393	-0.392394	0.486439	-0.141856	-0.239214	0.726149	-0.445404	-0.302926	0.700757	0.170068	-0.339704	0.118893	-0.331659	0.107091
A0A096MIY3	Thymine-DNA glycosylase	Tdg	0.393011	-0.254832	0.254832	1.07836	-0.569096	-0.509266	1.55252	-0.678143	-0.874377	0.843268	-0.396725	-0.289269	0.438581	-0.316393	-0.276701	0.258034	0.273109	-0.357472	0.76063	0.495245	-0.32368	0.332313	-0.342042	0.409742
A0A096MIZ1	Paralemmin 2	Palm2	-0.78815	0.372495	0.543955	-0.470999	0.337363	0.339563	-0.637837	0.386635	0.243326	-0.730198	0.652171	0.0780268	-0.409184	0.118029	0.291155	-0.444739	0.206774	0.237965	-0.580184	0.160366	0.345578	0.183042	0.288999	0.12585
A0A096MJ11	Gasdermin D (Gasdermin domain containing 1 (Predicted), isoform CRA_a)	Gsdmd	-0.218455	0.151368	0.0635183	-0.316119	-0.197187	0.510149	-0.47232	0.0610427	0.412003	-0.523983	0.378318	0.130765	-0.439922	0.0920961	0.366607	-0.274193	0.134217	0.131141	-0.374165	0.121666	0.103309	0.184989	0.269031	0.190739
A0A096MJ27	Uncharacterized protein (Fragment)	Mdn1	0.991187	-0.42175	-0.542144	0.499623	-0.197631	-0.301992	0.797449	-0.234227	-0.518919	0.820582	-0.273352	-0.675117	0.205325	-0.226916	-0.0279621	0.295606	-0.0251686	-0.216576	0.601629	0.31596	-0.229841	0.127811	-0.380452	0.215181
A0A096MJ28	Integrator complex subunit 2 (Similar to RIKEN cDNA 2810417D08 (Predicted))	Ints2	1.04304	-0.578619	-0.381697	0.505925	-0.335711	-0.083188	0.796821	-0.47932	-0.390326	0.608872	-0.233998	-0.413664	0.675126	-0.473532	-0.169109	0.682817	-0.420482	0.0234366	0.718767	0.185377	-0.420277	0.121034	-0.235758	0.182867
A0A096MJ38	Interferon-induced protein with tetratricopeptide repeats 1B-like	Ifit1bl	-0.0550672	-0.0137406	0.184314	-0.516746	0.16655	0.490295	-0.543748	0.132326	0.396299	-0.437332	0.379116	0.0445555	0.244234	0.0866758	-0.0330589	-0.36953	0.273597	0.245027	-0.279698	0.311061	0.170754	0.138991	0.221239	0.202108
A0A096MJ39	Platelet glycoprotein 4	Cd36	-0.767171	0.398434	0.368737	-0.726213	0.417382	0.30883	-0.731945	0.190006	0.541939	NA	NA	NA	NA	NA	NA	NA	NA	NA	-0.741776	0.0221785	0.335274	0.126162	0.406502	0.121056
A0A096MJ70	PR/SET domain 16	Prdm16	0.654171	-0.292153	-0.362018	0.61179	-0.290544	-0.352881	0.996206	-0.28348	-0.414724	1.46684	-0.536211	-0.906804	0.850391	-0.417706	-0.405916	1.03578	-0.570608	-0.184545	0.935863	0.312167	-0.39845	0.130498	-0.437815	0.0930927
A0A096MJ99	Vesicle-associated membrane protein 4 (Vesicle-associated membrane protein 4 (Predicted), isoform CRA_b)	Vamp4	0.619639	-0.267262	-0.352378	0.19818	-0.0548814	-0.143298	0.457858	-0.304575	-0.153283	0.850963	-0.407725	-0.443238	0.279641	-0.100649	-0.178992	0.488753	-0.544141	0.0553882	0.482506	0.235461	-0.279872	0.184226	-0.202634	0.144858
A0A096MJE3	G1 to S phase transition 2 (RCG36424)	Gspt2	0.765106	0.197968	-0.197968	0.188027	-0.0213934	0.0213934	0.0210424	0.456982	-0.456982	-0.620553	0.0523635	-0.0523635	-0.801032	-0.145826	0.145826	-0.845545	-0.348162	0.348162	-0.215492	0.645639	0.0319887	0.278412	-0.0319887	0.311074
A0A096MJG7	Nebulette (Fragment)	Nebl	-0.905958	0.89811	-0.0617006	-1.39158	1.03359	0.304478	-1.18745	0.875366	0.312085	-0.954167	0.676525	0.422492	-1.29377	0.781402	0.447403	-0.858823	0.681289	0.327579	-1.09862	0.222389	0.82438	0.138555	0.292056	0.192153
A0A096MJG9	Uncharacterized protein (Fragment)	Mdn1	0.395783	0.0111079	-0.0111079	0.740241	0.178559	-0.178559	0.790029	-0.0266234	0.0266234	0.414361	-0.14302	0.14302	0.295065	0.20588	-0.20588	0.616748	0.0648235	-0.0648235	0.542038	0.202511	0.0484545	0.130898	-0.0484545	0.102074
A0A096MJI4	Uncharacterized protein (Fragment)	Gigyf2	0.59416	-0.21114	-0.385952	0.438857	-0.259953	-0.166128	0.573878	-0.30196	-0.248707	0.552807	-0.219553	-0.302024	0.516679	-0.470299	-0.084784	0.942171	-0.441306	-0.500866	0.603092	0.174858	-0.317368	0.11237	-0.28141	0.167351
A0A096MJK1	PBX/knotted 1 homeobox 2	Pknox2	1.11379	0.12855	-0.12855	0.966833	0.214002	-0.214002	1.05905	-0.06262	0.06262	NA	NA	NA	NA	NA	NA	NA	NA	NA	1.04656	0.074273	0.0933109	0.141638	-0.0933109	0.141638
A0A096MJL5	DNA polymerase alpha catalytic subunit (Fragment)	Pola1	1.50719	-0.480151	-0.803343	1.36904	-0.371747	-0.782859	1.5855	-0.77353	-0.687357	0.993512	-0.247104	-0.620935	1.04248	-0.171214	-0.75767	0.880469	-0.538362	-0.32966	1.2297	0.295232	-0.430351	0.217294	-0.663637	0.196413
A0A096MJN4	Septin 4	Sept4	-1.86069	0.914153	0.726888	-1.21785	0.519063	0.67591	-1.04568	0.623772	0.530066	-1.40682	0.823512	0.626967	-1.28275	0.773875	0.563115	-1.54136	1.04501	0.651507	-1.39253	0.284394	0.783232	0.191099	0.629075	0.0812661
A0A096MJP4	Centrosomal protein of 41 kDa (Testis specific, 14, isoform CRA_a)	Cep41	NA	NA	NA	NA	NA	NA	NA	NA	NA	0.141149	-0.0601158	-0.159245	-0.213531	0.0162024	0.312811	-0.328774	0.169759	0.119114	-0.133719	0.244917	0.0419487	0.11708	0.0908935	0.136965
A0A096MJP9	DNA damage-inducible 1 homolog 2	Ddi2	0.108961	-0.0200581	-0.135907	0.154188	-0.0175883	-0.149419	0.116294	-0.165624	0.0611731	0.0472072	0.00719467	-0.106286	0.127313	0.0336324	-0.156233	0.131276	0.0235942	-0.188994	0.114207	0.0362835	-0.0231416	0.0730336	-0.112611	0.0997844
A0A096MJR6	Poly [ADP-ribose] polymerase (PARP) (EC 2.4.2.-) (Fragment)		0.160451	-0.146409	-0.0140426	-0.545847	0.194945	0.350901	-0.416039	0.134154	0.281885	-0.379645	0.248499	0.131146	-0.54085	0.0824031	0.223718	-0.635625	0.054882	-0.123659	-0.392926	0.286742	0.0947458	0.137935	0.141658	0.202974
A0A096MJT6	Similar to RIKEN cDNA D630029K19	RGD1307100	-0.346718	0.144137	0.170055	-0.31914	0.15436	0.16478	-0.023021	0.0456176	0.0426882	-0.49329	-0.291759	0.291759	-0.923889	-0.389401	0.389401	-0.713205	-0.0943308	0.0943308	-0.469877	0.317318	-0.071896	0.228615	0.192169	0.132356
A0A096MJV6	Zinc finger protein X-linked	Zfx	1.12306	-0.455173	-0.650393	0.37114	-0.414658	0.0488978	0.595914	-0.321139	-0.270511	0.390472	-0.189327	-0.160341	0.405865	-0.44908	0.0131971	0.936982	-0.887081	-0.214245	0.637239	0.320254	-0.452743	0.235298	-0.205566	0.280341
A0A096MJW8	Phosphoinositide phospholipase C (EC 3.1.4.11)	Plch1	-1.60145	-0.0409335	0.0409335	-1.47075	-0.00313211	0.00313211	-1.57704	0.207292	-0.207292	NA	NA	NA	NA	NA	NA	NA	NA	NA	-1.54974	0.0694944	0.0544089	0.133743	-0.0544089	0.133743
A0A096MJX5	Similar to Hypothetical protein MGC11690	RGD1305178	0.439671	-0.26615	-0.204774	0.204982	-0.33164	0.1332	0.268901	-0.245485	0.0378395	0.285056	-0.143398	-0.0599695	0.311141	-0.257073	0.0533542	0.491002	-0.462018	-0.0445974	0.333459	0.109193	-0.284294	0.106071	-0.0141579	0.128275
A0A096MJY4	Myocyte-specific enhancer factor 2C (Myocyte enhancer factor 2C)	Mef2c	-0.413709	0.440474	0.0278765	-0.592909	0.0357577	0.526695	-0.708274	0.193939	0.497799	-0.442792	0.0750456	0.367747	-0.676831	0.136026	0.540804	-0.740527	0.201439	0.539088	-0.59584	0.139096	0.180447	0.143006	0.416668	0.223475
A0A096MJY6	Glucan (1,4-alpha-), branching enzyme 1 (Fragment)	Gbe1	-0.2412	0.0709398	0.126233	-0.112894	0.014274	0.112242	-0.0366372	0.0246278	0.0931824	-0.29723	0.148089	0.146842	-0.224053	-0.0749794	0.390397	0.00360879	-0.15339	-0.0743925	-0.151401	0.12107	0.00492692	0.106563	0.132417	0.166784
A0A096MJY8	Acetyl-CoA acetyltransferase 2-like 1	Acat2l1	NA	NA	NA	NA	NA	NA	NA	NA	NA	-0.395786	-0.00649743	0.00649743	0.244254	0.707017	-0.707017	0.296819	0.597431	-0.597431	0.0484288	0.385598	0.43265	0.38424	-0.43265	0.0774885
A0A096MJZ0	Dynein light chain 1, axonemal (LC1)	Dnal1	0.22196	-0.108627	-0.156799	0.335883	-0.124789	-0.211094	0.498047	-0.236734	-0.338182	0.230766	-0.232046	-0.0328108	0.097989	0.175198	-0.261179	-0.231965	0.031954	-0.0823813	0.192113	0.247124	-0.0825072	0.160082	-0.180408	0.0976831
A0A096MJZ2	RCG21429, isoform CRA_b (Transducin (beta)-like 2)	Tbl2	0.403123	-0.0799216	-0.232912	0.253293	-0.192576	-0.0643869	0.339632	-0.089168	-0.278892	0.38308	-0.263995	-0.239295	0.17352	-0.00668014	-0.0402275	0.399457	-0.248998	-0.182255	0.325351	0.0930825	-0.14689	0.103636	-0.172995	0.104204
A0A096MK13	DNA polymerase (EC 2.7.7.7) (Fragment)	Pola1	1.01739	-0.464618	-0.602431	0.96773	-0.426337	-0.794234	1.49354	-0.535555	-0.822631	0.837129	-0.261554	-0.546022	0.534381	-0.165087	-0.242224	0.600436	-0.246105	-0.0778097	0.908436	0.345717	-0.349876	0.145743	-0.514225	0.333744
A0A096MK18	Inositol hexakisphosphate and diphosphoinositol-pentakisphosphate kinase (EC 2.7.4.21) (EC 2.7.4.24) (Fragment)	Ppip5k2	-0.230294	0.069452	0.0421633	0.0792602	-0.0142582	-0.152579	0.183463	-0.056482	-0.126981	-0.326329	-0.229247	0.229247	0.700602	0.449339	-0.449339	0.804096	0.226034	-0.226034	0.2018	0.467449	0.0741398	0.236976	-0.113921	0.17857
A0A096MK30	Moesin (Moesin, isoform CRA_a)	Msn	-0.121004	0.18906	-0.0165747	-0.442671	0.17709	0.270963	-0.383165	0.198098	0.188157	-0.489166	0.30624	0.194461	-0.522326	0.165725	0.422687	-0.271736	0.119313	0.227406	-0.371678	0.151325	0.192588	0.0621138	0.214516	0.15867
A0A096MK61	Cartilage-associated protein-like 1 (Similar to Cartilage-associated protein (Predicted), isoform CRA_b)	Crtapl1	0.630996	-0.100287	-0.53071	0.423277	-0.00831054	-0.414967	0.705516	-0.275514	-0.430001	0.229687	-0.0159036	-0.213783	0.34586	-0.350445	0.00458544	0.93848	-0.124725	-0.813755	0.545636	0.261488	-0.145864	0.139282	-0.399772	0.294218
A0A096MK92	Intraflagellar transport 88	Ift88	NA	NA	NA	NA	NA	NA	NA	NA	NA	-1.10515	0.0140035	-0.0140035	-0.864995	0.449408	-0.449408	-1.46075	0.20354	-0.20354	-1.14363	0.299734	0.222317	0.218309	-0.222317	0.173855
A0A096MKB0	Max dimerization protein 3 (RAB24, member RAS oncogene family)	Rab24	-0.581649	0.260079	0.313829	-0.502653	0.299447	0.235785	-0.385414	0.0876748	0.25479	-0.53685	0.367849	0.230349	-0.44294	0.119349	0.323592	-0.502749	0.29194	0.182121	-0.492042	0.0693469	0.237723	0.11019	0.256744	0.0583089
A0A096MKC0	Uncharacterized protein (Fragment)	Gigyf2	0.648855	-0.427252	-0.221603	0.362087	-0.271906	-0.427623	0.574318	-0.2502	-0.324117	0.404422	-0.137002	-0.26742	0.210617	-0.19895	-0.0625961	0.0702477	-0.174085	0.103837	0.378424	0.217063	-0.243232	0.102724	-0.19992	0.210926
A0A096MKD9	Tripartite motif-containing protein 46	Trim46	-0.431058	0.406864	0.0241943	0.347533	0.105728	-0.453261	-0.0584177	0.0305185	0.0278992	-0.220473	0.160553	0.0599197	-0.42772	0.430045	-0.00232499	-0.703596	0.097769	0.605827	-0.248955	0.364618	0.205246	0.170392	0.043709	0.37605
A0A096MKE9	DNA ligase (EC 6.5.1.1)	Lig3	0.769714	-0.379765	-0.418928	0.635656	-0.331412	-0.285245	0.820439	-0.432437	-0.330638	0.79502	-0.225882	-0.463959	0.53633	-0.217656	-0.444241	0.693131	-0.331905	-0.447868	0.708381	0.10858	-0.319843	0.0846381	-0.39848	0.0733458
A0A096MKF8	Mediator complex subunit 12	Med12	0.547713	-0.234236	-0.326585	0.534899	-0.217384	-0.339729	0.425219	-0.188783	-0.181285	0.259103	-0.1118	-0.234886	0.167516	-0.22066	-0.0793946	0.140316	-0.444972	-0.194453	0.345794	0.181306	-0.236306	0.111273	-0.226056	0.109001
A0A096MKH2	Similar to RIKEN cDNA 1110059P08 (Vesicle-trafficking 1)	Vta1	-0.194271	0.0507338	0.171471	0.116736	-0.0647316	-0.0520044	0.0656867	0.13276	-0.108125	0.0943296	-0.235996	0.0874465	0.101017	0.0519675	-0.0303358	-0.013181	0.0338019	0.00406053	0.0283862	0.118427	-0.00524403	0.129431	0.0120854	0.1057
A0A096P6L1	Deleted.		1.46846	-0.961528	-0.233569	0.525702	-0.345498	-0.0242111	0.849784	-0.326924	-0.413689	0.61978	-0.353643	-0.266137	0.620892	-0.272619	-0.245318	0.579953	-0.455676	-0.124277	0.777428	0.356223	-0.452648	0.256308	-0.217867	0.145896
A0A096P6L8	Fibronectin (Fibronectin 1, isoform CRA_a)	Fn1	NA	NA	NA	NA	NA	NA	NA	NA	NA	-0.476262	0.023334	-0.023334	-0.223449	0.136056	-0.136056	-0.46558	0.0455659	-0.0455659	-0.38843	0.142978	0.0683188	0.0597064	-0.0683188	0.0639865
A0A096UWG1	COP1, E3 ubiquitin ligase (Similar to constitutive photomorphogenic protein 1, isoform CRA_b)	Cop1	0.730893	-0.110518	-0.620375	0.458325	-0.3382	-0.120125	0.547191	-0.336621	-0.21057	-0.151344	0.0857033	0.0656412	0.161976	0.02389	-0.185866	0.284549	0.153611	-0.43816	0.338598	0.311738	-0.0870224	0.212594	-0.251576	0.208554
A0A096UWG9	Diacylglycerol kinase (DAG kinase) (EC 2.7.1.107)	Dgke	-0.469485	0.0362896	-0.0362896	-1.00822	0.0351915	-0.0351915	-0.452164	0.0796638	-0.0796638	-0.290357	0.155871	0.134486	-0.207704	0.177571	0.030133	-0.389499	0.276963	0.112537	-0.469572	0.281975	0.126925	0.0946337	0.0210017	0.074933
A0A0A0MP84	Peroxisomal targeting signal 1 receptor-like	Pex5	0.0150949	0.0273935	-0.061346	0.0944927	0.037176	-0.101853	0.302451	-0.184686	-0.0812702	0.0377398	0.101268	-0.0761515	-0.0814042	0.00510031	0.0220579	-0.281118	0.297967	-0.0649659	0.0145427	0.193102	0.0473698	0.156105	-0.0605882	0.0472552
A0A0A0MXT8	Deleted.		0.183757	-0.0348456	-0.20856	0.159969	-0.118994	-0.0409753	0.310571	-0.199429	-0.10947	0.0371016	-0.0767048	0.0112379	-0.0868103	0.113227	-0.00396036	0.370641	-0.209193	-0.098547	0.162538	0.169462	-0.0876566	0.119591	-0.0750458	0.0779237
A0A0A0MXV1	Deleted.		-0.125263	0.1492	-0.0115439	-0.13972	0.0677732	0.0719471	0.159663	0.153746	-0.206739	0.0317252	0.113023	-0.276645	0.0864948	0.0237524	-0.0574117	0.0197693	0.0474589	-0.0704931	0.00544488	0.117818	0.0924923	0.0543204	-0.0918144	0.101581
A0A0A0MXV6	Deleted.		-2.15194	1.0723	1.07964	-1.62188	0.82235	0.563516	-1.88449	0.85906	0.902133	-0.938716	0.200112	0.738604	-0.293517	0.0173582	0.276158	-1.18801	0.830712	0.357299	-1.34643	0.68032	0.633649	0.420817	0.652892	0.34643
A0A0A0MXW1	2-oxoisovalerate dehydrogenase subunit beta, mitochondrial	Bckdhb	-0.253069	0.236715	0.00794844	-0.297859	0.133507	0.168345	-0.174711	0.238352	0.00266348	-0.295204	0.297648	0.00999306	-0.48375	0.176458	0.285973	-0.0956048	0.126201	0.00195835	-0.2667	0.131769	0.20148	0.0674728	0.0794801	0.129033
A0A0A0MXX0	Deleted.		-0.746992	0.414021	0.253409	-0.725095	0.309644	0.401064	-0.883657	0.324308	0.649082	-1.06457	0.647577	0.405538	-0.980636	0.440104	0.583268	-0.714415	0.23281	0.40476	-0.852561	0.14751	0.394744	0.144762	0.44952	0.158223
A0A0A0MXX2	Deleted.		0.320739	-0.303333	-0.229506	0.67431	-0.32987	-0.287092	0.855027	-0.206234	-0.782618	0.329597	-0.294191	0.18799	-0.131526	0.0761285	0.0114723	-0.155883	0.128718	0.268206	0.315377	0.410389	-0.154797	0.204205	-0.138591	0.391076
A0A0A0MXX3	Deoxycytidylate deaminase (Similar to 6030466N05Rik protein, isoform CRA_a)	Dctd	1.73423	0.292107	-0.292107	2.02438	0.276674	-0.276674	1.17037	0.18928	-0.18928	0.310541	0.0650982	-0.375639	0.76675	-0.166354	-0.600396	0.677626	-0.42752	-0.250107	1.11398	0.659274	0.0382142	0.284121	-0.3307	0.160651
A0A0A0MXX5	3-hydroxybutyrate dehydrogenase type 2	Bdh2	0.0541071	-0.142441	0.0141908	0.322729	-0.17266	-0.150068	-0.0266783	-0.0157842	0.0318117	0.0234703	-0.0152629	-0.00820736	-0.0850289	0.281871	-0.196842	-0.144483	0.00657934	0.137904	0.0240193	0.163087	-0.00961629	0.160949	-0.0285353	0.138007
A0A0A0MXX8	Deleted.		0.0691574	0.0069343	-0.0271954	-0.119704	0.0167548	0.138816	-0.152197	0.024845	0.108794	-0.293683	0.262938	0.133914	-0.359882	0.151243	0.174384	0.0928696	-0.0148864	-0.07229	-0.12724	0.184133	0.0746382	0.109319	0.0760704	0.108026
A0A0A0MXY3	Casein kinase I isoform gamma-3	Csnk1g3	-0.139503	0.120044	0.0194588	-0.169486	-0.0211194	0.112626	-0.0131105	0.0739966	-0.0170084	-0.0919883	0.13585	-0.0438616	-0.11934	0.0427554	-0.137663	-0.0545915	0.0863614	-0.0317699	-0.0980032	0.0572971	0.0729814	0.0567732	-0.0163696	0.0904461
A0A0A0MXZ0	Iron-sulfur cluster assembly 1 homolog, mitochondrial	Isca1	-0.905038	0.588066	0.336093	-0.634533	0.477821	0.169431	-0.66286	0.392609	0.378644	-0.459937	0.150901	0.0617844	-0.252162	0.210025	0.0383474	-0.706097	0.65866	0.0474365	-0.603438	0.223601	0.413014	0.202736	0.171956	0.158584
A0A0A0MXZ5	Ubiquitin carboxyl-terminal hydrolase BAP1	Bap1	0.40166	-0.0191586	-0.382502	0.473091	-0.238768	-0.234323	0.400939	-0.217564	-0.183376	0.268122	-0.0828076	-0.232791	0.256192	-0.165949	-0.396603	0.482645	0.10113	-0.583775	0.380442	0.0979322	-0.103853	0.130094	-0.335562	0.157191
A0A0A0MXZ9	Deleted.		0.225307	0.0626326	-0.226319	-0.125565	0.157913	-0.00934872	-0.0658374	0.237507	-0.00925104	-0.650697	0.219208	0.431489	-0.572683	0.49831	0.0743736	-0.42384	0.394654	0.0291863	-0.268886	0.33707	0.261704	0.159029	0.0483549	0.115953
A0A0A0MY00	Short/branched chain-specific acyl-CoA dehydrogenase, mitochondrial	Acadsb	-0.386882	0.354113	0.0327683	-0.108462	-0.03352	0.141982	-0.377423	0.43135	-0.0539272	NA	NA	NA	NA	NA	NA	NA	NA	NA	-0.290922	0.158086	0.250648	0.249108	0.0402745	0.0981703
A0A0A0MY03	POC1 centriolar protein homolog B (RCG49027)	Poc1b	0.436733	0.201322	-0.201322	0.125531	-0.192313	0.192313	0.547836	-0.0791958	0.0791958	0.87287	0.0461673	-0.0461673	0.396436	-0.0720981	0.0720981	0.604117	0.046057	-0.046057	0.497254	0.247819	-0.00834342	0.13625	0.00834342	0.149377
A0A0A0MY07	Ubiquitin carboxyl-terminal hydrolase 15 (Ubiquitin specific peptidase 15, isoform CRA_b)	Usp15	0.227088	-0.0297369	-0.15018	-0.0827744	-0.11743	0.151348	0.151142	-0.167234	0.0943411	0.0996688	-0.00387767	-0.0859041	0.22207	-0.143101	-0.028952	0.100548	0.0410275	-0.126718	0.119624	0.113811	-0.0700587	0.0841049	-0.0243442	0.132789
A0A0A0MY09	Endoplasmin	Hsp90b1	-0.0188488	-0.00777948	-0.000753181	-0.23662	-0.0910229	0.321647	-0.210692	0.0224541	0.222145	-0.427718	0.138091	0.284964	-0.467048	0.118007	0.390713	-0.00204042	-0.125828	0.0849307	-0.227161	0.196063	0.00898702	0.106951	0.217275	0.162121
A0A0A0MY10	Deleted.		0.0125531	0.0565199	-0.0756572	0.00981528	0.0105227	-0.00374957	0.129689	0.0342564	-0.175817	0.224848	0.064824	-0.285243	0.230507	0.052261	-0.282768	0.248757	-0.0735932	-0.129032	0.142695	0.109975	0.0241318	0.051641	-0.158711	0.105205
A0A0A0MY12	Histone acetyltransferase (EC 2.3.1.48)	Kat6a	0.395226	-0.276123	-0.0427235	0.305354	-0.388039	0.0826851	0.254629	-0.164307	-0.184543	0.228195	-0.0358162	-0.186045	0.302295	-0.0904034	-0.0377056	0.373185	-0.437705	-0.0444178	0.309814	0.064953	-0.232066	0.162314	-0.0687916	0.0946493
A0A0A0MY13	Probable G-protein-coupled receptor 158	Gpr158	-0.813524	0.457261	0.356263	-0.341747	0.224361	0.117386	-0.35523	0.17247	0.295423	-0.975016	0.456284	0.518732	-0.510089	0.252405	0.257684	-1.44211	0.617785	0.82432	-0.739618	0.427341	0.363428	0.173352	0.394968	0.268601
A0A0A0MY43	Activating signal cointegrator 1 complex subunit 3	Ascc3	0.100087	0.171083	-0.145215	0.139115	0.045381	-0.234214	0.0390662	-0.0346774	0.0116991	0.496036	-0.196676	-0.299361	0.245125	-0.37178	0.126655	0.180639	-0.744088	0.563449	0.200011	0.161021	-0.18846	0.331662	0.0038354	0.311774
A0A0A0MY46	Ral GTPase-activating protein subunit alpha-1	Ralgapa1	0.0917426	0.00961937	-0.00961937	0.169925	0.162033	-0.162033	0.255508	0.0155454	-0.0155454	NA	NA	NA	NA	NA	NA	NA	NA	NA	0.172392	0.0819104	0.0623991	0.086336	-0.0623991	0.086336
A0A0A0MY48	Dynamin-2	Dnm2	0.47786	0.139016	-0.139016	0.573991	-0.0943515	0.0943515	0.658566	0.0027999	-0.0027999	0.775127	0.240835	-0.240835	1.07611	0.20401	-0.20401	1.09251	-0.0523487	0.0523487	0.775694	0.258352	0.0733268	0.14024	-0.0733268	0.127147
A0A0A6YYD9	Centromere protein L	Cenpl	-0.91855	0.146129	-0.146129	-0.582915	0.675181	-0.675181	-1.65	0.0300575	-0.0300575	1.81794	0.294158	-0.294158	1.49265	0.48481	-0.48481	1.57969	0.324575	-0.324575	0.289804	1.51198	0.325818	0.23156	-0.325818	0.25831
A0A0A6YYM0	Long-chain-fatty-acid--CoA ligase 6	Acsl6	-1.43855	0.840843	0.597708	-0.905716	0.43348	0.528583	-1.108	0.856879	0.3567	-1.1089	0.771858	0.221341	-0.762991	0.563038	0.171371	-0.916018	0.693411	0.185676	-1.04003	0.235945	0.693251	0.166837	0.343563	0.194026
A0A0B4J2J1	Fc fragment of IgG receptor IIIa (Fc of IgG, low affinity IIIa, receptor)	Fcgr3a	-0.613752	0.541669	0.0720836	-0.487768	-0.386064	0.873832	-0.883099	0.700198	0.182901	-0.974536	-0.197249	0.197249	-0.761106	-0.241524	0.241524	-0.61597	-0.272912	0.272912	-0.722705	0.18389	0.0240197	0.469252	0.30675	0.314241
A0A0F7RQJ6	D-dopachrome tautomerase, isoform CRA_a	Ddt	-0.391965	0.0983335	0.306909	-0.342702	-0.141731	0.427329	-0.241432	-0.00773034	0.260175	-0.10488	-0.203922	0.349614	0.0517835	-0.0830658	0.0312822	-0.107295	0.00551948	0.0181684	-0.189415	0.166911	-0.0554327	0.109448	0.232246	0.178796
A0A0F7RQL3	Macrophage migration inhibitory factor (RCG60731, isoform CRA_c)	Mif	-0.224636	0.0269736	0.169653	0.0618793	-0.116203	0.0543232	-0.0814688	0.0955168	0.0171756	0.0549849	-0.0739813	0.162676	0.100009	0.0488027	-0.123509	0.172369	-0.00723009	-0.1793	0.0138563	0.143186	-0.00435346	0.0789272	0.0168365	0.140242
A0A0G2JSG6	Adenylate kinase 2, mitochondrial (AK 2) (EC 2.7.4.3) (ATP-AMP transphosphorylase 2) (ATP:AMP phosphotransferase) (Adenylate monophosphate kinase)	Ak2	0.312025	-0.0895681	-0.203808	0.171333	-0.0455825	-0.0700577	0.243178	-0.057723	-0.167021	0.321548	-0.0763265	-0.234941	0.258373	-0.26379	0.0316481	0.415391	-0.200515	-0.296318	0.286975	0.0829734	-0.122251	0.088744	-0.15675	0.126081
A0A0G2JSH0	Solute carrier family 15 member 4 (Solute carrier family 15, member 4, isoform CRA_a)	Slc15a4	-0.586559	0.00388791	0.582671	-0.968314	0.153466	0.814847	-0.749567	-0.0896682	0.839235	-0.299456	-0.648362	0.648362	-0.563993	-0.644682	0.644682	-0.190893	-0.564028	0.564028	-0.559797	0.285482	-0.298231	0.36113	0.682304	0.129708
A0A0G2JSH2	3-hydroxybutyrate dehydrogenase, type 1, isoform CRA_a (D-beta-hydroxybutyrate dehydrogenase, mitochondrial)	Bdh1	-1.29013	0.986971	0.300955	-0.777582	0.993863	-0.121174	-1.02758	0.785214	0.0879548	-1.07256	0.879436	0.0568277	-0.519719	0.466104	0.0728021	-0.933492	0.958645	-0.086299	-0.936844	0.264889	0.845039	0.201769	0.0518444	0.167939
A0A0G2JSH4	Glycogen synthase kinase 3 beta, isoform CRA_b (Glycogen synthase kinase-3 beta)	Gsk3b	0.105723	-0.0255293	-0.101778	0.286778	-0.0358749	-0.245199	0.48393	-0.111191	-0.209346	0.449298	-0.282503	-0.197331	0.580732	-0.202835	-0.229631	0.379018	-0.264804	-0.0421426	0.380913	0.167219	-0.153789	0.112664	-0.170905	0.0889728
A0A0G2JSH6	Transient receptor potential cation channel subfamily V member 2	Trpv2	-0.818785	-0.0973651	0.0973651	-0.951637	0.09274	-0.09274	-1.13169	-0.0405716	0.0405716	-0.397566	-0.0520662	0.0520662	-0.132653	-0.204706	0.204706	-0.101666	-0.295042	0.295042	-0.588999	0.438454	-0.0995019	0.135638	0.0995019	0.149406
A0A0G2JSH9	Peroxiredoxin-2 (RCG51106, isoform CRA_d)	Prdx2	-0.212472	0.0417101	0.170762	-0.0941493	0.0456205	0.0485288	-0.396931	0.17206	0.0852322	-0.0568751	0.0366054	0.0206533	0.270836	0.0291787	-0.300015	0.0207567	0.245696	-0.293053	-0.0781391	0.224476	0.095145	0.0912884	-0.0446487	0.222495
A0A0G2JSI0	Dimethylaniline monooxygenase [N-oxide-forming] (EC 1.14.13.8)	Fmo3	-0.20831	0.0569988	0.151311	-0.543771	0.478463	0.0653084	-0.799645	0.234415	0.565231	NA	NA	NA	NA	NA	NA	NA	NA	NA	-0.517242	0.296559	0.256625	0.211608	0.260617	0.267285
A0A0G2JSI1	4-trimethylaminobutyraldehyde dehydrogenase	Aldh9a1	-0.428994	0.0553045	0.376478	-0.407568	-0.178046	0.569592	-0.727932	0.166997	0.563317	-0.753634	0.303009	0.52366	-0.497269	-0.0302316	0.560904	-0.511769	-0.027203	0.551354	-0.554528	0.149783	0.0483049	0.168591	0.524218	0.0829107
A0A0G2JSJ8	Alpha-L-fucosidase (EC 3.2.1.51)	Fuca1	0.136583	-0.138376	-0.0624107	0.111294	-0.28886	0.285172	0.188295	-0.142656	0.0371473	0.0820561	-0.141129	-0.0328657	-0.194266	-0.0903878	0.164187	0.600508	-0.506519	-0.0939886	0.154078	0.256569	-0.217988	0.156509	0.0495401	0.158584
A0A0G2JSK2	Cytochrome b5 reductase 4 (Cytochrome b5 reductase 4, isoform CRA_a)	Cyb5r4	0.337165	-0.224494	-0.0318292	0.35908	-0.360823	-0.11668	0.135084	-0.205849	0.0707652	-0.417293	-0.0941264	0.0941264	-0.551556	0.271733	-0.271733	-0.936556	0.0919814	-0.0919814	-0.179013	0.533681	-0.0869296	0.231855	-0.0578887	0.125457
A0A0G2JSK5	Integrin beta	Itgb1	-0.0968449	0.265743	-0.178254	-0.439355	0.253947	0.190352	-0.228065	0.186367	-0.0100677	-0.47363	0.404987	0.0479807	-0.501198	0.248827	0.253454	0.0180685	0.11837	-0.0413464	-0.286837	0.217542	0.246373	0.0954804	0.0436864	0.176697
A0A0G2JSL0	Proteasome subunit beta (EC 3.4.25.1)	LOC100360846	0.810747	-0.456377	-0.35869	0.648317	-0.107962	-0.550314	0.708066	-0.304347	-0.421091	0.474675	-0.353821	-0.400751	0.818685	-0.323946	-0.562019	0.786541	-0.212698	-0.692932	0.707839	0.131893	-0.293192	0.120137	-0.497633	0.130718
A0A0G2JSL2	RCG58353, isoform CRA_e (Trafficking protein particle complex subunit 4)	Trappc4	-0.124929	0.0958112	0.122671	-0.211932	0.0526796	0.159253	-0.14708	0.000350666	0.146729	-0.170086	0.340066	0.0208994	0.0928028	-0.0383762	-0.0544747	-0.188459	0.212947	-0.0684762	-0.124947	0.110944	0.11058	0.142163	0.0544336	0.11281
A0A0G2JSL4	Tuberin (Tuberous sclerosis 2, isoform CRA_b)	Tsc2	-0.319277	0.120306	0.199114	0.0610294	0.0906371	-0.168999	-0.0632213	0.129222	-0.0826276	-0.154045	0.212548	0.025175	-0.181816	0.330641	-0.0860396	-0.514041	0.413102	0.0737142	-0.195229	0.200997	0.216076	0.129929	-0.00661048	0.147504
A0A0G2JSL7	RCG39005 ([Pyruvate dehydrogenase [acetyl-transferring]]-phosphatase 2, mitochondrial)	Pdp2	-0.0164881	0.199457	-0.199457	0.144195	0.0345396	-0.0345396	-0.896495	-0.165076	0.165076	NA	NA	NA	NA	NA	NA	NA	NA	NA	-0.256263	0.560248	0.0229735	0.182541	-0.0229735	0.182541
A0A0G2JSM0	DnaJ (Hsp40) homolog, subfamily C, member 2 (DnaJ homolog subfamily C member 2)	Dnajc2	1.05026	-0.326084	-0.671325	0.784081	-0.370724	-0.423053	0.978444	-0.570481	-0.420322	0.856886	-0.298208	-0.4629	0.537802	-0.265863	-0.331229	0.883937	-0.329522	-0.370766	0.848568	0.178663	-0.360147	0.10879	-0.446599	0.132999
A0A0G2JSM4	BET1-like protein (Blocked early in transport 1 homolog (S. cerevisiae) like)	Bet1l	1.06471	-0.407517	-0.657194	0.656597	-0.0451999	-0.611397	1.055	-0.462519	-0.592478	1.24266	-0.299542	-0.943116	0.448917	0.136745	-0.585662	0.111291	-0.629101	0.629101	0.763195	0.433833	-0.284522	0.283024	-0.460124	0.555597
A0A0G2JSM7	Adducin 1 (Alpha), isoform CRA_b (Alpha-adducin)	Add1	-0.132617	0.0703907	-0.0135254	-0.041298	0.0319646	0.461569	-0.0566502	-0.0642477	-0.0791347	0.547061	-0.0628938	0.0628938	0.463841	0.344009	-0.344009	0.604117	0.197309	-0.197309	0.230742	0.341301	0.0860886	0.159289	-0.0182525	0.304475
A0A0G2JSM8	Cell division control protein 42 homolog (Cell division cycle 42 homolog (S. cerevisiae), isoform CRA_b)	Cdc42	1.4123	0.0211464	-0.0211464	0.89812	0.362767	-0.362767	1.36242	0.120166	-0.120166	-0.0265809	-0.122579	0.14916	0.0825739	0.117126	-0.1997	-0.761639	0.534213	0.227426	0.494533	0.869213	0.17214	0.237833	-0.0545322	0.219492
A0A0G2JSP8	Creatine kinase M-type (Creatine kinase, muscle)	Ckm	-2.06711	0.418652	-0.418652	-1.92027	0.155971	-0.155971	-1.45943	-0.492269	0.492269	-1.02253	-0.0632292	1.08576	-1.02784	0.637662	0.390181	-0.413395	-0.198292	0.611688	-1.31843	0.621886	0.0764156	0.413961	0.334212	0.446997
A0A0G2JSQ0	Serine/threonine-protein phosphatase 2A 55 kDa regulatory subunit B	Ppp2r2d	-0.11258	-0.0725986	0.152761	0.234883	-0.0796643	-0.076889	0.282426	-0.216392	-0.0512506	0.225914	-0.113734	-0.0566598	0.389262	-0.188066	-0.0886762	-0.047864	0.312103	-0.311725	0.162007	0.197476	-0.0597253	0.191182	-0.0720733	0.164825
A0A0G2JSQ4	Tropomyosin 1, alpha, isoform CRA_p (Tropomyosin alpha-1 chain)	Tpm1	-1.11215	0.713044	0.237745	-1.157	0.745702	0.450952	-0.88156	0.342629	0.316708	-0.524265	0.49875	0.0255154	-0.950567	0.699542	0.251025	-0.704105	0.494734	0.209371	-0.888274	0.241942	0.5824	0.161016	0.248553	0.0965913
A0A0G2JSQ6	Mothers against decapentaplegic homolog (MAD homolog) (Mothers against DPP homolog) (SMAD family member)	Smad1	-0.734539	0.0150177	-0.0150177	-0.652077	0.114346	-0.114346	-0.67516	-0.156549	0.156549	NA	NA	NA	NA	NA	NA	NA	NA	NA	-0.687259	0.0425415	-0.00906196	0.137044	0.00906196	0.137044
A0A0G2JSQ9	Proline-, glutamic acid- and leucine-rich protein 1	Pelp1	0.500689	-0.270281	-0.229119	0.659131	-0.266318	-0.273588	0.780535	-0.406189	-0.335153	0.743335	-0.292691	-0.275771	0.553674	-0.12624	-0.289828	0.706105	-0.028866	-0.291893	0.657245	0.109763	-0.231764	0.133504	-0.282559	0.0381874
A0A0G2JSR0	Voltage-dependent anion-selective channel protein 3	Vdac3	-1.2956	0.623715	0.641646	-0.618847	0.608613	0.0715582	-0.987415	0.442159	0.535882	-0.849151	0.28604	0.514814	-0.165017	-0.0146756	0.143017	-0.475	0.441318	0.135259	-0.731839	0.399232	0.397861	0.237473	0.340363	0.262765
A0A0G2JSR4	Signal transducer and activator of transcription	Stat5b	-0.00796714	0.189417	0.16197	-0.223992	0.113283	0.235055	-0.289126	0.0805446	0.208581	-0.595149	0.341182	0.301669	-0.550399	0.142866	0.360046	-0.312098	0.0592092	0.257133	-0.329788	0.21717	0.154417	0.102424	0.254075	0.0736564
A0A0G2JSR7	Matrin-3 (RCG49469, isoform CRA_a)	Matr3	0.93233	-0.533948	-0.537531	0.784509	-0.434976	-0.362351	0.908764	-0.419133	-0.477122	0.6236	-0.293337	-0.381201	0.59183	-0.28668	-0.303457	0.726132	-0.430355	-0.391618	0.761194	0.141742	-0.399738	0.094521	-0.40888	0.0930481
A0A0G2JSR9	45 kDa calcium-binding protein (Stromal cell derived factor 4, isoform CRA_b)	Sdf4	0.136752	-0.0142977	-0.0578448	0.136294	-0.379664	0.247571	0.18443	-0.0160668	-0.243367	-0.0818559	-0.0864363	0.136815	-0.0973322	-0.429007	0.399699	0.482229	-0.610892	-0.115045	0.126753	0.211477	-0.256061	0.251361	0.0613048	0.267482
A0A0G2JSS1	Integrin-linked kinase-associated serine/threonine phosphatase 2C (Integrin-linked kinase-associated serine/threonine phosphatase 2C, isoform CRA_g)	Ilkap	1.16012	-0.468912	-0.598631	0.493317	-0.373529	-0.245488	0.933061	-0.543131	-0.313851	0.571613	-0.355993	-0.213313	0.536687	-0.221911	-0.258445	0.614384	-0.280889	-0.323646	0.718197	0.267299	-0.374061	0.118101	-0.325562	0.144139
A0A0G2JSS8	Peroxiredoxin (EC 1.11.1.15)	Prdx5	-1.41501	0.6742	0.766468	-1.14671	0.819731	0.330062	-1.08351	0.425442	0.489433	-1.09846	0.432443	0.74041	-1.00887	0.484368	0.437996	-1.49195	0.851642	0.567999	-1.20742	0.197172	0.614638	0.193774	0.555395	0.163381
A0A0G2JSS9	Atlastin-3	Atl3	-0.296572	0.190535	0.109898	-0.544704	0.153408	0.247357	-0.463064	0.222683	0.251565	-0.45415	0.371588	0.0977949	-0.49183	0.172851	0.465017	-0.0738013	0.0488649	0.209788	-0.387353	0.174599	0.193322	0.105384	0.230237	0.129674
A0A0G2JSU4	N-myc downstream regulated gene 2, isoform CRA_b (Protein NDRG2)	Ndrg2	NA	NA	NA	NA	NA	NA	NA	NA	NA	-0.966587	0.0497942	-0.0497942	0.0168001	0.0148582	-0.0148582	0.269448	0.0546145	-0.0546145	-0.22678	0.653027	0.0397556	0.0216961	-0.0397556	0.028112
A0A0G2JSU7	Myocyte enhancer factor 2D (Myocyte-specific enhancer factor 2D)	Mef2d	0.370241	-0.0150529	-0.355188	0.0105977	-0.0331016	0.022504	0.194832	-0.0342564	-0.160576	-0.0181201	0.0433851	-0.025265	-0.105565	-0.0997651	0.20533	0.055479	-0.0806525	0.0251735	0.0845774	0.171336	-0.0365739	0.0506163	-0.0480035	0.212976
A0A0G2JSV0	N-myc downstream regulated gene 2, isoform CRA_a (Protein NDRG2)	Ndrg2	-1.16735	0.556871	0.610477	-0.777587	0.327407	0.450181	-1.21739	0.94776	0.269633	-1.00678	0.0836	-0.0836	-0.238322	0.313666	-0.313666	-0.241805	0.125845	-0.125845	-0.774872	0.441745	0.392525	0.320096	0.13453	0.388449
A0A0G2JSV2	Carbonyl reductase [NADPH] 1	Cbr1	1.21897	-0.931295	-0.287677	0.517354	-0.521474	0.00412062	0.936869	-0.56899	-0.367879	1.84611	-0.0135504	0.0135504	0.864099	-0.165681	0.165681	1.23668	-0.26633	0.26633	1.10335	0.449709	-0.41122	0.330741	-0.0343125	0.276976
A0A0G2JSV3	Ribose-phosphate pyrophosphokinase I -like	LOC314140	1.07195	0.164575	-0.164575	0.633326	-0.295865	0.295865	1.61943	-0.254917	0.254917	1.98266	0.395309	-0.395309	1.53116	0.133278	-0.133278	1.32298	-0.236098	0.236098	1.36025	0.468338	-0.0156196	0.285627	0.0156196	0.226539
A0A0G2JSV5	3-hydroxyanthranilate 3,4-dioxygenase (EC 1.13.11.6) (3-hydroxyanthranilate oxygenase) (3-HAO) (3-hydroxyanthranilic acid dioxygenase) (HAD)	Haao	-1.61255	0.062275	-0.062275	-0.437064	-0.455867	0.455867	-1.43415	-0.240164	0.240164	-1.00689	0.572199	0.434694	-0.731052	0.375092	0.35596	-0.955071	0.382691	0.57238	-1.02946	0.435842	0.116038	0.400784	0.332798	0.242729
A0A0G2JSV6	Globin c2 (Hemoglobin alpha, adult chain 2) (RCG34342, isoform CRA_a)	Hba-a2	-2.12245	0.941809	1.07624	-0.875295	1.18934	-0.440136	-2.17698	1.09997	0.920089	-1.56461	0.588279	0.923307	-2.193	2.22854	-0.0355463	-3.51163	4.58195	-0.910132	-2.07399	0.870662	1.77165	1.48228	0.255637	0.859307
A0A0G2JSW0	Myosin regulatory light chain 12B (RCG35658, isoform CRA_a)	Myl12b	-1.27621	0.023975	-0.023975	-1.24026	0.18847	-0.18847	-1.24644	0.186388	-0.186388	0.215616	0.120441	-0.120441	-0.0385312	0.0212982	-0.0212982	-0.128243	0.00852758	-0.00852758	-0.619011	0.705116	0.0915165	0.0843999	-0.0915165	0.0930226
A0A0G2JSW3	Globin a4 (Hemoglobin subunit beta-1) (RCG39881, isoform CRA_b)	Hbb	-1.48835	0.834295	0.654055	-1.05229	0.394124	0.758776	-1.82429	0.803732	1.03963	-1.68323	0.749398	0.933831	-1.15199	0.629129	0.483898	-1.60488	1.04958	0.462308	-1.46751	0.304989	0.743376	0.219425	0.722083	0.235616
A0A0G2JSX1	Non-structural maintenance of chromosomes element 1 homolog	Nsmce1	0.932929	-0.417921	-0.515007	0.749311	-0.526789	-0.232769	0.432549	-0.0826407	-0.349908	0.781274	-0.0688643	-0.449208	0.914737	-0.77662	-0.228865	0.714989	-0.188977	-0.526012	0.754298	0.180815	-0.343635	0.28074	-0.383628	0.145362
A0A0G2JSY2	Calpastatin	Cast	NA	NA	NA	NA	NA	NA	NA	NA	NA	-1.04022	0.52723	0.51299	-0.998964	-0.0768879	1.07585	-0.993423	0.277038	0.716385	-1.01087	0.0255692	0.24246	0.303539	0.768409	0.254181
A0A0G2JSY3	Neurolysin (Metallopeptidase M3 family), isoform CRA_a (Neurolysin, mitochondrial)	Nln	0.243549	-0.104422	-0.131715	0.0645235	-0.242168	0.084615	0.307117	-0.157721	-0.1066	0.192505	0.0132961	-0.233328	0.225292	-0.106364	0.13527	0.165058	-0.0280424	-0.250914	0.199674	0.0820252	-0.104237	0.0911149	-0.0837788	0.160171
A0A0G2JSY8	RCG51087 (Transcription factor jun-B)	Junb	-0.539244	0.0597973	-0.0597973	-1.0248	-0.0486299	0.0486299	-1.46308	-0.481126	0.481126	-1.05315	0.726266	0.326883	-0.36394	0.214817	0.149123	-1.29961	0.394976	0.904638	-0.957305	0.427454	0.14435	0.41037	0.308434	0.391691
A0A0G2JSZ1	Ras-related protein Rab-31	Rab31	0.354846	-0.244759	-0.177945	-0.17952	-0.114415	0.329451	-0.0152057	-0.129894	0.0984884	0.0101879	0.0125491	0.0422537	0.109866	-0.158537	0.272465	0.508576	-0.436806	-0.0110688	0.131458	0.255151	-0.178644	0.151314	0.0922742	0.207339
A0A0G2JSZ5	Protein disulfide-isomerase A6 (RCG62282, isoform CRA_a)	Pdia6	0.544045	-0.269884	-0.284467	0.138308	-0.0831461	0.00933323	0.0889122	-0.12369	0.0181228	-0.000258935	0.0623014	-0.0105238	-0.136252	0.0586463	0.148151	0.288342	-0.223122	-0.0615354	0.153849	0.237784	-0.0964825	0.138781	-0.0301531	0.159111
A0A0G2JSZ9	Copper chaperone for superoxide dismutase (Copper chaperone for superoxide dismutase, isoform CRA_b)	Ccs	0.0415226	0.0210615	-0.0625841	-0.121265	0.115466	0.00579879	-0.11058	-0.0123652	0.0816388	-0.0943683	0.184757	-0.0903885	0.0155417	0.000801137	-0.0163429	0.165634	-0.167853	0.0652369	-0.0172525	0.112652	0.0236444	0.120735	-0.0027735	0.0592674
A0A0G2JT06	COP9 signalosome complex subunit 1	Gps1	0.305922	-0.152882	-0.12897	0.303672	-0.101151	-0.0757011	0.315648	-0.237928	-0.125268	0.150159	-0.148021	0.0258826	0.155986	-0.0676733	-0.387773	0.21544	-0.119767	-0.164833	0.241138	0.0772627	-0.137904	0.0582127	-0.142777	0.122287
A0A0G2JT23	Nuclear receptor-binding protein 2 (RCG60152, isoform CRA_a)	Nrbp2	0.147584	-0.102974	-0.0699171	0.336692	-0.151687	-0.163843	0.387208	-0.0632429	-0.129234	0.249384	0.164323	-0.347984	0.306922	-0.227556	-0.0934321	0.344165	-0.201529	-0.142635	0.295326	0.0855702	-0.097111	0.141723	-0.157841	0.0378609
A0A0G2JT33	Telomerase protein component 1	Tep1	-0.458631	0.47928	-0.0206489	-0.686775	0.243965	0.44281	-0.925223	0.320634	0.604589	-1.51949	0.656785	0.862706	-1.19977	0.547685	0.600032	-1.11235	0.328191	0.784156	-0.983707	0.378838	0.429423	0.157888	0.545607	0.305961
A0A0G2JT50	Growth arrest-specific protein 7	Gas7	-0.630805	0.600342	0.0198356	-0.483118	0.0956475	0.43817	-0.515969	0.289008	0.221499	-0.203445	0.0751395	0.128306	-0.411714	0.252143	0.159571	-0.163193	0.0747453	0.0884481	-0.401374	0.183557	0.231171	0.203594	0.175972	0.160214
A0A0G2JT53	Zinc finger protein 521	Zfp521	0.855466	0.269421	-0.269421	1.35595	0.190921	-0.190921	1.18501	0.161824	-0.161824	-1.64995	0.138528	-0.138528	-1.79369	1.15601	-1.15601	-1.81438	-0.165098	0.165098	-0.310267	1.58926	0.291934	0.448703	-0.291934	0.494579
A0A0G2JT62	Receptor-type tyrosine-protein phosphatase F	Ptprf	-2.88789	0.427426	-0.427426	NA	NA	NA	NA	NA	NA	-1.76472	-0.0709463	0.0709463	-2.50885	-0.337351	0.337351	-2.07742	-0.101642	0.101642	-2.30972	0.491568	-0.0206282	0.321538	0.0206282	0.391654
A0A0G2JT63	Cytoplasmic FMR1-interacting protein 2	Cyfip2	-0.191321	0.161365	-0.0382801	-0.102351	0.198309	0.0220703	0.163614	-0.10242	-0.0150607	-0.0410605	0.264722	-0.215649	0.0239431	-0.0113672	-0.00640499	-0.169272	0.196826	-0.119658	-0.0527413	0.132719	0.117906	0.142402	-0.0621637	0.053823
A0A0G2JT65	Uncharacterized protein	Zfp106	0.730393	0.136209	-0.136209	1.713	0.291794	-0.291794	0.708063	0.0354299	-0.0354299	-0.527963	-0.192966	0.192966	-0.589193	0.119033	-0.119033	-0.765885	-0.166229	0.166229	0.211402	0.991313	0.0372117	0.187446	-0.0372117	0.167408
A0A0G2JT78	RAB6B, member RAS oncogene family	Rab6b	-0.958529	0.503813	0.519448	0.0584152	0.424292	-0.40067	-0.153563	0.136856	0.0198387	-0.0300039	-0.32524	0.27221	-0.0897044	0.237112	-0.144157	-0.698913	0.559539	-0.131998	-0.31205	0.414475	0.256062	0.326883	0.0224454	0.341019
A0A0G2JT90	ASH2-like histone lysine methyltransferase complex subunit	Ash2l	0.838116	-0.406424	-0.38117	0.450398	-0.26927	-0.240821	0.771137	-0.321298	-0.42243	0.639012	-0.25433	-0.384682	0.508243	-0.23477	-0.278043	0.418203	-0.161609	-0.166327	0.604185	0.173928	-0.274617	0.0828865	-0.312245	0.10417
A0A0G2JT93	Catenin (Cadherin associated protein), beta 1, isoform CRA_a (Catenin beta-1)	Ctnnb1	-0.0134711	0.149041	-0.0518072	-0.0109004	0.226341	-0.293098	0.31947	0.0808935	-0.316458	0.382271	0.0107478	-0.405528	0.0847255	0.267428	-0.257546	0.239775	0.205988	-0.279838	0.166978	0.170805	0.15674	0.0965891	-0.267379	0.10721
A0A0G2JTA0	FAS-associated factor 2 (RCG24095, isoform CRA_b)	Faf2	-0.207695	0.184604	0.0265452	-0.203937	0.072139	0.0660335	-0.0938734	0.108155	-0.0794201	0.103091	0.144418	-0.191699	0.0591038	-0.0897259	0.0554573	0.247463	-0.113801	-0.133662	-0.0159746	0.182958	0.0509648	0.124301	-0.0427908	0.0886953
A0A0G2JTA1	Serine/threonine-protein phosphatase 2A 56 kDa regulatory subunit	Ppp2r5e	0.0457701	-0.0699017	-0.0170262	0.138129	-0.0491627	-0.0889663	0.287936	-0.188344	-0.0965516	0.298651	-0.15465	-0.280773	0.554621	-0.440539	-0.224626	0.391242	-0.176516	-0.174252	0.286058	0.18054	-0.179852	0.139889	-0.147033	0.080632
A0A0G2JTA7	RAS protein activator-like 2	Rasal2	-0.0118127	0.0160402	-0.00422746	-0.00548969	0.088989	-0.0834993	0.343036	-0.122373	-0.220663	-0.0125136	0.089311	-0.0352402	0.111791	-0.0928974	-0.048003	0.203344	-0.209267	-0.182733	0.104726	0.14563	-0.0383661	0.122245	-0.0957277	0.0911681
A0A0G2JTB6	Chloride intracellular channel protein	Clic6	0.239096	0.5358	-0.834546	-1.03961	0.529347	0.469455	-0.363197	0.233323	0.135667	-0.466576	0.771572	-0.303129	-1.47519	0.815514	0.578051	0.507107	0.138935	-0.396072	-0.433061	0.747749	0.504082	0.274528	-0.058429	0.59704
A0A0G2JTC2	Centrin 3	Cetn3	0.383268	0.267627	-0.267627	0.512246	-0.234461	-0.277785	0.398706	-0.17683	-0.221876	0.518985	-0.00999816	-0.55508	0.558567	-0.44042	-0.118147	0.437137	-0.282959	-0.23785	0.468151	0.0716842	-0.146173	0.246495	-0.279728	0.0636299
A0A0G2JTD0	HRAS-like suppressor 3	Pla2g16	-0.163565	-0.00755496	0.17112	0.116801	-0.382273	0.265472	-0.40738	0.288034	0.119346	-1.01222	0.462786	-0.462786	-0.880466	0.24855	-0.24855	-1.02297	0.224033	-0.224033	-0.561634	0.481672	0.138929	0.296474	-0.0632386	0.236949
A0A0G2JTD1	Regulation of nuclear pre-mRNA domain-containing 2	Rprd2	0.77372	-0.319951	-0.303712	0.348866	-0.327518	-0.113136	0.570819	-0.297283	-0.231866	0.255768	-0.149592	-0.191677	0.264862	-0.154603	-0.11364	0.294807	-0.100491	-0.174239	0.41814	0.209579	-0.224906	0.100891	-0.188045	0.0816004
A0A0G2JTF2	Disabled homolog 2-interacting protein	Dab2ip	0.0523505	0.165813	-0.0445111	0.00553486	-0.0619287	-0.253506	0.475578	-0.24728	-0.162282	0.394644	0.112643	-0.432738	0.0846996	0.148684	-0.179139	-0.153995	0.429054	-0.276736	0.143135	0.24193	0.0911645	0.228689	-0.224819	0.0913516
A0A0G2JTF5	Ubiquitin-specific peptidase 34	Usp34	0.303774	-0.0542394	-0.249535	0.39742	-0.133269	-0.253631	0.372656	-0.24726	-0.27302	0.0534682	0.174093	-0.633279	0.0197754	-0.0719492	0.0399869	-0.276857	0.502289	-0.170904	0.14504	0.26183	0.0282774	0.270119	-0.25673	0.129785
A0A0G2JTG7	Heterogeneous nuclear ribonucleoprotein H (Heterogeneous nuclear ribonucleoprotein H1, isoform CRA_b)	Hnrnph1	0.685944	-0.257324	-0.394231	0.41132	-0.199496	-0.219987	0.635424	-0.311457	-0.310425	0.795239	-0.173668	-0.621571	0.320543	-0.0886069	-0.318657	0.113352	-0.268248	0.000796562	0.493637	0.256672	-0.216467	0.0798016	-0.310679	0.152443
A0A0G2JTH1	Uncharacterized protein	Nkrfl	-0.149222	0.0445086	0.0112392	0.233293	0.0784312	-0.107363	0.224895	-0.0757343	-0.226781	0.474448	-0.130919	-0.343529	0.192518	-0.307551	0.115033	0.11072	-0.177244	0.0665239	0.181109	0.202431	-0.0947514	0.143627	-0.0808128	0.138514
A0A0G2JTH4	Leukocyte surface antigen CD47	Cd47	-1.32757	0.713351	0.614217	-1.7465	0.680526	1.06597	-1.71877	0.650993	0.914103	-0.95932	0.749935	0.0998611	-0.228785	-0.124432	0.388661	-0.587598	0.60185	0.225113	-1.09476	0.615437	0.545371	0.332058	0.551321	0.350905
A0A0G2JTI7	Pre-mRNA-processing factor 3	Prpf3	0.700629	-0.323627	-0.308856	0.418199	-0.173504	-0.234495	0.509428	-0.31879	-0.190079	0.479916	-0.291542	-0.236743	0.302804	-0.189076	-0.0567468	0.363988	-0.397498	0.120434	0.462494	0.138839	-0.28234	0.0859333	-0.151081	0.169206
A0A0G2JTJ9	RCG50655 (Transcription factor CP2)	Tfcp2	0.405905	-0.140408	-0.265497	0.382256	-0.14925	-0.233006	0.441778	-0.321624	-0.120153	0.533305	-0.112403	-0.365565	0.437753	-0.15159	-0.137889	0.475434	0.188203	-0.566999	0.446072	0.0533764	-0.114512	0.166005	-0.281518	0.179837
A0A0G2JTK4	Protein phosphatase 6, regulatory subunit 1	Ppp6r1	0.00114306	-0.0273691	0.053972	0.017407	-0.24049	0.202984	-0.143087	0.0553124	0.100809	-0.391569	0.141848	0.109079	-0.223382	0.0657336	0.157648	-0.119976	0.138947	0.0492102	-0.143244	0.151846	0.0223303	0.143109	0.112284	0.0666947
A0A0G2JTK6	Metastasis-associated 1 family, member 3	Mta3	0.264884	-0.00516526	-0.259719	0.162729	-0.258706	0.0917692	0.141377	-0.140903	-0.0631814	0.129751	-0.153189	0.0106426	0.0732758	-0.0482921	0.0277417	0.104446	-0.125626	-0.0194559	0.146077	0.0659001	-0.12198	0.0884478	-0.035367	0.133307
A0A0G2JTL5	Pyruvate carboxylase, mitochondrial	Pc	-0.976858	0.502873	0.535003	-0.492977	0.297005	0.199343	-0.566424	0.330337	0.22485	-0.564348	0.327541	0.244474	-0.206942	0.0697475	0.163289	-0.521634	0.382394	0.125045	-0.554864	0.246693	0.318316	0.141871	0.248667	0.163979
A0A0G2JTL6	Caspase recruitment domain family, member 6	Card6	-0.600073	0.517603	0.0824696	-0.352679	0.0976345	0.255044	-0.778616	0.369606	0.40901	-0.582212	0.382528	0.204427	-0.571501	0.0797159	0.549713	-0.509162	-0.0112359	0.540473	-0.565707	0.138127	0.239309	0.211306	0.34019	0.199206
A0A0G2JTM1	Uncharacterized protein		-0.38342	0.192072	0.13992	-0.441705	-0.138333	0.686435	-0.804398	0.242197	0.574409	-0.879893	0.65096	0.357132	-0.717512	0.295062	0.422451	-0.37482	-0.219225	0.506177	-0.600291	0.226538	0.170455	0.315983	0.447754	0.206266
A0A0G2JTM6	DEAH-box helicase 35	Dhx35	0.758176	-0.396242	-0.361934	0.58854	-0.573332	-0.0152084	0.477092	-0.226693	-0.250398	NA	NA	NA	NA	NA	NA	NA	NA	NA	0.607936	0.141542	-0.398756	0.173333	-0.20918	0.177
A0A0G2JTM7	Bromodomain-containing 7	Brd7	0.621729	-0.282906	0.000810126	0.563932	-0.273983	-0.131784	0.715311	-0.316586	-0.398724	0.252021	-0.21166	-0.0927243	0.102238	0.0680324	-0.17027	0.407532	-0.244775	-0.190986	0.443794	0.234336	-0.210313	0.140914	-0.163946	0.144098
A0A0G2JTM9	DnaJ heat shock protein family (Hsp40) member B14 (Similar to DnaJ (Hsp40) homolog, subfamily B, member 14 isoform 1, isoform CRA_b)	Dnajb14	-0.243591	0.180451	0.0442996	-0.0830239	0.0509765	0.131053	-0.196856	0.271931	-0.0750753	1.24444	0.0709654	-0.0709654	1.05288	-0.165988	0.165988	0.987677	0.207057	-0.207057	0.460254	0.702377	0.102565	0.155853	-0.00195948	0.153702
A0A0G2JTN3	Inactive ubiquitin carboxyl-terminal hydrolase 54	Usp54	-2.45943	-0.0835872	0.0835872	-2.19265	0.0412307	-0.0412307	-1.96467	0.0584114	-0.0584114	0.0400033	0.199914	-0.199914	0.385158	0.163094	-0.163094	-0.0229705	0.0505236	-0.0505236	-1.03576	1.29847	0.0715977	0.100458	-0.0715977	0.0876086
A0A0G2JTN4	Phosphoribosylformylglycinamidine synthase	Pfas	0.481075	-0.210647	-0.184474	0.382126	-0.274928	-0.0938079	0.387943	-0.244319	-0.126628	0.426897	-0.293242	-0.144154	0.532459	-0.278969	-0.244343	0.391182	-0.238818	-0.180678	0.433614	0.0610005	-0.256821	0.0308459	-0.162348	0.0580004
A0A0G2JTP7	E3 ubiquitin-protein ligase RING2 (Ring finger protein 2)	Rnf2	0.80907	-0.332632	-0.210159	0.234561	-0.207034	-0.0531224	0.488963	-0.280866	-0.369388	0.405175	-0.226366	-0.178809	0.402489	-0.0624627	-0.250366	0.295804	-0.196589	-0.151907	0.439344	0.202102	-0.217658	0.0915779	-0.202292	0.117232
A0A0G2JTR4	ABR, RhoGEF and GTPase-activating protein	Abr	-0.466796	0.168165	0.26607	-0.451961	-0.0153764	0.423357	-0.600793	0.264949	0.325894	-0.749212	0.443221	0.256047	-0.648674	0.148601	0.559826	-0.591373	0.276989	0.388684	-0.584801	0.112233	0.214425	0.153686	0.369979	0.111114
A0A0G2JTR6	Polyamine-modulated factor 1-binding protein 1	Pmfbp1	NA	NA	NA	NA	NA	NA	NA	NA	NA	-2.04254	-0.125115	0.125115	-2.15835	0.0660518	-0.0660518	-2.2669	-0.582904	0.582904	-2.15593	0.1122	-0.213989	0.333482	0.213989	0.458881
A0A0G2JTT2	Phosphatidylinositol binding clathrin assembly protein, isoform CRA_a (Phosphatidylinositol-binding clathrin assembly protein)	Picalm	-0.501595	0.334319	0.167276	-0.255192	0.192677	0.0625153	-0.223284	0.0841359	0.139149	-1.23917	0.0858231	-0.0858231	-0.372149	0.160089	0.212061	-0.280284	0.61566	-0.335376	-0.478612	0.38594	0.245451	0.203238	0.0266336	0.221716
A0A0G2JTT4	RAB30, member RAS oncogene family (RAB30, member RAS oncogene family, isoform CRA_a)	Rab30	-0.727933	0.452566	0.273209	-0.369668	0.230841	0.102409	-0.429908	0.204392	0.225646	-0.555008	0.370943	0.164799	-0.086081	-0.00424712	0.0903281	-0.637083	0.294072	0.263509	-0.467613	0.228344	0.258094	0.157669	0.18665	0.0883169
A0A0G2JTT6	HECT and RLD domain-containing E3 ubiquitin protein ligase family member 1	Herc1	0.156332	0.0283091	-0.173346	0.203028	-0.103986	-0.0580714	0.238157	-0.100452	-0.0707779	0.520006	-0.0929882	-0.347079	0.426545	-0.122549	-0.243831	0.444632	-0.185542	-0.288358	0.33145	0.150511	-0.0962013	0.0696674	-0.19691	0.102219
A0A0G2JTT7	Rho GTPase-activating protein 22	Arhgap22	-1.20207	0.510162	0.706071	-0.716421	-0.0162367	0.715581	-1.38982	0.545085	0.844732	-1.16705	0.612158	0.587095	-1.24656	0.335092	0.826947	-1.13077	0.280816	0.739239	-1.14211	0.22708	0.377846	0.231051	0.736611	0.0647335
A0A0G2JTU9	Lysine demethylase 5A	Kdm5a	0.322054	-0.0621642	-0.258206	0.357736	-0.222176	-0.172447	0.403629	-0.178672	-0.304556	0.775601	-0.440538	-0.380679	0.106699	-0.0902896	-0.0104735	0.54281	-0.248499	-0.374594	0.418088	0.225126	-0.207056	0.135568	-0.250159	0.140169
A0A0G2JTV2	Non-muscle caldesmon	Cald1	-0.113657	0.482024	-0.482024	-0.183307	0.945688	-0.945688	0.476314	0.259837	-0.259837	NA	NA	NA	NA	NA	NA	NA	NA	NA	0.0597833	0.362403	0.562516	0.349939	-0.562516	0.349939
A0A0G2JTW1	RAS related protein 2a (RCG36946)	Rap2a	-0.614961	0.453838	0.273976	-0.202945	0.127997	0.00601911	-0.528824	0.11879	0.395661	NA	NA	NA	NA	NA	NA	NA	NA	NA	-0.44891	0.217322	0.233542	0.190837	0.225219	0.199344
A0A0G2JTX2	PRA1 family protein	Praf2	-0.0238771	-0.118544	0.118544	0.298792	-0.0399644	0.0399644	0.738554	0.0878583	-0.0878583	0.137866	-0.123142	0.165619	-0.563658	0.083965	0.607668	-0.35853	0.146764	0.0839948	0.038191	0.467294	0.00615626	0.115668	0.154655	0.266205
A0A0G2JTZ2	SRY box 6 (SRY-box containing gene 6, isoform CRA_b)	Sox6	0.843219	-0.455599	-0.387621	0.88137	-0.0715116	-0.848037	1.26379	-0.383217	-0.880575	1.20049	-0.305795	-0.894694	0.966459	-0.305267	-0.661192	0.839413	0.0594489	-0.898862	0.999124	0.187267	-0.243657	0.196754	-0.76183	0.216183
A0A0G2JU05	LLGL scribble cell polarity complex component 2	Llgl2	0.81255	-0.0465545	0.0465545	1.09132	0.299925	-0.299925	0.602083	0.0608951	-0.0608951	-1.09391	0.53224	0.561671	-1.20509	0.829063	0.376022	-0.95685	0.710176	0.246674	-0.124983	1.06625	0.397624	0.352754	0.145017	0.264124
A0A0G2JU07	Ubiquitin-conjugating enzyme E2 variant 2	Ube2v2	-0.190836	0.138944	0.0460151	0.346908	-0.0568763	-0.272254	0.140668	-0.045785	-0.190865	0.118345	-0.0897937	-0.0938194	0.280291	0.0272615	-0.297178	-0.0076235	0.0243309	-0.0787549	0.114626	0.195112	-0.000319727	0.0825035	-0.147809	0.142658
A0A0G2JU09	E1A-binding protein p400	Ep400	0.445956	-0.146894	-0.421469	0.474389	-0.316351	-0.176845	0.460884	-0.176345	-0.347165	0.414497	-0.0502603	-0.308519	0.270279	-0.198418	-0.0718608	0.112703	-0.0782384	0.0327675	0.363118	0.143365	-0.161085	0.094954	-0.215515	0.188278
A0A0G2JU11	Rap guanine nucleotide exchange factor 2	Rapgef2	0.0918429	0.0109516	-0.0352979	-0.439831	0.0759681	0.280854	-0.0162313	-0.116417	0.13831	0.0142837	0.0320546	-0.0463383	-0.0610762	-0.201519	0.312725	-0.451206	0.173591	0.277615	-0.143703	0.239068	-0.00422851	0.134988	0.154645	0.145178
A0A0G2JU15	Pentatricopeptide repeat domain 3	Ptcd3	0.189525	0.00368099	-0.215501	0.161803	0.111742	-0.243877	0.258302	-0.261134	-0.0616622	0.0220053	0.0375092	-0.137	0.0668837	-0.10954	0.129543	-0.0047569	0.127753	0.168473	0.115627	0.103521	-0.0149981	0.147694	-0.060004	0.190352
A0A0G2JU25	Polypeptide N-acetylgalactosaminyltransferase (EC 2.4.1.-) (Protein-UDP acetylgalactosaminyltransferase)	Galnt2	0.324571	-0.170197	-0.146646	0.190286	-0.144551	0.0424283	0.223572	-0.171468	-0.0792087	0.172074	-0.157429	-0.0875617	-0.100701	0.0379409	0.0345734	0.154359	-0.0988838	-0.0554754	0.160693	0.14155	-0.117431	0.0806523	-0.0486483	0.0798467
A0A0G2JU42	Eukaryotic translation initiation factor 2 subunit 3, Y-linked (Eukaryotic translation initiation factor 2 subunit gamma, Y-linked) (eIF-2-gamma Y)	Eif2s3y	1.29025	0.0904481	-0.0904481	NA	NA	NA	-2.16993	-0.274711	0.274711	1.05938	-0.400276	-0.659109	-0.228215	0.582665	-0.35445	0.889251	-0.559035	-0.262683	0.16815	1.43153	-0.112182	0.456334	-0.218396	0.277753
A0A0G2JU49	Metaxin 1	Mtx1	-0.305363	0.125367	0.145914	-0.316155	0.128121	0.162951	-0.0938407	0.0988533	0.00806856	-0.0935447	0.136404	0.0305288	-0.168463	0.0515976	0.0780451	0.178047	-0.205638	-0.0193205	-0.13322	0.181302	0.0557842	0.131748	0.0676978	0.0808541
A0A0G2JU66	Nuclear protein localization protein 4 homolog	Nploc4	0.327259	-0.058784	-0.194727	0.251398	-0.121883	-0.0594758	0.482325	-0.210719	-0.202511	0.251948	-0.149992	-0.111704	0.181743	-0.113569	-0.0291983	0.36238	-0.1542	-0.255169	0.309509	0.105821	-0.134858	0.0505309	-0.142131	0.098222
A0A0G2JU73	E3 ubiquitin-protein ligase TRIP12	Trip12	0.528545	-0.229485	-0.252667	0.289649	-0.136821	-0.160483	0.305524	-0.143982	-0.197292	0.188517	0.0207791	-0.26363	0.153416	-0.034326	-0.108327	0.308762	-0.132187	-0.10043	0.295736	0.131342	-0.109337	0.0888484	-0.180472	0.0634885
A0A0G2JU77	Eukaryotic translation initiation factor 3 subunit K (eIF3k) (Eukaryotic translation initiation factor 3 subunit 12) (eIF-3 p25)	Eif3k	0.799102	-0.30417	-0.404941	0.80529	-0.537443	-0.301643	0.687734	-0.159512	-0.476663	0.583898	0.048983	-0.828989	0.846732	-0.532763	-0.466	0.587079	-0.502574	-0.433275	0.718306	0.115593	-0.331247	0.2397	-0.485252	0.0701372
A0A0G2JU83	Uncharacterized protein		0.712329	-0.164995	-0.523533	0.397147	-0.0650362	-0.329304	0.530037	-0.0720461	-0.339893	0.504521	0.0758897	-0.574259	0.474534	-0.147615	-0.19974	0.924449	-0.338948	-0.56982	0.590503	0.194034	-0.118792	0.137412	-0.422758	0.152093
A0A0G2JU91	Nuclear receptor co-repressor 2	Ncor2	0.547634	-0.156442	-0.339908	0.350127	-0.269723	-0.0890435	0.589468	-0.271552	-0.20751	0.252948	-0.0468502	-0.161967	0.309003	-0.0556378	-0.193193	0.287684	-0.0516376	-0.105276	0.389478	0.142854	-0.141974	0.107687	-0.182816	0.100143
A0A0G2JUA5	AHNAK nucleoprotein	Ahnak	-0.454726	0.415813	0.0666358	-0.976767	0.752977	0.228967	-0.628432	0.494312	0.164799	-0.445678	0.465235	-0.0211601	-0.827764	0.318412	0.487304	-0.634242	0.269446	0.351686	-0.661268	0.208906	0.452699	0.170312	0.213039	0.163928
A0A0G2JUB0	Protein FAM3C	Fam3c	0.108001	-0.0412725	-0.219823	0.169083	-0.23701	0.0895138	0.239974	-0.267785	-0.0674389	0.195833	-0.395842	0.213828	0.0714057	-0.264265	0.180817	0.434965	-0.30217	-0.0163987	0.20321	0.128622	-0.251391	0.116821	0.0300831	0.152991
A0A0G2JUC7	Dynactin subunit 2	Dctn2	-0.202917	0.114402	0.0717634	0.080626	-0.000457901	-0.0336389	0.0979934	-0.0912955	-0.0163297	0.140417	-0.0844347	-0.100945	0.191861	-0.0202325	-0.0791837	-0.00749098	-0.0321949	0.0061326	0.0500815	0.14058	-0.0190356	0.0745974	-0.025367	0.0555213
A0A0G2JUC9	HECT and RLD domain-containing E3 ubiquitin protein ligase 2	Herc2	-0.188547	-0.0868104	-0.00981346	0.0490981	0.0364157	-0.176908	0.13671	-0.180628	0.0131932	0.21607	-0.132329	0.0081954	0.0609479	-0.17455	0.258203	-0.375105	0.0508954	0.435947	-0.0168042	0.221838	-0.0811678	0.102497	0.0881362	0.241907
A0A0G2JUE4	Golgin subfamily A member 4	Golga4	0.481962	-0.208051	-0.279241	0.189737	-0.101895	-0.0855738	0.361534	-0.230026	-0.126619	0.223744	-0.00802366	-0.249701	0.109353	-0.140686	0.0161415	0.215992	-0.227074	0.0224624	0.26372	0.134444	-0.152626	0.0874428	-0.117089	0.123577
A0A0G2JUF2	Sorting nexin family member 30	Snx30	-0.623474	0.372278	0.307815	-0.713809	-0.0339709	0.70449	-0.585975	0.262903	0.461284	-0.500183	0.276408	0.233263	-0.366678	0.0707437	0.295934	-0.489124	0.148159	0.340964	-0.54654	0.121036	0.182753	0.149551	0.390625	0.17091
A0A0G2JUF9	NCK-associated protein 1-like	Nckap1l	-1.09015	0.505784	0.584365	-0.997201	-0.115436	1.11828	-1.23266	0.433345	0.83425	-1.81297	0.970269	0.814522	-1.24864	0.159067	1.04966	-0.891221	0.284467	0.614466	-1.21214	0.324597	0.372916	0.366109	0.835924	0.243745
A0A0G2JUG4	Regulator of G-protein-signaling 6	Rgs6	-1.30577	0.605665	0.700106	-1.11788	0.763633	0.251418	-0.925198	0.41804	0.618837	NA	NA	NA	NA	NA	NA	NA	NA	NA	-1.11628	0.190291	0.595779	0.173008	0.523454	0.239068
A0A0G2JUG6	Leucine-rich repeat-containing 45	Lrrc45	0.272706	-0.233382	-0.150866	0.567245	-0.295394	-0.251257	0.585443	-0.397311	-0.387458	0.392637	-0.0299016	-0.353092	0.276317	-0.142177	-0.141089	0.387489	-0.224449	-0.179302	0.413639	0.136349	-0.220436	0.126107	-0.243844	0.102056
A0A0G2JUG7	IQ motif and Sec7 domain 1	Iqsec1	-1.07179	0.590569	0.49979	-0.499019	0.477473	0.070653	-0.429157	0.380927	0.124883	-0.621968	0.28061	0.347151	-0.121036	0.0276862	0.101583	-0.569029	0.453017	0.205035	-0.552	0.309514	0.36838	0.196146	0.224849	0.174612
A0A0G2JUH4	Polynucleotide kinase 3'-phosphatase	Pnkp	0.211952	-0.0269407	-0.178312	0.111992	-0.164588	0.0602487	0.206093	-0.207116	0.00102241	-0.041426	-0.000288625	-0.0568739	0.104118	-0.1183	-0.0486979	0.164185	-0.141782	-0.0122799	0.126153	0.0937734	-0.109836	0.0805301	-0.0391488	0.0888963
A0A0G2JUH8	Sorting nexin 13	Snx13	0.194746	-0.054582	-0.140164	-0.246093	-0.103957	0.35005	-0.172016	0.00373328	0.168283	-0.0849299	0.129339	-0.129339	-0.248324	-0.375101	0.375101	-0.271121	-0.494384	0.494384	-0.137956	0.176788	-0.149159	0.237552	0.186386	0.247128
A0A0G2JUI5	Cytoplasmic linker-associated protein 1	Clasp1	0.383789	-0.177257	-0.196801	0.438249	-0.0903353	-0.360047	0.701932	-0.282365	-0.4156	0.708928	-0.344121	-0.338442	0.513013	-0.0558211	-0.60064	0.373409	-0.12087	-0.200066	0.519887	0.152031	-0.178462	0.113459	-0.351933	0.168127
A0A0G2JUJ9	SEC63 homolog, protein translocation regulator	Sec63	0.172469	-0.0289643	-0.146866	-0.00647941	-0.0652408	0.0244198	0.0677969	-0.0584903	0.0355087	0.302248	-0.0687201	-0.120116	-0.0147398	-0.129038	0.203188	0.208806	-0.116849	-0.195168	0.121683	0.127054	-0.0778837	0.0378103	-0.0331721	0.15934
A0A0G2JUK2	LSM14A mRNA-processing body assembly factor	Lsm14a	0.96041	-0.604844	-0.388416	0.494103	-0.297361	-0.237536	0.680625	-0.384127	-0.197009	0.86277	-0.222971	-0.517525	0.574752	-0.371071	-0.168075	0.883983	-0.513755	-0.299177	0.742774	0.187422	-0.399021	0.139899	-0.301289	0.0879334
A0A0G2JUM2	VPS35 endosomal protein sorting factor-like	Vps35l	0.194267	-0.058382	-0.140567	-0.191834	-0.0984577	0.289594	-0.0517667	-0.128172	0.191053	-0.0927511	0.255411	-0.19398	-0.0550244	-0.254307	0.255072	0.0772278	-0.0462661	0.0399888	-0.0199802	0.135955	-0.0550288	0.169357	0.0735269	0.177556
A0A0G2JUM3	RP2, ARL3 GTPase-activating protein	Rp2	0.0943794	-0.0552158	-0.0569107	0.0372148	-0.111943	0.0604092	0.00459037	-0.143524	0.0866505	-0.204857	0.0872416	0.0435231	-0.240677	0.168105	0.0725722	0.413159	0.0199351	-0.164301	0.0173017	0.236267	-0.00590032	0.120198	0.0069906	0.108002
A0A0G2JUM8	Cytochrome c oxidase assembly factor 6	Coa6	-0.821596	0.485527	0.336069	-0.5688	0.490426	0.0145206	-0.272234	0.157952	0.0826907	-0.343154	0.263688	0.12885	-0.34854	0.142688	0.241808	-0.439824	0.503768	0.151586	-0.465691	0.202057	0.340675	0.172349	0.159254	0.127242
A0A0G2JUP9	Similar to Serum amyloid A-3 protein precursor	LOC691143	0.991826	-0.585743	-0.336639	0.669329	-0.426953	-0.360836	1.06195	-0.499438	-0.297477	0.651564	-0.108968	-0.518406	0.715064	-0.493865	-0.251374	0.986082	-0.365158	-0.395231	0.845969	0.186378	-0.413354	0.166595	-0.359994	0.055847
A0A0G2JUQ8	Ubiquitin carboxyl-terminal hydrolase 48	Usp48	0.614757	-0.301791	-0.281901	0.288127	-0.286513	-0.0249325	0.516647	-0.267416	-0.315847	0.398489	-0.148678	-0.263062	0.121957	-0.0315987	-0.139032	0.151159	-0.0851304	-0.152853	0.348523	0.197775	-0.186855	0.114492	-0.196271	0.117534
A0A0G2JUR5	Myosin phosphatase Rho-interacting protein	Mprip	-0.169514	0.182036	-0.0010604	-0.401366	0.285056	0.0467415	-0.315515	-0.0077089	0.323224	-0.427694	0.302762	0.124931	-0.322089	0.183058	0.118205	-0.31637	0.116477	0.199893	-0.325424	0.0902503	0.176947	0.114311	0.135322	0.128641
A0A0G2JUT7	Beta 3-glucosyltransferase	B3glct	0.683899	-0.311702	-0.258902	0.375441	0.0144846	-0.394573	0.694916	-0.273885	-0.26452	0.407111	-0.0466321	-0.326258	0.222594	-0.130288	-0.123454	0.655713	-0.0267708	-0.429469	0.506612	0.19844	-0.129132	0.135791	-0.299529	0.12212
A0A0G2JUU7	Gamma-tubulin complex component	Tubgcp3	0.0224106	0.0660384	-0.0884489	0.42918	0.0421887	-0.374398	0.461554	-0.0387031	-0.449194	0.495327	-0.0683494	-0.415433	0.222741	0.161474	-0.334727	-0.00608209	0.166878	-0.202228	0.270855	0.224746	0.0549211	0.098117	-0.310738	0.143869
A0A0G2JUV7	Centrosomal protein 85 (Coiled-coil domain containing 21)	Cep85	NA	NA	NA	NA	NA	NA	NA	NA	NA	-0.0282783	0.560478	-0.532199	0.149635	-0.0354246	-0.114211	-0.11137	0.00367385	0.107696	0.00332881	0.133342	0.176242	0.333331	-0.179571	0.156912
A0A0G2JUW7	Alpha-1-inhibitor III	Mug1	-0.922842	0.973623	-0.0507808	-0.903934	0.484831	0.419102	-0.888572	0.906775	-0.0182029	-0.804659	0.397035	0.407624	-0.357058	0.287164	0.0698937	-0.708738	0.669675	0.0390631	-0.7643	0.214774	0.619851	0.278754	0.14445	0.188956
A0A0G2JUX0	Double-stranded RNA-specific editase 1	Adarb1	NA	NA	NA	NA	NA	NA	NA	NA	NA	-3.03698	-0.250621	0.250621	-2.52092	-0.716156	0.716156	-3.05539	-0.0294468	0.0294468	-2.8711	0.303399	-0.332075	0.350526	0.332075	0.485577
A0A0G2JUX2	ArfGAP with RhoGAP domain, ankyrin repeat and PH domain 3	Arap3	NA	NA	NA	NA	NA	NA	NA	NA	NA	-0.784095	0.434467	0.160635	-0.357285	0.389947	-0.0522418	-0.430793	0.279747	-0.156068	-0.524058	0.228179	0.368054	0.0796493	-0.0158916	0.0734166
A0A0G2JUX5	Transcriptional activator protein Pur-beta	Purb	-0.53554	0.0926022	0.143491	0.119942	-0.0242194	0.00260471	-0.176107	0.0731914	0.00818661	-0.167117	0.00256723	0.139126	-0.157705	0.124153	0.080896	-0.0101024	0.00433825	-0.0146449	-0.154438	0.219998	0.0454387	0.059279	0.0599433	0.0665113
A0A0G2JUZ0	Myotubularin-related protein 1	Mtmr1	-0.370835	0.183181	0.179063	0.0195153	-0.0172618	-0.0429944	-0.239132	0.137602	0.111179	-0.245277	-0.0380353	0.284335	-0.307694	0.0569239	0.166681	-0.219757	0.102697	0.179408	-0.227196	0.133044	0.0708511	0.0870655	0.146279	0.0946482
A0A0G2JUZ5	Glycine cleavage system P protein (EC 1.4.4.2)	Gldc	-1.02944	-0.189976	0.189976	-1.0248	0.26829	-0.26829	-1.05537	0.192972	-0.192972	0.799749	-0.215614	-0.31876	0.777852	-0.229003	-0.548849	0.730226	-0.119959	-0.610267	-0.133631	0.989395	-0.0488816	0.22104	-0.291527	0.320062
A0A0G2JV04	ADP-ribosylation factor-binding protein GGA3 (Golgi-localized, gamma ear-containing, ARF-binding protein 3)	Gga3	-0.114897	0.0818295	0.0451597	-0.00342793	0.150012	-0.0514886	0.0683299	0.0246691	0.0677285	-0.131373	0.0749437	0.170617	-0.226992	-0.0986978	0.351773	-0.447026	0.277973	0.11751	-0.142565	0.181412	0.0851216	0.125667	0.116883	0.150421
A0A0G2JV09	Synembryn-B	Ric8b	-0.299741	0.0652079	0.234533	0.0401951	-0.0251097	-0.0150855	-0.102102	0.303375	-0.201272	0.500033	0.0523032	-0.0523032	0.32741	0.136011	-0.136011	0.229637	0.239849	-0.239849	0.115905	0.293681	0.128606	0.123648	-0.0683314	0.191169
A0A0G2JV16	Dedicator of cytokinesis 11	Dock11	0.454813	-0.252544	-0.117457	0.212958	-0.39342	0.118464	0.263794	-0.236493	-0.0319244	0.0351926	0.0103535	-0.0667716	0.0525533	-0.284688	0.13486	0.0974622	-0.0249874	0.0376357	0.186129	0.159643	-0.196963	0.157161	0.0124676	0.105408
A0A0G2JV19	Transforming growth factor, beta receptor-associated protein 1	Tgfbrap1	-0.182893	-0.10614	0.204481	-0.0237848	-0.121529	0.271262	-0.275967	0.128442	0.114157	NA	NA	NA	NA	NA	NA	NA	NA	NA	-0.160882	0.127524	-0.0330755	0.14009	0.196633	0.0788458
A0A0G2JV31	X-prolyl aminopeptidase (Aminopeptidase P) 1, soluble, isoform CRA_a (Xaa-Pro aminopeptidase 1)	Xpnpep1	0.379504	-0.22402	-0.0959919	0.200884	-0.115857	-0.174546	0.317654	-0.192153	-0.1784	0.299171	-0.111172	-0.232642	0.395637	-0.221747	-0.226006	0.337941	-0.148756	-0.215434	0.321798	0.0695589	-0.168951	0.0508404	-0.18717	0.0510961
A0A0G2JV32	Pleckstrin homology-like domain family B member 1	Phldb1	0.636415	-0.222056	-0.360287	0.10239	-0.0958393	-0.0065502	0.680403	-0.452957	-0.290303	0.63119	-0.327912	-0.389255	0.152209	-0.025777	-0.0524667	-0.0936797	-0.0801773	0.208391	0.351488	0.336909	-0.200786	0.165162	-0.148412	0.229162
A0A0G2JV37	Carboxylic ester hydrolase (EC 3.1.1.-)	Ces2c	NA	NA	NA	NA	NA	NA	NA	NA	NA	-3.08206	0.06691	-0.06691	-3.16781	0.117125	-0.117125	-3.29243	-0.617886	0.617886	-3.18077	0.10578	-0.144617	0.410631	0.144617	0.519731
A0A0G2JV46	Protein FAM107B	Fam107b	0.353016	-0.0145248	-0.338491	0.0483866	-0.0258417	0.254782	0.411379	-0.419145	-0.0644762	0.372175	-0.11997	-0.430787	0.258245	0.0193213	-0.231669	0.346769	-0.119884	-0.307643	0.298328	0.1324	-0.113341	0.160389	-0.186381	0.243635
A0A0G2JV51	RNA cytidine acetyltransferase (EC 2.3.1.-) (18S rRNA cytosine acetyltransferase) (N-acetyltransferase 10)	Nat10	0.83761	-0.572167	-0.248505	0.548217	-0.308217	-0.341298	0.458563	-0.204293	-0.23841	0.45551	-0.081747	-0.381987	0.612241	-0.324746	-0.29808	0.531829	-0.107716	-0.296321	0.573995	0.141959	-0.266481	0.179878	-0.300767	0.0417433
A0A0G2JV54	Polypyrimidine tract-binding protein 3	Ptbp3	-0.17209	0.139695	0.032395	-0.181376	0.0370792	0.114462	-0.279813	-0.0353849	0.207224	-0.685366	0.200554	0.27874	-0.53315	-0.0879381	0.522427	-0.283607	0.011713	0.253298	-0.355901	0.207473	0.0442863	0.108135	0.234758	0.18634
A0A0G2JV65	14-3-3 protein zeta/delta	Ywhaz	-0.0719826	-0.00431955	0.124167	-0.0195958	-0.0565883	0.0582256	0.0357051	0.0812043	-0.111376	-0.129037	-0.0748321	0.192145	-0.0516228	-0.0966632	0.0507194	0.115446	0.0182433	-0.0819269	-0.0201812	0.0860696	-0.0221593	0.0665511	0.038659	0.100225
A0A0G2JV69	Mediator complex subunit 12-like (Fragment)	Med12l	2.10408	0.135992	-0.135992	NA	NA	NA	-0.731236	-0.621814	0.621814	3.42963	0.394326	-0.394326	2.1239	-0.357183	0.357183	0.359645	0.000613652	-0.000613652	1.4572	1.63915	-0.0896131	0.402513	0.0896131	0.344152
A0A0G2JV84	Glutamic--pyruvic transaminase 2	Gpt2	0.853675	-0.22058	-0.694284	1.02711	-0.269867	-0.748859	1.0244	-0.388521	-0.61546	0.958415	-0.214819	-0.702596	0.969322	-0.351943	-0.589318	1.06442	-0.221136	-0.722205	0.982892	0.0745738	-0.277811	0.0751939	-0.678787	0.068806
A0A0G2JV99	Minichromosome maintenance complex component 3-associated protein (Minichromosome maintenance deficient 3 (S. cerevisiae) associated protein (Predicted), isoform CRA_a)	Mcm3ap	0.321825	-0.053385	-0.26844	0.312315	-0.241188	-0.134741	0.384617	-0.195797	-0.18882	0.0991461	-0.0375362	-0.115009	0.184933	-0.0122643	0.0989077	0.230541	-0.0586532	0.0569679	0.255563	0.104257	-0.0998039	0.094438	-0.0918558	0.158788
A0A0G2JVB0	Solute carrier family 2, facilitated glucose transporter member 3-like	Slc2a3	-1.51109	0.767748	0.743342	-0.767545	0.516227	0.209144	-1.09263	0.501906	0.848534	-1.66024	0.945968	1.21344	-0.784134	0.364571	0.585208	-1.35884	0.675471	0.754845	-1.19575	0.375556	0.628649	0.210082	0.725752	0.252636
A0A0G2JVB6	Syntaxin-12	Stx12	-0.422448	0.213949	0.145761	-0.20936	0.142091	0.0162982	-0.0391232	0.0852562	0.0636023	-0.0812651	-0.0732013	0.179901	-0.166539	-0.0495513	0.236845	-0.0227291	-0.0547293	0.0589808	-0.156911	0.148966	0.043969	0.120368	0.116898	0.0876663
A0A0G2JVC2	SCY1-like pseudokinase 2	Scyl2	-0.296862	0.209198	0.0158869	-0.10691	0.11868	-0.0150399	-0.153843	0.048034	0.08809	-0.387801	-0.0388412	0.414626	-0.261171	0.158848	-0.240912	-0.462113	0.292855	0.0845039	-0.278117	0.135114	0.131462	0.117445	0.0578592	0.134636
A0A0G2JVC4	Cyclic GMP-AMP synthase	Cgas	-2.54189	-0.0345996	0.0345996	-2.28951	-0.00628606	0.00628606	-3.73124	0.123304	-0.123304	-1.02592	0.0187658	-0.0187658	-1.02342	0.120067	-0.120067	-1.00175	-0.00812468	0.00812468	-1.93562	1.11793	0.0355211	0.0688539	-0.0355211	0.076432
A0A0G2JVC8	Terpene cyclase/mutase family member (EC 5.4.99.-)	Lss	0.783542	-0.387083	-0.476275	0.551858	-0.184777	-0.517776	0.829388	-0.37973	-0.449658	0.736092	-0.296098	-0.423488	0.649865	-0.184966	-0.404824	0.392701	-0.139584	-0.257845	0.657241	0.163062	-0.26204	0.107287	-0.421644	0.100153
A0A0G2JVD6	Lysine methyltransferase 2D	Kmt2d	0.650491	-0.237741	-0.104471	0.361304	-0.29115	-0.0484493	0.10636	-0.0449361	-0.0455233	0.00932326	0.115942	-0.0476099	-0.134759	-0.0243194	0.0448899	0.0758065	-0.355764	0.283282	0.178088	0.282381	-0.139662	0.18269	0.0136864	0.153486
A0A0G2JVD9	IKAROS family zinc finger 1 (Similar to DNA-binding protein Ikaros form 1-mouse (Predicted), isoform CRA_a)	Ikzf1	-0.433538	0.115579	0.238029	-0.372358	-0.225716	0.60062	-0.954878	0.287842	0.702697	-1.13955	0.370385	0.585133	-1.1083	0.249665	0.740601	-0.616681	-0.10289	0.776096	-0.770885	0.340595	0.115811	0.235283	0.607196	0.218903
A0A0G2JVE8	RNA-binding protein Nova-1	Nova1	-1.05571	-0.0924745	0.0924745	-2.05004	-0.120776	0.120776	-0.658336	-0.242507	0.242507	-0.937811	0.0546782	-0.0546782	-0.985289	-0.3109	0.3109	-1.44634	-0.402355	0.402355	-1.18892	0.492256	-0.185722	0.165245	0.185722	0.129594
A0A0G2JVF0	Rho GTPase activating protein 4, isoform CRA_a (Rho GTPase-activating protein 4)	Arhgap4	-0.594591	0.389967	0.204624	-0.336194	-0.106249	0.476298	-0.76675	0.393858	0.344143	-0.816688	0.546344	0.270344	-0.812882	0.312786	0.37973	-0.544539	0.16415	0.388507	-0.645274	0.189988	0.283476	0.227863	0.343941	0.0988829
A0A0G2JVF4	Similar to CG16812-PA (Similar to CG16812-PA (Predicted), isoform CRA_b)	RGD1307554	0.981668	0.082473	-0.082473	1.58086	0.315765	-0.315765	1.4957	0.0651122	-0.0651122	1.97511	-0.0147704	0.0147704	2.00106	-0.171347	0.171347	1.99429	-0.100829	0.100829	1.67145	0.404961	0.0294007	0.170474	-0.0294007	0.189054
A0A0G2JVG3	Pyruvate kinase (EC 2.7.1.40)	Pkm	-0.056631	-0.0234894	0.114982	-0.332936	-0.238889	0.439521	-0.470977	0.0928887	0.384091	-0.33756	0.158472	0.243904	-0.368958	0.0489536	0.305935	-0.00762406	-0.188723	0.187518	-0.262448	0.185868	-0.0251313	0.158483	0.279325	0.13466
A0A0G2JVG4	Peroxisomal trans-2-enoyl-CoA reductase	Pecr	-0.154795	0.0540671	0.0622526	-0.239492	0.0962514	0.115941	-0.0602984	-0.106167	0.22265	-0.177721	0.180527	-0.00324046	-0.197408	0.095311	0.160248	-0.0263441	0.164015	-0.116619	-0.142676	0.0825387	0.0806675	0.102947	0.0735388	0.129092
A0A0G2JVH4	MICOS complex subunit MIC60 (Mitofilin)	Immt	-1.40462	0.668168	0.760364	-0.781203	0.621855	0.155768	-0.788007	0.449933	0.361773	-0.894602	0.31573	0.600574	-0.626482	0.0960822	0.481389	-0.771236	0.547096	0.208624	-0.877691	0.271929	0.449811	0.214404	0.428082	0.241876
A0A0G2JVH5	Helicase-like transcription factor	Hltf	0.445137	-0.369976	-0.321542	0.0615014	-0.217441	0.0826121	0.606164	-0.329706	-0.276459	0.081666	0.10374	-0.185405	0.150391	0.124373	-0.274764	-0.161962	0.285501	-0.12354	0.19715	0.279884	-0.0672514	0.273304	-0.183183	0.166158
A0A0G2JVI4	Fucokinase	Fuk	0.139126	-0.0875094	-0.0562854	-0.0956119	0.144032	-0.0260673	0.00154852	-0.107104	0.0632667	-0.0890061	0.242802	-0.142276	-0.0204994	0.201271	-0.265662	0.0329281	-0.235386	0.133847	-0.00525241	0.0869036	0.0263509	0.195232	-0.0488628	0.151482
A0A0G2JVI5	Actin filament-associated protein 1	Afap1	0.958509	-0.478434	-0.480075	0.50788	-0.0882471	-0.419633	1.02471	-0.515203	-0.539011	0.877993	-0.428077	-0.54115	0.70305	-0.176738	-0.469728	0.865374	-0.238118	-0.6856	0.82292	0.188446	-0.320803	0.176534	-0.522533	0.102436
A0A0G2JVI6	Peripheral plasma membrane protein CASK	Cask	-0.777608	0.0701271	-0.0701271	-1.37197	-0.0561726	0.0561726	-0.711578	-0.158468	0.158468	-0.998649	0.263342	-0.263342	-1.13962	0.229354	-0.229354	-1.6026	0.444319	-0.444319	-1.10034	0.344448	0.132084	0.222657	-0.132084	0.238331
A0A0G2JVK3	5'-AMP-activated protein kinase subunit beta-2 (Protein kinase, AMP-activated, beta 2 non-catalytic subunit, isoform CRA_a)	Prkab2	-2.71049	0.114321	-0.114321	-2.17403	0.153615	-0.153615	-2.86962	0.0960134	-0.0960134	NA	NA	NA	NA	NA	NA	NA	NA	NA	-2.58471	0.364454	0.121316	0.0294309	-0.121316	0.0294309
A0A0G2JVL5	Similar to expressed sequence AW549877 (Predicted) (Similar to-expressed sequence AW549877)	RGD1305938	-2.08246	-0.119797	0.119797	-1.50524	-0.113442	0.113442	-1.84561	-0.206679	0.206679	-0.617738	0.374813	0.242925	-0.185544	0.170432	0.0151124	-0.472589	0.0695926	0.402996	-1.1182	0.793203	0.0291532	0.218729	0.183492	0.146056
A0A0G2JVL6	NADH dehydrogenase [ubiquinone] 1 alpha subcomplex subunit 8	Ndufa8	-1.7426	0.878469	0.864132	-0.963811	0.896027	0.16631	-1.06467	0.647182	0.41749	-1.19569	0.406164	0.794233	-0.778591	0.175101	0.544996	-1.05882	0.485086	0.423082	-1.13403	0.328615	0.581338	0.281649	0.535041	0.253614
A0A0G2JVM0	Delta-1-pyrroline-5-carboxylate dehydrogenase, mitochondrial	Aldh4a1	-0.444256	0.312337	0.110906	-0.433396	0.308963	0.130435	-0.263051	0.303029	-0.0283076	-0.388709	0.320938	0.112644	-0.575585	0.278967	0.19241	-0.0309332	0.26745	-0.290013	-0.355989	0.188348	0.298614	0.0208351	0.0380125	0.19273
A0A0G2JVM2	Uncharacterized protein	Mia3	0.411943	-0.151075	-0.240437	0.0325128	-0.0713969	0.0318181	0.237541	-0.0957833	-0.0983751	0.0948734	0.146802	-0.238253	-0.0561931	-0.0256974	0.0556696	0.33469	-0.120254	-0.253948	0.175894	0.182056	-0.0529007	0.106749	-0.123921	0.145799
A0A0G2JVM3	Zinc finger CCCH type-containing 7 A	Zc3h7a	-0.834941	0.129155	-0.129155	-1.18331	0.0302761	-0.0302761	-1.39879	-0.0956411	0.0956411	-1.82094	0.266613	-0.266613	-1.82328	0.134238	-0.134238	NA	NA	NA	-1.41225	0.424811	0.0929283	0.134786	-0.0929283	0.107952
A0A0G2JVN4	RCG25629, isoform CRA_a (Ubiquitin carboxyl-terminal hydrolase 19)	Usp19	-0.0404805	0.0470792	-0.098942	0.123477	-0.109959	-0.0135177	-0.107854	0.0956167	0.00966822	0.125728	0.0166434	-0.0836829	-0.1288	0.0861535	-0.016155	0.0656898	-0.0181695	-0.0499934	0.00629331	0.114011	0.0195607	0.0763988	-0.0421038	0.0421839
A0A0G2JVP5	Poly(A)-binding protein-interacting protein 1	Paip1	0.59035	-0.344226	-0.288152	0.560318	-0.485298	-0.0585044	0.688352	-0.570802	-0.319747	0.668717	-0.551051	-0.106208	0.218373	-0.179707	-0.226026	-0.0819499	0.0459621	-0.0967888	0.440693	0.307447	-0.34752	0.242183	-0.182571	0.115583
A0A0G2JVQ2	LIM domain-binding 1	Ldb1	1.66521	0.0852757	-0.0852757	1.34532	-0.0346703	0.0346703	1.70605	0.00717014	-0.00717014	0.402904	-0.114978	-0.287926	0.573332	-0.303854	-0.247213	0.43123	0.392571	-0.700538	1.02067	0.619638	0.00525244	0.231525	-0.215576	0.299239
A0A0G2JVR9	Rho family-interacting cell polarization regulator 1	Ripor1	-0.022827	0.0882111	-0.0653841	-0.0456838	0.15512	-0.138793	0.302937	-0.100137	-0.247553	0.0334127	0.164431	-0.164431	-0.309833	0.208753	-0.208753	-0.568405	0.747092	-0.747092	-0.101733	0.300825	0.210579	0.284455	-0.262001	0.269394
A0A0G2JVT8	Uncharacterized protein		-0.3593	0.196911	0.0811314	-0.403009	0.0230257	0.378821	-0.40792	0.180147	0.324566	-0.342165	0.29182	0.0742366	-0.577356	0.352802	0.190419	-0.434666	0.0875899	0.347017	-0.420736	0.0838453	0.188716	0.12278	0.232698	0.125098
A0A0G2JVU1	Integrin beta	Itgb8	-0.22568	0.258836	-0.0331557	-0.179685	0.152896	0.0267885	0.0684833	-0.0418718	-0.0266115	-0.414701	0.224169	0.190532	-0.33784	0.181088	0.156752	-1.97739	0.00803418	-0.00803418	-0.511135	0.737094	0.130525	0.120843	0.0510451	0.078233
A0A0G2JVW3	Ankyrin repeat domain 17	Ankrd17	0.727059	-0.235645	-0.319941	0.415784	-0.191578	-0.26031	0.867081	-0.542357	-0.30033	0.772716	-0.154474	-0.637757	0.485799	-0.221983	-0.360542	0.420484	-0.308976	-0.182107	0.61482	0.197582	-0.275836	0.140339	-0.343498	0.0677464
A0A0G2JVW5	E3 ubiquitin-protein ligase HUWE1	Huwe1	0.439734	-0.220524	-0.264027	0.402894	-0.23696	-0.20798	0.63304	-0.295381	-0.259317	0.665415	-0.244331	-0.377049	0.376867	-0.109831	-0.280232	0.33024	-0.114247	-0.278968	0.474699	0.140187	-0.203546	0.0751778	-0.277929	0.0294698
A0A0G2JVW6	Sterile alpha motif domain-containing 9	Samd9	-0.799634	0.0148422	-0.0148422	-0.522794	-0.277713	0.277713	-0.613055	0.0975188	-0.0975188	NA	NA	NA	NA	NA	NA	NA	NA	NA	-0.645161	0.141185	-0.0551173	0.197156	0.0551173	0.197156
A0A0G2JVX7	Apolipoprotein A-IV	Apoa4	-1.37669	0.263953	-0.263953	-1.34049	0.0967888	-0.0967888	-1.08036	0.0707682	-0.0707682	0.0318264	0.205441	-0.237267	-0.637552	0.224148	0.413403	-0.250951	0.342281	-0.0913307	-0.775703	0.586437	0.200563	0.102272	-0.057784	0.25539
A0A0G2JVZ6	Integrin subunit alpha V	Itgav	-0.224657	0.122639	0.0627601	-0.336139	-0.0983438	0.439847	-0.274678	0.17442	0.121629	-0.552414	0.398836	0.204961	-0.490589	0.161983	0.389527	-0.110181	0.043649	0.0295653	-0.331443	0.165988	0.133864	0.164214	0.208048	0.191766
A0A0G2JW01	Uncharacterized protein		-0.938963	0.593845	0.345119	-1.25858	0.879007	0.426445	-0.817629	0.385816	0.411363	-1.02912	0.711545	0.22078	-0.980823	0.552144	0.629399	-0.904676	0.494602	0.448323	-0.988298	0.150551	0.602826	0.172945	0.413572	0.106315
A0A0G2JW12	Complement C4-like	LOC103689965	-0.349554	-0.00957619	0.359131	-1.90484	-0.264177	0.264177	-1.11457	0.393339	0.721235	-1.4268	0.654228	0.772576	-0.695637	-0.0997907	0.795427	-1.29943	0.479782	0.819645	-1.13181	0.550484	0.192301	0.366301	0.622032	0.260577
A0A0G2JW14	Maspardin	Spg21	0.889297	-0.0519184	0.0519184	0.842065	-0.442053	0.442053	1.31156	-0.0349752	0.0349752	-3.08206	-0.596709	0.596709	-1.9159	-0.0999723	0.0999723	-1.18092	-0.0523487	0.0523487	-0.522661	1.79697	-0.212996	0.243279	0.212996	0.172655
A0A0G2JW34	CDGSH iron sulfur domain 3	Cisd3	-1.6105	0.812041	0.78905	-0.827108	0.42533	0.272113	-1.13898	0.602161	0.558253	-1.8748	0.560245	1.31455	-1.39163	0.693392	0.882941	-1.78328	0.940516	0.689353	-1.43772	0.401128	0.672281	0.184598	0.751043	0.23753
A0A0G2JW38	Ribulose-phosphate 3-epimerase (EC 5.1.3.1)	Rpe	-0.0457787	0.0925892	-0.0259891	-0.322278	0.00990586	0.396684	-0.468655	0.18811	0.280546	-0.670246	0.388177	0.282069	-0.4813	0.201985	0.279315	-0.463713	0.257925	0.211051	-0.408662	0.209513	0.189782	0.131116	0.237279	0.15704
A0A0G2JW52	Protein arginine N-methyltransferase 3	Prmt3	0.680127	-0.229529	-0.457887	0.72698	-0.207251	-0.611228	0.818393	-0.450461	-0.367933	0.623839	-0.310799	-0.318854	0.606591	-0.268782	-0.359105	0.505067	-0.320461	-0.0978496	0.660166	0.107837	-0.29788	0.0868214	-0.368809	0.186893
A0A0G2JW85	Ras GTPase-activating protein 3	Rasa3	-0.127343	0.0135118	0.113831	0.0295662	-0.241846	0.0949639	-0.0880024	0.0469827	0.125528	-0.256795	0.243294	0.119003	-0.232702	0.00654151	0.299009	-0.24747	0.381654	-0.101338	-0.153791	0.113367	0.0750231	0.215408	0.108499	0.142131
A0A0G2JW88	Microtubule-associated protein	Map4	-0.0933201	0.0902523	0.11366	-0.299852	0.0813159	0.18525	-0.282991	-0.0420509	0.332429	-0.295525	0.212699	0.182776	-0.350673	0.119776	0.163187	-0.0826439	-0.0894736	0.181642	-0.234168	0.115615	0.0620864	0.110445	0.193157	0.0818355
A0A0G2JW94	Clathrin interactor 1	Clint1	0.275185	-0.0995068	-0.175678	-0.139473	-0.0429121	0.182385	0.0632416	-0.135799	0.0725577	0.174601	-0.147029	-0.0275716	-0.0137974	0.0417773	-0.0279799	0.333	-0.21085	-0.12215	0.11546	0.179309	-0.0990533	0.0884712	-0.0164062	0.144992
A0A0G2JWA3	Exportin 7	Xpo7	0.0933845	-0.00171963	-0.201136	0.140473	-0.122009	-0.054437	0.344019	-0.216175	-0.1032	0.280971	-0.0417145	-0.197739	0.402173	-0.216944	-0.209123	0.0879812	-0.0536183	-0.0293075	0.224834	0.135595	-0.108697	0.0920985	-0.13249	0.0826595
A0A0G2JWA8	Microtubule-actin cross-linking factor 1	Macf1	-0.00554472	0.0342413	0.0547548	-0.400472	0.0195058	0.24637	-0.370017	0.119223	0.237181	-0.464233	0.574355	-0.0653104	-0.319159	-0.11262	0.418755	-0.317148	-0.236066	0.457177	-0.312762	0.160223	0.0664399	0.278415	0.224821	0.161481
A0A0G2JWA9	Citron rho-interacting serine/threonine kinase	Cit	-0.028584	0.34097	-0.312386	0.144423	0.0643399	-0.277736	0.231791	-0.254773	0.022982	0.414962	-0.0682071	-0.326708	0.296681	-0.149161	-0.177475	-0.21729	0.18565	0.0745381	0.140331	0.230076	0.0198032	0.221054	-0.166131	0.175002
A0A0G2JWC7	Fermitin family member 2	Fermt2	0.325825	0.0526226	-0.317837	0.0160586	0.160988	-0.203734	0.149877	0.041294	-0.180596	0.220228	0.0977014	-0.406926	0.189237	-0.094314	-0.0666396	0.559171	-0.177014	-0.209704	0.243399	0.184611	0.0135463	0.12575	-0.230906	0.0895304
A0A0G2JWD0	Prominin 1	Prom1	0.258562	-0.0406661	-0.217895	0.165691	0.0509631	-0.13515	0.303074	0.0944519	-0.333778	0.280854	-0.178561	-0.102293	0.283492	0.0493152	-0.332807	0.504603	-0.101132	-0.403471	0.299379	0.111593	-0.0209382	0.104962	-0.254232	0.106838
A0A0G2JWD6	AP-3 complex subunit beta	Ap3b1	-0.0552907	-0.0338895	0.0769749	-0.200361	-0.107149	0.310247	-0.268803	-0.00617516	0.288179	-0.370877	0.341129	0.0344106	-0.327302	0.170207	0.292645	-0.0836003	-0.057579	0.0154134	-0.217706	0.128645	0.0510906	0.170681	0.169645	0.139343
A0A0G2JWE3	Protein IWS1 homolog	Iws1	0.551509	-0.116048	-0.372361	0.340851	-0.28516	-0.0896586	0.398967	-0.318517	-0.221493	0.605288	-0.300262	-0.468213	0.416676	-0.37426	-0.0400688	0.755928	-0.480759	-0.341545	0.511536	0.155511	-0.312501	0.11971	-0.255557	0.147572
A0A0G2JWE9	ETS transcription factor ERG (V-ets erythroblastosis virus E26 oncogene like (Avian), isoform CRA_d)	Erg	-1.77138	0.309999	-0.309999	-2.19265	0.42006	-0.42006	-1.83612	-0.279662	0.279662	NA	NA	NA	NA	NA	NA	NA	NA	NA	-1.93338	0.226851	0.150132	0.376259	-0.150132	0.376259
A0A0G2JWF0	Lysine methyltransferase 2E	Kmt2e	0.38315	-0.110578	-0.272572	-0.275337	-0.206647	0.481984	0.23544	-0.168426	-0.0670143	NA	NA	NA	NA	NA	NA	NA	NA	NA	0.114418	0.345523	-0.161884	0.0483671	0.0474659	0.390087
A0A0G2JWF7	MORC family CW-type zinc finger 2	Morc2	0.0734754	0.0188581	-0.139264	0.365588	-0.313926	-0.058139	0.346505	-0.458099	-0.0417398	0.527289	-0.12289	-0.266024	0.282103	-0.0988938	-0.313901	0.283481	-0.0926836	-0.201233	0.313074	0.147652	-0.177939	0.174504	-0.17005	0.111533
A0A0G2JWG0	Uncharacterized protein	LOC103690022	NA	NA	NA	NA	NA	NA	NA	NA	NA	-0.254812	-0.0282293	0.283041	-0.166544	0.300404	-0.13386	-0.419874	0.245512	0.174362	-0.28041	0.128591	0.172562	0.176043	0.107848	0.217946
A0A0G2JWG1	Alpha-mannosidase (EC 3.2.1.-)	Man2a2	0.401204	-0.242446	-0.158758	-0.111586	-0.220139	0.331725	0.225485	-0.445689	0.220204	-0.0412383	0.226195	0.00262862	-0.692099	0.77151	-0.0152566	-0.625149	0.335348	-0.182007	-0.140564	0.442091	0.0707965	0.454897	0.0330893	0.228811
A0A0G2JWG6	Golgin B1	Golgb1	0.388189	-0.0981719	-0.223123	0.109833	-0.127914	-0.0148032	0.339467	-0.15043	-0.169798	0.239822	0.0885217	-0.294603	0.000990539	0.085139	-0.0424308	0.312446	-0.235654	-0.120164	0.231791	0.14884	-0.0730849	0.132059	-0.144154	0.0866333
A0A0G2JWH3	Condensin complex subunit 1	Ncapd2	1.29856	-0.567791	-0.704751	1.17367	-0.46803	-0.729623	1.45184	-0.75957	-0.692267	0.898767	-0.485521	-0.423399	0.827158	-0.119819	-0.759594	0.748077	-0.316431	-0.207847	1.06634	0.283066	-0.45286	0.218223	-0.586247	0.231178
A0A0G2JWH4	1-acyl-sn-glycerol-3-phosphate acyltransferase delta	Agpat4	-0.242901	0.237169	0.00780387	-0.313186	0.0412291	0.285171	-0.26353	0.149595	-0.0138056	0.0419468	0.245725	-0.303075	-0.417544	0.152765	0.171549	0.0888273	0.0247444	-0.11052	-0.184398	0.20323	0.141871	0.0936942	0.00618716	0.15817
A0A0G2JWH5	Serine/threonine-protein kinase Chk1	Stt3a	0.349647	-0.181486	-0.243432	-0.280306	-0.137916	0.415551	-0.0111596	-0.244029	0.291283	0.000351436	-0.0510167	0.043514	-0.287953	-0.0054688	0.341391	0.194071	-0.149912	-0.0422866	-0.00589156	0.253504	-0.128305	0.0869962	0.134337	0.28233
A0A0G2JWJ0	Protein phosphatase 1 regulatory subunit 12A (Protein phosphatase 1, regulatory (Inhibitor) subunit 12A, isoform CRA_c)	Ppp1r12a	0.0444861	0.159361	-0.226439	-0.218389	0.265808	-0.0474183	-0.153147	0.0600126	0.145056	-0.207894	0.288065	-0.0808386	-0.136615	-0.0536444	0.199776	0.023556	-0.0990421	0.15461	-0.108001	0.114526	0.103427	0.161949	0.0241244	0.179026
A0A0G2JWK2	Methyl-CpG-binding protein 2 (MeCp-2 protein) (MeCp2)	Mecp2	-0.163579	0.0605644	0.112819	-0.62391	0.0653666	0.483182	-0.533198	0.286353	0.277301	-0.393101	0.229863	0.156805	-0.482068	0.00254517	0.494615	-0.380521	0.0590922	0.303769	-0.429396	0.158587	0.117297	0.112891	0.304749	0.158983
A0A0G2JWK6	APC membrane recruitment protein 2	Amer2	0.473931	0.232263	-0.232263	0.830483	-0.434305	-0.396178	1.02409	-0.518374	-0.505714	0.755794	-0.441409	-0.314385	0.716339	-0.19978	-0.599941	0.328035	-0.206451	-0.551826	0.688112	0.250622	-0.261343	0.275265	-0.433385	0.146631
A0A0G2JWK7	Transgelin	Tagln	-1.64136	1.32958	0.493128	-1.63411	1.16264	0.879037	-1.95908	0.982493	0.907349	-2.20641	1.35091	0.853658	-2.52461	1.18899	1.33562	-2.04617	0.762335	1.18508	-2.00196	0.341788	1.12949	0.223657	0.942311	0.323668
A0A0G2JWK8	RNA-binding protein EWS-like	Ewsr1	0.781883	-0.395365	-0.446781	0.662428	-0.584839	-0.226795	0.891701	-0.449702	-0.441999	0.55046	-0.42039	-0.310845	0.283269	-0.339354	-0.334021	0.739399	-0.599143	-0.0713464	0.651523	0.213703	-0.464799	0.105086	-0.305298	0.158445
A0A0G2JWM2	NAD-dependent protein deacetylase (EC 3.5.1.-)	Sirt2	-0.754979	0.146362	0.617351	-0.826102	0.256617	0.572101	-0.72229	0.270211	0.47766	-0.534822	0.106119	0.421953	-0.437926	0.538195	-0.115343	-0.490465	0.228648	0.270312	-0.627764	0.15999	0.257692	0.151692	0.374006	0.299565
A0A0G2JWM9	TBC1 domain family, member 22B	Tbc1d22b	-4.72247	-1.01484	1.01484	-3.75899	-0.171563	0.171563	-4.15805	-0.135051	0.135051	NA	NA	NA	NA	NA	NA	NA	NA	NA	-4.21317	0.484096	-0.440483	0.497739	0.440483	0.497739
A0A0G2JWN9	Bromodomain-containing 8	Brd8	0.756392	-0.307217	-0.467102	0.775361	-0.329916	-0.384827	0.679785	-0.240548	-0.434968	0.529353	-0.153534	-0.383413	0.364282	-0.222066	-0.129772	0.462681	-0.373748	-0.280656	0.594642	0.167817	-0.271172	0.0805726	-0.34679	0.136839
A0A0G2JWP1	Cleavage stimulation factor subunit 2	Cstf2	-0.0863248	0.040151	-0.040151	-0.607683	-0.0078999	0.0078999	-0.0186673	0.135165	-0.135165	-0.889419	-0.0695992	0.0695992	-0.647557	0.340919	-0.340919	-0.946656	-0.160964	0.160964	-0.532718	0.395197	0.0462952	0.175536	-0.0462952	0.185705
A0A0G2JWP8	DNA topoisomerase 2 (EC 5.6.2.3)	Top2a	1.03722	-0.422561	-0.634229	1.21468	-0.251689	-0.948877	1.45412	-0.643517	-0.724504	1.03171	-0.397175	-0.576876	1.02806	-0.245389	-0.725416	1.0838	-0.324511	-0.715444	1.1416	0.16865	-0.380807	0.147788	-0.720891	0.117689
A0A0G2JWQ0	General transcription factor IIH subunit 1	Gtf2h1	0.539784	-0.159738	-0.380046	0.289967	-0.315063	0.0986231	0.438957	-0.190818	-0.252156	-0.0244701	0.154329	-0.129859	-0.115624	0.229867	-0.114244	-0.0704686	0.0519504	0.0185182	0.176358	0.283003	-0.0382454	0.215301	-0.126527	0.194893
A0A0G2JWS3	Piezo-type mechanosensitive ion channel component	Piezo1	-0.421919	0.423978	-0.00205962	-0.161676	-0.341184	0.50286	-0.522757	0.0547218	0.468035	-0.155463	-0.0442114	0.0442114	-0.271084	-0.417947	0.417947	-0.581461	-0.383564	0.383564	-0.352393	0.183355	-0.118034	0.328427	0.302426	0.20427
A0A0G2JWU7	Transcription factor 4 (Transcription factor 4, isoform CRA_a)	Tcf4	0.62814	-0.124948	-0.669744	0.365093	-0.118412	-0.105324	0.435339	-0.452147	-0.324353	1.02742	-0.320478	-0.70694	0.651695	-0.410224	-0.241471	0.728961	-0.281252	-0.447709	0.639441	0.234837	-0.284577	0.140185	-0.415924	0.214352
A0A0G2JWV8	Similar to RIKEN cDNA 1500006O09 (Predicted), isoform CRA_b (THO complex 7)	Thoc7	0.790765	-0.412505	-0.448075	0.55023	-0.31509	-0.23514	0.673817	-0.455244	-0.203593	0.397179	-0.0312058	-0.34213	0.279695	-0.0951177	-0.152507	0.167483	-0.229904	-0.12267	0.476528	0.23818	-0.256511	0.170164	-0.250686	0.128235
A0A0G2JWV9	Pre-B-cell leukemia transcription factor 1 (Predicted), isoform CRA_b	Pbx1_predicted	0.732587	0.170437	-0.170437	1.34147	0.424524	-0.424524	-0.623222	-0.0577898	0.0577898	0.518235	-0.0898924	-0.428343	0.770824	0.0495645	-0.820389	0.582066	0.0510936	-0.63316	0.55366	0.646054	0.0913229	0.187466	-0.403177	0.351406
A0A0G2JWX1	26S proteasome non-ATPase regulatory subunit 11 (Proteasome (Prosome, macropain) 26S subunit, non-ATPase, 11 (Predicted), isoform CRA_b)	Psmd11	0.707398	-0.337484	-0.351453	0.412565	-0.294754	-0.143988	0.595187	-0.307691	-0.225867	0.553039	-0.339623	-0.149988	0.44323	-0.149542	-0.329911	0.51564	-0.110904	-0.275456	0.537843	0.107152	-0.256666	0.10019	-0.24611	0.0836235
A0A0G2JWY8	StAR-related lipid transfer domain-containing 7	Stard7	-0.121541	-0.0859317	0.207473	-0.17547	0.16032	0.0151494	-0.138914	-0.326605	0.465519	0.228345	-0.0940473	-0.125303	-0.0387033	0.0178392	0.0208641	0.0156163	-0.127698	0.168247	-0.0384446	0.148239	-0.0760204	0.161588	0.125325	0.183583
A0A0G2JX05	Uridine-cytidine kinase (EC 2.7.1.48)	Uck2	-0.0387696	0.196798	-0.196798	0.462409	-0.0142653	0.0142653	-0.130236	-0.283455	0.283455	NA	NA	NA	NA	NA	NA	NA	NA	NA	0.0978014	0.319054	-0.0336406	0.240712	0.0336406	0.240712
A0A0G2JX16	Glutamine-rich 1	Qrich1	0.531086	-0.223444	-0.307642	0.439692	-0.312373	-0.0288294	0.717163	-0.341109	-0.376054	0.145435	-0.188776	0.00192718	0.183959	-0.0666494	-0.0885437	0.164107	-0.0326172	0.0561717	0.363574	0.236014	-0.194162	0.125547	-0.123828	0.185008
A0A0G2JX25	GMP reductase (GMPR) (EC 1.7.1.7) (Guanosine 5'-monophosphate oxidoreductase) (Guanosine monophosphate reductase)	Gmpr2	-0.402794	0.298109	0.104685	-0.232063	-0.0244198	0.32555	-0.366342	0.179473	0.316174	-0.254401	0.194913	0.121583	-0.138328	-0.0556496	0.142124	-0.0359152	-0.148355	0.186183	-0.238307	0.137626	0.0740117	0.174302	0.199383	0.100956
A0A0G2JX30	ATPase family, AAA domain-containing 2B	Atad2b	0.558033	-0.208936	-0.322193	0.484929	-0.262643	-0.290523	0.703634	-0.369716	-0.424022	0.594737	-0.202759	-0.509032	0.375323	-0.413536	-0.238692	0.355818	-0.265534	-0.284566	0.512079	0.133787	-0.287187	0.0861367	-0.344838	0.0693554
A0A0G2JX31	Protection of telomeres 1 (Similar to POT1-like telomere end-binding protein)	Pot1	0.0103836	0.104307	-0.114691	0.466592	-0.148178	-0.318414	0.273278	-0.263477	-0.00980128	NA	NA	NA	NA	NA	NA	NA	NA	NA	0.250085	0.228987	-0.102449	0.188108	-0.147635	0.156922
A0A0G2JX41	Uncharacterized protein		0.219266	-0.215273	0.215273	0.25878	-0.095093	0.095093	0.422964	0.0577488	-0.0577488	-2.11683	0.176327	-0.176327	-2.05819	-0.422096	0.422096	NA	NA	NA	-0.654802	1.31027	-0.0996771	0.233612	0.0996771	0.202547
A0A0G2JX45	Arginyl-tRNA--protein transferase 1 (Arginyltransferase 1) (R-transferase 1) (EC 2.3.2.8) (Arginine-tRNA--protein transferase 1)	Ate1	0.236241	0.0135178	-0.335588	-0.0722234	0.13885	-0.0904188	0.118604	-0.137088	0.0184842	0.257061	-0.0492063	-0.217897	0.0218017	-0.00473348	0.148259	0.203156	-0.0985528	-0.105564	0.12744	0.130748	-0.0228688	0.0972356	-0.0971207	0.178634
A0A0G2JX62	SRSF protein kinase 2	Srpk2	0.522831	-0.138053	-0.341935	0.662043	-0.307039	-0.336277	0.816274	-0.378075	-0.449346	0.442801	-0.165808	-0.251676	0.274777	-0.0819947	-0.311005	0.358367	-0.291541	-0.0663936	0.512849	0.199938	-0.227085	0.114959	-0.292772	0.141481
A0A0G2JX67	Prolyl endopeptidase-like	Prepl	0.0886246	0.0921937	-0.251455	0.193053	-0.0671346	0.00240537	0.192924	-0.190684	-0.0494905	0.161338	0.0104052	-0.0112466	-0.112693	-0.18811	0.26139	-0.15708	0.13988	0.061708	0.0610277	0.157099	-0.0339083	0.139663	0.00221851	0.185538
A0A0G2JX72	Muscleblind-like-splicing regulator 1	Mbnl1	-0.494664	0.268868	0.231292	-0.654566	0.0230172	0.577488	-0.713201	0.351307	0.352713	-0.464964	0.168026	0.486653	-0.580669	0.10403	0.476639	-0.287643	-0.121863	0.409506	-0.532618	0.152198	0.132231	0.17043	0.422382	0.130106
A0A0G2JX92	SH3 and PX domains 2A	Sh3pxd2a	0.0821814	0.185199	-0.26738	0.234748	0.229534	-0.478671	0.366424	-0.273623	-0.386965	0.120492	0.145872	-0.266363	0.234921	-0.313281	0.0284632	-0.446616	0.241444	0.205172	0.0986916	0.285257	0.0358575	0.257627	-0.194291	0.287875
A0A0G2JX94	Angiomotin	Amot	-2.28063	0.367131	-0.367131	-2.35091	0.266232	-0.266232	-2.69647	-0.133223	0.133223	-1.77394	-0.209	0.209	-2.28646	1.56121	-1.56121	-2.07004	-0.164771	0.164771	-2.24307	0.306762	0.281262	0.671856	-0.281262	0.701521
A0A0G2JXA1	Rab3 GTPase-activating protein catalytic subunit	Rab3gap1	-2.09798	-0.0933201	0.0933201	-1.85952	0.0508297	-0.0508297	-1.9855	-0.219039	0.219039	-1.3078	0.0891756	-0.0891756	-1.42706	-0.0995828	0.0995828	-1.29243	-0.023699	0.023699	-1.66171	0.360826	-0.0492726	0.112369	0.0492726	0.100166
A0A0G2JXC1	Protein ERGIC-53	Lman1	0.12825	-0.0595212	-0.0687288	-0.944542	0.554026	0.390516	-0.125904	-0.0650547	0.190959	0.16032	-0.385799	0.225479	-0.792403	0.0969371	0.695466	0.409902	-0.519125	0.109223	-0.194063	0.551384	-0.0630894	0.379095	0.257152	0.292475
A0A0G2JXC2	Formin-like 3	Fmnl3	-0.077049	0.125873	-0.026764	-0.506338	0.256827	0.110477	-0.22007	0.0224531	0.197617	-0.562269	0.477279	0.0379575	-0.344685	0.15524	0.38346	-0.348346	0.344001	0.00434535	-0.343126	0.179238	0.230279	0.163933	0.117849	0.165443
A0A0G2JXC5	Myocardin-related transcription factor A	Mrtfa	0.263494	0.0108411	-0.274335	0.0929272	0.000724277	-0.0936515	0.27754	-0.315746	0.0382062	-0.223294	0.0666047	-0.0666047	-0.880466	-0.0331794	0.0331794	-0.950039	-0.226586	0.226586	-0.23664	0.556194	-0.0828903	0.151965	-0.0227698	0.185035
A0A0G2JXC7	Actin-binding LIM protein 2	Ablim2	-1.21595	0.684945	0.601849	-0.574462	0.216152	0.358311	-0.755721	0.48562	0.418047	-0.935568	0.482995	0.452574	-0.362064	0.372067	-0.0100032	-0.942732	0.451088	0.491645	-0.797749	0.302109	0.448811	0.153823	0.385404	0.232045
A0A0G2JXC8	Tetratricopeptide repeat protein 39C	Ttc39c	-0.196853	0.108103	0.0887501	-0.369316	0.132581	0.236735	0.162856	-0.0683747	-0.0944816	0.291595	0.513251	-0.513251	0.707086	0.292781	-0.292781	0.269448	0.117106	-0.117106	0.144136	0.383306	0.182574	0.198393	-0.115356	0.203643
A0A0G2JXD5	Chimaerin	Chn2	-0.567817	0.351271	0.291228	-0.501826	-0.0081342	0.430534	-0.90322	0.393768	0.426951	-0.662143	0.46432	0.417638	-0.67176	0.149103	0.682083	-0.764292	0.342418	0.372852	-0.67851	0.142574	0.282124	0.176647	0.436881	0.146205
A0A0G2JXD9	DOP1 leucine zipper-like protein B	Dop1b	0.0327714	0.0299593	-0.0601437	-0.0430806	-0.064015	0.139042	-0.0132314	0.126409	-0.00300457	0.241033	-0.00568972	-0.161963	-0.198188	0.00644824	0.26211	0.0587682	-0.147926	-0.0533621	0.0130122	0.14347	-0.00913558	0.0921195	0.0204464	0.139914
A0A0G2JXE5	Ankyrin repeat and LEM domain-containing protein 2	Ankle2	0.239574	-0.101316	-0.121511	0.307326	-0.087468	-0.208357	0.0424135	-0.112638	-0.184699	0.469828	0.0644348	-0.597523	0.126552	0.0742073	-0.11365	0.0529455	-0.0153428	-0.202104	0.20644	0.165829	-0.029687	0.0839152	-0.237974	0.0451857
A0A0G2JXF3	Centrosomal protein of 63 kDa	Cep63	0.946285	-0.494145	-0.45214	0.45185	-0.263581	-0.188269	0.65783	-0.487828	-0.170002	-0.597865	-0.0505317	0.0505317	0.106738	-0.276792	0.170054	-0.351593	-0.388937	0.388937	0.202207	0.596572	-0.326969	0.1677	-0.0334814	0.330274
A0A0G2JXG3	Cell cycle control protein	Tmem30a	-0.856885	0.522113	0.335061	-0.981325	0.498393	0.478264	-0.943926	0.586649	0.278246	-0.459875	0.395891	0.257592	-0.910684	0.328072	0.857343	-0.40577	0.429086	-0.0233167	-0.759744	0.257083	0.460034	0.0936402	0.363865	0.321099
A0A0G2JXG5	Uncharacterized protein		0.290209	-0.109185	-0.266852	-0.257311	-0.111597	0.315201	0.160457	-0.267949	0.06416	0.95328	0.273239	-0.273239	-0.151299	-0.161483	0.161483	-0.329398	4.44089e-16	-4.44089e-16	0.11099	0.477996	-0.0628291	0.186131	0.000125509	0.215488
A0A0G2JXG7	Capping protein regulator and myosin 1 linker 1	Carmil1	0.418502	-0.0959963	-0.322505	0.466254	-0.324664	-0.14159	0.69063	-0.349846	-0.340783	0.491321	0.0837522	-0.42307	0.311528	0.0102881	-0.287573	0.53255	-0.178537	-0.307987	0.485131	0.126056	-0.142501	0.175597	-0.303918	0.0798423
A0A0G2JXH2	Coiled-coil domain-containing protein 51	Ccdc51	-0.358806	0.297931	0.0678224	-0.234002	0.162906	-0.0882209	0.0376584	0.0167756	-0.111287	-0.0999299	0.28178	-0.188433	0.0167884	-0.189464	0.183729	0.254097	0.100703	-0.3548	-0.0640322	0.216864	0.111772	0.182243	-0.081865	0.203761
A0A0G2JXI5	Syntaxin-binding protein 4	Stxbp4	-0.871133	0.119617	-0.119617	-1.06711	-0.0189012	0.0189012	-0.428792	-0.0618181	0.0618181	-1.23917	0.025512	-0.025512	-1.06701	-0.104815	0.104815	-0.946656	0.149329	-0.149329	-0.936646	0.278511	0.018154	0.100445	-0.018154	0.112228
A0A0G2JXJ2	E3 ubiquitin-protein ligase UHRF1	Uhrf1	1.17069	-0.387138	-0.361089	1.36542	-0.493754	-0.871666	1.68375	-0.712509	-0.91062	1.05539	-0.514852	-0.59671	1.2886	-0.447497	-0.801785	0.643144	-0.439528	-0.307365	1.20117	0.346722	-0.499213	0.113637	-0.641539	0.291961
A0A0G2JXJ6	Tetratricopeptide repeat domain 7B	Ttc7b	-1.56983	0.832883	0.736951	-0.862234	0.778817	0.217624	-0.979013	0.483823	0.470102	-1.19176	0.464302	0.720376	-0.648193	0.367145	0.281049	-1.21026	0.856262	0.420778	-1.07688	0.320442	0.630539	0.2156	0.47448	0.201923
A0A0G2JXJ7	Extended synaptotagmin-1	Esyt1	-2.56327	0.255449	-0.255449	-2.26961	0.265032	-0.265032	-2.52655	0.0393461	-0.0393461	1.06865	0.175221	-0.175221	1.02927	-0.0955242	0.0955242	0.85441	0.123407	-0.123407	-0.734515	1.88676	0.127155	0.137906	-0.127155	0.151919
A0A0G2JXK1	Voltage-dependent P/Q-type calcium channel subunit alpha	Cacna1a	-1.21635	0.637948	0.395403	-0.651351	0.137182	0.317067	-0.53984	0.378431	0.363151	NA	NA	NA	NA	NA	NA	NA	NA	NA	-0.802513	0.362703	0.38452	0.250439	0.35854	0.0393711
A0A0G2JXN0	Transcription factor	Tfdp1	0.437955	-0.222088	-0.208971	0.601775	-0.225587	-0.396288	0.529832	-0.275517	-0.254315	0.475546	-0.226467	-0.546803	0.167967	-0.313585	-0.0681045	0.0585496	0.0486916	-0.371184	0.378604	0.215591	-0.202425	0.128265	-0.307611	0.132661
A0A0G2JXN6	Galectin	Lgals3	0.122849	-0.0687835	-0.054065	-0.232459	0.062569	0.16989	0.133097	-0.00314491	-0.129952	-1.9456	0.179804	-0.179804	-1.9159	-0.081657	0.081657	-2.16119	0.714927	-0.714927	-0.999866	1.11492	0.133952	0.300371	-0.137867	0.34736
A0A0G2JXN8	Oxysterol-binding protein	Osbpl8	0.289298	-0.151078	-0.13822	0.274905	-0.0249171	-0.122329	0.457596	-0.22262	-0.234976	0.553744	-0.141739	-0.467123	0.290653	-0.244685	-0.0714243	0.42267	-0.316783	-0.105887	0.381478	0.114254	-0.183637	0.100977	-0.189993	0.0613485
A0A0G2JXP1	Glycogenin-1	Gyg1	-0.599138	0.251971	0.309026	-0.0183519	0.0172969	0.022581	-0.0424555	0.165935	0.0433634	-0.394565	0.187432	0.207133	-0.0469435	-0.0158176	0.175525	-0.0483097	0.0254833	-0.000393469	-0.191627	0.245356	0.105384	0.110199	0.126206	0.130551
A0A0G2JXP3	Neural precursor cell-expressed, developmentally down-regulated 4-like, E3 ubiquitin protein ligase	Nedd4l	0.439783	-0.0665544	-0.307486	0.209951	-0.0852991	-0.156811	0.488285	-0.269044	-0.238553	0.779921	-0.195871	-0.404225	0.307716	-0.172615	-0.0656575	0.357251	-0.0650603	-0.195246	0.430484	0.197283	-0.142407	0.0834331	-0.227997	0.0904334
A0A0G2JXQ2	Chromodomain helicase DNA-binding protein 9	Chd9	-1.73454	0.277646	-0.277646	-1.81558	-0.262578	0.262578	-1.90888	-0.324975	0.324975	1.31189	0.254806	-0.254806	0.692783	-0.407605	0.407605	0.628134	-0.0955442	0.0955442	-0.471031	1.49754	-0.0930416	0.296614	0.0930416	0.271432
A0A0G2JXS3	Nucleolar and spindle-associated protein 1	Nusap1	0.944309	-0.418238	-0.526071	1.25782	-0.377784	-0.916305	1.18723	-0.518004	-0.678385	1.24384	-0.598224	-0.391749	1.7536	-0.360062	-1.36414	1.75412	-0.773875	-1.00275	1.35682	0.327652	-0.507698	0.158637	-0.813233	0.322162
A0A0G2JXT3	Farnesyl pyrophosphate synthase (RCG62519, isoform CRA_b)	Fdps	1.49318	-1.10871	-0.265256	1.22896	-0.508668	-0.58965	1.17884	-0.550265	-0.603019	0.997621	-0.500822	-0.48445	1.09992	-0.715942	-0.383982	0.914373	-0.634238	-0.209596	1.15215	0.203007	-0.669775	0.23015	-0.422659	0.18119
A0A0G2JXT6	Myotubularin-related protein 6 (Phosphatidylinositol-3,5-bisphosphate 3-phosphatase) (EC 3.1.3.95) (Phosphatidylinositol-3-phosphate phosphatase) (EC 3.1.3.64)	Mtmr6	-0.12236	0.152338	-0.029978	-0.17516	0.222686	-0.0475253	-0.189368	0.215398	0.0442239	-0.105901	0.139668	0.0168809	-0.2592	0.2255	0.0200771	-0.151371	0.253458	-0.0129047	-0.167227	0.0548409	0.201508	0.0450727	-0.0015377	0.0372371
A0A0G2JXT8	Filamin B	Flnb	-0.179186	0.316679	-0.14656	-0.537194	0.772922	-0.19946	-0.244073	0.263505	-0.0282032	-0.217997	0.427392	-0.208618	-0.469513	0.401389	0.102699	-0.179144	0.254918	-0.110873	-0.304518	0.157434	0.406134	0.192987	-0.0985026	0.117955
A0A0G2JXT9	Rho guanine nucleotide exchange factor (GEF) 17	Arhgef17	-0.35159	0.198071	0.153519	-0.349966	0.308496	0.0414702	-0.35413	0.253443	0.100686	-0.0257952	0.247905	-0.349665	-0.488197	0.369822	0.373123	-0.363535	-0.00756729	0.44883	-0.322202	0.154773	0.228362	0.129633	0.127994	0.177677
A0A0G2JXW4	Heterogeneous nuclear ribonucleoprotein C, isoform CRA_a (Heterogeneous nuclear ribonucleoproteins C1/C2-like)	Hnrnpc	-3.04439	0.0399768	-0.0399768	-2.28951	0.0277997	-0.0277997	NA	NA	NA	NA	NA	NA	NA	NA	NA	NA	NA	NA	-2.66695	0.533786	0.0338882	0.00861053	-0.0338882	0.00861053
A0A0G2JXW5	BBX, HMG-box-containing	Bbx	-0.831695	-0.112464	0.112464	-0.671529	-0.277607	0.277607	-0.874469	-0.145099	0.145099	-0.21567	0.0926236	0.0764088	-0.231095	0.202751	0.0652463	0.127035	-0.0716031	0.113657	-0.449571	0.402676	-0.0518998	0.17287	0.131747	0.0805644
A0A0G2JXY1	Hyaluronan-mediated motility receptor	Hmmr	0.675565	0.233914	-0.233914	0.593136	0.0168906	-0.0168906	0.736966	-0.00414473	0.00414473	0.988461	0.329584	-0.329584	0.960384	0.0508649	-0.0508649	0.842728	-0.207794	0.207794	0.79954	0.158313	0.0698859	0.189792	-0.0698859	0.157459
A0A0G2JXZ3	Transcriptional regulator ATRX	Atrx	0.829048	-0.433641	-0.425717	0.518363	-0.335731	-0.0924545	0.626436	-0.225477	-0.337695	0.384151	-0.11148	-0.227099	0.177981	-0.148988	0.0133543	0.29647	-0.121827	-0.190586	0.472075	0.235991	-0.229524	0.130368	-0.210033	0.17809
A0A0G2JXZ9	Protein tyrosine phosphatase, receptor type, J	Ptprj	-2.30743	0.204607	-0.204607	-2.19265	9.55598e-06	-9.55598e-06	-3.123	0.348739	-0.348739	-1.36586	0.0309376	-0.0309376	-1.43846	-0.206132	0.206132	-1.33602	0.448126	-0.448126	-1.96057	0.712989	0.137714	0.242469	-0.137714	0.264704
A0A0G2JY03	Uncharacterized protein		0.232004	-0.213896	0.0597974	0.25336	0.0472801	-0.306822	0.460709	-0.210909	-0.235412	0.516869	-0.117632	-0.441783	0.683379	-0.335615	-0.397453	0.110728	0.0503311	-0.277543	0.376175	0.213376	-0.130073	0.154895	-0.266536	0.173352
A0A0G2JY07	DNA helicase (EC 3.6.4.12)	Mcm5	1.41282	-0.494927	-0.695965	1.44282	-0.348311	-1.00857	1.47675	-0.751808	-0.752163	1.34254	-0.505464	-0.854845	1.43095	-0.187963	-1.03272	1.21809	-0.53967	-0.693473	1.38733	0.0941026	-0.471357	0.189995	-0.839622	0.169874
A0A0G2JY08	Myosin XVIIIa	Myo18a	-0.278486	0.152152	0.143639	-0.207466	0.035165	0.199247	-0.203411	0.0501466	0.160107	-0.264321	0.114883	0.107773	-0.226718	-0.0115072	0.297126	-0.192113	0.0119107	0.190069	-0.228753	0.0351578	0.0587916	0.0626659	0.182994	0.0597524
A0A0G2JY12	Paxillin	Pxn	-0.187386	0.279616	-0.0997394	-0.417308	0.381112	0.0314624	-0.202343	0.232365	-0.0151297	-0.248513	0.270079	-0.123847	-0.537183	0.345839	0.179632	-0.346017	0.0778828	0.201939	-0.323125	0.136964	0.264482	0.106144	0.0290528	0.128873
A0A0G2JY18	DNA fragmentation factor subunit alpha	Dffa	0.406817	0.213082	-0.213082	0.474259	-0.0180993	0.0180993	0.400056	-0.0420693	0.0420693	NA	NA	NA	NA	NA	NA	NA	NA	NA	0.427044	0.0410289	0.050971	0.140902	-0.050971	0.140902
A0A0G2JY22	Disco-interacting protein 2 homolog B	Dip2b	-0.190504	0.126415	0.154959	-0.19944	-0.0995142	0.185638	-0.131021	0.0402065	0.128217	-0.182585	0.0876147	0.101804	-0.0498509	-0.13431	0.245007	-0.162425	0.0115126	0.137999	-0.152638	0.0559453	0.00532077	0.10313	0.158937	0.0470797
A0A0G2JY26	DnaJ heat shock protein family (Hsp40) member C6	Dnajc6	-1.8696	1.01798	0.842726	-0.998941	0.748728	0.210718	-1.06726	0.630338	0.433643	-1.37217	0.54592	0.718692	-0.70134	0.490615	0.0639131	-1.58234	1.10625	0.737915	-1.26528	0.425518	0.756638	0.253657	0.501268	0.332946
A0A0G2JY43	Fatty aldehyde dehydrogenase	Aldh3a2	-0.676473	0.373221	0.301409	-0.700427	0.382814	0.297516	-0.626371	0.332111	0.250874	-0.645882	0.481378	0.164504	-0.667065	0.320569	0.434226	-0.408536	0.217535	0.230816	-0.620792	0.107048	0.351271	0.0867176	0.279891	0.0793417
A0A0G2JY48	Eph receptor B2	Ephb2	0.194756	0.218738	-0.413493	0.367553	0.0753777	-0.442931	0.445133	-0.176549	-0.268584	-0.18898	0.0495358	-0.0495358	-0.964531	0.169827	-0.169827	-0.870967	0.117077	-0.117077	-0.169506	0.620224	0.0756676	0.138091	-0.243575	0.14418
A0A0G2JY58	Pogo transposable element-derived with ZNF domain	Pogz	0.453156	-0.192342	-0.261962	0.316625	-0.299037	-0.110953	0.744719	-0.25819	-0.407334	0.857349	-0.383398	-0.505059	0.460017	-0.0910922	-0.286804	0.514883	-0.149097	-0.374965	0.557792	0.202577	-0.22886	0.106154	-0.324513	0.116004
A0A0G2JY62	Lipin 2	Lpin2	0.445724	-0.178857	-0.51842	0.292448	-0.0958949	-0.156089	0.344564	-0.165155	-0.179408	0.224179	-0.149582	-0.0745969	0.140197	-0.274354	0.0632944	-0.0699017	-0.127756	-0.0201311	0.229535	0.179777	-0.165267	0.0609104	-0.147559	0.222631
A0A0G2JY70	Uncharacterized protein		1.09003	-0.0342668	0.0342668	0.494765	-0.272832	0.272832	1.87988	-0.420207	0.420207	NA	NA	NA	NA	NA	NA	NA	NA	NA	1.15489	0.694831	-0.242435	0.194757	0.242435	0.194757
A0A0G2JY73	Eukaryotic translation initiation factor 4 gamma, 3	Eif4g3	0.674326	-0.279783	-0.320915	0.202429	-0.252171	-0.00640619	0.453156	-0.277678	-0.196962	0.500086	0.0288579	-0.437223	0.210953	-0.0148304	-0.0165385	0.201775	-0.110676	-0.131201	0.373788	0.199018	-0.151047	0.13812	-0.184874	0.131326
A0A0G2JYA2	ADP-ribosylation factor interacting protein 1, isoform CRA_b (Arfaptin-1)	Arfip1	-0.00800599	-0.00613555	-0.091798	0.0568737	-0.172877	0.104685	0.121202	-0.171326	0.115863	0.0885588	0.0195293	-0.0932695	0.237478	-0.131206	0.0348464	0.185799	-0.240845	0.0370743	0.113651	0.0885993	-0.117144	0.102513	0.0179001	0.0826817
A0A0G2JYA4	Serine/threonine-protein phosphatase (EC 3.1.3.16)	LOC100362453	0.121526	-0.0238418	-0.0976846	0.326289	-0.171008	-0.155282	0.500552	-0.0908857	-0.409666	0.270164	-0.182887	-0.0872769	0.527114	-0.275524	-0.25159	0.56357	-0.334836	-0.228734	0.384869	0.174062	-0.17983	0.114468	-0.205039	0.11814
A0A0G2JYB1	F-actin-capping protein subunit beta	Capzb	-0.23578	0.128806	0.07514	-0.335408	-0.0608352	0.433261	-0.28448	0.0722079	0.280472	-0.489909	0.183069	0.288159	-0.182378	-0.08683	0.208606	-0.198878	-0.0603963	0.256521	-0.287806	0.113888	0.029337	0.114056	0.257027	0.129269
A0A0G2JYD3	Deleted.		1.00251	-0.440296	-0.406301	0.493006	-0.0921961	-0.446472	0.982046	-0.397313	-0.539279	0.981642	0.111339	-0.618564	0.510392	-0.177961	-0.332432	1.03948	-0.399407	-0.625855	0.834845	0.25897	-0.232639	0.218671	-0.494817	0.114702
A0A0G2JYD6	Major facilitator superfamily domain-containing 8	Mfsd8	-0.500074	-0.106223	0.106223	-0.387969	-0.00952649	0.00952649	-0.25116	-0.0839116	0.0839116	NA	NA	NA	NA	NA	NA	NA	NA	NA	-0.379734	0.124661	-0.0665537	0.0506312	0.0665537	0.0506312
A0A0G2JYG5	Unconventional myosin-IXb	Myo9b	0.153818	-0.0789683	-0.108958	0.218021	-0.382009	0.179533	0.0171518	-0.0551262	0.0586137	-0.234758	0.159643	0.163908	-0.172233	0.200683	0.081833	-0.52096	0.464232	0.0873939	-0.0898267	0.275408	0.0514089	0.290041	0.0770541	0.104956
A0A0G2JYH1	Phosphatidylinositol 4-kinase beta	Pi4kb	0.707154	-0.460748	-0.134881	0.196106	-0.134713	-0.0932949	0.476056	-0.496955	0.00605676	0.637514	-0.149526	-0.568696	0.362708	-0.131772	-0.146463	0.224708	-0.1026	-0.0114712	0.434041	0.211319	-0.246052	0.181328	-0.158125	0.0700506
A0A0G2JYH7	SH2 domain containing 3C (Predicted) (SH2 domain-containing 3C)	Sh2d3c	0.0737779	0.0492474	-0.123025	-0.254399	0.259389	-0.00498952	-0.190514	-0.00175496	0.192269	0.239418	-0.028403	-0.211015	-0.106985	0.0748372	0.0321482	0.20459	-0.0465084	-0.158082	-0.0056853	0.208273	0.0511345	0.111886	-0.0454492	0.139095
A0A0G2JYI0	LPS-responsive beige-like anchor protein	Lrba	0.0327551	0.0988817	-0.086319	-0.274987	0.186421	0.0953706	-0.142318	0.0491138	0.0202852	0.179328	0.0238709	-0.267258	-0.286785	0.322952	-0.065143	0.271179	-0.0222126	-0.287136	-0.0368047	0.23527	0.109838	0.126426	-0.0983667	0.143867
A0A0G2JYJ1	Growth factor receptor-bound protein 10	Grb10	0.128278	-0.170043	0.0417648	0.0194349	0.0843428	-0.103778	0.269509	-0.191056	-0.0784532	0.403915	-0.129333	-0.274582	0.0310241	0.22822	-0.259244	-0.426615	0.133309	0.293306	0.0709244	0.284744	-0.00742665	0.178204	-0.0634978	0.205937
A0A0G2JYJ5	Uncharacterized protein		0.0669045	-0.18433	0.117426	-0.0283261	-0.460992	0.489319	-0.354294	0.0714021	0.282892	0.154622	-0.0558268	-0.0987951	0.164325	-0.410367	0.246042	-0.0503951	-0.506269	0.556664	-0.00786058	0.191772	-0.257731	0.237009	0.265591	0.18087
A0A0G2JYJ7	RNA-binding motif, single stranded-interacting protein 2	Rbms2	1.64269	0.0750268	-0.0750268	1.57124	0.244195	-0.244195	1.61728	0.212531	-0.212531	1.86732	0.0542179	-0.0542179	1.89146	0.126376	-0.126376	1.95006	-0.0396212	0.0396212	1.75667	0.164086	0.112121	0.105341	-0.112121	0.113424
A0A0G2JYK2	Rab11 family-interacting protein 1	Rab11fip1	0.182821	0.154963	-0.154963	0.61471	0.326838	-0.326838	-0.294372	-0.18225	0.18225	NA	NA	NA	NA	NA	NA	NA	NA	NA	0.167719	0.454729	0.09985	0.25898	-0.09985	0.25898
A0A0G2JYN4	ERGIC and golgi 2 (RCG29652, isoform CRA_c)	Ergic2	0.133406	-0.0095139	-0.186287	0.0047365	-0.191244	0.231259	0.506318	-0.205053	-0.222248	0.309987	-0.201175	0.0139724	-0.132261	-0.00125579	0.0416916	-0.31865	0.314495	-0.0195872	0.0839228	0.299013	-0.0489578	0.201847	-0.0235331	0.183633
A0A0G2JYQ3	YLP motif-containing protein 1	Ylpm1	1.03594	-0.36734	-0.460444	0.650335	-0.295551	-0.31443	0.8779	-0.466299	-0.397206	0.70424	-0.379716	-0.338158	0.431219	-0.187828	-0.225053	0.408076	-0.190861	-0.15437	0.684618	0.246183	-0.314599	0.111157	-0.314943	0.124192
A0A0G2JYR1	Exocyst complex component	Exoc6b	-0.0542753	0.0407113	-0.0599073	-0.184522	0.0330325	0.0942928	-0.0768077	-0.131289	0.163336	-0.40066	0.26672	0.190732	-0.368294	0.102206	0.266088	-0.443363	0.0277734	0.224027	-0.254654	0.171197	0.0565259	0.128974	0.146428	0.12799
A0A0G2JYT1	ELKS/Rab6-interacting/CAST family member 1	Erc1	0.307128	-0.0679026	-0.182284	0.227796	-0.0514759	-0.17632	0.416462	-0.158943	-0.161239	0.534914	-0.0579432	-0.476971	0.356225	0.0341311	-0.348505	0.278173	-0.392263	0.0310339	0.35345	0.110008	-0.115733	0.148695	-0.219048	0.134642
A0A0G2JYT4	Exocyst complex component 1	Exoc1	-0.207344	0.0943601	0.11131	-0.401649	0.0104522	0.414417	-0.206125	0.0507868	0.155338	-0.328691	0.0269738	0.29301	-0.362042	0.0244797	0.201726	-0.151478	0.0472589	0.223787	-0.276221	0.101063	0.0423853	0.0295756	0.233265	0.116332
A0A0G2JYT9	Regulatory factor X3	Rfx3	0.393561	-0.185526	-0.19401	0.354213	-0.340399	-0.0740074	0.466302	-0.217552	-0.460139	0.678383	-0.397607	-0.280776	0.270527	0.139236	-0.386623	0.449651	-0.185315	-0.238725	0.435439	0.138364	-0.197861	0.186841	-0.27238	0.154043
A0A0G2JYU2	Mitochondrial ribosomal protein L11	mrpl11	-0.0981537	-0.0462822	0.116023	0.139869	-0.0842124	-0.0455186	0.267717	-0.0943202	-0.166884	0.1327	0.00315476	-0.135855	0.207639	-0.249163	0.0661793	0.512588	-0.22307	-0.340943	0.193727	0.199579	-0.115649	0.0997343	-0.0844995	0.1847
A0A0G2JYU6	Formin-like 1	Fmnl1	-1.04258	0.555536	0.507717	-0.89357	0.152531	0.756375	-1.39338	0.653902	0.811483	-1.28491	0.772268	0.485661	-0.940461	0.22128	0.773859	-1.15749	0.417555	0.663429	-1.11873	0.19638	0.462179	0.24394	0.666421	0.121798
A0A0G2JYW3	Clathrin light chain	Clta	-1.4843	0.703945	0.772266	-0.851583	0.448899	0.314038	-0.801748	0.536456	0.386506	-1.21718	0.342628	0.785303	-0.495404	0.113912	0.329807	-0.987338	0.648298	0.346544	-0.972925	0.344506	0.46569	0.216469	0.489077	0.193319
A0A0G2JYY3	Activated CDC42 kinase 1	Tnk2	-0.480465	0.446027	0.034439	-0.209944	0.0571752	0.152769	-0.599061	0.629508	-0.0304471	NA	NA	NA	NA	NA	NA	NA	NA	NA	-0.429824	0.19944	0.37757	0.292243	0.0522536	0.0928981
A0A0G2JYY8	Uncharacterized protein		NA	NA	NA	NA	NA	NA	NA	NA	NA	-2.1706	-0.177582	0.177582	-1.83078	-0.44879	0.44879	-1.56063	-0.634895	0.634895	-1.854	0.305649	-0.420423	0.229972	0.420423	0.131596
A0A0G2JZ04	Terminal uridylyl transferase 4	Tut4	0.619259	-0.337162	-0.409361	0.711334	-0.315216	-0.396117	0.985337	-0.373644	-0.660109	0.549398	-0.240525	-0.224038	0.446101	0.147185	-0.420822	0.194023	-0.337489	-0.197235	0.584242	0.264886	-0.242809	0.196127	-0.384614	0.164246
A0A0G2JZ27	Uncharacterized protein		-0.598689	0.153682	-0.153682	-1.51692	-0.0435759	0.0435759	-0.814993	0.0062431	-0.0062431	0.179708	0.0120126	-0.191721	0.151909	-0.270953	0.119044	-0.254113	0.0410327	0.21308	-0.475516	0.646055	-0.0169264	0.14077	0.00400895	0.137676
A0A0G2JZ34	Palmdelphin	Palmd	0.569088	0.103149	-0.103149	0.855718	0.322888	-0.322888	0.489584	0.238371	-0.238371	0.635013	0.128238	-0.128238	0.93188	-0.174254	0.174254	0.759231	0.237882	-0.237882	0.706752	0.171398	0.142712	0.174879	-0.142712	0.19536
A0A0G2JZ38	Formin homology 2 domain-containing 1	Fhod1	-0.341942	0.354478	0.0626076	-0.367515	-0.16337	0.435187	-0.324995	0.0132865	0.370892	-0.862387	0.440623	0.390203	-0.467694	-0.208016	0.602408	-0.406203	-0.000137862	0.39416	-0.461789	0.202765	0.0728107	0.267631	0.375909	0.195762
A0A0G2JZ43	1-phosphatidylinositol 4,5-bisphosphate phosphodiesterase (EC 3.1.4.11)	Plcb2	-0.556286	0.161061	0.309291	-0.670734	-0.209878	0.849578	-0.844045	0.214695	0.588377	-0.893744	0.534294	0.296479	-0.840011	0.0102596	0.837311	-0.755486	0.0284235	0.532349	-0.760051	0.127154	0.123143	0.249592	0.568898	0.226438
A0A0G2JZ46	tRNA selenocysteine 1-associated protein 1	Trnau1ap	0.263101	-0.117771	-0.14533	0.298164	-0.231978	-0.0661856	-0.11182	0.056127	0.0556927	0.0140353	-0.234207	-0.0593845	0.00706774	0.114804	-0.121871	-0.169635	0.633876	-0.5467	0.0501522	0.192124	0.0368084	0.326355	-0.147296	0.227162
A0A0G2JZ48	RCG56136, isoform CRA_a (TATA element modulatory factor 1)	Tmf1	0.209802	-0.0113523	-0.206102	0.166055	-0.189454	0.032585	0.0904326	-0.0828887	0.00629335	0.111738	0.0667393	-0.171873	-0.0733474	-0.0018965	0.0808433	0.384931	-0.212654	-0.172277	0.148269	0.150934	-0.0719178	0.11094	-0.0717552	0.128854
A0A0G2JZ53	Baculoviral IAP repeat-containing 6	Birc6	0.429399	-0.19139	-0.265973	0.486042	-0.149181	-0.299111	0.543925	-0.310534	-0.172873	0.359099	-0.0607058	-0.2995	0.0556128	-0.00923827	-0.233558	0.502776	-0.102834	-0.180384	0.396142	0.178735	-0.137314	0.106331	-0.2419	0.0543314
A0A0G2JZ60	Fibronectin type III and SPRY domain-containing 1-like	Fsd1l	0.166871	-0.152416	0.0081644	0.144982	-0.12441	0.0157422	0.551323	-0.322038	-0.229285	0.563594	-0.339181	-0.114946	0.61342	-0.164793	-0.52326	0.148774	-0.182742	-0.0465384	0.364827	0.232502	-0.214263	0.0922597	-0.148354	0.228404
A0A0G2JZ69	Spectrin alpha chain, non-erythrocytic 1	Sptan1	-1.29404	0.741525	0.552517	-1.01132	0.54534	0.524403	-0.618894	0.530177	0.0303015	-0.680119	0.483132	0.196987	-0.378703	0.228497	0.150206	-0.266731	0.368905	-0.102174	-0.708302	0.386607	0.48293	0.17363	0.225373	0.294649
A0A0G2JZ70	TATA-box-binding protein-associated factor 12	Taf12	2.01044	-0.0385481	0.0385481	1.78374	-0.0688324	0.0688324	1.99236	-0.0316527	0.0316527	0.521029	-0.50784	-0.0131893	0.507666	-0.679399	0.171732	0.56612	-0.368171	-0.197949	1.23023	0.769682	-0.282407	0.277033	0.0166045	0.135422
A0A0G2JZ71	Adenylate kinase 7	Ak7	-0.93587	0.153682	-0.153682	-0.912537	0.0875416	-0.0875416	-0.993391	-0.0842993	0.0842993	0.0592709	0.319213	-0.70475	0.152995	0.0764535	-0.230798	0.377585	0.120797	-0.301216	-0.375325	0.63556	0.112231	0.130497	-0.232281	0.147868
A0A0G2JZ73	Alpha-1-antiproteinase	Serpina1	-0.247826	0.28552	-0.0376934	0.00128368	0.0810147	-0.0822983	-0.0447883	0.272333	-0.227545	NA	NA	NA	NA	NA	NA	NA	NA	NA	-0.0971103	0.132541	0.212956	0.114454	-0.115845	0.099272
A0A0G2JZ76	Uncharacterized protein (Fragment)		0.0900322	0.00436226	-0.00436226	0.0797272	0.0349534	-0.0349534	0.319542	0.0825083	-0.0825083	0.0840388	-0.101727	0.101727	-0.660854	0.0392612	-0.0392612	-0.229421	0.26006	-0.26006	-0.0528227	0.345327	0.0532364	0.118798	-0.0532364	0.102162
A0A0G2JZ79	NAD-dependent protein deacetylase sirtuin-1 (EC 3.5.1.-)	Sirt1	1.04272	-0.444763	-0.597469	0.487538	-0.287201	-0.383808	0.430551	-0.18076	-0.249791	0.615091	-0.343407	-0.206362	0.448751	-0.177967	-0.285622	0.744486	-0.14704	-0.469653	0.628189	0.235191	-0.263523	0.116214	-0.365451	0.14117
A0A0G2JZ83	ArfGAP with GTPase domain, ankyrin repeat and PH domain 3	Agap3	-0.165305	0.0555067	0.0851706	0.046426	-0.0287648	-0.0288669	0.111657	-0.0721496	-0.067694	-0.0530505	0.106859	-0.0274687	0.0432478	-0.0125357	-0.105885	-0.394853	0.38007	-0.0320639	-0.0686462	0.186691	0.0714975	0.163995	-0.029468	0.0715002
A0A0G2JZ87	Splicing factor, suppressor of white-apricot homolog	Sfswap	0.404819	-0.129065	-0.228941	0.322063	-0.137617	-0.164303	0.374572	-0.236543	-0.0532439	0.2667	-0.16383	0.0910517	0.496766	-0.277317	-0.116524	0.467386	-0.221909	-0.266132	0.388718	0.08678	-0.19438	0.059725	-0.123015	0.0853706
A0A0G2JZA2	GrpE protein homolog	Grpel1	-0.598031	0.279079	0.277694	-0.454312	0.34524	0.0634619	-0.415272	0.178904	0.199771	-0.440928	0.157919	0.339184	-0.152232	-0.0857571	0.151065	-0.0530762	0.144119	-0.0429865	-0.352309	0.205996	0.169917	0.14759	0.164698	0.123973
A0A0G2JZB4	Arginine/serine-rich coiled-coil protein 2	Rsrc2	0.808311	-0.359455	-0.297888	0.646442	-0.287535	-0.269262	0.828503	-0.391045	-0.424035	0.987045	-0.56437	-0.373328	0.588301	-0.383111	-0.0989375	0.795126	-0.638496	-0.241383	0.775621	0.141931	-0.437335	0.134307	-0.284139	0.116745
A0A0G2JZB6	Uncharacterized protein		0.686936	-0.42622	-0.234947	0.323012	-0.352866	0.0186958	0.311003	-0.0963548	-0.144602	0.145019	-0.159514	0.014495	-0.0960562	0.0948562	0.00120007	-0.0249888	-0.0462047	0.0774541	0.224154	0.283673	-0.164384	0.194888	-0.0446174	0.12897
A0A0G2JZB7	Neuron navigator 3	Nav3	-0.12511	0.315731	-0.190621	-0.478054	-0.191736	0.669789	-0.564795	-0.0205593	0.585354	NA	NA	NA	NA	NA	NA	NA	NA	NA	-0.389319	0.232886	0.0344787	0.258171	0.354841	0.474267
A0A0G2JZB8	Neuronal membrane glycoprotein M6-b	Gpm6b	2.25939	0.0389545	-0.0389545	2.16079	-0.187826	0.187826	2.54874	0.200955	-0.200955	0.808901	-0.426909	-0.381992	0.64692	-0.223724	-0.423196	0.651019	-0.15809	-0.49293	1.51263	0.898704	-0.126107	0.218658	-0.225034	0.279181
A0A0G2JZC6	Rho guanine nucleotide exchange factor 11	Arhgef11	-0.0363415	0.127867	-0.0578211	-0.132749	0.145647	-0.0128983	-0.116728	0.0850751	0.0209457	-0.561388	0.258777	0.133055	-0.437308	0.194796	0.262685	-0.725247	0.247264	0.5083	-0.33496	0.279913	0.176571	0.0689744	0.142378	0.238375
A0A0G2JZD1	Serine/threonine-protein phosphatase 2A 56 kDa regulatory subunit	Ppp2r5c	-1.1335	-0.0707096	0.0707096	-1.23061	0.0334685	-0.0334685	-0.76686	0.0370803	-0.0370803	NA	NA	NA	NA	NA	NA	NA	NA	NA	-1.04366	0.244582	-5.36285e-05	0.0612165	5.36285e-05	0.0612165
A0A0G2JZD5	GRB2-associated-binding protein 1	Gab1	0.44753	-0.214808	-0.227477	0.532828	-0.362263	-0.160924	0.558108	-0.238112	-0.343098	0.773739	-0.286463	-0.487152	0.562385	-0.148343	-0.403871	0.424813	-0.295961	-0.240428	0.549901	0.123891	-0.257658	0.0740364	-0.310492	0.0970978
A0A0G2JZE2	Paired box protein Pax-6	Pax6	0.507125	-0.221367	-0.285758	0.754727	-0.0907665	-0.621053	1.09395	-0.401593	-0.70302	0.351758	-0.414106	0.0513658	0.68862	-0.61535	-0.309191	0.329934	-0.160635	-0.214099	0.621018	0.288552	-0.317303	0.195128	-0.346959	0.219658
A0A0G2JZE4	Membrane-associated guanylate kinase, WW and PDZ domain-containing protein 1	Magi1	0.404611	-0.115148	-0.372622	0.398605	-0.241137	-0.135774	0.584969	-0.384533	-0.200435	0.440311	-0.133925	-0.341899	0.309391	-0.172561	-0.126715	0.579781	-0.148428	-0.313767	0.452945	0.109155	-0.199289	0.100717	-0.248536	0.109291
A0A0G2JZE7	Rho guanine nucleotide exchange factor 40	Arhgef40	0.0279458	0.160337	-0.260798	-0.183682	-0.188659	0.215488	-0.327664	0.0960199	0.237895	-0.39546	0.197778	0.151492	-0.385059	0.000213262	0.372413	-0.288113	-0.08618	0.136979	-0.258672	0.160053	0.0299181	0.149461	0.142245	0.239763
A0A0G2JZE8	Target of EGR1, exonuclease (Target of EGR1, member 1 (Nuclear) (Predicted), isoform CRA_e)	Toe1	0.706574	-0.407986	-0.298588	0.646487	-0.190791	-0.346146	0.467018	-0.262526	-0.313098	0.399293	-0.353199	-0.334871	0.557487	-0.398244	-0.236688	0.450486	-0.377475	-0.147388	0.537891	0.120419	-0.331703	0.0865396	-0.279463	0.0784272
A0A0G2JZF6	NADH:ubiquinone oxidoreductase complex assembly factor 2 (RGD1560158 (Predicted), isoform CRA_b)	Ndufaf2	-0.69691	0.331138	0.266665	-0.410835	0.348332	0.0308558	-0.282797	0.0177834	0.134114	-0.279055	0.17794	0.101114	-0.0595996	-0.0241005	0.143356	-0.420648	0.379729	0.0690932	-0.358307	0.210953	0.205137	0.176212	0.1242	0.0900068
A0A0G2JZG4	Nuclear receptor coactivator	Ncoa1	0.82036	-0.305913	-0.479881	0.458379	-0.0707988	-0.325813	0.656604	-0.246319	-0.184149	0.521897	-0.300267	-0.224898	0.407857	-0.129856	-0.384594	0.300889	-0.122481	-0.183016	0.527664	0.185963	-0.195939	0.100935	-0.297058	0.12906
A0A0G2JZG7	Serine--tRNA ligase, cytoplasmic (Seryl-aminoacyl-tRNA synthetase 1, isoform CRA_a)	Sars	0.722171	-0.36372	-0.287417	0.627452	-0.378045	-0.248848	0.778538	-0.406053	-0.368763	0.822819	-0.329505	-0.406411	0.760508	-0.223056	-0.430027	0.658112	-0.249427	-0.389595	0.728267	0.0743361	-0.324968	0.0734939	-0.355177	0.0747395
A0A0G2JZH0	Calcium-binding protein 39	Cab39	0.303055	-0.147736	-0.119441	0.0119755	-0.135182	0.194754	0.297257	-0.213005	-0.0806682	0.411147	-0.178386	-0.243504	0.662966	-0.549804	-0.113161	0.78824	-0.675803	-0.183305	0.41244	0.27914	-0.316653	0.234382	-0.0908875	0.147385
A0A0G2JZH8	Dihydrolipoamide acetyltransferase component of pyruvate dehydrogenase complex (EC 2.3.1.-)	Pdhx	-1.6379	0.886754	0.659465	-0.933435	0.745793	0.26409	-0.988401	0.539092	0.469743	-1.26629	0.584091	0.730592	-0.630905	0.220668	0.460347	-1.09137	0.597487	0.474255	-1.09138	0.339667	0.595648	0.224157	0.509748	0.139919
A0A0G2JZH9	DExH-box helicase 57	Dhx57	0.0512847	-0.0219807	0.00635214	0.344685	-0.097182	-0.282116	0.2647	-0.0361115	-0.245374	0.549598	-0.154512	-0.395086	0.327184	-0.0751461	-0.24977	0.0715059	-0.116913	0.0454076	0.26816	0.186691	-0.083641	0.0498927	-0.186764	0.157333
A0A0G2JZI0	Scaffold attachment factor B (Scaffold attachment factor B1)	Safb	1.06428	-0.492256	-0.386314	0.586232	-0.483934	-0.113216	0.804473	-0.452739	-0.362467	0.752083	-0.317334	-0.460346	0.496512	-0.150866	-0.324004	0.861648	-0.422848	-0.459082	0.760871	0.202274	-0.386663	0.131677	-0.350905	0.130301
A0A0G2JZI2	Glutamyl-prolyl-tRNA synthetase	Eprs	0.608394	-0.333973	-0.254436	0.443461	-0.274377	-0.1331	0.536295	-0.276782	-0.218723	0.377503	-0.180426	-0.206057	0.401629	-0.264831	-0.158973	0.599164	-0.226004	-0.270513	0.494408	0.100589	-0.259399	0.0519024	-0.206967	0.0595593
A0A0G2JZI5	26S proteasome non-ATPase regulatory subunit 10	Psmd10	-0.555215	0.192683	-0.192683	-0.259759	-0.0664707	0.0664707	-0.520832	0.158278	-0.158278	NA	NA	NA	NA	NA	NA	NA	NA	NA	-0.445269	0.161573	0.0948304	0.140746	-0.0948304	0.140746
A0A0G2JZL4	NHS-like 1	Nhsl1	-0.710493	-0.17335	0.17335	-0.453807	-0.0964083	0.0964083	-0.785007	-0.126833	0.126833	0.18779	-0.178789	-0.00900117	0.377144	-0.2329	-0.144244	0.354046	-0.303259	-0.0507864	-0.171721	0.539055	-0.185257	0.0744117	0.0320933	0.132939
A0A0G2JZL6	Intraflagellar transport 122 (RCG30323)	Ift122	-0.167719	0.53978	-0.138618	0.0690273	-0.0579245	0.0116846	-0.0315188	0.0137363	-0.113201	0.458814	0.169993	-0.628807	0.250924	0.347833	-0.598757	-2.1929	-0.0368453	0.0368453	-0.268895	0.967711	0.162762	0.239667	-0.238475	0.256602
A0A0G2JZM8	CLIP-associating protein 2	Clasp2	-0.632177	0.0695418	-0.0695418	-0.558565	-0.299678	0.299678	-0.555459	-0.218779	0.218779	-0.63728	0.22156	-0.22156	-0.271084	-0.68616	0.68616	-0.342674	-0.666758	0.666758	-0.49954	0.154903	-0.263379	0.37169	0.263379	0.319597
A0A0G2JZP7	SPG11, spatacsin vesicle-trafficking-associated	Spg11	-1.55254	-0.352047	0.352047	-1.65208	-0.923967	0.923967	-1.84086	-0.460485	0.460485	-0.1954	-0.00396583	0.199366	-0.050048	-0.0928738	0.142922	-1.39013	-0.385274	0.385274	-1.11351	0.78259	-0.369769	0.32447	0.410677	0.288441
A0A0G2JZQ1	DEAD-box helicase 19B	Ddx19b	-0.196815	0.171773	-0.171773	-0.304614	0.0371437	-0.0371437	-0.118682	-0.154988	0.154988	0.261685	-0.551804	0.290119	0.233118	-0.137352	-0.0957656	0.263348	-0.267976	0.00462797	0.0230068	0.258693	-0.150534	0.250643	0.0241754	0.122363
A0A0G2JZQ5	Zinc finger protein 532	Zfp532	0.517815	-0.282092	-0.275625	0.666073	-0.396513	-0.275337	0.805994	-0.509339	-0.326812	0.486106	-0.124575	-0.361531	0.369514	0.127306	-0.195065	0.425026	-0.0884839	-0.365761	0.545088	0.162587	-0.212283	0.230389	-0.300022	0.0642325
A0A0G2JZQ9	Keratin, type II cytoskeletal 1b	Krt77	NA	NA	NA	NA	NA	NA	NA	NA	NA	-0.60687	0.177187	0.429683	-1.98554	1.717	0.268543	-0.558581	0.124681	0.4339	-1.05033	0.810276	0.672955	0.904549	0.377376	0.116925
A0A0G2JZR1	Oxysterol-binding protein	Osbpl6	-0.0473318	0.0721569	-0.00609557	0.161355	0.0695838	-0.151259	0.297187	-0.0271685	-0.194713	0.140411	0.0965233	-0.236935	-0.0362995	0.2422	-0.171991	-0.335728	0.270948	0.109105	0.0299323	0.221344	0.120707	0.113803	-0.108648	0.130266
A0A0G2JZT0	P2X purinoceptor 7	P2rx7	-1.27869	0.541993	0.658909	-1.03528	0.000753846	1.05171	-1.5392	0.645971	0.913994	-1.76864	1.16234	0.751848	-1.23805	0.168458	1.04917	-1.29263	0.445443	0.911925	-1.35875	0.257119	0.49416	0.405884	0.889592	0.159891
A0A0G2JZV8	Synaptic functional regulator FMR1	Fmr1	0.31755	-0.0636131	0.0636131	0.568474	0.0676917	-0.0676917	0.253286	-0.103708	0.103708	-0.581586	-0.175072	0.175072	-0.711838	0.208497	-0.208497	-0.2356	0.609385	-0.609385	-0.0649523	0.52217	0.0905301	0.288334	-0.0905301	0.287675
A0A0G2JZW4	APC2, WNT-signaling pathway regulator	Apc2	0.542048	-0.0495381	-0.49251	0.318772	-0.0810676	-0.237704	0.482706	-0.218584	-0.264122	0.362409	0.0555772	-0.417987	0.11005	0.0187552	-0.128805	-0.0129207	-0.326236	0.339157	0.300511	0.214576	-0.100182	0.145916	-0.200328	0.307214
A0A0G2JZY0	LSM family member 14B (RCG38480, isoform CRA_a)	Lsm14b	1.2318	-0.647049	-0.584747	0.71592	-0.366088	-0.408572	1.29633	-0.637587	-0.65874	1.17006	-0.345351	-0.469322	0.658785	-0.291765	-0.359613	0.345842	-0.0295695	-0.239405	0.903123	0.3845	-0.386235	0.232127	-0.4534	0.170268
A0A0G2JZY3	RALBP1-associated Eps domain-containing 1	Reps1	0.116869	-0.00645769	-0.173199	0.339563	-0.150852	-0.208016	0.30495	-0.0897697	-0.208771	0.217201	0.122157	-0.0641084	0.113777	0.0913709	-0.120962	0.22524	0.0683549	-0.293595	0.2196	0.0932367	0.00580046	0.108257	-0.178108	0.0629729
A0A0G2JZZ3	Cap-binding complex-dependent translation initiation factor	Ctif	1.03176	-0.551627	-0.480136	0.356804	-0.195558	-0.175293	0.670932	-0.463149	-0.28731	1.10745	-0.33986	-0.767587	0.521155	-0.307374	-0.21378	0.625845	-0.106432	-0.519413	0.718991	0.293267	-0.327333	0.164603	-0.407253	0.156163
A0A0G2JZZ4	Selenoprotein M	Selenom	-0.560999	0.35474	0.206259	0.001747	0.0481137	-0.0498607	-0.46315	0.219806	0.332244	-0.2644	0.146548	0.140502	0.232872	-0.0121095	-0.169578	0.000969527	0.277174	-0.197041	-0.175493	0.306131	0.172379	0.139019	0.0437543	0.234531
A0A0G2K001	Histone-lysine N-methyltransferase (EC 2.1.1.43)	Nsd3	0.719381	-0.0710564	-0.550987	0.0756649	-0.313807	0.105628	0.385315	-0.205294	-0.153906	0.427193	-0.00590145	-0.477668	0.368461	-0.286993	0.196107	0.285624	-0.133203	0.0158333	0.37694	0.209303	-0.169376	0.121395	-0.144165	0.294591
A0A0G2K012	UBX domain protein 6	Ubxn6	-0.346344	0.174672	0.167599	-0.189274	0.105929	0.130231	-0.244185	0.107379	0.137198	-0.264644	0.218044	0.163402	-0.223893	0.113003	0.0224315	-0.611362	0.497647	0.148357	-0.313284	0.155212	0.202779	0.151335	0.128203	0.0569716
A0A0G2K014	Lymphocyte cytosolic protein 1	Lcp1	-1.17871	0.493663	0.737392	-1.12142	-0.00979833	1.14547	-1.60599	0.542591	1.09418	-1.71295	0.765079	0.903592	-1.30539	0.157833	1.1351	-1.17348	0.225862	0.968126	-1.34966	0.249801	0.362538	0.28666	0.997311	0.171008
A0A0G2K016	Sad1 and UNC84 domain-containing 1 (Unc-84 homolog A (C. elegans), isoform CRA_a)	Sun1	0.0566575	0.0448165	-0.0722899	-0.165414	0.18697	0.0266618	-0.128628	0.0734407	0.1317	-0.0500507	-0.0527221	-0.00643305	-0.26016	0.194994	-0.0532206	-0.0533197	-0.0126462	0.0735395	-0.100153	0.109513	0.0724754	0.10179	0.0166596	0.0855251
A0A0G2K022	Reticulocalbin-3	Rcn3	0.25875	-0.0425344	-0.300748	0.4298	-0.196342	-0.23207	0.48566	-0.270649	-0.215011	0.656199	-0.470298	-0.416829	0.521829	-0.20786	-0.0470336	0.393311	-0.0175323	-0.273914	0.457591	0.133268	-0.200869	0.165053	-0.247601	0.0991463
A0A0G2K042	SH3 and multiple ankyrin repeat domains protein 3	Shank3	0.399931	0.29663	-0.29663	0.136758	0.406343	-0.406343	0.430848	0.0293899	-0.0293899	-0.658465	0.689095	-0.689095	-1.24082	0.111151	-0.111151	-1.30537	0.156958	-0.156958	-0.372852	0.800919	0.281594	0.240847	-0.281594	0.15064
A0A0G2K046	Myopalladin	Mypn	NA	NA	NA	NA	NA	NA	NA	NA	NA	-0.51438	-0.916358	0.916358	0.32741	-0.296938	0.296938	1.89457	-1.28126	1.28126	0.569199	1.22254	-0.83152	0.497617	0.83152	0.696024
A0A0G2K047	Acyl-CoA synthetase short-chain family member 3	Acss3	-0.507694	0.496266	0.0316581	-0.908927	0.672023	0.0842308	-0.354481	0.421512	-0.0588434	-0.310274	0.297356	0.0129181	-0.976044	0.490519	0.467745	0.0528885	0.358694	-0.202391	-0.500755	0.389038	0.456062	0.130618	0.0558862	0.250259
A0A0G2K051	Early endosome antigen 1	Eea1	-0.219019	0.132948	0.100436	-0.323814	0.0441793	0.283986	-0.207622	0.071359	0.122113	-0.235373	0.115449	0.120426	-0.216742	0.0349381	0.181804	-0.17942	0.031951	0.16941	-0.230332	0.0493653	0.0718041	0.0432531	0.163029	0.0711561
A0A0G2K079	Breast carcinoma-amplified sequence 1 homolog	Bcas1	0.833146	-0.256828	0.256828	0.195204	-0.451013	0.451013	0.799955	-0.0168968	0.0168968	0.0084015	-0.0531641	0.0447626	0.37155	0.0464634	-0.418013	-0.613286	-0.455398	0.455398	0.265828	0.540817	-0.197806	0.222381	0.134481	0.365928
A0A0G2K089	DENN domain-containing 4C	Dennd4c	0.223154	0.0894554	-0.136853	0.0817222	-0.0571457	-0.111257	0.0277095	0.0536782	-0.0589686	-0.0514959	0.164721	-0.205534	0.0274521	-0.0377909	-0.0818296	-0.0453529	0.171865	0.12035	0.0438648	0.101155	0.0641305	0.0975414	-0.0790153	0.101661
A0A0G2K094	AT-rich interaction domain 4A	Arid4a	0.171887	-0.108021	0.0746944	0.144816	0.0407721	0.0566149	0.235626	-0.343262	-0.0110483	0.0956904	0.142802	-0.118921	0.226684	-0.508865	0.144761	0.324177	0.0416254	-0.159789	0.199814	0.0801461	-0.122491	0.253852	-0.00228131	0.115304
A0A0G2K098	MCC, WNT-signaling pathway regulator	Mcc	-0.195686	0.357436	-0.0283504	-0.255914	0.269541	-0.0136266	-0.371089	0.0450353	0.243353	-0.828123	0.101597	-0.101597	-0.761106	-0.136831	0.136831	-0.51733	-0.105086	0.105086	-0.488208	0.262339	0.0886153	0.197693	0.0569494	0.112555
A0A0G2K0A0	Cytohesin 4 (Similar to cytohesin-4 (Predicted), isoform CRA_a)	Cyth4	-1.25909	0.586183	0.672909	-0.983653	-0.195742	1.17722	-1.31124	0.399231	0.912008	-1.75336	0.802599	1.03526	-1.61181	0.417989	1.19382	-1.16491	0.227226	0.937683	-1.34734	0.28616	0.372914	0.339833	0.98815	0.215247
A0A0G2K0B0	Protein CDV3 homolog (RCG25673, isoform CRA_d)	Cdv3	0.449574	-0.0609919	-0.332341	0.400062	-0.253182	-0.120654	0.160329	-0.0565688	-0.122165	0.136937	-0.0855213	-0.102503	0.354129	-0.106315	-0.238432	0.714374	-0.421828	-0.324883	0.369234	0.211829	-0.164068	0.145648	-0.20683	0.10381
A0A0G2K0B6	Clathrin coat assembly protein AP180	Snap91	0.5025	-0.0831758	0.0831758	0.551796	0.11342	-0.11342	0.25994	-0.0940694	0.0940694	-2.16585	1.0102	1.15565	-0.741733	0.120195	0.621537	-2.25273	1.3126	0.94013	-0.641014	1.30193	0.396529	0.607141	0.463524	0.438845
A0A0G2K0C5	Cell division cycle 40	Cdc40	0.496959	-0.246115	-0.22016	0.581327	-0.291809	-0.12657	0.690786	-0.326752	-0.380979	0.346298	-0.182952	-0.173923	0.596592	-0.297009	-0.332564	0.573322	-0.171023	-0.224234	0.547547	0.116438	-0.25261	0.0641182	-0.243072	0.100652
A0A0G2K0C9	Poly (A) polymerase alpha	Papola	0.567067	-0.402773	-0.164294	0.576109	-0.493777	-0.107072	0.666802	-0.413544	-0.292951	0.571511	-0.255057	-0.27199	0.577984	-0.084042	-0.297494	0.399515	0.00462399	-0.381775	0.559831	0.0870946	-0.274095	0.199214	-0.252596	0.11094
A0A0G2K0D3	Leiomodin-1 (Smooth muscle leiomodin) (SM-Lmod)	Lmod1	-1.07989	1.01988	0.0600118	-1.2367	0.694249	0.542448	-1.43444	0.692911	0.741529	-1.37944	0.924603	0.454835	-1.54901	0.696627	0.852379	-0.916441	0.0809353	0.835505	-1.26599	0.236229	0.684867	0.327026	0.581118	0.32935
A0A0G2K0E0	DEAD (Asp-Glu-Ala-Asp) box polypeptide 56 (DEAD-box helicase 56)	Ddx56	0.365765	-0.194898	-0.170867	0.563314	-0.25419	-0.309124	0.153118	-0.348278	0.155297	0.691753	-0.0309946	-0.638833	0.647494	-0.331782	-0.34985	0.643363	-0.295713	-0.440274	0.510801	0.21011	-0.242643	0.117583	-0.292275	0.232671
A0A0G2K0F3	Erythrocyte membrane protein band 4.1-like 1	Epb41l1	-1.29708	0.629056	0.613088	-1.00105	0.625504	0.375023	-0.791161	0.544389	0.353149	-1.0633	0.538893	0.540068	-0.564725	0.181468	0.393498	-1.32727	0.810178	0.534301	-1.00743	0.293977	0.554915	0.20759	0.468188	0.113826
A0A0G2K0G9	Ras and Rab interactor 3	Rin3	-0.193992	0.16363	0.0303621	-0.381733	0.169606	0.324946	-0.518922	0.0567601	0.480097	NA	NA	NA	NA	NA	NA	NA	NA	NA	-0.364882	0.163119	0.129999	0.0634969	0.278468	0.228441
A0A0G2K0H6	WD repeat domain 13	Wdr13	-0.29266	0.148983	0.260085	-0.319814	0.0739916	0.253986	-0.208181	0.102207	0.105974	-0.187829	-0.0329876	0.0619605	-0.247738	0.279346	-0.0886011	-0.431766	0.32421	0.259087	-0.281331	0.0888391	0.149292	0.133134	0.142082	0.152784
A0A0G2K0J0	Transcription elongation factor spt6	Supt6h	0.815514	-0.27881	-0.472835	0.427938	-0.304192	-0.122998	0.741122	-0.339825	-0.290423	0.489752	-0.131587	-0.297938	0.349504	-0.156274	-0.135397	0.39676	-0.370716	-0.222925	0.536765	0.194002	-0.263567	0.0980913	-0.257086	0.142548
A0A0G2K0J4	Nipped-B protein	Nipbl	0.797906	-0.325305	-0.46234	0.349026	-0.277012	-0.0690644	0.521766	-0.306407	-0.21173	0.328162	-0.131627	-0.24551	0.296456	-0.329412	-0.0478728	0.460636	-0.229785	-0.285171	0.458992	0.186779	-0.266591	0.075707	-0.220281	0.169809
A0A0G2K0J7	CTD phosphatase subunit 1	Ctdp1	0.63355	-0.275188	-0.36249	0.351129	-0.241502	-0.0862147	0.300054	-0.177906	-0.166929	0.189228	-0.0205765	-0.172204	0.172695	0.0405422	-0.18455	0.124895	0.0270162	0.052558	0.295259	0.185943	-0.107936	0.140427	-0.153305	0.151434
A0A0G2K0K6	Adaptor-related protein complex 1-associated regulatory protein	Ap1ar	0.0238954	0.0618675	-0.0857629	-0.26884	-0.112163	0.381003	0.21595	-0.226943	0.0109935	-0.0795397	0.0238281	0.0557116	-0.108549	-0.132195	0.240744	-0.0591129	0.371685	-0.312572	-0.0460327	0.160231	-0.00232024	0.211694	0.0483529	0.27263
A0A0G2K0L0	3'-phosphoadenosine 5'-phosphosulfate synthase 1	Papss1	0.77481	-0.389408	-0.393873	0.409413	-0.368404	-0.173234	0.81036	-0.428014	-0.319322	0.559665	-0.211823	-0.316207	0.578947	-0.248797	-0.191686	0.504155	-0.334156	-0.243475	0.606225	0.156306	-0.3301	0.0838903	-0.272966	0.0919457
A0A0G2K0M8	Neural cell adhesion molecule 1	Ncam1	-0.5785	0.36593	0.212569	-0.318111	0.188812	0.184558	-0.165789	0.0307293	0.148397	1.30315	-0.100557	0.100557	0.751676	-0.167552	0.167552	0.719329	-0.265722	0.265722	0.285292	0.742379	0.00860694	0.236156	0.179892	0.0456663
A0A0G2K0N5	Nuclear factor-related to kappa B-binding protein	Nfrkb	-1.58496	-0.136121	0.136121	-1.07573	0.142603	-0.142603	-1.24017	0.238756	-0.238756	-0.435463	0.430401	-0.430401	-1.06259	-0.0131909	0.0131909	-1.27961	-0.10432	0.10432	-1.11309	0.382011	0.0930213	0.219204	-0.0930213	0.160983
A0A0G2K0P0	A-kinase-anchoring protein 8-like	Akap8l	0.578872	-0.263175	-0.304451	0.0507297	-0.203832	0.136761	0.380562	0.0816046	-0.459799	0.318983	-0.066641	-0.304082	0.164102	0.0470494	0.0194327	0.10623	-0.142032	0.0358025	0.26658	0.198025	-0.0911709	0.137421	-0.146056	0.254447
A0A0G2K0P1	Kinesin-associated protein 3	Kifap3	-0.25742	0.0861268	0.171293	-0.00707803	0.0071051	-0.0675597	0.10714	0.106988	-0.185108	0.10988	-0.137785	0.0517078	-0.116617	0.196912	-0.158324	-0.414093	0.425371	0.0777963	-0.0963646	0.209391	0.11412	0.189459	-0.0183658	0.153335
A0A0G2K0P5	Thyroid hormone receptor interactor 4	Trip4	0.258801	0.0557445	-0.314546	0.0102605	-0.0434579	0.0331974	0.101154	-0.146978	0.0458239	-0.157312	-0.00719419	0.164506	-0.275767	-0.223996	0.499763	-0.123618	-0.165665	0.289283	-0.0310802	0.193698	-0.088591	0.106938	0.119671	0.305905
A0A0G2K0P8	CDW92 antigen, isoform CRA_b (Choline transporter-like protein 1)	Slc44a1	-0.251418	-0.0269435	0.154903	-0.580674	0.0905593	0.403155	-0.441791	0.0401766	0.330962	-0.366965	0.195252	0.250901	-0.479849	0.706819	-0.353992	0.050314	-0.00404244	0.20894	-0.345064	0.222984	0.16697	0.276043	0.165811	0.29763
A0A0G2K0P9	Uncharacterized protein		-1.14554	0.0635273	-0.0635273	-1.41504	-0.374909	0.374909	-1.76686	0.300725	-0.300725	NA	NA	NA	-2.41574	0.239783	-0.239783	NA	NA	NA	-1.6858	0.549114	0.0572817	0.305177	-0.0572817	0.305177
A0A0G2K0Q2	Kinesin heavy chain isoform 5A	Kif5a	-0.199705	0.140717	0.0522439	-0.122305	0.0915771	0.030728	0.122641	0.00474414	-0.127385	0.656316	-0.204688	-0.451628	0.823185	-0.525135	-0.29805	0.791563	-0.446769	-0.344794	0.345282	0.466801	-0.156592	0.282259	-0.189814	0.182451
A0A0G2K0Q6	Inner centromere protein	Incenp	0.977227	-0.515486	-0.461741	1.2304	-0.262092	-0.989537	0.2604	-0.394169	-0.113221	0.92036	-0.527509	-0.39285	0.471966	-0.179327	-0.961588	-0.505208	0.0519793	0.453229	0.559191	0.630167	-0.304434	0.222186	-0.410951	0.607439
A0A0G2K0Q8	Sushi domain-containing 2	Susd2	-1.34062	0.694882	0.64272	-1.4103	0.586244	0.639429	-1.25794	0.655612	0.520989	-1.24607	0.690982	0.555092	-1.25889	0.53481	0.724075	-1.0979	0.565166	0.532735	-1.26862	0.104995	0.621283	0.0682753	0.602507	0.0848864
A0A0G2K0R0	Zinc finger protein (EC 2.1.1.-)	LOC100365363	NA	NA	NA	NA	NA	NA	NA	NA	NA	2.55237	0.473685	-0.473685	3.92466	0.315405	-0.315405	2.87367	0.495626	-0.495626	3.1169	0.717752	0.428239	0.0983308	-0.428239	0.127436
A0A0G2K0S1	Calcium-binding and coiled-coil domain-containing protein 1	Calcoco1	-0.374691	0.172045	0.215218	-0.30166	0.324173	-0.0255417	-0.165455	0.061302	-0.0110962	0.109798	0.134177	0.00853274	0.0634803	0.0318803	0.0181448	-0.125632	0.074799	0.0508331	-0.13236	0.192625	0.133063	0.106608	0.0426819	0.0971476
A0A0G2K0S7	RAP1 GTPase-activating protein 2	Rap1gap2	-0.92512	0.617354	0.307766	-0.606039	0.0157938	0.590245	-0.465324	0.289528	0.175796	-1.64149	-0.131151	0.131151	-1.8535	0.0735269	-0.0735269	-1.82677	0.217652	-0.217652	-1.21971	0.629378	0.180451	0.260694	0.152297	0.317919
A0A0G2K0T5	Calcium uptake protein 1, mitochondrial	Micu1	-0.958877	0.548782	0.407203	-0.385754	0.160973	0.0945803	-0.175237	0.2525	-0.0962504	-0.281691	0.212154	0.0732455	0.0864641	-0.00509178	-0.0932249	-0.416674	0.362891	0.0808065	-0.355295	0.346986	0.255368	0.187765	0.0777267	0.205144
A0A0G2K0T6	Gamma-synuclein	Sncg	-1.68984	0.942026	0.698022	-1.45591	0.951269	0.470251	-1.40978	0.604626	0.800126	-1.33698	0.609431	1.1478	-1.279	0.458911	0.729156	-1.40226	0.724002	0.755644	-1.42896	0.141996	0.715044	0.198169	0.766834	0.128765
A0A0G2K0U8	Pseudouridine synthase 10 (Similar to RIKEN cDNA 4933435A13, isoform CRA_a)	Pus10	0.61898	-0.24214	-0.176782	0.298693	-0.25471	-0.437105	0.828033	-0.395437	-0.386733	0.599765	-0.205755	-0.39401	0.512411	-0.433679	-0.0787315	0.511704	-0.399148	-0.112557	0.561598	0.17307	-0.321812	0.0982194	-0.26432	0.163259
A0A0G2K0V3	3'(2'),5'-bisphosphate nucleotidase 1 (Bisphosphate 3'-nucleotidase 1, isoform CRA_d)	Bpnt1	-0.692087	0.381683	0.310404	-0.186203	0.265111	-0.0789087	-0.0555304	0.152233	-0.0967031	-0.077309	-0.108648	0.185957	0.262269	0.0481417	-0.310411	-0.477732	0.503638	-0.0259065	-0.204432	0.337335	0.207027	0.223497	-0.00259465	0.224072
A0A0G2K0V4	Rho guanine nucleotide exchange factor 2	Arhgef2	0.314227	-0.201649	-0.16615	0.2004	-0.0997116	-0.0995404	0.34794	-0.173257	-0.116699	0.428276	-0.0410401	-0.343153	0.167678	-0.20158	0.0277153	0.485949	-0.395926	-0.00844512	0.324078	0.124485	-0.185527	0.120977	-0.117712	0.0800017
A0A0G2K0V6	E2F transcription factor 3	E2f3	-1.28951	-0.0493563	0.0493563	-1.66502	-0.430582	0.430582	-1.08036	-0.211198	0.211198	0.26371	-0.103738	0.103738	0.163574	0.0311633	-0.0311633	0.439373	-0.476962	0.476962	-0.528037	0.918552	-0.206779	0.207423	0.206779	0.224934
A0A0G2K0W3	Protein tweety homolog	Ttyh3	-0.155851	-0.107558	0.263409	-0.197601	0.350144	-0.152543	-0.0360013	0.350486	-0.314484	0.0819161	0.0536152	-0.135531	-0.750406	-0.142789	0.142789	-0.648575	0.279245	-0.279245	-0.28442	0.33756	0.130524	0.226288	-0.0792676	0.258259
A0A0G2K0W4	Leukocyte receptor cluster member 8	Leng8	0.65998	-0.0984101	-0.445753	0.375516	-0.29461	-0.0547305	0.336607	-0.127074	-0.277724	0.397692	-0.175239	-0.268506	0.243707	-0.15928	-0.107255	-0.0398975	-0.166478	0.144343	0.328934	0.227969	-0.170182	0.0673053	-0.168271	0.224337
A0A0G2K0W5	Tight junction-associated protein 1	Tjap1	0.318472	-0.269553	-0.312471	0.0989978	-0.2906	0.014068	0.375721	-0.369428	-0.0629699	0.302303	-0.071155	-0.12975	-0.0497049	-0.0578297	0.107535	0.135343	-0.221082	0.199926	0.196855	0.162514	-0.213275	0.124862	-0.0306105	0.195419
A0A0G2K0W6	GON-4-like protein	Gon4l	NA	NA	NA	NA	NA	NA	NA	NA	NA	-2.87944	0.211869	-0.211869	-3.00635	-0.021734	0.021734	-3.3272	-0.966681	0.966681	-3.07099	0.230774	-0.258849	0.624029	0.258849	0.668179
A0A0G2K0W9	Proteasome subunit alpha type (EC 3.4.25.1)	Psma7	0.460835	-0.236894	-0.159798	0.571291	-0.26344	-0.240899	0.32899	-0.226362	-0.145511	0.373125	-0.153301	-0.236458	0.637092	-0.37564	-0.159937	0.524894	-0.271193	-0.309728	0.482705	0.117964	-0.254472	0.0726314	-0.208722	0.0704501
A0A0G2K0X1	Pericentriolar material 1	Pcm1	0.44923	-0.267403	-0.331855	0.584996	-0.270728	-0.318657	0.864531	-0.439442	-0.457587	0.692233	-0.248321	-0.49033	0.537099	-0.167954	-0.403366	0.478964	-0.254193	-0.343615	0.601175	0.154944	-0.274674	0.0891291	-0.390902	0.0582386
A0A0G2K0Y2	Insulin-like growth factor 2 mRNA-binding protein 3 (Insulin-like growth factor 2, binding protein 3)	Igf2bp3	0.750607	-0.444052	-0.318989	0.950809	-0.179648	-0.901027	1.00864	-0.606414	-0.648957	1.54156	-0.749393	-0.686177	0.974848	-0.154135	-0.894882	0.821008	-0.169287	-0.729356	1.00791	0.279384	-0.383821	0.255846	-0.696565	0.238232
A0A0G2K0Z9	NOP14 nucleolar protein (Similar to 2610033H07Rik protein (Predicted), isoform CRA_b)	Nop14	0.63088	-0.300358	-0.376876	0.719112	-0.388829	-0.30225	0.717063	-0.357765	-0.344694	0.711711	-0.149676	-0.40047	0.380063	-0.383766	-0.0126235	0.577268	-0.438286	0.0627854	0.622683	0.132005	-0.336447	0.101975	-0.229021	0.204147
A0A0G2K121	Malectin	Mlec	0.0881357	-0.0915932	-0.0214571	-0.172174	0.000438677	0.245677	-0.117084	-0.0357147	0.0782747	-0.154649	0.333777	-0.0605877	-0.169832	-0.039126	0.162868	0.207224	-0.0207487	-0.252947	-0.0530631	0.1612	0.0245055	0.154551	0.0253047	0.192632
A0A0G2K129	Clusterin-associated protein 1	Cluap1	-0.812373	0.0197108	-0.0197108	-1.38262	-0.207774	0.207774	-0.845614	0.0743937	-0.0743937	NA	NA	NA	NA	NA	NA	NA	NA	NA	-1.01353	0.320066	-0.0378897	0.149643	0.0378897	0.149643
A0A0G2K132	Formin-like 2	Fmnl2	0.043742	-0.0188491	0.00577506	-0.132913	-0.235785	0.368698	-0.149327	-0.128621	0.221254	-0.182463	0.14375	0.0771503	-0.320398	-0.178651	0.514808	-0.247955	-0.0798335	0.327788	-0.164886	0.123437	-0.0829983	0.134249	0.252579	0.189501
A0A0G2K134	Tyrosine-protein kinase (EC 2.7.10.2)	Btk	-0.485908	0.20213	0.307252	-0.604774	0.0484005	0.606478	-0.899911	0.55519	0.497884	-1.28798	0.652349	0.666289	-0.895308	0.0497913	0.8923	-0.586335	-0.0162261	0.529954	-0.79337	0.296429	0.248606	0.285975	0.583359	0.212719
A0A0G2K135	Complement factor I	Cfi	-0.929337	0.653447	0.275889	0.835009	0.029061	-0.86407	0.322007	-0.0306629	-0.291344	-0.733714	-0.479058	1.21277	-1.37933	0.684907	0.694421	-1.17136	0.00858007	1.16278	-0.509453	0.885472	0.144379	0.447744	0.365074	0.798548
A0A0G2K139	Cullin-associated NEDD8-dissociated protein 2 (Cullin-associated and neddylation-dissociated 2 (Putative), isoform CRA_b)	Cand2	0.705203	-0.26701	-0.396917	0.832363	-0.347488	-0.376162	0.873793	-0.437298	-0.436494	0.599873	-0.349006	-0.23126	0.616835	-0.332868	-0.0985592	0.69879	-0.505806	-0.252175	0.721143	0.111366	-0.373246	0.0846668	-0.298595	0.137806
A0A0G2K151	Apolipoprotein E	Apoe	-0.7633	0.368123	0.458259	-0.634918	-0.0694208	0.704339	-0.831435	0.200319	0.615672	-1.03503	0.341884	0.65371	-0.528549	-0.156388	0.672486	-0.66802	0.146427	0.527116	-0.743542	0.17709	0.138491	0.213619	0.605264	0.102092
A0A0G2K160	AT hook-containing transcription factor 1	Ahctf1	0.421673	-0.202198	-0.155834	0.328731	-0.286439	-0.023601	0.345843	-0.195323	-0.150334	0.244308	0.0654014	-0.249782	0.062838	-0.219779	0.173513	0.358665	-0.30535	-0.0533148	0.293676	0.126713	-0.190615	0.13334	-0.0765587	0.133797
A0A0G2K165	Serine/threonine-protein phosphatase 2A 55 kDa regulatory subunit B	Ppp2r2b	-0.680989	0.215585	-0.215585	-0.844722	0.444128	-0.444128	-0.778175	0.0851079	-0.0851079	-0.904526	-0.342258	0.342258	-1.15835	0.0761024	-0.0761024	-1.61329	-0.635199	0.635199	-0.996676	0.342149	-0.0260889	0.393267	0.0260889	0.404147
A0A0G2K174	LIM domain 7	Lmo7	-0.407432	0.399848	-0.00153105	-0.62137	0.484927	0.0536238	-0.227393	0.165244	0.122402	-0.196277	0.442536	-0.251427	-1.13159	0.686445	0.429753	-0.847842	0.350359	0.597914	-0.571984	0.368421	0.42156	0.170797	0.158456	0.260293
A0A0G2K175	Bromodomain adjacent to zinc finger domain, 2B	Baz2b	0.147365	0.111427	-0.480787	0.200671	-0.194286	-0.0706834	0.571411	-0.363229	-0.208183	0.0272083	-0.0188732	-0.00833503	0.0759289	0.17278	-0.248709	0.112914	0.0883141	-0.201228	0.18925	0.196397	-0.0339779	0.206485	-0.202987	0.149348
A0A0G2K189	Secernin 3 (Secernin 3, isoform CRA_a)	Scrn3	-0.178281	0.171276	0.00700484	-0.0736313	0.0873167	-0.00456088	0.0380818	-0.061513	-0.0655207	-0.0299842	0.140453	-0.0677021	0.0684892	-0.245063	-0.0139628	0.220274	-0.193277	0.0351942	0.00749154	0.135963	-0.0168012	0.176742	-0.0182579	0.0368993
A0A0G2K191	Tubulin-specific chaperone E	Tbce	0.267771	-0.0501085	-0.110342	0.275869	-0.064842	-0.224876	0.469879	-0.226794	-0.250328	0.517011	-0.179557	-0.278606	0.651193	-0.216947	-0.34499	0.337344	-0.169697	-0.19708	0.419845	0.1524	-0.151324	0.0759744	-0.23437	0.0850936
A0A0G2K199	Leprecan 1, isoform CRA_c (Prolyl 3-hydroxylase 1)	P3h1	0.754254	-0.253812	-0.397775	0.481874	0.00745284	-0.595236	0.743762	-0.156083	-0.554197	0.275413	-0.0926975	-0.227575	0.170336	-0.0127369	-0.0928066	0.175761	-0.181646	-0.170061	0.433567	0.269132	-0.11492	0.101339	-0.339608	0.22468
A0A0G2K1A0	Uncharacterized protein	LOC102553099	0.992125	-0.347576	-0.541712	0.74421	-0.497114	-0.438333	0.801963	-0.381498	-0.420465	0.787041	-0.271855	-0.522509	0.66915	-0.221077	-0.580361	0.990854	-0.177904	-0.709668	0.830891	0.132679	-0.316171	0.116721	-0.535508	0.117288
A0A0G2K1A1	Zinc finger protein 706	Zfp706	-1.87447	-0.244551	0.244551	-2.75899	-0.121836	0.121836	-1.63346	-0.252185	0.252185	0.600473	-0.643694	0.0432209	0.338463	-0.607848	0.269385	0.521558	-0.410483	-0.111075	-0.801071	1.46224	-0.380099	0.211523	0.136684	0.160034
A0A0G2K1A9	Nucleolar protein 11	Nol11	0.925378	-0.383268	-0.54211	0.696974	-0.354542	-0.342432	0.659901	-0.316113	-0.343788	0.307042	-0.30543	0.0249156	0.344079	-0.279437	-0.271561	0.306246	-0.308663	-0.211231	0.539937	0.258777	-0.324576	0.0376075	-0.281034	0.124609
A0A0G2K1B5	Regulator of G-protein-signaling 3	Rgs3	0.0862132	0.111201	-0.212197	0.00468349	-0.0464578	0.0396419	0.0956162	0.0833117	-0.162073	0.373104	-0.154933	-0.218172	0.10701	-0.120451	0.0134411	0.204442	-0.18417	-0.020272	0.145178	0.128523	-0.0519165	0.124679	-0.0932717	0.111959
A0A0G2K1B6	Nuclear factor 1	Nf1x	-1.75899	0.216478	-0.216478	-1.42601	-0.0828227	0.0828227	-1.82669	-0.0569909	0.0569909	-0.830526	-0.142026	0.142026	-0.97695	0.0601471	-0.0601471	-0.980845	-0.416309	0.416309	-1.3	0.431413	-0.0702539	0.211877	0.0702539	0.233601
A0A0G2K1C0	Actin-related protein 3	Actr3	-0.294238	0.15866	0.137631	-0.396717	-0.0790112	0.609453	-0.412364	0.175356	0.215818	-0.551319	0.357098	0.13157	-0.387142	-0.0364173	0.41174	-0.408152	-0.0476491	0.498355	-0.408322	0.0825384	0.0880061	0.171354	0.334094	0.195714
A0A0G2K1D2	RAP1, GTP-GDP dissociation stimulator 1 (Predicted), isoform CRA_a (Rap1 GTPase-GDP dissociation stimulator 1)	Rap1gds1	0.187151	-0.0374554	-0.149695	0.450516	-0.204916	-0.245599	0.276832	-0.351299	0.0744664	0.157684	0.0334878	-0.191172	0.212508	-0.316828	0.10432	0.166876	-0.581157	0.414281	0.241928	0.110746	-0.243028	0.224354	0.00110016	0.256399
A0A0G2K1E1	RT1 class Ia, locus A1	RT1-A1	-1.20309	0.0209412	-0.0209412	-1.08439	-0.000763882	0.000763882	-1.2246	0.0816225	-0.0816225	NA	NA	NA	NA	NA	NA	NA	NA	NA	-1.1707	0.0755106	0.0339333	0.0427022	-0.0339333	0.0427022
A0A0G2K1E2	Integrin alpha 5 (Mapped) (Integrin subunit alpha 5)	Itga5	-0.123713	0.11949	0.00422313	0.141275	0.230836	-0.372112	0.0918925	0.0708496	-0.162742	NA	NA	NA	NA	NA	NA	NA	NA	NA	0.0364847	0.140916	0.140392	0.082016	-0.176877	0.188565
A0A0G2K1E3	Histone-lysine N-methyltransferase (EC 2.1.1.43)	Kmt2b	0.605912	-0.175667	-0.549039	0.431744	-0.180775	-0.150257	0.577362	-0.244272	-0.175356	0.504547	-0.288174	-0.290655	0.41532	-0.137539	-0.16593	0.635799	-0.653064	-0.41966	0.528447	0.0923452	-0.279915	0.19055	-0.291816	0.181629
A0A0G2K1E5	Symplekin	Sympk	0.681336	-0.302393	-0.261015	0.464094	-0.306187	-0.144344	0.65615	-0.303316	-0.261929	0.524904	-0.173735	-0.349178	0.359982	-0.248719	-0.117099	0.15925	-0.138632	-0.0369315	0.474286	0.195409	-0.245497	0.0732718	-0.195083	0.0971265
A0A0G2K1E6	Nuclear transcription factor Y subunit beta	Nfyb	-0.0597306	0.0184336	0.0133329	-0.0255044	0.12029	0.0583995	0.239919	-0.0434979	-0.229489	0.310065	0.119802	-0.429867	0.427986	-0.0624615	-0.365525	0.76121	-0.403348	-0.357862	0.275658	0.304831	-0.041797	0.193475	-0.218502	0.201646
A0A0G2K1E8	Coiled-coil domain-containing 92B	Ccdc92b	NA	NA	NA	NA	NA	NA	NA	NA	NA	-1.56749	-0.184659	0.184659	-2.16781	0.156006	-0.156006	-2.52488	0.157075	-0.157075	-2.08673	0.483816	0.0428073	0.196992	-0.0428073	0.000755577
A0A0G2K1F1	Interferon regulatory factor 2	Irf2	0.0725572	0.00554778	-0.078105	-0.083089	-0.2102	0.293289	-0.291928	0.14975	0.142178	0.504805	0.112617	-0.112617	0.772847	-0.198747	0.198747	0.624728	0.246577	-0.246577	0.266653	0.427357	0.0175909	0.188556	0.032819	0.219927
A0A0G2K1F5	DExH-box helicase 34	Dhx34	0.19397	0.00765146	-0.184597	0.175482	-0.0099865	-0.132943	0.29192	-0.129123	-0.0428159	0.353897	-0.0624754	-0.291422	0.418587	-0.340107	-0.0784804	0.485956	-0.402121	-0.0838348	0.319969	0.123262	-0.156027	0.17438	-0.135682	0.0550763
A0A0G2K1G8	Solute carrier family 7, member 14	Slc7a14	-1.64042	0.919609	0.720816	-1.61656	0.66723	0.495889	-1.88137	0.718559	0.735668	-1.25521	-0.243743	0.243743	-0.302	-0.12065	0.12065	-0.977389	0.142585	-0.142585	-1.27883	0.575062	0.347265	0.485375	0.362363	0.386089
A0A0G2K1I8	TIA1 cytotoxic granule-associated RNA-binding protein	Tia1	-2.33048	-0.0198303	0.0198303	-1.50524	0.194512	-0.194512	-2.61174	-0.356676	0.356676	-1.96131	0.0153633	-0.0153633	-1.8535	0.11122	-0.11122	-1.85186	0.339036	-0.339036	-2.01902	0.392674	0.0472707	0.23647	-0.0472707	0.263803
A0A0G2K1L0	Tenascin C	Tnc	0.336007	-0.240791	-0.135465	0.594203	-0.323236	-0.662999	0.65177	-0.287838	-0.374956	0.538959	-0.517309	-0.354043	0.900038	-0.156074	-0.615941	0.260592	-0.531931	-0.0882356	0.546928	0.229979	-0.342863	0.151592	-0.37194	0.264861
A0A0G2K1L7	Chromodomain-helicase-DNA-binding protein 6	Chd6	0.160896	-0.0995995	-0.0496735	0.218961	-0.127488	-0.0855868	0.307282	-0.220774	-0.28883	0.390409	-0.111555	-0.278854	-0.204259	0.147923	-0.0173362	0.128618	-0.195375	0.0667565	0.166985	0.205735	-0.101145	0.131171	-0.108921	0.13219
A0A0G2K1L8	Brain acid soluble protein 1	Basp1	-0.15075	0.096381	0.054369	0.373798	-0.0738732	-0.299925	-0.153894	0.352766	-0.198872	-0.710904	0.246672	0.464233	0.434394	-0.255078	-0.179315	0.517804	-0.263933	-0.253871	0.0517411	0.475873	0.0171557	0.258069	-0.0688968	0.136952
A0A0G2K1M2	Disks large homolog 1	Dlg1	-0.389576	0.309539	0.0850328	-0.336434	0.246748	0.133603	-0.275158	0.111886	0.136172	-0.258949	0.114239	0.141637	-0.453969	0.485198	0.0149508	-0.173657	0.243874	0.0891549	-0.314624	0.100039	0.251914	0.138849	0.100092	0.0491808
A0A0G2K1M5	Similar to Ab2-095	Dipk2a	-0.322629	0.172092	0.292326	-0.25306	0.0228832	0.230177	-0.537909	0.135838	0.452507	0.644559	0.00652188	-0.00652188	0.896007	0.0560197	-0.0560197	0.98856	0.182134	-0.182134	0.235921	0.681037	0.0959147	0.0771321	0.121722	0.260249
A0A0G2K1M7	Anoctamin	Ano6	-0.2354	-0.033884	0.269284	-0.822078	0.531448	0.29063	0.129294	-0.456986	0.327692	-0.0371243	0.270335	-0.153311	-0.332451	0.24985	0.038523	-0.525138	0.435588	0.0895499	-0.303816	0.341112	0.166058	0.361168	0.143728	0.129946
A0A0G2K1N9	Selenoprotein O	Selenoo	-0.414109	0.237741	0.116488	-0.206049	0.0571086	0.154937	-0.284317	0.0353639	0.202643	-0.220344	0.05362	0.24969	-0.340526	0.185537	0.100466	-0.290971	0.00505425	0.336544	-0.292719	0.0772585	0.0957375	0.0931273	0.193461	0.0948442
A0A0G2K1P1	Myotubularin-related protein 7	Mtmr7	-0.257544	0.202375	0.102376	-0.0569438	0.215881	-0.100063	-0.028001	-0.035259	0.0402623	-0.307432	0.0773875	0.230044	-0.469787	0.437991	0.0317958	-0.746154	0.245591	0.500563	-0.310977	0.269101	0.190661	0.16052	0.134163	0.227804
A0A0G2K1P8	TRIO and F-actin-binding protein	Triobp	0.271574	0.00916346	-0.335119	-0.205089	0.329876	-0.0756503	0.26088	-0.135485	-0.111196	0.271238	0.198717	-0.451864	-0.320917	0.294097	0.00790251	0.0553042	0.184168	-0.15982	0.0554983	0.262682	0.146756	0.177727	-0.187625	0.127645
A0A0G2K1Q8	ATP-binding cassette subfamily A member 3	Abca3	-0.197933	0.191071	0.0870637	-0.278738	0.00201282	0.147541	-0.0605409	-0.0741439	0.114049	0.379622	0.000322019	-0.379944	0.0421918	0.00339906	-0.0455908	-0.346192	-0.281893	0.628085	-0.0769316	0.264866	-0.0265386	0.15314	0.0918672	0.257642
A0A0G2K1R2	BCL7A, BAF complex component	Bcl7a	1.29101	-0.396171	-0.630157	0.551617	-0.354359	-0.212696	1.12986	-0.547259	-0.582606	1.19451	-0.522172	-0.672334	0.910537	0.00460205	-0.795884	0.599346	-0.243525	-0.610896	0.946146	0.313546	-0.343147	0.203717	-0.584095	0.214521
A0A0G2K1R5	CaM kinase-like vesicle-associated protein	Camkv	-0.824836	0.387826	0.43701	-0.977476	0.272889	0.704587	-0.512169	0.201575	0.310594	-1.25199	0.178802	-0.178802	-1.67427	0.0139695	-0.0139695	-1.57622	-0.17988	0.17988	-1.13616	0.449023	0.145864	0.201184	0.239883	0.270551
A0A0G2K1S9	CCM2 scaffold protein	Ccm2	-0.134294	0.118402	0.0158922	0.144953	-0.0418583	-0.103095	0.236481	-0.174554	-0.0619276	0.134158	-0.0909264	-0.0432317	-0.100592	-0.0555547	0.0555547	-0.000704274	0.180835	-0.180131	0.0466669	0.148338	-0.0106093	0.133881	-0.052823	0.0938969
A0A0G2K1U5	Reticulophagy regulator 2	Retreg2	1.29471	0.180698	-0.180698	1.19878	-0.012704	0.012704	1.36551	0.0136772	-0.0136772	0.29607	-0.242421	-0.0536493	0.363836	-0.379274	0.0154381	0.702532	-0.313405	-0.389127	0.87024	0.479093	-0.125571	0.218738	-0.101502	0.175338
A0A0G2K1U9	Immunity-related GTPase Q	Irgq	0.593439	-0.203786	-0.389654	0.587675	-0.206734	-0.529753	1.17299	-0.502445	-0.614475	0.684601	-0.238271	-0.542884	0.478099	-0.0973043	-0.366008	0.368739	-0.0219357	-0.299151	0.647591	0.279438	-0.211746	0.163965	-0.456988	0.128788
A0A0G2K1W1	RAB11 family-interacting protein 5	Rab11fip5	NA	NA	NA	NA	NA	NA	NA	NA	NA	-1.09068	-0.175989	0.175989	-1.80841	0.0508649	-0.0508649	-1.48999	-0.202848	0.202848	-1.46303	0.359626	-0.109324	0.139376	0.109324	0.179402
A0A0G2K1W9	Lactate dehydrogenase D (Lactate dehydrogenase D, isoform CRA_d)	Ldhd	-0.0164881	0.0176946	-0.0176946	0.136758	0.0712421	-0.0712421	-0.252738	0.0369088	-0.0369088	-1.92492	-0.066872	0.066872	-2.28646	0.117125	-0.117125	-2.31843	0.0523025	-0.0523025	-1.11038	1.18267	0.0380669	0.061615	-0.0380669	0.0379717
A0A0G2K1X3	WD repeat domain 60	Wdr60	-0.666461	-0.0881098	0.0881098	-0.582915	-0.124158	0.124158	-0.8769	-0.322364	0.322364	-0.581586	0.132811	-0.132811	-0.485004	0.00211436	-0.00211436	-0.662381	0.213267	-0.213267	-0.642541	0.132649	-0.0310732	0.192057	0.0310732	0.195064
A0A0G2K1Y0	CDK2-associated and cullin domain-containing protein 1	Cacul1	-0.106788	0.0394058	0.0673819	-0.250133	-0.124797	0.37493	0.0922065	-0.0888901	-0.0033164	0.0171403	0.0451378	-0.0627701	0.182392	-0.181681	0.0255816	0.0473072	-0.0981783	-0.138752	-0.00297905	0.153764	-0.0681671	0.0914684	0.0438425	0.189603
A0A0G2K1Z2	Rho GTPase-activating protein 12	Arhgap12	0.338752	-0.128259	-0.22156	0.307409	-0.176252	-0.158643	0.661023	-0.374521	-0.297094	0.455748	-0.170244	-0.285504	0.0456364	0.0517881	-0.106823	0.478963	0.0324118	-0.275527	0.381255	0.206527	-0.127513	0.156805	-0.224192	0.0794939
A0A0G2K1Z9	Histocompatibility 13 (Predicted), isoform CRA_d (Histocompatibility minor 13)	Hm13	0.705507	-0.36785	-0.333394	-0.0293519	-0.200355	0.229707	0.103998	-0.253672	0.28171	0.494504	0.266918	-0.677575	0.584436	-0.839214	0.294144	0.829767	-0.180624	-0.744186	0.448143	0.340304	-0.262466	0.356265	-0.158266	0.46605
A0A0G2K212	Microtubule-associated serine/threonine kinase 2	Mast2	-3.0902	0.424169	-0.424169	-2.75899	0.0999946	-0.0999946	-3.11151	0.0875111	-0.0875111	NA	NA	NA	NA	NA	NA	NA	NA	NA	-2.9869	0.197661	0.203892	0.190868	-0.203892	0.190868
A0A0G2K213	TEN1 CST complex subunit	Ten1	0.156319	-0.0410092	-0.115309	0.201319	0.00899211	-0.210311	-0.0605805	-0.137753	0.198334	0.088449	-0.00917677	0.00457142	0.136155	-0.00485992	-0.219952	0.252345	-0.162774	-0.10388	0.129001	0.108468	-0.0577634	0.0739215	-0.0744247	0.169803
A0A0G2K214	Zinc finger CCCH-type-containing 7B	Zc3h7b	0.642663	-0.258322	-0.358589	0.409289	-0.0666056	-0.304616	0.583346	-0.182351	-0.413614	0.218025	-0.0142187	-0.286082	0.154789	-0.000819304	-0.192456	0.330152	-0.0286787	-0.0896272	0.389711	0.194974	-0.0918327	0.104733	-0.274164	0.130579
A0A0G2K217	Ena/VASP-like protein (Ena/vasodilator-stimulated phosphoprotein-like)	Evl	-0.49942	0.32052	0.196954	-0.368128	-0.106602	0.48367	-0.49703	0.0887831	0.338464	-0.441168	0.186594	0.342047	-0.474717	-0.00115382	0.464088	-0.395303	0.0794565	0.255126	-0.445961	0.0546627	0.0945997	0.14793	0.346725	0.12591
A0A0G2K219	FCH and double SH3 domains 2	Fchsd2	-0.0105066	0.0973641	-0.118918	0.204468	-0.277515	0.0168281	0.211924	-0.197599	-0.0360679	0.271663	0.0394612	-0.302153	0.434053	-0.390203	-0.0250643	0.276502	-0.297922	-0.0433137	0.23135	0.144462	-0.171069	0.196227	-0.0847814	0.0492403
A0A0G2K220	Lysine-specific demethylase 3A (RCG56024, isoform CRA_a)	Kdm3a	0.42594	-0.230851	-0.195089	0.585651	-0.232861	-0.221288	0.605409	-0.320568	-0.329443	0.615982	-0.221364	-0.410382	0.579595	-0.341194	-0.292678	0.398385	-0.3545	-0.214152	0.53516	0.0965686	-0.283556	0.0615481	-0.277172	0.0575668
A0A0G2K226	NudC domain-containing 3 (Fragment)	Nudcd3	-0.111278	-0.0172111	0.121342	0.231089	0.0499688	-0.167237	0.107856	-0.0392798	-0.0644303	-0.536091	0.399838	0.167307	0.670071	-0.3929	-0.104304	0.0856002	-0.295494	-0.0370061	0.0745412	0.396937	-0.0491797	0.279779	-0.0140548	0.107736
A0A0G2K239	Terminal nucleotidyltransferase 4B	Tent4b	0.53592	-0.0325351	-0.503385	0.209695	-0.0415546	-0.16814	0.551656	-0.330051	-0.221605	0.0839253	0.156189	-0.240115	-0.0844586	0.194026	-0.109567	0.300458	0.171528	-0.471986	0.266199	0.250913	0.0196004	0.200438	-0.2858	0.180703
A0A0G2K242	Zinc finger protein 516	Zfp516	0.87401	-0.264701	-0.609309	0.840316	-0.397911	-0.442405	0.906725	-0.300525	-0.6062	0.432508	-0.296055	-0.0999878	0.140249	-0.0275033	-0.112746	0.0565815	-0.049265	-0.00731649	0.541732	0.385038	-0.22266	0.149721	-0.312994	0.280617
A0A0G2K261	Isoleucyl-tRNA synthetase 2, mitochondrial	Iars2	-1.07554	0.450153	0.563765	-0.683039	0.4271	0.261418	-0.669104	0.322409	0.334883	-0.65156	0.33678	0.348744	-0.414374	0.129861	0.320591	-0.60384	0.451677	0.170231	-0.682909	0.216191	0.352997	0.123009	0.333272	0.145763
A0A0G2K277	Enoyl-Coenzyme A delta isomerase 3	Eci3	-0.515614	0.164057	-0.164057	-0.304614	0.141765	-0.141765	-0.700771	0.251582	-0.251582	NA	NA	NA	NA	NA	NA	NA	NA	NA	-0.507	0.198219	0.185801	0.0580478	-0.185801	0.0580478
A0A0G2K283	DEAH (Asp-Glu-Ala-His) box polypeptide 8 (DEAH-box helicase 8)	Dhx8	0.385206	-0.112271	-0.239892	0.365333	-0.194348	-0.193513	0.420784	-0.346819	-0.165322	0.112695	0.0386884	-0.151383	0.0599935	-0.0629845	0.00299097	0.0775177	-0.289537	0.188831	0.236921	0.169958	-0.161212	0.144235	-0.0930479	0.176691
A0A0G2K2A5	Ubiquitin carboxyl-terminal hydrolase (EC 3.4.19.12)	Uchl5	-2.4199	0.0701271	-0.0701271	-2.11958	0.107813	-0.107813	-3.123	-0.0820421	0.0820421	-2.45909	0.187848	-0.187848	-2.92946	-0.379169	0.379169	-3.06877	-0.203788	0.203788	-2.68663	0.409848	-0.0498684	0.21398	0.0498684	0.200702
A0A0G2K2B0	Polyhomeotic homolog 3	Phc3	-2.66357	0.0789781	-0.0789781	-2.43706	-0.0166049	0.0166049	-2.95951	0.080439	-0.080439	NA	NA	NA	NA	NA	NA	NA	NA	NA	-2.68671	0.261988	0.047604	0.0556114	-0.047604	0.0556114
A0A0G2K2B3	Far upstream element-binding protein 2	Khsrp	0.842786	-0.460986	-0.371429	0.596122	-0.431723	-0.178525	0.65305	-0.372259	-0.316661	0.746163	-0.364967	-0.332717	0.463707	-0.152647	-0.406059	0.538534	-0.369706	-0.223136	0.64006	0.138465	-0.358715	0.108256	-0.304754	0.0965518
A0A0G2K2B4	Nuclear receptor corepressor 1	Ncor1	-0.0561431	0.0338604	0.006901	-0.244457	0.0968715	0.105041	-0.0126196	-0.0397064	0.0541219	-0.0199192	0.156777	-0.136998	-0.0542517	0.0142781	-0.00957316	-0.204864	0.0725752	-0.00403257	-0.0987092	0.0999189	0.055776	0.0685442	0.00257666	0.048656
A0A0G2K2B5	Aspartate-beta-hydroxylase	Asph	0.223538	0.0331716	-0.266563	0.267703	0.0955096	-0.333412	0.246975	0.00158537	-0.24856	0.423816	-0.0756129	-0.353481	0.0428205	-0.0877781	-0.101012	0.405167	-0.146535	-0.217051	0.268336	0.138721	-0.0299432	0.0891517	-0.253347	0.0853314
A0A0G2K2B6	Thiopurine S-methyltransferase	Tpmt	0.269962	-0.0766491	-0.271715	0.303353	-0.138254	-0.151939	0.339184	-0.371172	0.0240641	0.188036	0.0240663	-0.194934	0.212967	-0.221849	-0.0862748	0.10639	0.151259	-0.262465	0.236649	0.0848104	-0.105433	0.183704	-0.157211	0.124323
A0A0G2K2C7	Ubiquitin-specific peptidase 9, X-linked	Usp9x	0.0695834	0.0592419	-0.0861645	0.0187247	-0.0431203	0.0797617	0.131422	-0.161224	-0.0106207	0.000988697	0.0321597	-0.0613908	0.0190812	-0.104309	0.0516438	-0.0704413	0.14625	-0.101488	0.0282265	0.0678394	-0.0118337	0.112983	-0.0213763	0.0805786
A0A0G2K2D6	Tubulin polymerization-promoting protein	Tppp	-1.10734	0.315863	0.791474	-0.935742	0.132308	1.1913	-1.07199	0.591029	0.500772	-2.2522	0.727297	1.38647	-1.06999	0.463855	0.639472	-2.44111	1.06632	1.43355	-1.47973	0.676712	0.549445	0.327539	0.990506	0.38985
A0A0G2K2I0	SUZ12 polycomb repressive complex 2 subunit	Suz12	0.711847	-0.270773	-0.441074	0.327807	-0.109183	-0.389671	0.655654	-0.280867	-0.374787	0.378631	-0.0891816	-0.364113	0.251622	-0.0553266	-0.266359	0.503532	-0.247945	-0.197964	0.471515	0.184567	-0.175546	0.101703	-0.338995	0.0991321
A0A0G2K2I6	Dedicator of cytokinesis protein 9	Dock9	-0.550544	0.365301	0.164267	-0.642915	0.440799	0.186321	-0.401461	0.229473	0.174033	-0.105112	0.0687754	0.0363365	-0.312241	0.29209	0.081748	-0.274071	0.297836	0.0216154	-0.381057	0.194956	0.282379	0.127068	0.11072	0.0711753
A0A0G2K2J0	SHC-binding and spindle-associated 1	Shcbp1	NA	NA	NA	2.08746	0.298231	-0.298231	2.40657	0.0542053	-0.0542053	-1.91469	0.883846	-0.883846	-1.93193	0.736966	-0.736966	NA	NA	NA	0.161854	2.41127	0.493312	0.384168	-0.493312	0.345976
A0A0G2K2J9	MIA SH3 domain ER export factor 2	Mia2	0.260545	-0.0413667	-0.174998	-0.315609	0.129436	0.248275	0.0191698	-0.0395034	-0.0176773	-0.0126295	0.234031	-0.228691	-0.300577	-0.103143	0.411592	0.267604	-0.191182	-0.0625527	-0.0135828	0.256465	-0.00195468	0.156181	0.0293245	0.241429
A0A0G2K2L0	DNA mismatch repair protein Mlh1 (RCG26088)	Mlh1	0.455477	-0.0471553	-0.362011	0.410765	-0.321217	-0.302283	0.519574	-0.310535	-0.172834	0.86332	-0.416238	-0.482673	0.701057	-0.244816	-0.461156	0.692777	-0.686251	-0.0829783	0.607162	0.17379	-0.337702	0.210575	-0.310656	0.150226
A0A0G2K2L8	Peripheral plasma membrane protein CASK	LOC100910506	-0.606771	0.318704	0.289523	-0.0944333	0.104391	-0.0269707	0.0364703	0.00188976	0.00256943	0.347167	-0.062608	-0.284559	0.506547	-0.100036	-0.371873	0.0480788	0.138105	-0.107303	0.0395097	0.386905	0.0667408	0.154108	-0.0831022	0.237275
A0A0G2K2M9	Serine/arginine repetitive matrix 2	Srrm2	0.645538	-0.264366	-0.437295	0.611714	-0.295933	-0.283182	0.729589	-0.385275	-0.312511	0.538229	-0.306379	-0.274733	0.533592	-0.292399	-0.22645	0.465301	-0.309626	-0.142319	0.587327	0.0942445	-0.308996	0.0406539	-0.279415	0.109124
A0A0G2K2N3	TEA domain transcription factor 1	Tead1	1.2877	-0.62084	-0.582396	0.898301	-0.225523	-0.672779	1.19504	-0.492079	-0.702964	0.881566	-0.208745	-0.672821	1.20857	-0.26169	-0.971871	1.25388	-0.375507	-0.762384	1.12084	0.181945	-0.364064	0.165076	-0.727536	0.145759
A0A0G2K2P3	TNF alpha-induced protein 8	Tnfaip8	0.0388309	-0.0432716	0.179044	-0.157509	-0.191843	0.18755	-0.340695	0.115325	0.22537	-0.0777792	-0.175381	0.253161	-0.160053	-0.261443	0.421497	0.0458509	-0.26985	0.223999	-0.108559	0.145223	-0.137744	0.148368	0.248437	0.0994952
A0A0G2K2P5	Tight junction protein ZO-1 (Tight junction protein 1) (Zona occludens protein 1) (Zonula occludens protein 1)	Tjp1	-0.0301575	0.169567	-0.118598	-0.312366	0.486877	-0.188233	-0.0862621	0.211963	-0.0546214	0.0599506	0.222272	-0.259621	-0.208705	0.25081	-0.0543129	0.0377834	0.0914337	-0.11863	-0.0899594	0.145565	0.23882	0.133559	-0.132336	0.0556507
A0A0G2K2P6	HBS1-like protein	Hbs1l	0.0540239	-0.00904692	-0.0935838	0.0836859	-0.0812312	-0.0151787	0.290459	-0.0324847	-0.181761	0.231868	-0.0477359	-0.0974508	0.343487	-0.137352	-0.193511	0.360393	-0.0502646	-0.291252	0.227319	0.131052	-0.0596858	0.0447928	-0.145456	0.104983
A0A0G2K2Q2	Glycine C-acetyltransferase (Glycine C-acetyltransferase (2-amino-3-ketobutyrate-coenzyme A ligase), isoform CRA_b)	Gcat	-0.627514	0.63237	0.307009	-0.769614	0.32044	0.270968	-0.567822	0.230174	0.39718	-3.44463	-0.350587	0.350587	-2.67427	-0.0632147	0.0632147	-3.25848	0.195207	-0.195207	-1.89039	1.37855	0.160731	0.336321	0.198959	0.237353
A0A0G2K2Q4	TRAF-interacting protein with FHA domain-containing protein A	Tifa	-2.4199	0.0193581	-0.0193581	-1.29956	-0.318656	0.318656	-1.97505	-0.240637	0.240637	NA	NA	NA	NA	NA	NA	NA	NA	NA	-1.89817	0.564114	-0.179978	0.176983	0.179978	0.176983
A0A0G2K2S5	Ttk protein kinase	Ttk	NA	NA	NA	1.44294	0.276177	-0.276177	1.42543	0.0663291	-0.0663291	0.814868	0.12726	-0.12726	1.0168	-0.0385515	0.0385515	0.897393	-0.177938	0.177938	1.11949	0.29618	0.0506554	0.171163	-0.0506554	0.191356
A0A0G2K2T1	Taxilin beta	Txlnb	NA	NA	NA	NA	NA	NA	NA	NA	NA	2.2949	0.3521	-0.3521	2.2847	0.403036	-0.403036	1.89457	0.332736	-0.332736	2.15806	0.228246	0.362624	0.0363122	-0.362624	0.0497093
A0A0G2K2U0	Phosphatidylserine synthase 1	Ptdss1	-0.126874	-0.00243683	0.151078	-0.145766	-0.168597	0.205665	0.173211	-0.0752263	0.0888592	-0.157739	0.00604271	0.212339	-0.0917744	0.197612	-0.130366	0.00978266	-0.0616718	0.0473155	-0.0565266	0.12773	-0.0173795	0.122612	0.095815	0.128417
A0A0G2K2U7	Glycerol-3-phosphate acyltransferase 1, mitochondrial (EC 2.3.1.15)	Gpam	-0.00903069	0.141513	-0.132482	0.179236	0.106423	-0.285659	0.265888	-0.150986	-0.114901	0.232179	-0.0671436	-0.165035	0.298282	-0.0425927	-0.255689	-0.0466494	0.292247	-0.432895	0.153317	0.146234	0.0465767	0.163011	-0.23111	0.129089
A0A0G2K2U9	FYVE, RhoGEF and PH domain containing 3 (Predicted), isoform CRA_a (FYVE, RhoGEF and PH domain-containing 3)	Fgd3	-0.286975	0.209243	0.077732	-0.274463	-0.0266383	0.306642	-0.318299	0.156858	0.0441308	-0.63736	0.483127	0.257662	-0.509288	0.280674	0.253524	-0.398237	0.366975	0.0312622	-0.404103	0.143802	0.24504	0.17646	0.161826	0.127979
A0A0G2K2V5	Exocyst complex component 1	Exoc1	-0.252979	0.100224	0.119354	-0.34787	-0.0300246	0.313447	-0.308635	0.0895374	0.224608	0.380486	0.226186	-0.226186	0.307066	-0.133496	0.133496	0.0850892	0.0545255	-0.0545255	-0.0228071	0.323557	0.0511586	0.122649	0.0850323	0.137192
A0A0G2K2V7	Tyrosine-protein kinase (EC 2.7.10.2)	Yes1	-0.20315	0.0603952	0.142755	0.0972548	0.0696101	-0.166865	-0.0926811	0.242475	-0.149794	0.247305	0.0406225	-0.287928	0.2723	-0.0992876	-0.173012	1.7644	0.331964	-0.331964	0.347572	0.718735	0.10763	0.15459	-0.161135	0.172205
A0A0G2K2W2	C-X9-C motif-containing 4 (Similar to p13MTCP1 (Predicted), isoform CRA_b)	Cmc4	-1.95091	0.904232	1.04668	-1.07607	-0.0520499	1.12812	-1.15136	0.904227	0.247131	-0.0217975	0.218599	-0.218599	-0.624579	0.0438692	-0.0438692	-0.568405	0.407439	-0.407439	-0.898854	0.656604	0.404386	0.417737	0.292004	0.674635
A0A0G2K2Y2	WNK lysine deficient protein kinase 3	Wnk3	-1.30743	-0.0950678	0.0950678	-1.33015	0.209159	-0.209159	-1.23081	-0.0903565	0.0903565	NA	NA	NA	NA	NA	NA	NA	NA	NA	-1.28946	0.0520508	0.00791148	0.174301	-0.00791148	0.174301
A0A0G2K2Y8	Multiple PDZ domain protein	Mpdz	0.248577	0.0291068	-0.300689	0.0990355	0.00706512	-0.0887134	0.259638	-0.286611	-0.0596943	0.3561	-0.0016265	-0.296364	0.119246	0.123252	-0.220248	0.1557	-0.154729	-0.16007	0.206383	0.0987084	-0.0472572	0.147498	-0.18763	0.0979711
A0A0G2K2Z0	EMAP-like 4	Eml4	-0.0166209	-0.051992	0.0670898	-0.150007	-0.172437	0.232613	-0.124665	-0.0250778	0.180002	-0.242772	0.0868311	0.28854	-0.0864454	-0.0652687	0.153591	-0.0432994	-0.156571	0.218745	-0.110635	0.0814433	-0.0640858	0.0945923	0.190097	0.0656799
A0A0G2K302	AP complex subunit sigma	Ap3s2	-0.664027	0.267395	0.468962	-0.351435	0.185887	0.181983	-0.494386	0.213277	0.280213	-0.358616	0.079274	0.427836	-0.277245	-0.0937634	0.396531	-0.690666	0.363816	0.32685	-0.472729	0.173498	0.169314	0.159358	0.347062	0.109693
A0A0G2K305	CWF19-like cell cycle control factor 2	Cwf19l2	0.511995	-0.425659	-0.138789	0.400303	-0.139668	-0.230529	0.812208	-0.393867	-0.539661	0.570639	-0.339814	-0.200734	0.442492	-0.0985275	-0.267686	0.279486	-0.311614	-0.0611778	0.502854	0.181346	-0.284858	0.135087	-0.239763	0.182063
A0A0G2K315	Uncharacterized protein	Cep170	0.566578	-0.267612	-0.414675	0.478341	-0.276268	-0.193926	0.83267	-0.498605	-0.295757	0.754889	-0.400921	-0.389464	0.640122	-0.368507	-0.222807	0.4982	-0.304487	-0.165206	0.628467	0.142236	-0.352733	0.0886226	-0.280306	0.0999079
A0A0G2K338	Four and a half LIM domains protein 1	Fhl1	NA	NA	NA	NA	NA	NA	NA	NA	NA	1.44398	0.533405	-0.533405	0.363978	0.126559	-0.126559	0.600654	-0.433124	0.433124	0.802872	0.567691	0.0756134	0.485275	-0.0756134	0.395756
A0A0G2K344	Phosphatidylinositol 4,5-bisphosphate 3-kinase catalytic subunit alpha isoform (PI3-kinase subunit alpha) (PI3K-alpha) (PI3Kalpha) (PtdIns-3-kinase subunit alpha) (EC 2.7.1.153) (Phosphatidylinositol 4,5-bisphosphate 3-kinase 110 kDa catalytic subunit alpha) (PtdIns-3-kinase subunit p110-alpha) (p110alpha) (Phosphoinositide-3-kinase catalytic alpha polypeptide) (Serine/threonine protein kinase PI…	Pik3ca	0.402815	-0.0932868	-0.239923	0.257802	-0.292991	-0.0295832	0.200113	-0.213749	0.0136358	0.130424	-0.0340233	-0.116883	0.0429372	-0.300441	0.159559	0.281217	0.0469846	-0.399735	0.219218	0.125192	-0.147918	0.143239	-0.102155	0.220601
A0A0G2K350	NSF attachment protein gamma (RCG46917, isoform CRA_c)	Napg	-1.68872	0.830031	0.840633	-1.20114	0.749089	0.334551	-1.15719	0.657301	0.496151	-1.37956	0.576032	0.711588	-0.590942	0.31103	0.306791	-1.04666	0.773267	0.329328	-1.17737	0.364502	0.649458	0.188599	0.503174	0.224979
A0A0G2K351	Malectin (Similar to Unc-119 protein homolog (Retinal protein 4) (RRG4) (Predicted), isoform CRA_a)	Unc119b	0.368568	-0.00692796	-0.36164	0.399619	-0.0246473	-0.376673	0.40543	-0.211067	-0.0992486	0.40049	0.0405534	-0.441043	0.223603	-0.0273342	-0.321191	0.874678	-0.350503	-0.438489	0.445398	0.221399	-0.0966544	0.151259	-0.339714	0.130112
A0A0G2K366	Ribosomal protein S6 kinase (EC 2.7.11.1)	Rps6ka5	-0.203408	-0.0449431	0.248351	-0.432787	-0.305358	0.724845	-0.432205	0.240566	0.137327	-0.56135	0.169653	0.395501	-0.6645	-0.0423574	0.632139	-0.394399	0.0231426	0.432061	-0.448108	0.15678	0.00678387	0.191819	0.428371	0.248158
A0A0G2K376	Pre-mRNA 3'-end-processing factor FIP1	Fip1l1	0.730614	-0.285765	-0.4429	0.685515	-0.347797	-0.285239	0.905168	-0.463416	-0.421827	0.155949	-0.073819	-0.184591	0.317689	-0.152565	-0.162021	0.314696	-0.47711	-0.102855	0.518272	0.295196	-0.300079	0.163374	-0.266572	0.151603
A0A0G2K386	Poly(A)-specific ribonuclease	Parn	0.256839	-0.121794	-0.184346	0.714508	-0.407293	0.0386417	0.438151	-0.142337	-0.26013	0.245116	-0.00208961	-0.219263	0.474411	-0.348896	-0.128154	0.700415	-0.281179	-0.417051	0.471573	0.204892	-0.217265	0.153982	-0.195051	0.167783
A0A0G2K394	Low molecular weight phosphotyrosine protein phosphatase	Acp1	-0.422264	0.0937785	0.328486	-0.170548	0.0595316	0.111016	-0.689652	0.374694	0.314959	0.104965	0.133258	-0.238223	0.0435791	0.33077	-0.374349	-0.28049	0.486875	-0.206385	-0.235735	0.297045	0.246484	0.174597	-0.0107495	0.314691
A0A0G2K3C5	Cystathionine gamma-lyase	Cth	0.0164443	-0.1453	0.128855	0.316622	-0.319343	0.00272077	0.318449	-0.214509	-0.10394	0.478205	-0.169341	-0.27417	0.101829	-0.0387911	-0.063038	0.236468	-0.213176	0.0319665	0.24467	0.165962	-0.18341	0.0926239	-0.0462676	0.0900111
A0A0G2K3F6	Adaptor-related protein complex 5 subunit sigma 1	Ap5s1	0.383135	-0.23981	-0.143325	0.152693	-0.375568	0.222875	0.224727	-0.284484	0.0597569	0.0582986	0.121757	-0.121757	-0.111961	0.0429958	-0.0429958	-0.327197	-0.321928	0.321928	0.0632828	0.252814	-0.176173	0.206679	0.0494136	0.189926
A0A0G2K3H2	Dedicator of cytokinesis 7	Dock7	-2.08246	0.289452	-0.289452	-2.06711	0.225106	-0.225106	-2.8314	-0.31675	0.31675	-1.55155	-0.112464	0.112464	-1.94814	0.375324	-0.375324	-1.78993	-0.380846	0.380846	-2.0451	0.433187	0.0133036	0.326277	-0.0133036	0.358226
A0A0G2K3H5	SIN3 transcription regulator family member A	Sin3a	0.80357	-0.419123	-0.410188	0.473686	-0.32876	-0.141113	0.528274	-0.30032	-0.230656	0.569198	-0.160679	-0.428487	0.390854	-0.119602	-0.24304	0.442021	-0.200348	-0.209619	0.5346	0.145963	-0.254806	0.113707	-0.277184	0.0994014
A0A0G2K3I1	High affinity cationic amino acid transporter 1	Slc7a1	0.600285	-0.256083	-0.468698	0.373548	0.0500602	-0.211049	0.626479	-0.284966	-0.438271	0.558006	-0.175652	-0.382355	-0.0507537	0.183834	-0.158398	-0.062668	0.207029	-0.144361	0.340816	0.320405	-0.0459631	0.220963	-0.300522	0.156931
A0A0G2K3I6	Uncharacterized protein		-0.652709	0.322469	0.33024	-0.0161763	0.0829003	-0.0667239	-0.315434	0.180059	0.135376	-0.39081	0.065293	0.325517	-0.0616369	0.0500869	0.01155	-0.21497	0.133679	0.0812908	-0.275289	0.23402	0.139081	0.101844	0.136208	0.150182
A0A0G2K3I9	Dual-specificity phosphatase 3	Dusp3	-1.10647	0.552263	0.56549	-0.756888	0.390979	0.401917	-0.896899	0.384698	0.50361	-0.925437	0.342544	0.523282	-0.635737	0.139944	0.467449	-0.769347	0.426381	0.362146	-0.848463	0.164155	0.372802	0.134675	0.470649	0.0806758
A0A0G2K3K4	Cytochrome P450 4F5	Cyp4f5	-1.09408	0.375508	-0.375508	-1.27952	0.0893915	-0.0893915	-1.06088	0.160739	-0.160739	-1.0878	0.829547	-0.829547	-1.39337	0.124846	-0.124846	-1.28387	-0.0887691	0.0887691	-1.19992	0.137049	0.248544	0.321187	-0.248544	0.166378
A0A0G2K3L8	WD repeat and FYVE domain-containing 1	Wdfy1	-0.693266	0.27355	0.436068	-0.585368	0.0891093	0.608053	-0.701304	0.0207453	0.574988	-0.860372	0.445414	0.473838	-0.546198	-0.0955677	0.523068	-0.560653	0.145739	0.345187	-0.65786	0.119436	0.146498	0.191414	0.493534	0.107067
A0A0G2K3L9	PTPRF-interacting protein alpha 1	Ppfia1	0.299072	-0.0753117	-0.206568	-0.0325312	-0.0149782	0.0349506	0.470377	-0.258032	-0.139773	0.37253	-0.0308199	-0.25649	0.175254	-0.104599	0.161969	0.0954086	-0.175514	0.0621693	0.230018	0.185958	-0.109876	0.0924517	-0.0572903	0.151661
A0A0G2K3M8	KAT8 regulatory NSL complex subunit 2	Kansl2	0.728273	-0.438132	-0.290141	0.473386	-0.307567	-0.165818	0.593078	-0.273046	-0.320032	0.667642	-0.387086	-0.366318	0.340716	-0.220078	-0.367828	0.506036	-0.276818	-0.473667	0.551522	0.140759	-0.317121	0.0807645	-0.330634	0.112365
A0A0G2K3P7	Phospholipid-transporting ATPase (EC 7.6.2.1)	Atp11b	-2.07477	-0.0765266	0.0765266	-2.17403	0.472986	-0.472986	-1.32724	0.0102933	-0.0102933	NA	NA	NA	NA	NA	NA	NA	NA	NA	-1.85868	0.46291	0.135584	0.295405	-0.135584	0.295405
A0A0G2K3R1	Mitogen-activated protein kinase kinase kinase 4	Map3k4	0.276131	-0.117095	-0.159036	-0.309582	0.269786	0.0397965	0.3003	-0.259023	-0.0412778	0.0837664	-0.0524867	0.0598576	-0.223283	-0.0977061	0.188888	-0.220817	-0.108294	0.2788	-0.0155808	0.27072	-0.0608031	0.176315	0.0611713	0.17544
A0A0G2K3S4	ATP-binding cassette subfamily A member 9	Abca9	-0.0357153	-0.0430412	0.157601	-0.238253	-0.467496	0.705749	-0.554176	0.362031	0.342847	0.21678	0.157867	-0.157867	-0.118826	-0.434979	0.434979	-0.45593	-0.67988	0.67988	-0.197687	0.282721	-0.18425	0.405993	0.360532	0.231542
A0A0G2K3S6	RNA binding motif protein 10, isoform CRA_a (RNA-binding protein 10)	Rbm10	NA	NA	NA	NA	NA	NA	NA	NA	NA	-3.86952	0.00961544	-0.00961544	NA	NA	NA	NA	NA	NA	-3.86952	#DIV/0!	0.00961544	#DIV/0!	-0.00961544	#DIV/0!
A0A0G2K3T3	CAP-Gly domain-containing linker protein 1 (Cytoplasmic linker protein 170) (CLIP-170) (Restin)	Clip1	-0.0189759	0.279172	-0.260197	0.33651	0.105415	-0.441925	0.0590846	0.0875757	-0.14666	-0.864588	-0.165922	0.165922	-0.563993	-0.00322442	0.00322442	-0.46558	-0.244441	0.244441	-0.252924	0.450695	0.00976274	0.191541	-0.0725325	0.260769
A0A0G2K3V4	O-linked N-acetylglucosamine (GlcNAc) transferase (UDP-N-acetylglucosamine:polypeptide-N-acetylglucosaminyl transferase), isoform CRA_a (UDP-N-acetylglucosamine--peptide N-acetylglucosaminyltransferase 110 kDa subunit)	Ogt	0.172898	-0.0983204	-0.0560965	0.261959	-0.0906815	-0.137726	0.436168	-0.225824	-0.162167	0.294457	-0.121803	-0.167905	0.388247	-0.0704862	-0.250224	0.252612	0.0553279	-0.253341	0.301057	0.096126	-0.0919645	0.0905616	-0.171243	0.0828255
A0A0G2K3W1	von Willebrand factor A domain-containing 8	Vwa8	-0.691876	0.408346	0.291155	-0.438703	0.140558	0.295572	-0.42415	0.290162	0.156225	-0.423403	0.283103	-0.00654166	-0.297194	0.249048	0.163228	-0.622978	0.543199	0.0139003	-0.483051	0.146099	0.319069	0.139357	0.152256	0.116262
A0A0G2K3Y6	Cytoplasmic polyadenylation element-binding protein 4	Cpeb4	NA	NA	NA	NA	NA	NA	NA	NA	NA	-1.45943	-0.0271548	0.0271548	-1.98948	-1.83072	1.83072	NA	NA	NA	-1.72445	0.374799	-0.928939	1.27532	0.928939	#DIV/0!
A0A0G2K3Z5	Acyl-CoA-binding domain-containing protein 5		0.227728	-0.209575	-0.163136	0.0580361	-0.0523997	0.0431906	0.185709	-0.19889	-0.0202419	0.0746786	-0.0883743	0.0586135	-0.118733	0.311654	-0.156774	0.160578	0.00911409	-0.160904	0.0979994	0.124541	-0.0380785	0.191074	-0.0665421	0.0967324
A0A0G2K3Z9	Uncharacterized protein		0.129359	-0.265211	0.135376	-0.0758598	-0.224704	0.310567	-0.0763444	-0.00298401	0.0538602	0.120604	-0.161324	0.159356	0.203291	-0.0124653	-0.052065	0.193449	-0.148832	-0.0357989	0.0824165	0.127167	-0.13592	0.108004	0.0952158	0.148099
A0A0G2K419	Mediator of RNA polymerase II transcription subunit 9 (Mediator complex subunit 9)	Med9	0.52815	-0.28343	-0.24472	0.509993	-0.0593776	-0.450615	0.599191	-0.206898	-0.392292	0.423463	0.277994	-0.277994	0.330773	-0.129986	0.129986	0.373243	0.0910572	-0.0910572	0.460802	0.102054	-0.0517734	0.206422	-0.221115	0.235621
A0A0G2K426	Uncharacterized protein	Kmt2c	-0.701579	0.311203	-0.311203	-1.05004	-0.151233	0.151233	-0.0916088	-0.196226	0.196226	0.209221	0.0257744	-0.234995	0.151872	-0.17097	0.0190986	0.49247	0.0876114	-0.580081	-0.164944	0.591492	-0.0156401	0.197143	-0.12662	0.331668
A0A0G2K427	Influenza virus NS1A binding protein (Predicted), isoform CRA_b (Influenza virus NS1A-binding protein)	Ivns1abp	0.64417	-0.264178	-0.379992	0.410928	-0.346288	-0.0939944	0.465395	-0.251307	-0.262663	0.343762	-0.0885929	-0.20593	0.517267	-0.151846	-0.364851	0.26187	-0.107626	-0.154244	0.440565	0.134265	-0.20164	0.101389	-0.243612	0.126243
A0A0G2K429	Adenylate cyclase (EC 4.6.1.1)	Adcy6	NA	NA	NA	NA	NA	NA	NA	NA	NA	-0.249387	0.179761	0.0696265	-0.517503	0.503482	0.0140208	-0.513187	0.352264	0.160923	-0.426692	0.153566	0.345169	0.161977	0.0815234	0.103876
A0A0G2K435	DnaJ heat shock protein family (Hsp40) member C7	Dnajc7	0.816584	-0.383095	-0.440138	0.680643	-0.392354	-0.237989	0.764394	-0.443772	-0.356654	0.392333	-0.162087	-0.340098	0.464755	-0.203641	-0.253277	0.679017	-0.362039	-0.16027	0.632954	0.168275	-0.324498	0.113717	-0.298071	0.109393
A0A0G2K437	Autocrine motility factor receptor	Amfr	0.286048	0.16156	-0.473124	0.224774	-0.197912	0.000927634	0.424678	-0.230198	-0.19448	0.456416	0.00189792	-0.449009	-0.192001	0.147298	0.0299927	0.104295	0.0125796	-0.213187	0.217368	0.238856	-0.0174625	0.166308	-0.21648	0.202214
A0A0G2K459	Mitochondrial carrier 2	Mtch2	-0.867463	0.433402	0.433958	-0.595439	0.478398	0.0937264	-0.350946	0.180323	0.164199	-0.564341	0.166627	0.431118	-0.275928	0.173729	0.239524	-0.385547	0.460544	-0.088299	-0.50661	0.216121	0.315504	0.156211	0.212371	0.191747
A0A0G2K463	Myomegalin	Pde4dip	0.843262	-0.414677	-0.428585	0.189904	-0.144054	-0.114474	0.826335	-0.372328	-0.409723	0.565616	-0.305616	-0.329093	0.04552	-0.231771	0.195332	0.269621	-0.250475	0.10882	0.45671	0.338577	-0.286487	0.0987374	-0.162954	0.287452
A0A0G2K464	Secretory carrier-associated membrane protein (Secretory carrier membrane protein)	Scamp5	-1.79449	0.914044	0.977072	-0.849905	0.65913	0.414539	-1.33233	0.641337	0.795844	-1.85939	0.685821	1.17357	-0.807239	0.239311	0.561884	-1.71931	0.518642	0.945569	-1.39378	0.47475	0.609714	0.222416	0.811413	0.244553
A0A0G2K478	Deoxyguanosine kinase (Deoxyguanosine kinase (Predicted), isoform CRA_b)	Dguok	-0.657938	0.135227	0.522711	-0.865039	0.188657	0.4772	-0.822572	0.3032	0.376623	-0.908428	0.47799	0.430439	-0.696725	0.0856572	0.611068	-0.680012	0.312554	0.438145	-0.771786	0.106737	0.250548	0.143293	0.476031	0.088483
A0A0G2K483	Scm polycomb group protein homolog 1	Scmh1	1.37486	-0.0504529	0.0504529	1.29879	-0.0106943	0.0106943	1.33485	0.0736561	-0.0736561	-2.71949	0.495042	-0.495042	-2.72924	-0.192407	0.192407	NA	NA	NA	-0.288045	2.22421	0.0630289	0.259956	-0.0630289	0.111078
A0A0G2K490	TRAF2 and NCK-interacting kinase	Tnik	0.263139	-0.0688262	-0.237917	0.518032	-0.100214	-0.528052	0.771575	-0.453626	-0.437428	0.525874	-0.127512	-0.371041	0.428462	-0.106589	-0.442047	0.287605	0.396187	-0.550391	0.465781	0.186577	-0.0767632	0.271951	-0.427813	0.123272
A0A0G2K4A0	RAB11 family-interacting protein 5	Rab11fip5	-0.731813	0.389868	0.341945	-0.627895	0.438768	0.189127	-0.347047	0.211267	0.0470728	-0.725756	0.320231	0.405526	-0.589824	0.4497	0.140123	-0.896439	0.627257	0.269182	-0.653129	0.183846	0.406182	0.139625	0.232163	0.11401
A0A0G2K4B0	G protein-coupled receptor, class C, group 5, member B (G protein-coupled receptor, family C, group 5, member B (Predicted), isoform CRA_b)	Gprc5b	0.210921	0.0287528	-0.239674	-0.697968	0.325024	0.372943	-0.219504	-0.114538	0.334042	0.778283	0.034029	-0.034029	1.43132	-0.373111	0.373111	1.4833	-0.138992	0.138992	0.497724	0.888596	-0.0398059	0.232279	0.157564	0.262104
A0A0G2K4C0	Beta-1,4-galactosyltransferase 7	B4galt7	2.69482	-0.0391004	0.0391004	2.27612	0.112305	-0.112305	2.79672	0.110137	-0.110137	0.625731	-0.536424	-0.0893074	-0.161251	0.178364	-0.017113	0.0222555	0.0531047	-0.0753603	1.37573	1.36577	-0.020269	0.263131	-0.0608537	0.0652469
A0A0G2K4C1	Deleted.		NA	NA	NA	NA	NA	NA	NA	NA	NA	-1.28456	0.926711	-0.926711	-1.43275	-0.107195	0.107195	-1.40862	-0.0294468	0.0294468	-1.37531	0.0795142	0.263356	0.575796	-0.263356	0.0549763
A0A0G2K4C8	Formin-binding protein 4	Fnbp4	0.781992	-0.359101	-0.448349	0.404872	-0.139521	-0.248638	0.815686	-0.553247	-0.205172	0.973324	-0.370455	-0.594729	0.469339	-0.404839	-0.105745	0.47408	-0.611286	-0.00324086	0.653216	0.233677	-0.406408	0.166312	-0.267646	0.167065
A0A0G2K4D5	Uncharacterized protein		0.268489	-0.082341	0.082341	0.0364234	0.0638475	-0.0638475	0.328009	0.195024	-0.195024	0.536845	0.0553717	-0.0553717	0.332451	0.259232	-0.259232	0.3651	0.0780596	-0.0780596	0.31122	0.162408	0.0948657	0.119377	-0.0948657	0.131703
A0A0G2K4D9	Stromal antigen 2	Stag2	0.651363	-0.328165	-0.331346	0.374203	-0.440495	-0.0359423	0.514722	-0.252135	-0.179448	0.232424	0.00829028	-0.25718	0.191896	-0.163313	-0.0634598	0.221209	-0.28227	0.103073	0.364303	0.18586	-0.243014	0.153218	-0.127384	0.163172
A0A0G2K4E8	R3H domain-containing 2	R3hdm2	0.143919	-0.149779	0.00604963	0.199376	-0.168612	0.154072	0.327976	-0.223336	0.0159532	0.287576	-0.28499	-0.153134	0.132847	-0.0913656	0.00953148	0.0243827	-0.205447	0.156466	0.186013	0.110788	-0.187255	0.0665308	0.0314896	0.079371
A0A0G2K4G0	Retinoic acid-induced 1	Rai1	0.596298	-0.145775	-0.450523	0.513047	-0.16638	-0.350038	0.608202	-0.177235	-0.445549	0.56919	-0.212595	-0.328779	0.362714	-0.272182	-0.0905317	0.493213	-0.260759	-0.244015	0.523777	0.0910382	-0.205821	0.0518578	-0.318239	0.151703
A0A0G2K4G3	NEDD8	Nedd8	-0.556669	0.347833	0.208836	0.303624	-0.103436	-0.455115	-0.439341	0.499172	-0.304276	0.12049	-0.193528	0.0110397	0.337558	-0.126027	-0.0847914	0.19739	-0.106755	0.0442332	-0.00615804	0.390458	0.0528765	0.292854	-0.0966789	0.265795
A0A0G2K4H8	Condensin-2 complex subunit H2	Ncaph2	0.922596	-0.431548	-0.460116	0.6507	-0.350345	-0.294045	0.582875	-0.32584	-0.285133	0.366793	0.0548338	-0.421627	0.919231	-0.557121	-0.340072	0.658415	-0.38886	-0.218923	0.683435	0.212071	-0.333147	0.206799	-0.336653	0.0896393
A0A0G2K4J4	Nuclear factor 1	Nfia	NA	NA	NA	NA	NA	NA	NA	NA	NA	NA	NA	NA	-3.55776	-0.00581597	0.00581597	NA	NA	NA	-3.55776	#DIV/0!	-0.00581597	#DIV/0!	0.00581597	#DIV/0!
A0A0G2K4J8	RIMS-binding protein 2	Rimbp2	-1.15717	0.751556	0.405616	-0.691375	0.254878	0.436497	-0.95319	0.506497	0.446693	-2.84018	0.0853284	-0.0853284	-3.14896	0.507373	-0.507373	-3.535	0.429322	-0.429322	-2.05431	1.25564	0.422493	0.229942	0.0444638	0.492833
A0A0G2K4M8	Acyl-CoA thioesterase 3	Acot3	0.632738	-0.0826883	0.0826883	0.672425	0.0408699	-0.0408699	0.535093	-0.0976778	0.0976778	0.933594	0.15381	-0.15381	0.788829	0.151849	-0.151849	0.596022	0.132864	-0.132864	0.693117	0.145233	0.0498379	0.116202	-0.0498379	0.116771
A0A0G2K4N7	Membrane palmitoylated protein 6	Mpp6	-0.0420837	0.303844	-0.162693	-0.155485	0.0472467	0.114478	-0.229542	0.339891	-0.139367	0.0983321	0.199535	-0.291801	0.0842307	0.048395	-0.0830152	0.0275607	-0.0518224	0.0448238	-0.0361644	0.1329	0.147848	0.157332	-0.0862624	0.120107
A0A0G2K4P1	Sestrin 1	Sesn1	1.22317	0.0644332	-0.0644332	2.59042	0.0609664	-0.0609664	1.41305	0.130575	-0.130575	1.34153	0.562793	-0.562793	1.37624	-0.000634869	0.000634869	1.05334	0.314319	-0.314319	1.49963	0.550115	0.188742	0.212937	-0.188742	0.121257
A0A0G2K4P5	NF-kappa-B-activating protein	Nkap	1.06505	-0.379866	-0.00596124	0.488081	-0.277662	-0.322403	0.827728	-0.345619	-0.175585	0.46037	-0.301002	-0.0167306	0.486187	-0.26965	-0.079228	0.40091	-0.252027	-0.368895	0.621387	0.264573	-0.304304	0.0491347	-0.161467	0.154824
A0A0G2K4R1	Protein phosphatase 1, regulatory subunit 12C	Ppp1r12c	-0.142818	0.191814	-0.0127531	-0.0735719	0.232752	-0.016252	-0.142337	0.0251795	0.0461695	-0.181154	0.289104	-0.0291644	-0.202608	0.194	0.107937	-0.191906	0.00962152	0.182284	-0.155732	0.0474312	0.157078	0.113902	0.0463702	0.0844676
A0A0G2K4R7	RNA-binding motif, single-stranded-interacting protein 1	Rbms1	NA	NA	NA	NA	NA	NA	NA	NA	NA	-0.567338	0.269055	0.298283	-0.470023	0.153483	0.31654	-0.228779	-0.0706704	0.29945	-0.422047	0.174304	0.117289	0.172731	0.304758	0.0120849
A0A0G2K4R9	EGF domain-specific O-linked N-acetylglucosamine transferase	Eogt	-0.053534	0.124271	0.027107	-0.288205	0.137978	0.33968	-0.417734	0.158452	0.233459	-0.744727	0.475088	0.072951	-0.452181	0.205962	0.222536	-0.347479	-0.18719	0.449966	-0.383977	0.22611	0.152427	0.211355	0.224283	0.157031
A0A0G2K4S4	DEAD-box helicase 51	Ddx51	0.806638	-0.409365	-0.498085	0.497568	-0.319707	-0.177862	0.549368	-0.442139	-0.201342	0.390418	-0.239497	-0.260615	0.164331	0.130047	-0.099383	0.112886	-0.105846	-0.00703993	0.420202	0.257993	-0.231085	0.214641	-0.207388	0.184831
A0A0G2K4T5	Structural maintenance of chromosomes 5	Smc5	0.569435	-0.238835	-0.371924	0.414075	-0.263512	-0.093968	0.382142	-0.188119	-0.161036	0.54158	-0.228703	-0.30927	0.31295	-0.319856	0.00690628	0.175051	-0.050526	-0.214963	0.399205	0.146592	-0.214925	0.0915187	-0.190709	0.141339
A0A0G2K4T7	General transcription factor II-I	Gtf2i	0.84363	-0.384638	-0.485487	0.644414	-0.365863	-0.227558	0.651155	-0.327348	-0.334945	0.647326	-0.206507	-0.398201	0.553352	-0.307649	-0.179107	0.73636	-0.389065	-0.367866	0.679373	0.0991511	-0.330178	0.0685812	-0.332194	0.120719
A0A0G2K4T8	Mitochondrial intermediate peptidase	Mipep	-0.297846	0.216363	0.000775455	-0.152904	0.0786374	0.181399	-0.0461564	0.0629725	-0.00188769	-0.09354	0.0935442	0.0311514	-0.28741	0.178336	0.109074	-0.254578	0.332188	-0.137669	-0.188739	0.106444	0.16034	0.103549	0.0304738	0.121612
A0A0G2K4U6	Interleukin enhancer-binding factor 3	Ilf3	1.25978	-0.633082	-0.577359	0.770473	-0.413109	-0.302722	0.763155	-0.481467	-0.315209	0.76485	-0.345527	-0.330448	0.617785	-0.313119	-0.293114	0.651084	-0.273403	-0.305504	0.804522	0.232432	-0.409951	0.131973	-0.354059	0.122442
A0A0G2K4X2	KRI1 homolog	Kri1	0.401095	-0.160622	-0.252373	0.410191	-0.472651	-0.106592	0.367854	-0.163925	-0.331571	0.340233	-0.115297	-0.0801535	0.503174	-0.31555	-0.260944	0.539708	-0.269264	0.014922	0.427043	0.0780847	-0.249552	0.132501	-0.169452	0.139535
A0A0G2K4X5	Zinc fingers and homeoboxes protein 3	Zhx3	0.818963	-0.27189	-0.463608	0.652375	-0.268716	-0.422038	0.926705	-0.328463	-0.532371	0.713193	-0.2417	-0.371262	0.674835	-0.12188	-0.491795	0.697768	-0.309499	-0.154398	0.747306	0.105072	-0.257025	0.0730938	-0.405912	0.14998
A0A0G2K4X8	S-phase kinase-associated protein 1	Skp1	0.177994	-0.0496085	-0.110243	0.230167	-0.201274	-0.0367213	0.516868	-0.220455	-0.258255	0.40322	-0.14668	-0.174551	0.476624	-0.271624	-0.204387	0.658302	-0.265236	-0.295922	0.410529	0.180955	-0.19248	0.0835787	-0.180013	0.106707
A0A0G2K4Y6	Uncharacterized protein	Fam29a	0.461077	-0.231903	-0.229174	0.253905	-0.333852	0.0799469	0.660233	-0.46783	-0.192402	0.608181	-0.193027	-0.346918	0.434553	-0.12966	-0.298395	0.481552	-0.123861	-0.310947	0.48325	0.143105	-0.246689	0.132952	-0.216315	0.158737
A0A0G2K4Y7	Unconventional myosin-Va	Myo5a	-1.00603	0.482356	0.496045	-0.488846	0.397986	0.103204	-0.409323	0.217025	0.181567	-0.600682	0.197453	0.390087	-0.142868	-0.0170111	0.119766	-0.614059	0.47005	0.13293	-0.543635	0.284141	0.29131	0.194533	0.237266	0.164365
A0A0G2K502	Malic enzyme	Me2	-0.591799	0.301713	0.340162	-0.558437	0.0585086	0.452705	-0.506789	0.188319	0.377204	-0.940697	0.337009	0.541735	-0.755881	0.0676392	0.742662	-0.504207	0.287188	0.223438	-0.642968	0.172601	0.206729	0.121756	0.446318	0.194782
A0A0G2K522	KAT8 regulatory NSL complex subunit 3	Kansl3	0.329485	-0.0590096	-0.0288219	0.338673	-0.283386	-0.055287	0.312322	-0.0133678	-0.167684	0.175298	-0.00712396	-0.168174	0.207435	-0.237174	0.0297392	-0.0468629	0.0277958	0.0190672	0.219392	0.146945	-0.0953776	0.131501	-0.06186	0.0790768
A0A0G2K528	Syntaxin 16	Stx16	-0.341939	0.132922	0.184126	-0.0204557	0.0671418	0.0788536	0.212222	-0.153014	-0.0613936	-0.0867853	0.12512	0.0988275	-0.134538	0.228251	0.0431861	-0.215559	0.264218	0.103381	-0.0978424	0.188169	0.110773	0.148007	0.0744968	0.0897219
A0A0G2K536	Paraplegin (EC 3.4.24.-)	Spg7	-0.8904	0.4479	0.430811	-0.504208	0.436767	0.0674409	-0.557317	0.33053	0.269946	-0.63013	0.139203	0.342694	-0.5493	0.175456	0.259377	-0.58959	0.500863	0.140537	-0.620157	0.138909	0.338453	0.15123	0.251801	0.138877
A0A0G2K543	C2 calcium-dependent domain-containing 5	C2cd5	0.163624	-0.0440146	-0.119609	0.156237	-0.0920768	-0.154106	0.286581	-0.0084534	-0.237937	0.486567	0.0648177	-0.551385	0.447383	-0.103478	-0.343905	0.328369	-0.10213	-0.226239	0.31146	0.138558	-0.0475559	0.066719	-0.272197	0.0866993
A0A0G2K548	A-kinase-anchoring protein 9	Akap9	-0.901436	0.125425	-0.125425	-1.35091	0.153502	-0.153502	-0.769116	0.0938723	-0.0938723	0.596343	0.199104	-0.795447	-0.111977	0.185129	-0.0731518	0.190899	-0.0451273	-0.145771	-0.391032	0.737054	0.118651	0.088983	-0.231195	0.0342042
A0A0G2K556	BRCA1-A complex subunit RAP80	Uimc1	-0.215729	-0.0221341	0.0221341	0.247197	-0.287513	0.0403158	0.461637	-0.445064	-0.0165731	-1.81142	0.124159	-0.124159	-2.52092	-0.440194	0.440194	-2.16119	-0.215431	0.215431	-1.00007	1.31354	-0.214363	0.228527	0.0962238	0.189836
A0A0G2K562	Disintegrin and metalloproteinase domain-containing protein 10 (ADAM 10) (EC 3.4.24.81) (Kuzbanian protein homolog) (Mammalian disintegrin-metalloprotease) (CD antigen CD156c)	Adam10	-0.218143	0.137498	0.0190965	-0.312344	-0.143007	0.43191	-0.154229	0.0702447	0.096569	-0.318596	0.276798	-0.0378876	-0.452577	0.248826	0.16494	-0.273007	0.136455	-0.00524697	-0.288149	0.101601	0.121136	0.150598	0.111564	0.175659
A0A0G2K583	S-methyl-5'-thioadenosine phosphorylase (EC 2.4.2.28) (5'-methylthioadenosine phosphorylase) (MTA phosphorylase) (MTAP) (MTAPase)	Mtap	0.0191141	-0.0226003	0.0194519	0.0950755	0.0105455	-0.0440898	0.0656878	0.0163194	-0.0454193	-0.0171644	0.0121856	0.00560607	0.257564	-0.168794	-0.12501	0.118163	0.0404629	-0.188792	0.0897399	0.0959126	-0.0186468	0.0762615	-0.0630421	0.0809096
A0A0G2K590	Spastin (EC 5.6.1.1)	Spast	0.183566	-0.0777407	-0.125309	0.380971	-0.211809	-0.169162	0.252135	-0.120067	-0.151529	0.275942	-0.0206866	-0.267848	0.123237	-0.0875371	-0.0345209	0.139755	-0.0625603	-0.157932	0.225934	0.0969457	-0.0967334	0.0650891	-0.15105	0.0545184
A0A0G2K5A0	Exosome component 8	Exosc8	0.739053	-0.307126	-0.452655	0.468701	-0.334721	-0.161589	0.726387	-0.421437	-0.16835	0.632965	-0.39189	-0.178944	0.501411	-0.109697	-0.330619	0.396868	-0.183212	-0.34671	0.577564	0.142547	-0.291347	0.121534	-0.273144	0.125091
A0A0G2K5A7	Histone-lysine N-methyltransferase (EC 2.1.1.43)	Setdb1	0.808565	-0.380787	-0.451693	0.740011	-0.375456	-0.350771	0.82278	-0.374662	-0.364405	0.560481	-0.12955	-0.422639	0.602331	-0.421265	-0.196298	0.627684	-0.430722	-0.115375	0.693642	0.111762	-0.352074	0.111688	-0.316864	0.13646
A0A0G2K5B0	TBC1 domain family, member 24	Tbc1d24	-0.201003	-0.0024887	0.18748	-0.021907	-0.0929012	0.0808119	0.0480006	-0.14305	-0.00787478	-0.121362	0.139915	-0.0327989	0.232756	0.0318418	-0.0776439	-0.0701509	-0.0148365	0.0942672	-0.0222776	0.151019	-0.0135866	0.0987954	0.0407069	0.101619
A0A0G2K5C6	Microtubule-associated protein 1A	Map1a	-0.259988	0.0669022	0.226767	-0.140138	-0.114055	0.214055	0.0542465	0.0239156	-0.0355237	0.188538	-0.0702983	-0.0786199	0.295374	-0.058626	-0.266939	0.0812314	-0.067647	-0.0251118	0.0365441	0.205695	-0.0366347	0.0677624	0.00577135	0.204833
A0A0G2K5C8	Stromal interaction molecule 1 (Stromal interaction molecule 1 (Predicted), isoform CRA_b)	Stim1	-0.362097	0.241795	0.0684758	-0.657799	0.301849	0.310197	-0.443614	0.277731	0.195975	-0.418928	0.429994	-0.0117003	-0.751155	0.253657	0.370114	-0.0958787	0.335279	-0.2394	-0.454912	0.231458	0.306718	0.0691475	0.11561	0.241923
A0A0G2K5D3	Uncharacterized protein		0.437244	-0.163723	-0.00324594	0.260102	-0.111925	-0.0492008	0.38692	-0.185341	-0.126016	0.277881	0.114104	-0.558619	0.137921	0.077348	-0.259863	0.23556	-0.340022	-0.170696	0.289271	0.107892	-0.101593	0.171099	-0.194607	0.10099
A0A0G2K5D5	Rho GTPase-activating protein 26	Arhgap26	-0.607283	0.389377	0.379807	-0.386388	0.063367	0.152219	-0.383803	-0.142144	0.442415	-0.544036	0.356894	0.187143	-0.392873	-0.064721	0.457594	-0.342676	-0.142779	0.485455	-0.442843	0.106286	0.0766656	0.241875	0.350772	0.134963
A0A0G2K5D7	Sperm antigen with calponin homology and coiled-coil domains 1	Specc1	-0.449857	0.263913	0.279236	-0.369243	-0.191807	0.509236	-0.644363	0.183095	0.471266	-0.691679	0.339885	0.29173	-0.470487	0.104576	0.380909	-0.432468	0.046124	0.573244	-0.509683	0.128111	0.124298	0.187536	0.417604	0.114916
A0A0G2K5E4	DnaJ heat shock protein family (Hsp40) member A3 (RCG49803, isoform CRA_a)	Dnaja3	-0.665679	0.387838	0.289519	-0.399969	0.307908	0.0476503	-0.386294	0.227716	0.108168	-0.347996	0.256826	0.173616	-0.230283	0.0573871	0.132028	-0.23452	0.287772	-0.00455147	-0.377457	0.159132	0.254241	0.110738	0.124405	0.111379
A0A0G2K5F1	ADP-ribose glycohydrolase MACROD1 (LRP16 protein)	Macrod1	-1.01101	0.416639	0.571626	-0.730305	0.339874	0.381788	-0.585824	0.219403	0.355654	-0.919827	0.373171	0.52862	-0.275346	0.102797	0.297486	-0.423971	0.381261	0.173989	-0.657714	0.284535	0.305524	0.120294	0.38486	0.144665
A0A0G2K5G6	Magnesium transporter protein 1 (RCG38031)	Magt1	0.255212	-0.0655087	-0.165691	-0.151444	-0.0622966	0.204997	-0.016523	-0.154288	0.182187	-0.0885617	0.0630811	0.0254807	0.0444157	-0.0840553	0.127843	0.338573	-0.132952	-0.211802	0.063612	0.19417	-0.0726699	0.0761738	0.0271692	0.200056
A0A0G2K5H7	Protein strawberry notch homolog 1	Sbno1	-0.23179	0.212141	0.0196493	-0.0214224	-0.0563585	-0.0985713	0.168407	-0.0592802	-0.0375437	0.184168	0.0397733	-0.264918	0.219878	-0.0755643	-0.0698582	0.435701	-0.391957	0.0409341	0.125824	0.227884	-0.0552078	0.197144	-0.0683847	0.0588219
A0A0G2K5I7	Lysine demethylase 4A	Kdm4a	0.631751	-0.22567	-0.406081	0.441766	-0.228736	-0.239247	0.863981	-0.199057	-0.664924	0.676447	-0.432569	-0.605581	0.837331	-0.478582	-0.358749	0.684905	-0.399397	-0.0297227	0.689364	0.153099	-0.327335	0.123009	-0.384051	0.232764
A0A0G2K5I8	Zinc finger protein 62	Zfp62	0.234241	-0.0926573	-0.141584	0.255363	0.0323728	-0.27094	0.579212	-0.224881	-0.304463	1.07276	-0.512583	-0.376171	1.00055	-0.461845	-0.286315	0.928517	-0.634723	-0.603848	0.678441	0.37628	-0.315719	0.26117	-0.330554	0.170422
A0A0G2K5K1	Anoctamin	Ano8	-1.37669	-0.159589	0.159589	-0.0875015	0.073661	0.0138404	0.167749	-0.202816	0.0350668	-0.654203	0.157379	-0.157379	-1.00635	-0.134165	0.134165	-1.42265	0.305141	-0.305141	-0.729942	0.663152	0.00660187	0.203787	-0.0199765	0.185553
A0A0G2K5K7	Inositol polyphosphate-5-phosphatase K	Inpp5k	-0.796467	0.16645	-0.16645	-1.30968	-0.368228	0.368228	-0.309069	-0.491172	0.491172	-0.0383645	0.172675	-0.172675	-1.09381	0.227016	-0.227016	-1.82056	-0.335412	0.335412	-0.89466	0.656506	-0.104779	0.326352	0.104779	0.33172
A0A0G2K5L1	FAT atypical cadherin 1	Fat1	-2.27522	1.05432	1.2209	-1.13314	0.61494	0.518201	-1.6621	0.966811	0.695292	-1.86337	1.34762	0.515754	-0.784824	0.317373	0.467451	-1.38554	-0.676312	0.676312	-1.51737	0.532284	0.604124	0.722337	0.682319	0.299095
A0A0G2K5L2	Mitochondrial glutamate carrier 1-like (RCG47744, isoform CRA_c)	LOC100911440	-2.34574	1.18135	1.25135	-1.49923	0.992467	0.508667	-1.67278	0.778407	0.855998	-2.02863	0.841175	1.09612	-0.882833	0.457548	0.476575	-1.90789	1.07833	0.818552	-1.72285	0.504752	0.888212	0.257947	0.834543	0.314284
A0A0G2K5M1	Sp3 transcription factor	Sp3	1.15545	-0.465647	-0.679744	0.469384	-0.392575	-0.112362	0.652791	-0.320048	-0.287069	0.343265	-0.193571	-0.363454	0.306784	-0.25215	-0.121089	0.637352	-0.531006	-0.141665	0.594171	0.310307	-0.359166	0.128365	-0.28423	0.240657
A0A0G2K5M6	Proline-rich 12	Prr12	0.471678	-0.1489	-0.285475	0.672247	-0.240242	-0.432004	0.564668	-0.228904	-0.361224	0.629288	-0.326303	-0.310221	0.483948	-0.127752	-0.363449	0.670584	-0.21541	-0.657832	0.582069	0.0897924	-0.214585	0.0709922	-0.401701	0.142704
A0A0G2K5N6	Rho-associated protein kinase (EC 2.7.11.1)	Rock2	-0.344927	0.197058	0.142152	-0.283937	0.121473	0.141485	-0.233444	0.114901	0.0901326	-0.207626	0.274569	-0.0680511	-0.116674	0.0295512	0.0911897	-0.245619	0.102894	0.156372	-0.238704	0.0765011	0.140074	0.0847505	0.0922133	0.0312503
A0A0G2K5N8	ArfGAP with coiled-coil, ankyrin repeat and PH domains 3	Acap3	0.497924	-0.0314142	-0.402192	0.560448	-0.458284	-0.0235245	0.697821	-0.160322	-0.43497	0.496203	0.218944	-0.218944	0.138847	-0.360589	0.360589	-0.254296	-0.167264	0.167264	0.356158	0.351584	-0.159821	0.240581	-0.0919629	0.349055
A0A0G2K5P9	Propionyl-CoA carboxylase alpha chain, mitochondrial	Pcca	-1.0312	0.597756	0.433448	-0.943319	0.562004	0.381316	-0.891925	0.517453	0.354931	-0.788698	0.386229	0.449383	-0.960995	0.432623	0.530606	-0.684338	0.510077	0.164685	-0.883413	0.126589	0.501024	0.0791	0.385728	0.134429
A0A0G2K5R0	Phospholipase (EC 3.1.4.4)	Pld1	-0.4307	0.250661	0.204012	-0.549994	0.0542789	0.415067	-0.616211	0.170683	0.456744	-0.68063	0.460531	0.346169	-1.17379	0.182866	0.990926	-0.825193	0.19733	0.690196	-0.712753	0.261379	0.219392	0.134597	0.517186	0.30028
A0A0G2K5R1	Uncharacterized protein		NA	NA	NA	NA	NA	NA	NA	NA	NA	-1.53971	0.228955	-0.228955	-1.9728	-0.319539	0.319539	-1.65684	-0.152003	0.152003	-1.72312	0.224022	-0.0808624	0.281082	0.0808624	0.118466
A0A0G2K5R4	Zinc finger, C3H1-type-containing	Zfc3h1	0.54977	-0.0622632	-0.4362	0.545273	-0.281834	-0.0460384	0.509637	-0.127961	-0.256825	0.28509	0.0501887	-0.315642	0.0773683	0.0513876	0.0427169	0.15119	-0.0830185	0.187654	0.353055	0.210492	-0.0755833	0.124463	-0.137389	0.246797
A0A0G2K5T9	WAS protein family, member 2	Wasf2	-0.973399	0.45051	0.515272	-0.939338	-0.0429018	0.982951	-1.09911	0.359084	0.823772	-1.29357	0.681248	0.601949	-0.950314	0.147218	0.865325	-0.60184	0.164189	0.515788	-0.976262	0.227162	0.293224	0.257133	0.717509	0.213612
A0A0G2K5U0	Fanconi anemia group D2 protein homolog	Fancd2	1.26013	-0.496025	-0.764101	0.784171	-0.269561	-0.51461	1.18713	-0.4977	-0.689431	0.314909	-0.00892785	-0.586546	0.72531	-0.227637	-0.308054	0.475455	-0.559936	-0.122247	0.791183	0.376189	-0.343298	0.211998	-0.497498	0.266141
A0A0G2K5U9	Alpha-actinin-4	Actn4	-1.30293	-0.0698221	0.0698221	-1.73151	0.183067	-0.183067	-1.34087	0.224046	-0.224046	1.09674	-0.277843	0.277843	1.06404	-0.153071	0.153071	0.761301	-0.105448	0.105448	-0.242204	1.34583	-0.0331786	0.196838	0.0331786	0.174567
A0A0G2K5Y1	RCG20801, isoform CRA_c (Spermatogenesis-defective protein 39 homolog)	Vipas39	-0.394	0.221833	0.0943856	-0.211327	0.128737	0.0741228	0.0175995	0.116566	-0.0172864	-0.194645	0.113915	0.0209722	-0.0979527	0.200335	0.112377	-0.203241	0.32441	-0.121169	-0.180594	0.136607	0.184299	0.0823721	0.0272336	0.0974101
A0A0G2K5Y3	RCG56676, isoform CRA_b (Testis-expressed 9)	Tex9	0.214072	0.0491399	-0.263212	0.0944207	0.111394	-0.205815	0.153752	-0.406089	0.252338	0.672897	-0.0169468	-0.65595	0.352577	-0.0939762	-0.258601	0.492728	-0.316974	-0.175754	0.330074	0.221164	-0.112242	0.206753	-0.217832	0.216972
A0A0G2K613	Uncharacterized protein		1.07877	-0.373467	-0.788187	1.15704	-0.249589	-0.782206	1.74734	-0.782154	-0.895513	1.22181	-0.510598	-0.723467	1.50126	-0.387886	-1.14806	1.53599	-0.617305	-0.706776	1.3737	0.260466	-0.486833	0.191692	-0.840702	0.172368
A0A0G2K617	RWD domain-containing protein 4	Rwdd4	0.347767	-0.294009	-0.21041	0.303357	-0.120998	-0.142551	0.524369	-0.300311	-0.158797	0.504016	-0.128132	-0.381569	0.251759	-0.0881972	-0.109643	0.221879	0.00409251	-0.225972	0.358858	0.127986	-0.154592	0.120074	-0.204824	0.0481828
A0A0G2K618	LARGE xylosyl- and glucuronyltransferase 1	Large1	-2.25432	-0.0327952	0.0327952	-2.93587	0.0784988	-0.0784988	-2.63758	0.352201	-0.352201	-2.67564	0.0386182	-0.0386182	-2.52092	0.123218	-0.123218	-2.29243	0.0495856	-0.0495856	-2.55279	0.255703	0.101554	0.133069	-0.101554	0.144727
A0A0G2K654	Histone cluster 1 H1 family member c (RCG45246)	Hist1h1c	0.200234	-0.235313	-0.00319803	1.08131	0.0717238	-1.32925	0.966055	-0.773977	-0.287988	0.165493	-0.274774	0.539991	0.450456	-0.302101	-0.450347	0.85082	-0.637769	-0.202576	0.619061	0.399339	-0.358702	0.303668	-0.288894	0.514797
A0A0G2K657	Opioid-binding protein/cell adhesion molecule	Opcml	-1.06223	0.567386	0.563268	-0.517874	0.37216	0.202153	-0.596219	0.366273	0.211654	-0.93264	-0.600707	0.600707	-0.523958	0.047975	-0.047975	-0.374136	0.36626	-0.36626	-0.667843	0.26842	0.186558	0.420252	0.193925	0.344973
A0A0G2K660	Deleted.		0.391623	0.277646	-0.277646	0.106622	0.152121	-0.152121	0.200078	0.0964929	-0.0964929	0.408261	0.13792	-0.13792	0.354096	-0.0724844	0.0724844	0.149722	-0.401277	0.401277	0.268401	0.131919	0.0317364	0.240331	-0.0317364	0.262328
A0A0G2K664	Heat shock protein family B (small), member 11	Hspb11	-0.308568	0.0871831	0.202737	0.185752	-0.0721202	-0.189051	0.208162	-0.12649	-0.0960799	-0.164635	0.0347562	0.129878	-0.112015	0.0357397	0.0762754	-0.077005	-0.0764709	0.153476	-0.044718	0.203289	-0.019567	0.083472	0.046206	0.166661
A0A0G2K675	Alpha-ketoglutarate-dependent dioxygenase FTO	Fto	1.00488	-0.502036	-0.496565	0.725484	-0.322828	-0.408598	0.799479	-0.409108	-0.409892	0.859668	-0.429324	-0.447408	0.722807	-0.270512	-0.501758	0.831677	-0.508914	-0.358728	0.823999	0.104494	-0.40712	0.0955351	-0.437158	0.0620315
A0A0G2K677	Spectrin beta chain	Sptbn4	-0.717391	0.374725	0.364469	-0.325534	0.033325	0.154195	-0.416988	0.0104315	0.420704	-0.309499	0.159704	0.155212	-0.0399983	0.0839258	0.00287139	-0.600678	0.407106	0.101764	-0.401681	0.238586	0.178203	0.17285	0.199869	0.177469
A0A0G2K679	General transcription factor IIIC subunit 2	Gtf3c2	0.736169	-0.322014	-0.434822	0.597146	-0.357578	-0.0917662	0.707543	-0.357845	-0.399652	0.511858	-0.177254	-0.311085	0.438412	-0.100817	-0.317362	0.496035	-0.377505	-0.114815	0.581194	0.120567	-0.282169	0.114879	-0.27825	0.15973
A0A0G2K681	CAP-Gly domain-containing linker protein 1	Clip1	1.57093	0.106744	-0.106744	1.58496	0.175102	-0.175102	1.65563	0.148012	-0.148012	NA	NA	NA	NA	NA	NA	NA	NA	NA	1.60384	0.0453938	0.143286	0.0344229	-0.143286	0.0344229
A0A0G2K694	RalA-binding protein 1	Ralbp1	0.119096	0.0275526	-0.269709	-0.000485967	-0.114972	0.269206	0.206994	-0.351048	0.142653	0.334299	-0.0460384	-0.404944	0.186907	-0.0906902	-0.133505	0.0492055	-0.146996	-0.0251272	0.149336	0.120279	-0.120365	0.128248	-0.0702379	0.214456
A0A0G2K695	Myoferlin	Myof	-0.720034	0.527887	0.166672	-0.825253	0.502981	0.322272	-0.917804	0.659969	0.283663	-0.672912	0.622206	0.0484711	-1.12939	0.302069	0.886237	-0.98546	0.682142	0.3208	-0.875142	0.170925	0.549542	0.140667	0.338019	0.281351
A0A0G2K6A9	Protein RUFY3	Rufy3	0.299757	-0.155119	-0.144638	0.323304	-0.132606	-0.190698	0.328891	-0.347812	0.0189202	-1.15245	-0.0819141	0.0819141	-1.25587	0.0666608	-0.0666608	-1.08856	-0.0585962	0.0585962	-0.424155	0.814055	-0.118231	0.136627	-0.0404277	0.105432
A0A0G2K6C7	Tripartite motif-containing 5	Trim5	-2.62936	0.155683	-0.155683	-2.01649	-0.420055	0.420055	-2.21842	-0.340212	0.340212	NA	NA	NA	NA	NA	NA	NA	NA	NA	-2.28809	0.312317	-0.201528	0.311919	0.201528	0.311919
A0A0G2K6D0	Lysine demethylase 6A	Kdm6a	0.0259482	-0.0396396	-0.192319	0.344071	-0.240797	-0.103274	0.157744	-0.0336275	-0.0189864	0.00968951	-0.0658185	0.056129	0.0844933	-0.209611	0.145775	0.099163	0.0325361	0.0652329	0.120185	0.121935	-0.0928262	0.107993	-0.00790701	0.133578
A0A0G2K6D5	Pitrilysin metallopeptidase 1	Pitrm1	-0.236821	0.0975978	0.127447	-0.071748	0.0666397	0.113016	-0.0603456	0.0430598	-0.0662172	-0.0564409	-0.0249376	0.0512234	-0.20972	-0.0228913	0.277548	0.115464	-0.119824	-0.0687273	-0.0866019	0.126786	0.00660741	0.0788188	0.0723818	0.146465
A0A0G2K6D6	Origin recognition complex, subunit 5	Orc5	0.34063	-0.192897	-0.147733	0.54977	-0.336039	-0.213731	0.648859	-0.167188	-0.481671	0.202961	-0.0671935	-0.135768	-0.00403601	-0.0533988	-0.44647	0.244452	-0.0153708	-0.135929	0.330439	0.238797	-0.138681	0.118567	-0.260217	0.166505
A0A0G2K6E3	Myosin IG	Myo1g	-3.45943	0.122982	-0.122982	-3.70454	-0.338772	0.338772	-3.89896	0.306129	-0.306129	-0.861151	0.492611	0.36854	-0.9456	0.428487	0.517113	-1.1669	0.548762	0.618134	-2.33943	1.48681	0.260033	0.330245	0.235575	0.404578
A0A0G2K6E5	G protein-coupled receptor kinase (EC 2.7.11.-)	Grk6	-0.417508	0.162414	0.124621	-0.0803624	0.0749547	0.00540773	-0.040393	0.458977	-0.201934	-0.317204	0.077051	0.182297	0.00884769	-0.155714	0.307562	-0.506223	0.480721	0.0390214	-0.225474	0.216486	0.183067	0.24611	0.0761626	0.185313
A0A0G2K6F1	T-complex 11-like 1	Tcp11l1	0.0688725	-0.0355263	-0.0974676	0.097134	-0.0938165	0.00411809	0.301114	-0.104196	-0.198735	0.215343	0.023894	-0.323397	0.349709	-0.40274	0.0844233	0.0621636	-0.188406	0.111116	0.18239	0.124729	-0.133465	0.149873	-0.0699903	0.129056
A0A0G2K6G2	Adipocyte plasma membrane-associated protein (RCG37450, isoform CRA_b)	Apmap	0.255181	-0.045483	-0.237609	0.0265853	-0.0287422	0.0151098	0.163561	-0.327271	0.102419	0.0926677	-0.106838	-0.090154	-0.110579	0.0388805	0.0622398	0.301623	0.0390704	-0.321238	0.121507	0.152174	-0.0717305	0.136808	-0.0782054	0.190725
A0A0G2K6G9	Lysine demethylase 5B	Kdm5b	-0.323295	-0.141326	0.141326	-0.874469	0.0463063	-0.0463063	-0.498201	0.14024	-0.14024	0.589999	-0.166016	-0.423982	0.570395	-0.293221	-0.277174	0.418965	-0.0922128	-0.326752	-0.0194344	0.626759	-0.0843717	0.155638	-0.178855	0.187816
A0A0G2K6I3	Nexilin	Nexn	-0.584902	0.684813	-0.111413	-1.07456	0.656154	0.395056	-0.698269	0.2386	0.429285	NA	NA	NA	NA	NA	NA	NA	NA	NA	-0.78591	0.256324	0.526522	0.249759	0.237643	0.302775
A0A0G2K6I4	ENAH, actin regulator	Enah	0.553759	-0.180153	-0.365044	0.33224	-0.00769882	-0.324542	0.655596	-0.24742	-0.509098	0.643331	-0.231886	-0.46039	0.573241	-0.0593927	-0.352744	0.586914	-0.095934	-0.555928	0.557513	0.117353	-0.137081	0.0974537	-0.427958	0.103754
A0A0G2K6J5	Myosin light polypeptide 6 (RCG42490, isoform CRA_g)	Myl6	-0.149784	0.35361	-0.206954	-0.651905	0.541207	0.110698	-0.593133	0.337496	0.279328	-0.887132	0.44566	0.405639	-0.803623	0.249178	0.665768	-0.285224	0.145168	0.181335	-0.5618	0.289714	0.345386	0.13991	0.239302	0.315034
A0A0G2K6J6	Uncharacterized protein		1.0042	-0.394171	-0.610032	0.693111	-0.389764	-0.303348	0.951103	-0.645126	-0.305977	0.338947	0.0122196	-0.351167	0.300362	-0.0478418	-0.25252	0.373107	-0.123784	-0.249323	0.610139	0.317527	-0.264745	0.253257	-0.345394	0.150999
A0A0G2K6K7	CDK5 regulatory subunit-associated protein 2	Cdk5rap2	0.347951	-0.018903	-0.29013	0.219412	-0.292233	0.0312639	0.490737	-0.396508	0.0185903	-0.062491	0.0497152	-0.0666893	-0.118907	0.0197601	0.0539333	-0.131734	-0.189915	0.318388	0.124161	0.265682	-0.138014	0.183095	0.0108928	0.215807
A0A0G2K6K9	SRY box 5	Sox5	NA	NA	NA	NA	NA	NA	NA	NA	NA	-2.89947	0.117599	-0.117599	NA	NA	NA	NA	NA	NA	-2.89947	#DIV/0!	0.117599	#DIV/0!	-0.117599	#DIV/0!
A0A0G2K6L4	Glutathione S-transferase, mu 6 (Predicted), isoform CRA_a (Glutathione S-transferase, mu 6-like)	Gstm6l	-0.0443941	0.0422932	-0.0422932	-0.534619	-0.185008	0.185008	1.04049	-0.0142084	0.0142084	NA	NA	NA	NA	NA	NA	NA	NA	NA	0.153827	0.806049	-0.0523078	0.118343	0.0523078	0.118343
A0A0G2K6M7	Spalt-like transcription factor 2	Sall2	0.819703	-0.335518	-0.484185	0.476364	-0.358502	-0.134178	0.646112	-0.489048	-0.351799	1.09229	-0.769446	-0.524532	1.16327	-0.411478	-0.891396	0.854102	-0.327851	-0.784337	0.841973	0.260216	-0.448641	0.168191	-0.528404	0.310572
A0A0G2K6M8	DEP domain-containing 5	Depdc5	-0.214362	0.0504762	0.163886	-0.180192	0.0829142	0.0310631	-0.184943	-0.0790162	0.209363	-1.70179	0.190334	-0.190334	-1.56399	-0.276564	0.276564	-1.99126	0.0538781	-0.0538781	-0.972757	0.865145	0.00367043	0.16199	0.0727773	0.134556
A0A0G2K6N9	COMM domain containing 4 (Predicted), isoform CRA_c (COMM domain-containing 4)	Commd4	0.256206	-0.178579	-0.0880215	0.0883716	-0.241062	0.148169	0.0185005	-0.134948	0.0550905	-0.102069	0.371705	-0.452831	0.447862	-0.457465	0.00960259	0.0212715	-0.025798	0.00452652	0.12169	0.198188	-0.111025	0.276535	-0.0539107	0.0858812
A0A0G2K6P4	High-mobility group (nonhistone chromosomal) protein 1-like 1 (RCG50935)	Hmg1l1	-2.84049	-0.11388	0.11388	0.026096	-0.24665	0.220554	0.497463	-0.576176	0.0787127	0.483241	0.0508294	-0.534071	0.297286	-0.820364	0.523078	-0.39473	-0.715431	0.715431	-0.321856	1.27849	-0.403612	0.350939	0.186264	0.277339
A0A0G2K6R8	EH domain-binding protein 1-like 1	Ehbp1l1	-0.205612	0.34672	-0.141108	-0.536947	0.248199	0.366774	-0.402557	0.0622909	0.340266	-0.679507	0.542315	0.137193	-0.752176	-0.0332185	0.785394	-0.718796	0.405779	0.313017	-0.549266	0.212908	0.262014	0.216173	0.300256	0.328265
A0A0G2K6S2	Ventricular zone-expressed PH domain-containing protein homolog 1	Veph1	0.851634	-0.316338	-0.535295	1.32297	-0.352373	-0.970598	1.35432	-0.78653	-0.567788	1.84001	0.700015	-0.700015	2.1725	0.122923	-0.122923	2.10804	0.162926	-0.162926	1.60825	0.51773	-0.0782295	0.517266	-0.509924	0.346108
A0A0G2K6S9	Myosin-11	Myh11	-2.95693	0.690947	-0.690947	-2.57679	0.305615	-0.305615	-2.95951	0.180895	-0.180895	-3.41549	0.542804	-0.542804	-2.28646	-0.0577326	0.0577326	-3.90339	-0.578095	0.578095	-3.01643	0.57946	0.180739	0.456003	-0.180739	0.469677
A0A0G2K6T6	Histone-lysine N-methyltransferase (EC 2.1.1.43)	Setd1a	0.299619	-0.0735881	-0.302686	0.40398	-0.293412	-0.186713	0.312311	-0.186301	-0.12601	0.488783	-0.236731	-0.499898	0.186499	-0.185555	-0.0940501	0.0550661	-0.0494036	-0.0759507	0.291043	0.15427	-0.170832	0.0938358	-0.214218	0.0916506
A0A0G2K6U1	Vesicle-fusing ATPase	Nsf	-2.2924	1.08471	1.22755	-1.38674	0.983657	0.459975	-1.72342	0.917578	0.859709	-2.10705	0.9171	1.21989	-1.0317	0.370648	0.596791	-2.12353	1.2213	0.899786	-1.77747	0.490977	0.915833	0.291089	0.877282	0.297003
A0A0G2K6W6	DIS3-like exonuclease 2 (EC 3.1.13.-)	Dis3l2	0.355057	-0.141259	-0.181938	0.267629	-0.0548965	-0.159441	0.310259	-0.197245	-0.0275208	0.21008	-0.0153499	-0.186914	0.211862	-0.0323751	-0.154919	0.246717	0.0957296	0.102741	0.266934	0.0571266	-0.057566	0.102409	-0.101332	0.120804
A0A0G2K6X6	Non-specific serine/threonine protein kinase (EC 2.7.11.1)	Mark2	-0.194004	0.163232	0.0534034	-0.440218	0.129579	0.249183	-0.146448	0.0307323	0.0649652	-0.279686	0.0747557	0.108154	0.0237317	0.0827385	-0.0126686	0.0104636	0.0654497	-0.147679	-0.171027	0.17679	0.0910812	0.0475876	0.0525596	0.143656
A0A0G2K6X9	Adenosine kinase	Adk	-0.00930476	-0.143192	0.166693	0.14673	-0.29595	0.153624	-0.051589	0.0366171	-0.0250705	-0.0865675	0.0307667	0.0692931	0.230982	-0.304793	0.100201	0.340574	-0.280795	0.0190695	0.0951374	0.171352	-0.159558	0.160854	0.0806349	0.0837471
A0A0G2K6Y2	Sodium channel protein	Scn1a	-1.44991	0.597232	0.852675	-0.636675	0.592151	0.0445241	-1.1131	0.502828	0.610274	NA	NA	NA	NA	NA	NA	NA	NA	NA	-1.06656	0.408609	0.56407	0.053098	0.502491	0.414717
A0A0G2K6Z1	Transcription initiation factor TFIID subunit 9B	Taf9b	0.291164	-0.0441684	-0.246995	0.061894	-0.204546	0.142652	0.191247	-0.0589499	-0.132297	0.294905	0.174886	-0.174886	1.72955	-0.266792	0.266792	0.475123	0.186043	-0.186043	0.507314	0.61401	-0.035588	0.187639	-0.0551295	0.223489
A0A0G2K6Z8	Pleckstrin homology domain-containing A7	Plekha7	0.314439	0.00274488	-0.317184	0.346133	-0.0892772	-0.218546	0.538647	-0.0895399	-0.34946	0.384562	0.242143	-0.716908	-0.0266074	0.369352	-0.229435	0.548691	0.0441545	-0.719898	0.350977	0.20946	0.0799296	0.186905	-0.425238	0.205115
A0A0G2K712	TBC1 domain family, member 5	Tbc1d5	-0.175047	0.18226	-0.0636525	-0.0395036	-0.0207755	0.0907254	-0.319966	0.107474	0.212492	-0.128099	0.16716	-0.0390616	-0.205762	0.0180368	0.187725	-0.343444	0.452662	-0.109218	-0.20197	0.115351	0.151136	0.168118	0.0465017	0.145233
A0A0G2K717	CCR4-NOT transcription complex, subunit 2	Cnot2	0.502716	-0.0729663	-0.380163	0.431548	-0.137552	-0.353972	0.643926	-0.498958	-0.144968	0.340492	-0.22864	-0.152599	0.448728	-0.300089	-0.223729	0.960459	-0.58483	-0.41479	0.554645	0.222525	-0.303839	0.201817	-0.27837	0.114353
A0A0G2K719	DEAD-box helicase 3, X-linked	Ddx3x	0.329616	-0.167599	-0.247207	0.277281	-0.0794083	-0.196986	0.625845	-0.456788	-0.199619	0.474482	-0.287905	-0.287507	-0.0099944	-0.0599198	-0.13019	0.658602	-0.332905	-0.267322	0.392639	0.249485	-0.230754	0.155481	-0.221472	0.0531552
A0A0G2K735	Ubiquitin-like modifier-activating enzyme 7	Uba7	-0.754088	0.316754	0.387882	-0.902233	0.113575	0.535554	-0.672633	0.108178	0.564455	-1.09282	0.753771	0.339049	-0.899486	0.143269	0.756217	-0.381831	0.220056	0.161775	-0.783848	0.244018	0.275934	0.247071	0.457489	0.221507
A0A0G2K737	Thioredoxin-like protein 1	Txnl1	0.50458	-0.256361	-0.289581	0.343902	-0.150784	-0.122635	0.576584	-0.378437	-0.254523	0.588682	-0.157775	-0.397454	0.34732	0.00173893	-0.338213	0.450735	-0.0148909	-0.398861	0.468634	0.107659	-0.159418	0.144433	-0.300211	0.103705
A0A0G2K743	40S ribosomal protein S26	RGD1562415	0.476939	-0.157416	-0.319523	0.487473	-0.0228394	-0.331972	0.245377	-0.34567	0.0229109	0.518872	-0.30637	-0.353978	0.0576792	0.0952856	-0.0634604	0.649014	-0.631407	-0.167465	0.405892	0.214752	-0.228069	0.258577	-0.202248	0.155841
A0A0G2K745	Sterile alpha motif domain-containing 1	Samd1	-0.348586	0.336472	-0.336472	-0.470747	-0.0508281	0.0508281	-0.621183	-0.0231966	0.0231966	0.773746	-0.333815	-0.439931	0.522299	-0.246594	-0.275705	0.761545	-0.0794066	-0.682138	0.102846	0.650684	-0.0662281	0.23176	-0.276704	0.299933
A0A0G2K751	DnaJ homolog subfamily C member 8	Dnajc8	0.827618	-0.461359	-0.329615	0.282844	-0.25561	-0.0421681	0.513568	-0.341947	-0.149616	0.305556	-0.150173	-0.193376	0.396746	-0.486017	-0.0740751	0.677103	-0.414554	-0.231698	0.500573	0.216567	-0.35161	0.129583	-0.170091	0.117407
A0A0G2K756	Acyl-Coenzyme A binding domain containing 3 (Golgi resident protein GCP60)	Acbd3	0.18698	-0.0420561	-0.14505	0.249586	-0.230406	0.017291	0.166042	-0.211685	-0.108182	0.376602	-0.0902195	-0.199587	-0.0170645	-0.000375184	0.0106238	0.103831	-0.210119	0.0260966	0.177663	0.132922	-0.13081	0.0992855	-0.066468	0.0804642
A0A0G2K761	Cullin 2	Cul2	-0.146145	0.101049	0.0738931	0.114768	0.0256612	-0.13966	0.318654	-0.161348	-0.153986	0.101936	0.0150764	-0.100283	0.243602	-0.0513191	-0.205345	0.103259	0.0136794	-0.215372	0.122679	0.158849	-0.00953347	0.0887752	-0.123459	0.117461
A0A0G2K770	Zinc finger FYVE domain-containing protein 26	Zfyve26	NA	NA	NA	NA	NA	NA	NA	NA	NA	-2.30446	0.332632	-0.332632	-1.62784	-0.554801	0.554801	-2.2669	0.0569715	-0.0569715	-2.0664	0.380267	-0.0550659	0.454201	0.0550659	0.432589
A0A0G2K777	Ras homolog family member T1	Rhot1	-0.68991	0.272825	0.30634	-0.425146	0.161702	0.131007	-0.33769	0.2197	0.135136	-0.393328	0.214743	0.227992	0.111006	-0.216503	0.000281584	-0.132729	0.32355	-0.211362	-0.3113	0.273482	0.16267	0.19378	0.0982323	0.192237
A0A0G2K781	PPFIA-binding protein 1	Ppfibp1	0.102209	-0.041638	-0.220481	-0.035732	0.151863	-0.0972464	-0.0162621	0.0210439	-0.0131211	-0.247121	0.291911	-0.156526	-0.0430167	-0.00510822	0.0481249	-0.297842	0.168337	-0.00250158	-0.0896274	0.151933	0.0977347	0.127673	-0.0736253	0.105229
A0A0G2K782	Zinc finger, C2HC-type-containing 1A	Zc2hc1a	-0.129137	0.0880835	-0.00739177	0.00876458	0.115251	-0.23047	0.148153	-0.0766016	-0.114482	0.462338	-0.361444	-0.107915	0.187519	0.00964727	-0.13952	-0.105321	0.223702	-0.152224	0.095386	0.220963	-0.000226956	0.203807	-0.125334	0.0805378
A0A0G2K785	Glycerol kinase	Gk	-1.2999	0.654263	0.689532	-0.488114	0.364688	0.189039	-0.733959	0.276968	0.436206	-0.697815	0.330469	0.475826	-0.33278	0.124688	0.158022	-0.817052	0.493923	0.227226	-0.728271	0.33157	0.374167	0.182473	0.362642	0.223636
A0A0G2K7B3	Heterogeneous nuclear ribonucleoproteins C1/C2-like	LOC100911576	-1.0902	0.357245	-0.357245	-1.07573	0.29063	-0.29063	-1.123	0.232907	-0.232907	-0.767023	-0.103273	0.103273	-0.815862	-0.308178	0.308178	-0.527402	-0.952	0.952	-0.899869	0.236803	-0.0804449	0.497885	0.0804449	0.556512
A0A0G2K7B6	Dysferlin	Dysf	0.0959882	0.2269	-0.310511	0.0212916	0.234027	-0.280492	0.339337	-0.046156	-0.311715	0.324406	-0.0111887	-0.313217	-0.10608	0.357997	-0.251917	-0.615966	0.563725	0.0696084	0.00982953	0.352177	0.220884	0.228787	-0.23304	0.162103
A0A0G2K7D7	Asparaginyl-tRNA synthetase 2, mitochondrial	Nars2	0.0497256	-0.107741	0.0470036	0.0146623	-0.0301884	0.120347	-0.00209008	-0.116032	0.163319	-0.111805	0.199241	-0.0659994	-0.0394093	-0.00820794	0.104645	-0.253773	0.300939	-0.120719	-0.0571149	0.110972	0.0396685	0.171388	0.0414329	0.110787
A0A0G2K7E1	Membrane frizzled-related protein	Mfrp	-1.96402	-0.0429434	0.0429434	-1.34049	0.0946927	-0.0946927	-2.04439	0.306806	-0.306806	NA	NA	NA	NA	NA	NA	NA	NA	NA	-1.78297	0.385299	0.119518	0.176191	-0.119518	0.176191
A0A0G2K7F1	Outer dense fiber of sperm tails 2-like (RCG28773, isoform CRA_a)	Odf2l	NA	NA	NA	NA	NA	NA	NA	NA	NA	0.228368	0.585395	-0.585395	-0.281315	-0.151164	0.151164	-0.632181	-0.512271	0.512271	-0.228376	0.43271	-0.0260134	0.559433	0.0260134	0.255341
A0A0G2K7F3	Palmitoyltransferase (EC 2.3.1.225)	Zdhhc6	0.376068	-0.0541454	-0.321922	0.0639029	-0.10318	0.0392775	0.194604	-0.0480744	-0.14653	NA	NA	NA	NA	NA	NA	NA	NA	NA	0.211525	0.156769	-0.0684667	0.0302158	-0.143058	0.180625
A0A0G2K7G2	ArfGAP with FG repeats 2	Agfg2	-0.629099	0.354867	0.26291	-0.2076	0.21636	0.0640728	-0.382552	0.230731	0.134607	-0.467603	0.233561	0.234041	-0.330632	-0.113557	0.444189	-0.410152	0.535562	-0.12671	-0.404606	0.140831	0.242921	0.212692	0.168852	0.214077
A0A0G2K7G7	Septin-8	Sept8	-0.397571	0.135765	0.249993	-0.362017	0.153051	0.236335	-0.156581	0.182616	0.0139369	0.00888207	0.152751	-0.119574	-0.11484	0.305096	-0.10543	-0.205665	0.175817	-0.0101227	-0.204632	0.153595	0.184183	0.0616343	0.0441896	0.158242
A0A0G2K7G8	Suppressor of tumorigenicity 7 protein-like	St7l	NA	NA	NA	-2.67807	-0.063496	0.063496	-3.0227	0.255976	-0.255976	-0.557507	0.521276	-0.521276	-0.631107	-0.131004	0.131004	-0.742234	0.0971126	-0.0971126	-1.52632	1.2166	0.135973	0.262409	-0.135973	0.173071
A0A0G2K7I4	RCSD domain containing 1 (Predicted), isoform CRA_a (RCSD domain-containing 1)	Rcsd1	-0.714566	0.29516	0.297711	-0.401305	-0.227419	0.736892	-0.876045	0.301325	0.625908	-0.794952	0.253092	0.555981	-0.956768	0.333684	0.634177	-0.908793	0.17004	0.807333	-0.775405	0.202409	0.187647	0.211036	0.609667	0.195488
A0A0G2K7L0	28S ribosomal protein S10, mitochondrial (RCG43664, isoform CRA_b)	Mrps10	0.12386	0.0246184	-0.0246184	-0.202044	-0.0828753	0.0828753	0.282988	-0.0981123	0.0981123	-0.0676884	0.324965	-0.351921	0.0732465	-0.48135	0.107979	0.0302432	0.339267	-0.623754	0.040101	0.165806	0.00441881	0.306393	-0.118554	0.313048
A0A0G2K7L4	Inositol-tetrakisphosphate 1-kinase	Itpk1	-4.10579	0.295029	-0.295029	-5.28951	0.243475	-0.243475	NA	NA	NA	0.0902908	0.0639468	-0.154238	-0.275155	0.153217	0.121938	-2.48508	-1.04996	1.04996	-2.41305	2.34424	-0.0588587	0.561022	0.0958315	0.622712
A0A0G2K7M2	RAD23 homolog A, nucleotide excision repair protein	Rad23a	-0.281942	0.433044	-0.0453681	-0.533268	0.0928973	0.44037	-0.54105	0.220471	0.320579	-0.581053	0.379087	0.251343	-0.418123	0.243434	0.159981	-0.39188	0.128258	0.200663	-0.457886	0.113721	0.249532	0.134599	0.221261	0.18232
A0A0G2K7M4	Apolipoprotein B receptor	Apobr	-2.02203	-0.112343	0.112343	-1.96758	-0.258868	0.258868	-2.51893	-0.209948	0.209948	-2.16453	-0.105403	0.105403	-0.0802338	-0.58845	0.668684	-2.89033	-0.0523487	0.0523487	-1.94061	0.975185	-0.221227	0.195032	0.234599	0.2421
A0A0G2K7M5	Transducin-like enhancer protein 4	Tle4	0.455244	-0.0855804	-0.257752	-0.0804287	-0.178093	0.258522	0.271072	-0.288629	-0.0143743	0.799414	-0.192155	0.192155	0.930772	0.624129	-0.624129	0.498887	0.345053	-0.345053	0.47916	0.364395	0.037454	0.363168	-0.131772	0.335
A0A0G2K7N5	Deleted.		-0.361478	0.097914	0.263564	-0.252364	-0.0895475	0.294727	-0.602521	0.111828	0.491801	-0.778397	0.475742	0.431836	-0.71391	0.0293695	0.498838	-0.68246	0.128283	0.50403	-0.565188	0.210751	0.125598	0.189268	0.414133	0.120577
A0A0G2K7N7	Uncharacterized protein		0.888204	-0.361884	-0.52632	0.619265	-0.463369	-0.14829	0.681922	-0.253781	-0.341732	0.501563	0.0218444	-0.246491	0.169132	0.0533616	-0.255319	0.43758	-0.0141514	-0.306088	0.549611	0.243568	-0.169663	0.219494	-0.30404	0.138566
A0A0G2K7N8	Uncharacterized protein	Bptf	0.310622	-0.193358	-0.212637	0.431805	-0.294284	-0.183781	0.333542	-0.157067	-0.220502	0.486935	-0.24035	-0.200871	0.419512	-0.169972	-0.172015	0.385292	-0.191996	-0.18478	0.394618	0.0654181	-0.207838	0.0509942	-0.195764	0.0207346
A0A0G2K7N9	Rho GTPase-activating protein 5	Arhgap5	0.194986	-0.0593637	-0.134092	0.0862077	-0.0452156	-0.0330248	0.267808	-0.0967357	-0.242004	0.0707114	0.107473	-0.267202	0.123604	-0.00764369	-0.192397	0.151972	-0.129926	0.0323358	0.149215	0.0734242	-0.0385685	0.083055	-0.139397	0.112811
A0A0G2K7P2	PHD finger protein 14	Phf14	0.979378	-0.363881	-0.516733	0.743294	-0.351117	-0.430868	0.770621	-0.362336	-0.539558	0.612543	-0.158908	-0.385162	0.29613	-0.266012	-0.128508	0.544838	-0.147355	-0.372488	0.657801	0.231976	-0.274935	0.101166	-0.395553	0.164691
A0A0G2K7P9	Neural cell adhesion molecule 2	Ncam2	-0.515962	0.436836	0.0791257	-0.433105	0.116719	0.316385	-0.305301	0.325882	-0.0205806	-0.263305	0.0942444	-0.0942444	-0.786385	0.125935	-0.125935	-0.826768	-0.216176	0.216176	-0.521804	0.23858	0.14724	0.224519	0.0618212	0.177552
A0A0G2K7S2	Integrator complex subunit 6	Ints6	0.92519	-0.522222	-0.37143	0.514189	-0.252633	-0.232088	0.468766	-0.422749	-0.0655938	0.552921	-0.0765853	-0.381976	0.408102	-0.0771254	-0.00721911	0.378426	0.0226895	-0.122771	0.541266	0.198883	-0.221438	0.216045	-0.196846	0.144516
A0A0G2K7S6	WD repeat-containing protein 44	Wdr44	-0.30808	0.239243	0.0688363	-0.204879	0.0422913	0.180914	-0.193309	0.124439	0.125672	-0.293972	0.271143	-0.0736163	0.00301975	-0.0704131	0.211667	-0.330441	0.0643899	0.290742	-0.221277	0.123366	0.111849	0.128119	0.134036	0.0843772
A0A0G2K7T2	Bifunctional UDP-N-acetylglucosamine 2-epimerase/N-acetylmannosamine kinase (Glucosamine, isoform CRA_b)	Gne	0.602055	-0.198987	-0.403068	0.394611	-0.547959	0.153348	0.564115	-0.354657	-0.209459	-0.271842	0.109214	0.0986657	-0.32028	0.285131	0.0659788	-0.746408	0.0173075	0.549953	0.0370419	0.558889	-0.114992	0.309782	0.0425697	0.364602
A0A0G2K7T6	Nuclear pore complex protein Nup155 (Nucleoporin 155)	Nup155	0.178471	-0.110522	-0.188758	0.180484	-0.164349	-0.00824893	0.263147	-0.158334	-0.0755509	0.289565	0.0709132	-0.369775	0.311618	-0.189063	-0.118794	0.367543	-0.119999	-0.156273	0.265138	0.0747332	-0.111892	0.0941799	-0.1529	0.0706404
A0A0G2K7W2	Aldehyde dehydrogenase	Aldh3b1	-0.357331	0.148844	0.208488	0.0766813	-0.3296	0.252919	-0.529832	0.0907974	0.448662	0.424471	-0.184165	0.184165	0.20814	-0.477173	0.477173	0.539253	-0.0849625	0.0849625	0.0602303	0.425867	-0.139377	0.241375	0.276062	0.165958
A0A0G2K7W4	Mitogen-activated protein kinase kinase kinase kinase 4	Map4k4	1.60438	-1.82088	0.216493	0.534244	-0.36692	-0.167324	0.625634	-0.352012	-0.273622	0.710493	-0.0991803	0.0991803	0.417148	0.223539	-0.223539	0.120995	0.0148215	-0.0148215	0.668817	0.502084	-0.400105	0.731254	-0.0606056	0.19817
A0A0G2K7W5	Activator of HSP90 ATPase homolog 2	Ahsa2	0.33539	-0.0797266	-0.296761	0.58934	-0.000189717	-0.58915	0.874816	-0.639927	-0.234889	0.577368	-0.239804	-0.337564	0.373589	-0.614686	-0.45953	0.601803	-0.336566	-0.451366	0.558718	0.193498	-0.318483	0.266794	-0.394877	0.141138
A0A0G2K7W6	Similar to 60S ribosomal protein L27a	RGD1562402	0.357931	-0.179794	-0.178137	0.552014	-0.188935	-0.376605	0.529966	-0.2142	-0.315766	0.566808	-0.369991	-0.229585	0.367296	-0.266197	-0.148123	0.704008	-0.379316	-0.289534	0.513004	0.131503	-0.266405	0.0891152	-0.256292	0.0958949
A0A0G2K7X2	TNF receptor-associated factor (EC 2.3.2.27)	Traf3	-0.499615	0.288656	0.21124	-0.296678	0.174639	0.122039	-0.0785711	-0.0145096	0.0909685	-0.465626	0.361451	0.104175	-0.433982	-0.0572791	0.49985	-0.329824	-0.192211	0.495625	-0.350716	0.154744	0.0934578	0.215638	0.253983	0.200102
A0A0G2K7X3	Nuclear ubiquitous casein and cyclin-dependent kinase substrate 1	Nucks1	0.0148684	-0.0937657	0.0607166	0.64272	-0.210954	-0.489068	0.249995	0.292842	-0.550008	0.325351	-0.134075	-0.206759	0.45187	-0.725871	0.288952	0.517708	-0.374654	0.0389209	0.367085	0.221521	-0.207746	0.336252	-0.142874	0.369379
A0A0G2K7Y2	Oxidation resistance protein 1	Oxr1	-1.85195	0.903914	0.862716	-1.10547	0.635282	0.45019	-1.26833	0.566828	0.675518	-1.49454	0.620434	0.957998	-0.974407	0.244214	0.561513	-1.77256	0.994029	0.738379	-1.41121	0.356779	0.660784	0.266384	0.707719	0.159036
A0A0G2K808	ArfGAP with SH3 domain, ankyrin repeat and PH domain 2	Asap2	0.0970193	0.070338	-0.148505	0.078342	0.0479177	-0.00409711	0.122527	0.0283552	-0.0989614	-0.504756	0.378748	-0.378748	0.222839	0.11847	-0.341309	-0.241777	0.250884	-0.00910674	-0.0376343	0.277473	0.149119	0.137882	-0.163455	0.137807
A0A0G2K831	O-acyl-ADP-ribose deacylase 1	Oard1	1.01687	-0.476434	-0.54044	0.587521	-0.304511	-0.28301	0.694705	-0.539438	-0.155267	0.482585	-0.268633	-0.309152	0.363066	-0.313633	-0.281924	0.367778	-0.204651	-0.211931	0.585422	0.247178	-0.351217	0.128842	-0.296954	0.147462
A0A0G2K847	ArfGAP with GTPase domain, ankyrin repeat and PH domain 1	Agap1	-0.176841	0.203601	-0.00521328	-0.268445	0.0237383	0.273382	-0.229314	0.0291941	0.0929531	-0.137175	-0.0335777	0.170753	0.187568	0.166661	-0.354229	0.631533	0.467464	-0.467464	0.00122103	0.348925	0.142847	0.183229	-0.048303	0.310234
A0A0G2K849	TATA-box binding protein associated factor 4	Taf4	0.180882	-0.0806754	-0.100206	0.559924	-0.279222	-0.280702	0.301324	-0.129191	-0.172133	0.417802	-0.095946	-0.256577	0.301417	-0.142056	-0.131159	0.351733	-0.115374	-0.291363	0.35218	0.128039	-0.140411	0.0715115	-0.205357	0.0869124
A0A0G2K860	Rho guanine nucleotide exchange factor 12	Arhgef12	0.0636041	0.14811	-0.255357	-0.120449	0.0987301	0.00227285	0.24837	-0.0284072	-0.139787	0.531317	-0.100281	-0.421825	-0.0016731	0.298186	-0.28643	0.0261158	-0.00912004	0.0539513	0.124548	0.232444	0.0678698	0.144158	-0.174529	0.151239
A0A0G2K865	Tumor protein D52	Tpd52	-1.5168	0.756659	0.760141	-0.858961	0.514139	0.33975	-1.43048	0.625778	0.728774	-1.54321	0.640372	1.07386	-1.00668	0.360591	0.728681	-1.15989	0.577029	0.375306	-1.25267	0.286328	0.579095	0.133739	0.667751	0.209819
A0A0G2K872	Cell adhesion molecule 3	Cadm3	-1.91782	1.10442	0.811637	-1.53932	0.641047	0.993872	-1.56011	0.646819	0.918515	-0.96609	0.318709	0.519412	-0.64072	0.377392	0.245389	-1.01364	0.479515	0.520295	-1.27295	0.475477	0.59465	0.283316	0.668187	0.31045
A0A0G2K889	Euchromatic histone lysine methyltransferase 1	Ehmt1	0.907748	-0.240168	-0.552257	0.764992	-0.253072	-0.473226	0.944101	-0.398664	-0.5152	0.733678	-0.258215	-0.430456	0.589259	-0.216225	-0.263955	0.495902	-0.393061	-0.122706	0.73928	0.174794	-0.293234	0.0808287	-0.392967	0.184499
A0A0G2K897	Lysine (K)-specific demethylase 5C	Kdm5c	0.544396	-0.130475	-0.413921	0.437925	-0.226999	-0.210926	0.489736	-0.274054	-0.215683	-0.0811557	0.161902	-0.208435	-0.189263	-0.00886085	0.100356	-0.16832	-0.273921	0.341366	0.17222	0.352354	-0.125402	0.173567	-0.101207	0.298802
A0A0G2K8A6	Transcription termination factor 2	Ttf2	0.363298	-0.141813	-0.221485	0.268984	-0.193731	-0.0752532	0.345998	-0.404729	0.0587311	0.547903	-0.0689263	-0.341984	0.459895	-0.242649	-0.410836	0.236618	-0.0765317	-0.0886216	0.370449	0.116915	-0.188063	0.125481	-0.179908	0.177509
A0A0G2K8A9	Uncharacterized protein		0.720122	-0.0398688	-0.680253	0.287194	-0.312252	0.0250583	0.472384	-0.386493	-0.0858913	0.263799	-0.0709065	-0.192892	0.354282	0.204169	-0.558451	-0.165574	0.193473	-0.0278994	0.322035	0.291371	-0.0686464	0.246714	-0.253388	0.328245
A0A0G2K8C5	Similar to Ubc6p homolog, isoform CRA_a (Ubiquitin-conjugating enzyme E2, J2)	Ube2j2	-2.50007	-0.246809	0.246809	-2.43706	0.00525574	-0.00525574	-2.80339	-0.381717	0.381717	-1.6542	0.398273	-0.398273	-2.25587	0.13673	-0.13673	-2.82677	-1.14578	1.14578	-2.41289	0.431794	-0.205674	0.537208	0.205674	0.501313
A0A0G2K8C7	Myotubularin-related protein 3	Mtmr3	0.375986	-0.402624	-0.0752213	0.101373	-0.212511	-0.0276019	0.511595	-0.119875	-0.077836	0.326156	-0.0252801	-0.159331	0.0773864	0.00699691	-0.0930133	0.135876	-0.203058	0.0671815	0.254729	0.176	-0.159392	0.149079	-0.0609703	0.0654134
A0A0G2K8D1	Motile sperm domain-containing 2	Mospd2	0.191474	-0.0325714	-0.0832397	-0.306118	-0.0133031	0.249878	0.0924399	-0.261122	0.146687	-0.0672753	0.280801	-0.213918	-0.363081	0.193738	0.223668	-0.245123	0.137993	-0.0504824	-0.116281	0.22549	0.0509224	0.194571	0.0454321	0.155018
A0A0G2K8D6	DCN1-like protein (Defective in cullin neddylation protein 1-like protein)	Dcun1d1	0.000404477	0.0600265	-0.0604309	0.329322	-0.0501456	-0.380534	0.225344	0.0438498	-0.195758	0.290451	-0.21584	0.0322512	0.431316	-0.34282	-0.111671	0.332049	-0.2245	-0.290611	0.268148	0.147286	-0.121572	0.163631	-0.167792	0.13019
A0A0G2K8E5	Integrator complex subunit 10	Ints10	0.409002	-0.117734	-0.249774	0.379744	-0.220764	-0.108608	0.55886	-0.460981	-0.157026	0.200351	0.1867	-0.361001	-0.142744	-0.0301683	0.0788884	-0.499711	0.219709	0.151943	0.150917	0.399346	-0.0705398	0.256626	-0.107596	0.167297
A0A0G2K8E7	Lysophospholipase D GDPD1	Gdpd1	0.14406	-0.0523841	-0.0916758	-0.0485926	0.0861792	-0.130937	0.360371	-0.2387	-0.181922	0.399666	-0.318483	-0.081183	0.269227	-0.116618	0.00135506	0.0920437	-0.0343758	-0.0576679	0.202796	0.171413	-0.112397	0.146672	-0.0903383	0.0698137
A0A0G2K8G0	Adenomatous polyposis coli protein	Apc	0.147277	-0.0278394	-0.1704	0.212741	-0.0359897	-0.182082	0.277376	-0.149848	-0.127528	0.146091	-0.0872606	-0.0811307	0.241078	0.113992	-0.292811	0.311561	0.0362828	-0.347843	0.222687	0.0676465	-0.0251105	0.0923758	-0.200299	0.0922075
A0A0G2K8H0	Caprin-1	Caprin1	1.23674	-0.548034	-0.612185	0.821802	-0.349982	-0.548253	1.19903	-0.600021	-0.607598	0.97238	-0.385532	-0.496067	0.791778	-0.490426	-0.208303	0.95345	-0.670232	-0.283216	0.995863	0.186331	-0.507371	0.123826	-0.45927	0.19171
A0A0G2K8H1	Euchromatic histone lysine methyltransferase 2	Ehmt2	1.06534	-0.404162	-0.761994	0.704153	-0.25843	-0.441499	1.01433	-0.519378	-0.442292	0.942676	-0.311111	-0.571292	0.626272	-0.14389	-0.435018	0.850753	-0.173488	-0.495814	0.867253	0.174071	-0.301743	0.142257	-0.524652	0.140053
A0A0G2K8H6	Pro-cathepsin H	Ctsh	-0.510269	0.0846335	0.406317	-0.379583	-0.339635	0.654607	-0.892388	0.309329	0.583059	-0.858512	0.295289	0.7855	-1.01484	0.107234	1.0075	-0.451625	0.047451	0.732505	-0.684536	0.268396	0.0840503	0.235269	0.694915	0.220741
A0A0G2K8I0	SH3 domain-binding glutamic acid-rich-like protein	Sh3bgrl2	-0.367262	0.021502	-0.021502	0.0284084	-0.214159	0.214159	0.191983	-0.258383	0.258383	-0.703135	0.35499	0.348145	-0.601245	0.361076	0.240169	-0.874102	0.400967	0.473134	-0.387559	0.422204	0.110999	0.302103	0.252081	0.175703
A0A0G2K8K0	Splicing factor proline and glutamine rich	Sfpq	1.1695	-0.739717	-0.23652	0.788858	-0.457313	-0.33795	0.897676	-0.37814	-0.437685	0.891932	-0.411133	-0.333126	0.407617	-0.123656	-0.253315	0.817987	-0.610491	-0.202698	0.828928	0.246542	-0.453408	0.211117	-0.300216	0.0946989
A0A0G2K8K1	Coiled-coil domain-containing 186	Ccdc186	0.473145	0.0948347	-0.731969	0.28278	0.0558133	-0.296241	0.332367	-0.239217	-0.173723	0.406907	-0.0894906	-0.317416	0.349729	-0.350594	0.00086522	0.730939	-0.62774	-0.103199	0.429311	0.16162	-0.192732	0.272559	-0.270281	0.284669
A0A0G2K8K5	Selenoprotein H	Selenoh	0.715568	-0.258814	-0.153403	0.739522	-0.182724	-0.334055	0.834926	-0.421585	-0.448621	0.985496	-0.399865	-0.585631	0.652199	-0.318726	-0.050455	0.931172	-0.796365	-0.134807	0.809814	0.130298	-0.396346	0.215053	-0.284495	0.162499
A0A0G2K8L6	Transcription factor E2-alpha	Tcf3	0.303203	-0.235078	-0.385181	0.63493	-0.154655	-0.561744	0.625995	-0.325155	-0.30084	0.687048	-0.511892	-0.39855	0.577342	-0.405193	-0.172149	0.349831	-0.202677	-0.397965	0.529725	0.161882	-0.305775	0.135062	-0.369405	0.142741
A0A0G2K8L9	Mitochondrial ribosomal protein S28 (RCG41402, isoform CRA_c)	Mrps28	0.0563439	0.0552603	-0.131492	0.270574	0.131166	-0.0931726	-0.149102	-0.0962807	-0.0144933	-0.00889646	0.098144	-0.0892475	-0.175874	0.0950696	0.0808043	1.66674	0.118662	-0.118662	0.276631	0.699787	0.0670034	0.0840743	-0.0610438	0.088662
A0A0G2K8M1	Zinc finger protein 84	Zfp84	NA	NA	NA	NA	NA	NA	NA	NA	NA	-1.37986	-0.043555	0.043555	-0.968659	0.117696	-0.117696	-0.745169	-0.368483	0.368483	-1.03123	0.321941	-0.098114	0.247639	0.098114	0.34378
A0A0G2K8M2	Radial spoke head component 1	Rsph1	0.15266	-0.0103406	-0.0764195	-0.192029	0.205003	0.00891003	0.21223	-0.181832	0.230394	NA	NA	NA	NA	NA	NA	NA	NA	NA	0.0576205	0.218245	0.00427681	0.193832	0.0542948	0.158362
A0A0G2K8M7	TPD52-like 1	Tpd52l1	-0.512293	0.41778	0.188326	-0.636215	0.631687	0.0268135	-0.632027	0.374647	0.25738	-0.489453	0.556944	-0.0674908	-0.66119	-0.0431731	0.630424	-0.236663	-0.01073	0.244322	-0.527974	0.1593	0.321193	0.285344	0.213296	0.22166
A0A0G2K8N6	Ankyrin repeat and MYND domain-containing 2	Ankmy2	0.008123	0.145098	-0.169727	0.0988267	0.0227923	-0.131875	0.0990792	-0.0490683	-0.0500109	0.207857	-0.0854309	-0.170012	0.18751	-0.254768	-0.217276	0.175959	-0.0431027	0.0177324	0.129559	0.0751826	-0.0440799	0.131442	-0.120195	0.0941648
A0A0G2K8N9	NIMA-related kinase 9	Nek9	0.262695	-0.100377	-0.0626034	0.235609	-0.135638	-0.0806473	0.199741	-0.174029	0.0117999	0.0597521	0.10957	-0.0116036	-0.046796	0.145324	-0.112886	0.089956	-0.0364992	-0.0534568	0.133493	0.119455	-0.0319416	0.131981	-0.0515663	0.0458996
A0A0G2K8P3	E3 ubiquitin-protein ligase (EC 2.3.2.26)	Nedd4	0.913306	-0.345512	-0.555751	0.710843	-0.162189	-0.408443	0.950767	-0.327162	-0.623604	1.02768	-0.449355	-0.469084	0.628697	-0.242683	-0.604449	0.73428	-0.186292	-0.540796	0.827596	0.157767	-0.285532	0.108689	-0.533688	0.0843816
A0A0G2K8P5	Stathmin	Stmn3	-0.139899	0.0188579	0.119103	-0.189215	0.242369	-0.205072	0.192858	-0.0601932	-0.0748612	0.335566	-0.165585	-0.0942473	0.220456	-0.178118	-0.0423377	-0.337742	0.52489	-0.187016	0.0136705	0.270822	0.0637034	0.27314	-0.0807385	0.13054
A0A0G2K8Q7	U6 snRNA-associated Sm-like protein LSm2	Lsm2	0.825245	-0.335367	-0.396775	0.429203	-0.37973	-0.0494723	0.424048	-0.152748	-0.211024	0.43168	-0.206337	-0.185863	0.675314	-0.287524	-0.370879	0.764026	-0.473113	-0.347463	0.591586	0.185121	-0.305803	0.116606	-0.260246	0.145111
A0A0G2K8Q8	Ubiquinol-cytochrome c reductase, complex III subunit X	Uqcr10	-1.41435	0.502943	0.911406	-0.985488	0.59662	0.388868	-0.946077	0.564514	0.381563	-1.02045	1.00437	0.0160781	0.0652144	-0.13971	0.0744954	-1.29552	1.07233	0.223192	-0.932779	0.523474	0.600179	0.434621	0.3326	0.315884
A0A0G2K8S1	Solute carrier family 12 member 7	Slc12a7	0.148349	0.286495	-0.295979	-0.297124	0.22051	-0.0284059	0.418903	0.0217535	-0.435535	0.320957	-0.0696581	-0.240733	0.0256084	0.20026	-0.074256	0.253806	-0.179329	-0.171222	0.145083	0.255954	0.0800052	0.18433	-0.207688	0.166409
A0A0G2K8S6	Glucosidase 1 (Mannosyl-oligosaccharide glucosidase)	LOC103692171	-0.0420899	0.0267621	0.038308	-0.0545196	-0.145409	0.186343	-0.111045	-0.0295789	0.129173	-0.275413	0.115106	0.153038	-0.214862	0.00177693	0.358092	-0.037136	-0.0370406	0.0728525	-0.122511	0.100418	-0.0113971	0.0855337	0.156301	0.12574
A0A0G2K8V2	Vinculin	Vcl	-0.482577	0.48745	-0.0303513	-0.950962	0.721806	0.176459	-0.706627	0.46004	0.266904	-0.580958	0.552486	0.107633	-0.711546	0.464814	0.356095	-0.507088	0.296081	0.168806	-0.656626	0.173511	0.497113	0.138909	0.174258	0.143753
A0A0G2K8V3	THO complex 2	Thoc2	0.680824	-0.261722	-0.365535	0.513027	-0.414705	-0.0645811	0.669454	-0.305603	-0.296293	0.42576	-0.0325498	-0.392729	0.551785	-0.317563	-0.20721	0.396662	-0.23596	-0.337363	0.539585	0.119207	-0.261351	0.127773	-0.277285	0.121703
A0A0G2K8V6	THAP domain-containing 12	Thap12	-2.51042	-0.00271166	0.00271166	-2.26961	0.098189	-0.098189	-2.61305	-0.254882	0.254882	0.620136	-0.03883	0.03883	0.375421	-0.108785	0.108785	0.238579	0.0484505	-0.0484505	-1.02649	1.58377	-0.0430949	0.125825	0.0430949	0.140657
A0A0G2K8W9	Spectrin beta chain	Sptbn1	-0.510437	0.335761	0.146785	-0.593055	0.353295	0.233861	-0.35792	0.270389	0.0748757	-0.30637	0.358794	-0.0119022	-0.347083	0.241265	0.104213	-0.212837	0.251316	-0.0521631	-0.38795	0.139257	0.301803	0.0533914	0.0826116	0.10476
A0A0G2K8X3	Phosphotyrosine interaction domain-containing 1	Pid1	0.702936	-0.328364	-0.374573	-0.542145	-0.0388983	0.581043	0.359333	-0.464037	0.104704	0.054128	0.160133	-0.214261	-0.0435907	-0.324945	0.368536	0.790366	-0.366362	-0.424004	0.220171	0.501162	-0.227079	0.236952	0.00690762	0.444803
A0A0G2K8Z6	KAT8 regulatory NSL complex subunit 1	Kansl1	-0.547208	-0.0148354	0.0148354	-0.505235	-0.0958656	0.0958656	-0.954362	-0.0383106	0.0383106	-0.0750844	0.0862217	-0.104426	0.0430345	-0.149678	0.0235573	0.310876	-0.378796	0.0679205	-0.287997	0.463031	-0.0985441	0.158705	0.0226772	0.0334631
A0A0G2K8Z9	Kinesin family member 13B	Kif13b	0.189313	0.00474319	-0.130953	-0.0316518	-0.109723	0.117215	0.163186	-0.0874296	-0.06924	-0.0467029	0.267214	-0.264415	-0.162988	0.183771	0.0125228	0.159982	0.0274338	-0.1043	0.04519	0.145299	0.0476682	0.149666	-0.0731951	0.100759
A0A0G2K904	RCG56631, isoform CRA_d (SAFB-like, transcription modulator)	Sltm	0.807241	-0.326676	-0.525799	0.290676	-0.196811	-0.157696	0.62062	-0.283333	-0.341585	0.541132	-0.0588103	-0.518745	0.334656	-0.541588	0.0803757	0.823314	-0.634416	-0.225069	0.569606	0.226828	-0.340272	0.214605	-0.28142	0.224419
A0A0G2K916	Ankyrin repeat and KH domain-containing 1	Ankhd1	0.405605	-0.0915418	-0.254192	0.301411	-0.225179	-0.0725683	0.34445	-0.238155	-0.0489427	0.304499	-0.240193	-0.0261541	-0.179039	0.0301767	0.0778351	0.201327	-0.0585693	-0.100593	0.229709	0.211055	-0.137244	0.113862	-0.0707692	0.119057
A0A0G2K919	LIM domain only 4	Lmo4	0.737659	-0.362111	-0.375548	0.427754	-0.35084	-0.0769135	0.683956	-0.546253	-0.137703	0.227924	0.0361885	-0.48189	0.422397	-0.100429	-0.321968	0.568465	-0.249649	0.133194	0.511359	0.189474	-0.262182	0.206828	-0.210138	0.203696
A0A0G2K920	Tousled-like kinase 1	Tlk1	0.263202	-0.0826627	-0.18054	0.308271	-0.0756464	-0.232625	0.359902	-0.133454	-0.226449	0.574536	-0.243613	-0.330923	0.458588	-0.259947	-0.19864	-1.17695	0.121381	-0.121381	0.131258	0.650551	-0.112324	0.138794	-0.215093	0.0447201
A0A0G2K929	Centrosomal protein 290	Cep290	-1.05193	0.257663	-0.257663	-1.35091	-0.00721744	0.00721744	-1.66252	-0.241307	0.241307	0.209769	0.0737597	-0.0860542	0.0253126	0.135567	0.0119171	-0.234681	-0.139704	0.374384	-0.677493	0.779901	0.0131269	0.182742	0.0485182	0.24317
A0A0G2K931	Phosphoserine aminotransferase (EC 2.6.1.52)	Psat1	0.566969	-0.457937	-0.109033	0.808929	-0.551799	-0.240307	0.751658	-0.237262	-0.51301	1.02673	-0.403742	-0.590919	1.3869	-0.298033	-1.05893	1.26847	-0.446052	-0.820754	0.968275	0.316904	-0.399137	0.114377	-0.555492	0.394979
A0A0G2K933	Eukaryotic translation initiation factor 4E family member 2	Eif4e2	0.0883198	0.184483	-0.184483	0.667273	-0.0222275	0.0222275	0.399052	-0.118403	0.118403	0.353314	-0.27864	-0.176265	0.0325909	0.298506	-0.331097	0.137503	0.380033	-0.108582	0.279675	0.239911	0.0739585	0.255695	-0.109966	0.175501
A0A0G2K946	SPARC/osteonectin, cwcv and kazal-like domains proteoglycan 2 (Sparc/osteonectin, cwcv and kazal-like domains proteoglycan 2 (Predicted))	Spock2	-1.10578	0.578085	0.527691	-0.855061	0.447573	0.407488	-1.00209	0.923435	0.237096	-0.978321	0.53378	0.506636	-0.976607	0.587374	0.389233	-1.00505	0.725961	0.394552	-0.98715	0.0803145	0.632701	0.168712	0.410449	0.10327
A0A0G2K948	Double PHD fingers 2	Dpf2	0.507309	-0.131608	-0.363037	0.477578	-0.335673	-0.109869	0.458419	-0.244417	-0.294345	0.19474	-0.137273	-0.0689259	0.177389	-0.112644	0.10055	0.355929	-0.239863	-0.125718	0.361894	0.145508	-0.200246	0.0874209	-0.143558	0.180856
A0A0G2K950	3'-phosphoadenosine 5'-phosphosulfate synthase 2	Papss2	0.213726	-0.172638	-0.0410878	0.602614	-0.393374	-0.25752	0.684724	-0.431127	-0.425959	-0.896953	-0.192342	0.192342	-0.771886	0.456308	-0.456308	-0.799052	0.381303	-0.381303	-0.161138	0.74306	-0.0586451	0.384808	-0.228306	0.16954
A0A0G2K952	Ubiquitin-specific peptidase 32	Usp32	-0.221092	0.275298	-0.0542061	-0.0488397	-0.15808	0.20692	-0.182638	-0.0863584	0.268996	-0.176802	0.181007	-0.00420529	-0.37889	0.247037	0.131853	-0.44103	0.546387	-0.105357	-0.241549	0.144134	0.167548	0.257733	0.0740001	0.163111
A0A0G2K954	SOSS complex subunit B1	Nabp2	0.869036	-0.403695	-0.46534	0.682524	-0.355408	-0.327116	0.587782	-0.469524	-0.118258	0.779952	-0.313234	-0.466718	0.827876	-0.392172	-0.435704	1.01176	-0.611953	-0.399808	0.793155	0.147881	-0.424331	0.105638	-0.368824	0.139063
A0A0G2K977	Golgin subfamily A member 2	Golga2	0.465805	-0.168254	-0.336155	0.109526	-0.134535	0.0866117	0.329732	-0.265194	-0.0844647	0.224906	0.0564937	-0.246778	0.0756554	-0.010609	0.0283349	0.290733	-0.180007	-0.22419	0.249393	0.145151	-0.117018	0.118562	-0.12944	0.175035
A0A0G2K995	Filamin binding LIM protein 1, isoform CRA_a (Filamin-binding LIM protein 1)	Fblim1	-1.07861	-0.198701	0.198701	-2.33015	-0.0711937	0.0711937	NA	NA	NA	NA	NA	NA	NA	NA	NA	NA	NA	NA	-1.70438	0.884972	-0.134948	0.0901615	0.134948	0.0901615
A0A0G2K9A2	Arp2/3 complex 34 kDa subunit	Arpc2	-0.173042	0.116199	0.0279834	-0.35747	-0.163653	0.463077	-0.3071	0.125455	0.224891	-0.415241	0.353395	0.0976014	-0.191355	-0.079412	0.183399	-0.225258	0.178664	0.115505	-0.278244	0.0972646	0.0884413	0.185584	0.185409	0.163394
A0A0G2K9A7	WD repeat domain 75 (WD repeat domain 75, isoform CRA_a)	Wdr75	0.379492	-0.175134	-0.318223	0.195898	-0.0330365	-0.177128	0.264501	-0.205746	-0.120561	0.36586	-0.0823872	-0.226761	0.042728	0.0816363	-0.0897449	0.142741	0.099991	-0.242732	0.23187	0.131014	-0.0524461	0.127312	-0.195858	0.0925471
A0A0G2K9B4	Mitochondrial ribosomal protein L15 (Mitochondrial ribosomal protein L15 (Predicted), isoform CRA_b)	Mrpl15	-0.162746	0.0942262	0.0720101	0.0461137	0.0855859	-0.132114	0.037379	0.0346144	0.0766427	0.1308	0.0748153	-0.018825	-0.146262	0.0663207	0.0799412	0.265842	0.113094	-0.354558	0.0285213	0.163892	0.0781094	0.0267627	-0.0461505	0.191895
A0A0G2K9C0	Vasodilator-stimulated phosphoprotein	Vasp	-0.28354	0.139223	0.115391	-0.402101	0.0770552	0.421055	-0.468041	0.0777076	0.390333	-0.894948	0.597158	0.311058	-0.431121	-0.182843	0.704765	-0.495984	0.13957	0.239131	-0.495956	0.208857	0.141312	0.253398	0.363622	0.221898
A0A0G2K9C5	Numb-like protein	Numbl	0.107071	0.00898691	-0.0387001	0.0235539	0.154396	-0.178044	0.293467	-0.0897212	-0.203745	0.381474	-0.137687	-0.2894	0.0797153	-0.296885	0.0775889	0.117798	-0.159285	0.0724732	0.16718	0.138709	-0.0866993	0.154492	-0.0933046	0.133562
A0A0G2K9D6	SWI/SNF-related, matrix-associated, actin-dependent regulator of chromatin, subfamily c, member 1	Smarcc1	0.968223	-0.400878	-0.509257	0.895454	-0.424834	-0.531496	1.111	-0.610176	-0.483175	0.642992	-0.365195	-0.254889	0.673848	-0.327756	-0.409002	0.74491	-0.485941	-0.418188	0.839404	0.18353	-0.435797	0.100915	-0.434334	0.0545469
A0A0G2K9D7	Protocadherin gamma subfamily C, 3	Pcdhgc3	0.500983	-0.0837286	-0.417254	0.523385	-0.18929	-0.334095	0.608188	-0.0931002	-0.515087	-2.02043	0.0342793	-0.0342793	-2.05819	0.0822625	-0.0822625	NA	NA	NA	-0.489212	1.41567	-0.0499154	0.10839	-0.276596	0.185342
A0A0G2K9E0	Ribonuclease inhibitor (Ribonuclease/angiogenin inhibitor 1, isoform CRA_b)	Rnh1	-0.0255516	0.0441857	-0.0432605	-0.0822302	-0.120576	0.171406	-0.129424	0.0563099	0.095695	-0.0801545	0.0509036	0.0449571	0.134812	-0.110145	-0.021507	0.199252	-0.279266	0.0614808	0.00278416	0.132981	-0.0597646	0.134865	0.0514618	0.0876524
A0A0G2K9E1	Zinc finger FYVE domain-containing protein 21	Zfyve21	0.359328	0.0640343	-0.0640343	0.509235	-0.417599	0.417599	0.718567	-0.0313375	0.0313375	-0.273667	0.479605	-0.205938	-0.0692099	-0.192161	0.261371	0.267644	-0.155523	-0.112122	0.251983	0.367456	-0.0421634	0.303295	0.0547022	0.22544
A0A0G2K9E5	Leucyl-tRNA synthetase 2, mitochondrial	Lars2	-0.147906	0.0507906	0.100757	-0.13836	0.145084	-0.0145966	-0.0602766	0.0309697	0.0418681	0.0877822	0.33587	-0.296292	-0.0874009	-0.071267	0.172525	0.130098	0.0689134	-0.33927	-0.0360105	0.117595	0.0933935	0.137761	-0.0558347	0.197919
A0A0G2K9F0	Histone acetyltransferase (EC 2.3.1.48)	Kat7	0.322162	-0.370366	-0.170968	0.212978	-0.218123	-0.00634274	0.347001	-0.261894	-0.111136	0.211329	-0.0756493	-0.282248	0.0875857	-0.0843041	0.0156843	0.349405	-0.209819	-0.262433	0.255077	0.103526	-0.203359	0.11141	-0.136241	0.115598
A0A0G2K9F2	Uncharacterized protein		0.852137	-0.46068	-0.432076	0.488681	-0.329322	-0.147495	0.491993	-0.359371	-0.105573	0.461016	-0.228476	-0.352314	0.331388	-0.222673	-0.108715	0.173484	-0.422056	-0.115034	0.46645	0.225389	-0.337096	0.0979171	-0.210201	0.140912
A0A0G2K9F7	Zinc finger, MYND-type-containing 8	Zmynd8	0.923693	-0.490696	-0.432997	0.422188	-0.0386615	-0.383527	0.776642	-0.513	-0.263643	0.297946	-0.188961	-0.108985	0.31819	-0.0334992	-0.284691	0.287783	-0.250813	-0.0369695	0.504407	0.276008	-0.252605	0.210868	-0.251802	0.152871
A0A0G2K9G3	Mitochondrial ribosomal protein S24	Mrps24	NA	NA	NA	NA	NA	NA	NA	NA	NA	0.292646	-0.356259	0.0636122	0.0966091	0.0628384	-0.159447	-0.115407	0.0237393	0.0916677	0.0912828	0.204079	-0.0898937	0.231506	-0.00138918	0.177565
A0A0G2K9G6	Stromal antigen 1	Stag1	0.604725	-0.230853	-0.254687	0.165117	-0.173614	-0.00781627	0.48872	-0.261723	-0.229219	0.360862	0.00666316	-0.328562	0.348394	-0.336159	-0.0627575	0.659427	-0.19417	-0.315948	0.437874	0.183218	-0.198309	0.11552	-0.199832	0.132004
A0A0G2K9H8	ADP-ribosylation factor 3	Arf3	-0.342223	0.126053	0.29154	-0.347895	0.50018	0.156535	-1.05377	0.491062	0.0574962	-0.643673	-0.104783	0.622691	-0.246374	-0.219156	0.386886	-0.187908	-0.0124499	0.166181	-0.470307	0.326118	0.130151	0.304874	0.280222	0.128412
A0A0G2K9H9	DnaJ heat shock protein family (Hsp40) member B5	Dnajb5	0.42727	0.0557549	-0.602477	0.235111	-0.0461368	-0.151645	0.135956	0.0747323	-0.210688	0.4563	0.107417	-0.563717	0.450016	-0.356229	-0.0937874	0.172944	-0.787896	0.362763	0.312933	0.147914	-0.158726	0.351817	-0.209925	0.34421
A0A0G2K9I5	Similar to H3 histone, family 3B	RGD1564548	-0.182273	0.129918	-0.129918	-0.133002	-0.182033	0.182033	-0.237039	-0.0536316	0.0536316	NA	NA	NA	NA	NA	NA	NA	NA	NA	-0.184105	0.0520427	-0.035249	0.156786	0.035249	0.156786
A0A0G2K9I6	Ceruloplasmin (Ceruloplasmin, isoform CRA_b)	Cp	-0.550688	0.394055	0.163457	-0.729845	0.45064	0.267348	-0.476663	0.370959	0.0707716	-0.390577	0.370936	-0.0249841	-0.343272	0.106847	0.352934	-0.441415	0.283204	0.351153	-0.488743	0.13795	0.32944	0.121652	0.19678	0.122829
A0A0G2K9J1	Heterogeneous nuclear ribonucleoprotein Q	Syncrip	-1.77138	0.21488	-0.21488	-1.58907	0.0204426	-0.0204426	-1.64171	-0.00403757	0.00403757	-0.871992	-0.251805	0.251805	-0.708383	0.399281	-0.399281	-0.632181	0.200269	-0.200269	-1.20245	0.518576	0.096505	0.225241	-0.096505	0.16438
A0A0G2K9J2	V-type proton ATPase subunit H	Atp6v1h	-1.66556	0.820631	0.836467	-0.959647	0.664673	0.426972	-0.924129	0.512682	0.507741	-1.46636	0.664868	0.928504	-0.727923	0.346758	0.29983	-1.37855	0.842549	0.589359	-1.18703	0.367502	0.642027	0.188179	0.598145	0.200943
A0A0G2K9K2	Transforming, acidic coiled-coil-containing protein 1	Tacc1	-0.143866	0.0650086	-0.0591173	0.0034624	-0.157168	0.0784369	-0.234126	0.0721811	0.0644211	-0.247593	0.203857	0.0437354	-0.281377	0.00578928	0.268815	-0.286042	-0.00178608	0.281983	-0.198257	0.111342	0.0313137	0.118194	0.113046	0.145813
A0A0G2K9L2	Target of myb1-like 2 membrane-trafficking protein	Tom1l2	-0.822217	0.358676	0.463541	-0.248199	0.166653	0.192305	-0.178464	0.180362	0.0129634	-0.257041	0.0931015	0.252588	-0.160596	0.118138	-0.0617341	-0.532829	0.382851	0.12691	-0.366557	0.260413	0.21663	0.123757	0.164429	0.202602
A0A0G2K9L6	Protein kinase C-binding protein Beta15, isoform CRA_a (RanBP-type and C3HC4-type zinc finger-containing protein 1)	Rbck1	-0.281008	0.216076	0.0936812	-0.229854	-0.0215588	0.234849	-0.440043	0.0778952	0.308517	-0.304059	0.192181	0.121982	-0.320826	0.0580193	0.168566	-0.0629163	0.00910704	0.0652302	-0.273118	0.124271	0.08862	0.0964189	0.165471	0.100136
A0A0G2K9L9	Uncharacterized protein	Mdn1	0.710513	-0.570718	-0.0113459	0.535469	-0.254037	-0.201354	0.685886	-0.436039	-0.268287	0.442168	-0.27947	-0.220573	0.463799	-0.164097	-0.147899	0.0250564	-0.0904548	-0.123957	0.477148	0.247879	-0.299136	0.177033	-0.162236	0.0955707
A0A0G2K9M4	WD repeat and FYVE domain-containing 3	Wdfy3	-0.252944	0.0995276	0.11915	-0.150909	0.0808772	0.0546402	-0.0842937	0.0254051	-0.00814285	-0.120492	0.184288	-0.0718175	-0.00463078	0.0438298	0.0196018	-0.188389	0.0874258	-0.0435241	-0.13361	0.0857676	0.0868922	0.0553481	0.0116512	0.0622694
A0A0G2K9N3	DEAD (Asp-Glu-Ala-Asp) box polypeptide 3	Ddx3	NA	NA	NA	NA	NA	NA	NA	NA	NA	0.212142	0.038542	-0.250684	-0.319521	0.33387	-0.014349	-0.0704274	0.0138613	0.0565662	-0.0592685	0.266007	0.128758	0.17806	-0.0694891	0.0501446
A0A0G2K9P4	Endophilin-B2	Sh3glb2	0.230178	0.0401189	-0.0401189	0.529253	0.120268	-0.120268	0.289507	0.187841	-0.187841	0.569101	0.200202	-0.200202	0.665076	-0.00445028	0.00445028	0.770579	-0.0234605	0.0234605	0.508949	0.211057	0.0867532	0.0968014	-0.0867532	0.0886113
A0A0G2K9P5	Component of oligomeric golgi complex 5	Cog5	0.373372	-0.0202074	-0.220197	0.259327	-0.185812	-0.06327	0.339265	-0.190406	-0.152385	0.226011	0.139031	-0.365041	-0.122667	0.10017	0.0784386	0.317623	-0.180217	-0.13541	0.232155	0.181876	-0.0562402	0.151032	-0.142978	0.113605
A0A0G2K9Q0	TBC1 domain-containing kinase	Tbck	0.122387	0.0261235	-0.158626	-0.219561	-0.078554	0.298115	-0.0648758	-0.0487443	0.11362	-0.0317785	0.124837	-0.29175	0.0277867	-0.178185	-0.0169976	-0.0858078	-0.0570993	-0.0637155	-0.0419748	0.114863	-0.0352702	0.102333	-0.0198924	0.177023
A0A0G2K9Q1	Golgi phosphoprotein 3-like	Golph3l	1.19508	-0.334903	-0.584983	0.571822	-0.325944	-0.182595	1.11771	-0.735423	-0.354625	1.02627	-0.288622	-0.737649	1.04141	-0.787344	-0.254068	NA	NA	NA	0.990459	0.243516	-0.494447	0.244984	-0.422784	0.175428
A0A0G2K9Q3	N-alpha-acetyltransferase 25, NatB auxiliary subunit	Naa25	0.832292	-0.293896	-0.537536	0.448652	-0.373358	-0.0661549	0.696627	-0.522032	-0.182375	0.233079	-0.193883	0.0518458	0.282025	-0.143119	-0.270045	0.351341	-0.219513	-0.114375	0.474003	0.240217	-0.290967	0.13898	-0.18644	0.186132
A0A0G2K9Q6	Calcium-transporting ATPase (EC 7.2.2.10)	Atp2b3	-1.46594	0.939234	0.558713	-1.13817	0.832603	0.395729	-1.37987	0.777108	0.552634	-1.20135	0.641799	0.639018	-1.39451	0.864886	0.521664	-0.820752	0.823476	0.118645	-1.23343	0.237427	0.813184	0.0997187	0.464401	0.185825
A0A0G2K9Q8	Ubiquitin protein ligase E3 component n-recognin 7 (putative)	Ubr7	0.480917	-0.326792	-0.174749	0.836934	-0.329999	-0.506935	0.81245	-0.458879	-0.42178	0.929638	-0.371616	-0.558022	1.20627	-0.479742	-0.806613	1.21212	-0.464314	-0.776686	0.913055	0.275081	-0.405224	0.0705171	-0.540797	0.262462
A0A0G2K9Q9	Keratin, type I cytoskeletal 17	Krt17	1.50443	0.304909	-0.304909	1.63465	0.046462	-0.046462	1.61771	1.80606	-1.80606	NA	NA	NA	NA	NA	NA	NA	NA	NA	1.58559	0.0708003	0.719144	0.950127	-0.719144	0.950127
A0A0G2K9R0	Zinc finger, SWIM-type-containing 8	Zswim8	0.366696	-0.210642	-0.150666	0.117349	-0.139511	0.0103334	0.268556	-0.156291	-0.0217047	0.516367	-0.0315086	-0.484859	0.401728	0.0822764	-0.484005	NA	NA	NA	0.334139	0.150112	-0.0911353	0.11672	-0.22618	0.225976
A0A0G2K9T1	E3 ubiquitin-protein ligase (EC 2.3.2.26)	Itch	-0.0233037	0.193625	-0.122058	-0.149559	0.014788	0.107372	-0.103982	0.0488229	0.0415208	-0.355856	0.127721	0.125217	-0.301428	0.12939	0.16436	-0.666655	0.500859	0.340804	-0.266797	0.231759	0.169201	0.17449	0.109536	0.169343
A0A0G2K9U6	Autophagy-related 16-like 1	Atg16l1	-0.393287	0.25426	0.124362	-0.392432	0.298117	0.113496	-0.272452	0.137006	0.110865	-0.127505	-0.112037	0.239542	-0.709146	0.25632	0.452826	1.7172	0.103946	-0.103946	-0.029604	0.87699	0.156269	0.151545	0.156191	0.199477
A0A0G2K9U9	MAP3K7 C-terminal-like	Map3k7cl	-0.611688	0.6198	-0.00811238	-0.901291	0.785925	0.115367	-1.09753	0.571525	0.526003	NA	NA	NA	NA	NA	NA	NA	NA	NA	-0.870169	0.244411	0.659083	0.112469	0.211086	0.279627
A0A0G2K9V4	Cytohesin-3	Cyth3	0.0468508	0.10836	-0.155211	-0.224685	0.200429	0.0242563	-0.0566916	0.259253	-0.202562	0.177101	0.166027	-0.343128	0.0121073	-0.0618799	0.0497726	0.0620381	0.125334	-0.187372	0.00278675	0.13506	0.132921	0.109746	-0.135707	0.121352
A0A0G2K9V6	Threonine--tRNA ligase, cytoplasmic (Threonyl-tRNA synthetase, isoform CRA_a)	Tars	0.593334	-0.316064	-0.27727	0.22669	-0.270914	-0.0197456	0.589919	-0.411104	-0.184191	0.500816	-0.227116	-0.173691	0.53985	-0.171529	-0.317126	0.540464	-0.319175	-0.177572	0.498512	0.137628	-0.285984	0.0830109	-0.191599	0.11491
A0A0G2K9Y9	Zinc finger protein 326	Zfp326	0.874331	-0.410151	-0.446945	0.565688	-0.267154	-0.349413	1.01896	-0.388659	-0.515367	0.949413	-0.401711	-0.181846	0.500584	-0.254193	-0.309425	1.03678	-0.374237	-0.541078	0.824293	0.233611	-0.349351	0.0698772	-0.390679	0.101138
A0A0G2KA06	Kelch-like protein 22	Klhl22	-0.0388046	0.0212861	0.00708522	0.186834	0.0396361	-0.212496	0.415806	-0.19274	-0.219486	0.0789524	-0.26278	-0.00513308	0.0523017	-0.255326	0.21909	0.223767	0.00220895	-0.00927568	0.153143	0.15977	-0.107952	0.143875	-0.0367027	0.181806
A0A0G2KA20	Guanine nucleotide exchange factor DBS	Mcf2l	-0.567245	0.286984	0.280261	-0.249096	0.276529	-0.0214226	-0.265841	-0.0226768	0.0516901	-0.00123796	-0.0265358	0.0277738	-0.0028902	0.0570171	-0.0541269	NA	NA	NA	-0.217262	0.233711	0.114263	0.156538	0.0568351	0.150744
A0A0G2KA25	Transmembrane 9 superfamily member	Tm9sf4	0.458184	-0.192481	-0.279475	-0.00709886	-0.138186	0.160252	0.263385	-0.216598	-0.0530187	0.206392	-0.0731381	-0.022928	0.060675	-0.0986021	-0.00582692	0.654385	-0.322608	-0.36446	0.272654	0.248118	-0.173602	0.0909727	-0.0942428	0.212483
A0A0G2KA27	MAP kinase-activating death domain protein	Madd	-1.302	0.672236	0.654603	-0.705101	0.536006	0.199171	-0.783091	0.457778	0.307533	-0.709261	0.400672	0.408252	-0.452937	0.266511	0.171959	-1.06348	0.586171	0.422913	-0.835979	0.300545	0.486563	0.143854	0.360738	0.196433
A0A0G2KA43	Nuclear respiratory factor 1 (Nuclear respiratory factor 1 (Predicted), isoform CRA_b)	Nrf1	0.487239	-0.173332	-0.368465	0.0559669	-0.15829	0.102323	0.492617	-0.338017	-0.113099	0.368882	-0.510325	0.0379869	0.475751	-0.605668	0.0707898	0.55392	-0.507002	0.0130122	0.405729	0.18152	-0.382106	0.188491	-0.0429087	0.191541
A0A0G2KA50	VPS39 HOPS complex subunit	Vps39	0.0275431	-0.0920028	0.0552214	-0.340877	-0.0915052	0.294515	-0.175068	-0.0990383	0.274532	-0.393593	0.286276	0.0893309	-0.200996	-0.0397373	0.356132	-0.0367645	0.0681187	-0.0348131	-0.186626	0.164497	0.00535189	0.151425	0.172486	0.169094
A0A0G2KA68	Zinc finger protein 646	Zfp646	1.12221	-0.367863	-0.607984	0.503155	-0.275769	-0.227386	1.23085	-0.708614	-0.0260753	1.11381	-0.00760515	-1.1062	0.682552	-0.284114	-0.398438	0.580613	-0.643069	0.0624566	0.872197	0.318336	-0.381172	0.259256	-0.383938	0.272908
A0A0G2KA69	Replication stress response regulator SDE2	Sde2	0.698355	-0.206026	-0.330441	0.622873	-0.246829	-0.266994	0.758038	-0.582619	-0.321913	1.00867	-0.369111	-0.288346	0.906933	-0.459647	-0.540114	1.01168	-0.383945	-0.715842	0.834426	0.165012	-0.374696	0.138105	-0.410608	0.188327
A0A0G2KA88	Suppressor of glucose, autophagy-associated 1	Soga1	0.574444	-0.309773	-0.299229	0.418659	-0.543609	0.191216	0.388938	-0.218072	-0.136861	0.117163	-0.032065	-0.0692609	0.296015	-0.354151	0.167125	0.375944	-0.229834	-0.0648594	0.36186	0.150706	-0.281251	0.169522	-0.0353115	0.207908
A0A0G2KA91	MIER1 transcriptional regulator	Mier1	0.458782	-0.216949	-0.214556	0.121105	-0.275898	0.0870455	0.127654	-0.0835556	-0.043181	0.104756	0.11529	-0.179379	0.177551	-0.3231	0.207881	0.594221	-0.378987	-0.211828	0.264012	0.209202	-0.193867	0.182197	-0.0590029	0.185379
A0A0G2KA92	Chromodomain helicase DNA-binding protein 2	Chd2	0.303999	-0.0496023	-0.254397	0.379413	-0.166346	-0.17923	0.398197	-0.174961	-0.183827	0.377872	-0.118507	-0.282596	0.308647	-0.122777	-0.165018	0.286223	-0.119698	-0.374504	0.342392	0.0479818	-0.125315	0.0446431	-0.239929	0.0871768
A0A0G2KA95	Neural cell adhesion molecule L1	L1cam	0.223953	0.295756	-0.295756	-0.607683	0.0810834	-0.0810834	-0.0307965	0.0143417	-0.0143417	NA	NA	NA	NA	NA	NA	NA	NA	NA	-0.138175	0.426089	0.130394	0.147045	-0.130394	0.147045
A0A0G2KAA1	Uncharacterized protein	Mex3a	0.534927	-0.358029	-0.176898	0.33133	-0.224489	-0.158739	0.351453	-0.174033	-0.282027	1.03159	-0.245656	-0.719886	0.240644	-0.0908716	-0.0956136	0.199071	-0.457218	0.301832	0.44817	0.308556	-0.258383	0.131111	-0.188555	0.224954
A0A0G2KAA3	NADH:ubiquinone oxidoreductase subunit A3	Ndufa3	-1.23111	0.646243	0.656043	-0.889318	0.350626	0.302308	-0.807262	0.377895	0.429366	-0.409625	0.187063	0.202755	-0.911094	0.666279	0.0487241	-0.993028	0.670576	0.422006	-0.873573	0.269593	0.483114	0.205705	0.343534	0.221267
A0A0G2KAD4	Protein LBH	Lbh	-1.61255	0.155683	-0.155683	-2.05004	0.190939	-0.190939	-1.39182	-0.0534787	0.0534787	-0.565489	-0.099618	0.099618	-0.208727	0.419754	-0.419754	0.200948	-0.383107	0.383107	-0.937946	0.879251	0.0383621	0.278429	-0.0383621	0.30198
A0A0G2KAE1	LIM and senescent cell antigen-like-containing domain protein	Lims2	-1.42479	0.244806	-0.244806	-1.54057	0.146232	-0.146232	-1.35408	0.0942869	-0.0942869	NA	NA	NA	NA	NA	NA	NA	NA	NA	-1.43981	0.0941484	0.161775	0.0764539	-0.161775	0.0764539
A0A0G2KAE2	Tumor suppressor candidate 3	Tusc3	0.768629	-0.38892	-0.411705	0.640948	-0.0610925	-0.464871	0.851471	-0.273959	-0.595467	0.440075	-0.144392	-0.349345	0.455621	-0.0570652	-0.398555	0.67597	-0.227115	-0.420435	0.638786	0.165238	-0.192091	0.129876	-0.440063	0.0806724
A0A0G2KAE6	Mitoguardin 2 (Similar to CG12125-PA (Predicted), isoform CRA_a)	Miga2	-0.289507	0.00379438	-0.00379438	-0.366674	0.154678	-0.154678	-0.517036	0.25093	-0.25093	-2.0878	0.0946362	-0.0946362	-2.485	0.0607281	-0.0607281	-2.66238	0.566124	-0.566124	-1.4014	1.12468	0.188482	0.203418	-0.188482	0.221543
A0A0G2KAF1	Lysine (K)-specific demethylase 5C (Fragment)	Kdm5c	NA	NA	NA	NA	NA	NA	NA	NA	NA	-0.179761	-0.151111	0.151111	0.0230501	0.769096	-0.769096	-0.120599	0.604712	-0.604712	-0.0924368	0.104297	0.407566	0.49076	-0.407566	0.116237
A0A0G2KAH4	Dedicator of cytokinesis 6	Dock6	0.295506	0.12125	-0.398643	-0.0927988	0.259209	-0.158923	0.131554	-0.063795	-0.153659	-0.134532	0.265022	-0.265022	-0.206288	0.224082	-0.224082	-0.137854	0.12442	-0.12442	-0.0240687	0.19464	0.155031	0.124645	-0.220791	0.110536
A0A0G2KAH7	Exostosin glycosyltransferase 2	Ext2	NA	NA	NA	NA	NA	NA	NA	NA	NA	0.0893752	0.097091	-0.180219	-0.134954	-0.117507	0.252462	0.0271423	-0.167525	0.140382	-0.00614561	0.11581	-0.062647	0.14058	0.0708749	0.079252
A0A0G2KAI2	PHD finger protein 2	Phf2	0.675633	-0.403034	-0.291847	0.555553	-0.1324	-0.385898	0.683691	-0.324739	-0.302179	0.58834	-0.192821	-0.412682	0.527303	-0.372606	-0.14675	0.527898	-0.320324	-0.168522	0.59307	0.0707551	-0.290988	0.105832	-0.284646	0.0997905
A0A0G2KAI8	Developmentally-regulated GTP-binding protein 2	Drg2	0.337639	0.00191379	-0.378271	0.548146	-0.261022	-0.120278	0.611833	-0.369379	-0.184111	0.300497	-0.148472	-0.0708827	0.280822	-0.0941569	-0.186665	0.29249	-0.0945048	-0.269881	0.395238	0.145764	-0.160937	0.133427	-0.201682	0.0994659
A0A0G2KAI9	Radial spoke head 9 homolog (Similar to RIKEN cDNA 1700027N10 (Predicted), isoform CRA_b)	Rsph9	-1.32558	0.347945	-0.347945	-1.10188	-0.0910668	0.0910668	-1.4199	-0.225761	0.225761	NA	NA	NA	NA	NA	NA	NA	NA	NA	-1.28245	0.163338	0.0103725	0.300003	-0.0103725	0.300003
A0A0G2KAJ3	MYC-associated zinc finger protein	Maz	NA	NA	NA	0.715837	-0.268192	-0.331218	1.09846	-0.601484	-0.530732	0.716214	-0.478787	-0.169387	0.64009	-0.225184	-0.523804	0.637371	-0.246284	-0.372186	0.761595	0.192241	-0.363986	0.167243	-0.385465	0.102772
A0A0G2KAK2	Erythrocyte membrane protein band 4.1	Epb41	-1.25833	0.728924	0.529403	-0.151093	-0.344351	0.344351	-1.5628	0.579588	0.98321	-0.842126	0.516158	0.325967	-0.58292	0.354251	0.228669	-0.610199	0.690604	-0.0804042	-0.834577	0.508085	0.420862	0.397976	0.388533	0.393736
A0A0G2KAK7	Protein unc-13 homolog C	Unc13c	-0.713549	0.5571	0.100422	-0.174958	-0.123149	-0.0391772	-0.130757	0.224092	-0.0933354	NA	NA	NA	NA	NA	NA	NA	NA	NA	-0.339755	0.324469	0.219347	0.340149	-0.0106967	0.0999694
A0A0G2KAL9	Mitochondrial fission factor (RCG23940, isoform CRA_g)	Mff	-0.435219	0.25068	0.202068	-0.139025	0.0957636	0.0326598	-0.122123	0.0381213	0.108129	-0.262977	0.248561	0.216456	-0.195634	0.197939	0.108203	-0.394644	0.23874	0.00627524	-0.25827	0.131613	0.178301	0.0901959	0.112298	0.0766586
A0A0G2KAM3	Pyruvate dehydrogenase E1 component subunit beta (EC 1.2.4.1)	Pdhb	-2.10484	1.03919	1.05557	-1.3169	0.883308	0.377117	-1.30675	0.674033	0.687983	-1.67519	0.58842	1.13769	-0.927664	0.386292	0.503225	-1.43629	0.796183	0.697947	-1.46127	0.3975	0.727904	0.230116	0.743256	0.256519
A0A0G2KAM4	Fascin	Fscn1	-2.37197	0.0512425	-0.0512425	-1.26961	0.365202	-0.365202	-1.97505	-0.323238	0.323238	-1.0095	-0.383957	0.383957	-0.718774	1.31178	-1.31178	-0.730552	0.566918	-0.566918	-1.34591	0.684042	0.264657	0.634003	-0.264657	0.613383
A0A0G2KAM8	DDB1 and CUL4-associated factor 1	Dcaf1	0.575078	-0.30338	-0.319305	0.552562	-0.233075	-0.330021	0.727409	-0.196751	-0.527302	0.903349	-0.31527	-0.546317	0.56351	-0.291648	-0.269426	0.579939	-0.308057	-0.197521	0.650308	0.139767	-0.274697	0.0483261	-0.364982	0.122734
A0A0G2KAN1	Collagen alpha-2(I) chain (Collagen, type I, alpha 2)	NEWGENE_621351	-0.972652	1.02995	-0.0572942	-1.94609	1.00009	0.946006	-2.24847	1.19322	1.05525	-2.46195	1.54936	1.61366	-1.32189	-0.109016	1.85269	-1.79986	0.858723	1.21057	-1.79182	0.560953	0.920388	0.557114	1.10348	0.688341
A0A0G2KAN2	Vacuolar protein sorting-associated protein 33A	Vps33a	1.53994	-0.00653298	0.00653298	1.36234	-0.144717	0.144717	1.61382	-0.161816	0.161816	-0.673482	-0.0485742	0.0485742	-0.779117	-0.0753335	0.0753335	-0.651326	0.276723	-0.276723	0.402029	1.21218	-0.0267086	0.159687	0.0267086	0.178134
A0A0G2KAN5	ERH, mRNA-splicing and mitosis factor	Erh	0.84444	-0.209097	-0.60247	1.08416	-0.365285	-0.610728	0.73735	-0.242346	-0.462455	0.125633	-0.242429	0.00369213	0.682112	-0.130515	-0.551597	0.422766	-0.542607	-0.133245	0.649411	0.33513	-0.288713	0.14559	-0.3928	0.1984
A0A0G2KAN7	Glutaminase kidney isoform, mitochondrial	Gls	0.0237333	-0.169251	0.145518	-0.555277	0.194313	0.360964	-0.310447	0.0285511	0.281896	-0.23879	-0.0349714	0.273762	-0.571243	0.280154	0.29109	-0.45078	0.499624	-0.0488441	-0.350467	0.225766	0.13307	0.240959	0.217398	0.162495
A0A0G2KAT3	Replication protein A subunit	Rpa1	1.37412	-0.603836	-0.661402	1.2234	-0.487583	-0.672882	1.26601	-0.590744	-0.627318	0.95115	-0.528691	-0.423397	1.16536	-0.355762	-0.829462	1.17352	-0.560764	-0.599197	1.19226	0.140493	-0.52123	0.0914181	-0.63561	0.0894721
A0A0G2KAT5	Focal adhesion kinase 1	Ptk2	0.765972	-0.158286	-0.607687	0.205151	-0.167492	-0.0376587	1.09142	-0.693041	-0.398384	0.591274	-0.306246	-0.285028	0.241581	0.0225532	-0.264134	-0.00756039	0.373074	-0.365514	0.481307	0.409412	-0.154906	0.352964	-0.326401	0.20781
A0A0G2KAU2	Armadillo repeat-containing X-linked protein 3	Armcx3	NA	NA	NA	NA	NA	NA	NA	NA	NA	2.44994	-0.0248111	0.0248111	2.44224	0.0666608	-0.0666608	2.70434	-0.0086333	0.0086333	2.53217	0.149155	0.0110721	0.048816	-0.0110721	0.0532409
A0A0G2KAV3	Angiomotin-like protein 2	Amotl2	NA	NA	NA	NA	NA	NA	NA	NA	NA	-2.11098	0.198871	-0.198871	-3.22592	0.0337816	-0.0337816	-2.20093	-0.453445	0.453445	-2.51261	0.619378	-0.0735975	0.339156	0.0735975	0.344521
A0A0G2KAW5	WD repeat domain 48	Wdr48	0.296088	-0.112008	-0.18606	0.203706	-0.0939929	-0.0343162	0.37381	-0.152697	-0.108924	0.301319	-0.194356	-0.104157	0.404921	-0.0966855	-0.305605	0.211544	-0.157235	-0.56087	0.298565	0.0819245	-0.134496	0.0400184	-0.216655	0.205945
A0A0G2KAX0	Proteasome activator subunit 4	Psme4	0.304201	-0.15301	-0.253101	0.566198	-0.191488	-0.489874	0.259124	-0.391164	-0.0973289	0.593701	-0.0328094	-0.647108	0.534593	-0.054061	-0.494346	0.225701	-0.0787258	-0.137169	0.41392	0.168225	-0.15021	0.132596	-0.353154	0.189376
A0A0G2KAX1	EEF1A lysine methyltransferase 1 (EC 2.1.1.-) (N(6)-adenine-specific DNA methyltransferase 2) (Protein-lysine N-methyltransferase N6AMT2)	Eef1akmt1	0.645878	-0.326236	-0.396531	0.673703	-0.389149	-0.33124	0.77305	-0.437926	-0.319309	-0.762428	0.0870062	-0.0870062	-0.838313	0.288545	-0.288545	-1.05904	-0.0294468	0.0294468	-0.0945249	0.874147	-0.134534	0.294192	-0.232197	0.167198
A0A0G2KAX2	Similar to hypothetical protein FLJ10925	RGD1305455	-1.0662	0.538767	0.524759	-0.311629	0.289295	-0.0637894	-0.625321	0.377616	0.247705	-1.36238	0.310425	-0.310425	-1.02342	0.119584	-0.119584	-1.16905	-0.235952	0.235952	-0.926333	0.386394	0.233289	0.266964	0.0857695	0.262028
A0A0G2KAZ7	Heterogeneous nuclear ribonucleoprotein D-like	Hnrnpdl	1.24734	-0.610287	-0.405408	1.19353	-0.378587	-0.764987	1.44099	-0.7408	-0.681049	1.19958	-0.568883	-0.802886	0.832631	-0.247589	-0.769079	0.939809	-0.454141	-0.548703	1.14231	0.220477	-0.500048	0.176322	-0.662019	0.155842
A0A0G2KB10	Histone-lysine N-methyltransferase (EC 2.1.1.43)	Setd2	0.747902	-0.389836	-0.488697	0.574803	-0.3524	-0.269062	0.714123	-0.392167	-0.337384	0.615865	-0.216568	-0.427148	0.636347	-0.40884	-0.108885	0.67542	-0.329	-0.209863	0.660743	0.0642753	-0.348135	0.0707914	-0.30684	0.142415
A0A0G2KB11	StAR-related lipid transfer domain-containing 10	Stard10	-0.965152	0.465962	0.499191	-0.499768	0.416945	0.0828224	-0.350884	0.394173	-0.0432888	1.57773	0.0196271	-0.0196271	1.78577	0.33755	-0.33755	1.76388	0.414999	-0.414999	0.55193	1.28578	0.341543	0.163081	-0.0389086	0.365699
A0A0G2KB18	Protein tyrosine phosphatase domain-containing 1	Ptpdc1	0.350119	-0.268438	-0.0905085	0.479225	-0.288951	-0.265243	0.470327	-0.151056	-0.477005	-0.63728	0.401721	-0.401721	-0.640955	-0.0201163	0.0201163	-0.936556	-0.172148	0.172148	-0.15252	0.652374	-0.0831648	0.256239	-0.173702	0.252028
A0A0G2KB30	F-box and leucine-rich repeat protein 19	Fbxl19	-0.0690238	0.0924168	-0.0924168	-0.0255677	0.0449968	-0.0194291	0.602955	-0.142689	0.142689	0.0080899	-0.0184561	0.0184561	-0.467375	-0.0115812	0.0115812	-0.547758	-0.393261	0.393261	-0.0831131	0.411356	-0.0714289	0.176319	0.0756902	0.191117
A0A0G2KB52	Microtubule-associated protein 7	Map7	-0.189383	0.155541	0.0338424	0.0649568	-0.290657	0.2257	0.0501132	-0.073298	0.0231847	-0.536758	0.288901	0.247857	-0.518624	0.272713	0.245912	-0.640336	0.140968	0.499369	-0.295005	0.312262	0.0823613	0.224078	0.212644	0.194361
A0A0G2KB56	Glutamine fructose-6-phosphate transaminase 1, isoform CRA_a (Glutamine--fructose-6-phosphate aminotransferase [isomerizing] 1)	Gfpt1	0.740932	-0.384554	-0.356378	0.367713	-0.501233	0.0616377	0.382427	-0.510328	0.204342	0.219218	-0.026616	-0.171214	0.191734	-0.408867	0.122628	0.261274	-0.331593	0.0834293	0.36055	0.201767	-0.360532	0.177475	-0.009259	0.219022
A0A0G2KB60	Ribosomal protein S6 kinase C1	Rps6kc1	0.1137	-0.0826651	-0.143653	0.0849275	-0.279066	0.380863	0.291013	-0.163292	0.0915689	-2.95082	-0.321092	0.321092	-2.77189	-0.137557	0.137557	-3.61866	0.280008	-0.280008	-1.47529	1.81832	-0.117277	0.214139	0.0845699	0.257129
A0A0G2KB61	Protein phosphatase 1, regulatory subunit 13B	Ppp1r13b	0.116534	0.0752373	-0.191772	-0.0879839	0.144498	-0.0565139	-0.0281008	0.0922335	-0.0641327	NA	NA	NA	NA	NA	NA	NA	NA	NA	0.000149889	0.105145	0.10399	0.0360958	-0.104139	0.0759873
A0A0G2KB73	Replication timing regulatory factor 1	Rif1	1.11339	-0.56699	-0.501308	0.793162	-0.334122	-0.491029	0.823502	-0.402935	-0.471593	0.513154	-0.169514	-0.335004	0.490596	-0.148211	-0.400458	0.431473	-0.301239	-0.184026	0.694213	0.262866	-0.320502	0.1553	-0.397236	0.132147
A0A0G2KB92	Serine/threonine-protein kinase DCLK1	Dclk1	0.577518	-0.186613	-0.392901	0.676582	-0.178283	-0.713826	0.890043	-0.289083	-0.600959	1.39108	-0.696614	-0.598052	0.779802	-0.250431	-0.554922	0.764221	-0.864939	-0.0523049	0.84654	0.286671	-0.410994	0.294207	-0.485494	0.256895
A0A0G2KB97	Nuclear transcription factor Y subunit alpha	Nfya	0.563279	-0.0122207	-0.551058	0.0506465	-0.117275	-0.143233	0.290922	-0.169056	-0.121866	0.161413	-0.0354785	-0.125934	-0.00576743	-0.140388	0.146156	-0.00128684	-0.0803091	0.081596	0.176534	0.22072	-0.0924545	0.0610125	-0.119057	0.272859
A0A0G2KBA5	Purkinje cell protein 4-like 1	Pcp4l1	-2.0872	1.20514	0.882067	-1.76013	0.992699	0.767427	-1.59222	1.03291	0.559305	-1.12932	0.554902	0.574415	-0.985538	0.536376	0.449161	-1.27664	0.50173	0.774914	-1.47184	0.416698	0.803959	0.307882	0.667881	0.176862
A0A0G2KBB9	Ankyrin 2	Ank2	-0.0486444	0.0912176	-0.0425732	-0.261827	0.0913562	0.170471	-0.249189	0.193593	0.0555955	-2.75556	0.133809	-0.133809	-2.94001	0.0841386	-0.0841386	NA	NA	NA	-1.25105	1.46152	0.118823	0.0461917	-0.00689097	0.113395
A0A0G2KBC1	Centrosomal protein POC5	Poc5	-1.80281	0.153682	-0.153682	-2.05004	-0.102849	0.102849	-1.78501	-0.122739	0.122739	-0.0421775	0.100932	-0.0587547	-0.0437066	0.17394	-0.161936	-0.049138	0.0685199	-0.213591	-0.962146	1.00904	0.0452479	0.128152	-0.060396	0.160209
A0A0G2KBC7	ATP-dependent 6-phosphofructokinase (ATP-PFK) (Phosphofructokinase) (EC 2.7.1.11) (Phosphohexokinase)	Pfkm	-0.646554	0.286314	0.360239	-0.475235	0.2739	0.107897	-0.298044	0.1034	0.230361	-0.350749	0.150459	0.0760215	0.0121347	0.093662	0.0889563	-0.523262	0.422418	0.0999765	-0.380285	0.228904	0.221692	0.12857	0.160575	0.117135
A0A0G2QBZ5	RCG60716 (Retinoic acid receptor RXR-beta)	Rxrb	0.234457	-0.212389	0.00798853	0.190493	-0.173686	-0.00567139	0.457805	-0.250772	-0.207033	0.172955	0.0127198	-0.19587	0.31615	-0.295416	-0.0611087	0.192093	0.00134209	-0.304659	0.260659	0.109498	-0.153034	0.130446	-0.127726	0.1364
A0A0G2QC02	Ski2-like RNA helicase	Skiv2l	-0.0864469	0.0887797	0.00430269	0.109727	-0.0848524	-0.00949641	-0.0789424	0.0477649	0.0257027	-0.189312	0.148212	0.0438916	-0.26916	0.157546	0.0938582	-0.32628	0.0740383	0.0337882	-0.140069	0.156699	0.0719148	0.087866	0.0320078	0.0397817
A0A0G2QC04	Plastin 1	Pls1	-0.932097	0.239113	0.695346	-0.768233	0.143805	0.620914	-1.05124	0.428011	0.528501	-0.635297	0.415153	0.220144	-1.08774	0.774791	0.312948	-1.20599	0.963787	0.242206	-0.946767	0.213115	0.49411	0.315505	0.436677	0.195599
A0A0G2QC06	Serotransferrin	Tf	0.238337	-0.0937187	-0.155181	-0.0454262	-0.0872095	0.192481	0.25398	-0.201202	-0.0578403	0.311503	-0.0215746	-0.298962	0.0560241	0.0816126	-0.0869687	0.328545	-0.00448055	-0.201226	0.190494	0.150838	-0.0544287	0.0961686	-0.101283	0.152862
A0A0G2QC09	E1A binding protein p300, isoform CRA_b	Ep300	-0.9534	0.280845	-0.280845	-1.17403	-0.123643	0.123643	-1.23392	-0.0728728	0.0728728	-0.164527	-0.0691659	0.0691659	-0.533099	-0.409915	0.409915	-0.527402	-0.0472588	0.0472588	-0.764396	0.422725	-0.0736685	0.21998	0.0736685	0.245933
A0A0G2QC17	Protein phosphatase 2C, magnesium dependent, catalytic subunit, isoform CRA_a ([Pyruvate dehydrogenase [acetyl-transferring]]-phosphatase 1, mitochondrial)	Pdp1	-0.690465	0.40767	0.272525	-0.319799	0.283848	0.0946955	-0.10037	0.179487	0.067431	-0.311181	0.192229	0.19066	-0.237176	0.0958182	0.0270354	-0.764567	0.640184	0.102485	-0.403926	0.263741	0.299873	0.19769	0.125805	0.0940213
A0A0G2QC21	Rho guanine nucleotide exchange factor 7	Arhgef7	0.286408	-0.0819897	-0.213667	0.22766	-0.00693539	-0.203993	0.498819	-0.225195	-0.350195	0.440328	-0.0602293	-0.239671	0.107687	-0.106616	-0.0597516	0.268561	-0.0290544	-0.111733	0.304911	0.143155	-0.0850034	0.0774192	-0.196502	0.111227
A0A0G2QC22	PAXX, non-homologous end joining factor	Paxx	0.302748	-0.297105	-0.00564308	0.208498	-0.206772	0.253538	0.168994	-0.196709	0.0277149	-0.0211269	0.0337226	-0.175408	-0.00236022	-0.362785	0.0299693	0.353698	-0.332255	0.0515622	0.168409	0.154319	-0.226984	0.144037	0.0302889	0.103837
A0A0G2QC27	Nucleolar protein 6	Nol6	0.623002	-0.160052	-0.497145	0.503803	-0.243421	-0.38832	0.682401	-0.284795	-0.408833	0.532322	-0.0520749	-0.493377	0.21666	-0.0332948	-0.183366	0.184967	-0.11094	-0.154769	0.457193	0.208802	-0.14743	0.101679	-0.354302	0.149749
A0A0G2QC33	Cysteine protease (EC 3.4.22.-)	Atg4b	0.286924	0.0753756	-0.171071	0.378986	-0.142301	-0.0245603	0.369455	-0.133092	-0.236362	0.0832413	-0.0251756	-0.00180654	0.00403183	0.145033	-0.193867	-0.0662439	0.201556	-0.135312	0.176066	0.1938	0.0202326	0.143862	-0.127163	0.0802382
A0A0G2QC34	MLLT3, super elongation complex subunit	Mllt3	0.961292	-0.827085	-0.134207	0.390508	-0.202807	-0.1877	0.860762	-0.522994	-0.337768	0.609771	-0.0454435	-0.383586	0.230755	-0.218907	0.00856581	-0.0098286	-0.281819	0.27743	0.50721	0.373921	-0.349843	0.280639	-0.126211	0.232617
A0A0G2QC38	Serine and arginine-rich-splicing factor 11 (Similar to splicing factor p54, isoform CRA_c)	Srsf11	0.711119	-0.374056	-0.350521	0.558931	-0.321642	-0.154888	0.587002	-0.348327	-0.238676	0.293524	-0.215426	-0.0714223	0.534967	-0.144983	-0.311638	0.668138	-0.340101	-0.327004	0.558947	0.146213	-0.290756	0.0900738	-0.242358	0.0798195
A0A0G2QC39	Taxilin gamma	Txlng	0.737312	-0.146605	-0.456986	0.384676	-0.169152	-0.183889	0.745138	-0.665819	-0.119768	0.180012	0.0360742	-0.216086	-0.333449	0.167466	0.165983	-0.227108	-0.115921	0.343029	0.247764	0.463397	-0.148993	0.283905	-0.077953	0.31207
A0A0G2QC40	Makorin ring finger protein 1 (RCG28025, isoform CRA_a)	Mkrn1	1.66985	-0.0252773	0.0252773	1.57674	-0.0555746	0.0555746	1.67691	0.0952364	-0.0952364	0.226525	0.0108344	-0.23736	0.135587	-0.202305	0.0667182	0.472594	-0.385767	-0.0868263	0.959702	0.755438	-0.0938089	0.173123	-0.0453087	0.0783416
A0A0G2QC52	RAB, member of RAS oncogene family-like 2	Rabl2	0.725605	-0.315653	-0.409952	0.576086	-0.20969	-0.366396	0.607909	-0.22515	-0.382759	0.395525	-0.344612	-0.0509134	0.353481	-0.18057	-0.172911	0.177606	0.040057	-0.217663	0.472702	0.20009	-0.205936	0.136241	-0.266766	0.106986
A0A0G2QC59	RCG45649, isoform CRA_a (SPOUT domain-containing methyltransferase 1)	Spout1	0.617201	-0.371828	-0.316149	0.464023	-0.339681	-0.221745	0.386266	-0.253707	-0.181443	0.611073	-0.103392	-0.412462	0.613082	-0.432184	-0.145921	0.741172	-0.564991	-0.135308	0.572136	0.126517	-0.344297	0.157131	-0.235505	0.073173
A0A0G2QC64	WD repeat domain 34	Wdr34	-0.449448	0.250855	-0.250855	-0.959586	-0.218771	0.218771	-0.92137	-0.229036	0.229036	0.221778	-0.0877753	-0.0539583	-0.182583	0.432756	-0.0370011	-0.456861	0.0356101	0.367289	-0.458012	0.44818	0.0306066	0.266036	0.0788802	0.246942
A0A0H2UH90	von Willebrand factor A domain-containing protein 5A	Vwa5a	0.370996	-0.162165	-0.188932	0.270879	-0.320695	0.0668248	0.369063	-0.350633	-0.106518	0.145505	0.0383898	-0.127797	0.21164	-0.084971	-0.141197	0.320897	-0.214045	-0.18291	0.281497	0.0902407	-0.182353	0.146341	-0.113422	0.104639
A0A0H2UH92	Graves disease carrier protein	Slc25a16	NA	NA	NA	0.295456	-0.541156	0.541156	1.63188	-0.0410276	0.0410276	NA	NA	NA	NA	NA	NA	NA	NA	NA	0.96367	0.944997	-0.291092	0.353644	0.291092	0.353644
A0A0H2UH94	GRIP and coiled-coil domain-containing protein 2	Gcc2	0.320863	-0.0557405	-0.251522	0.165438	-0.0529919	-0.159489	0.339581	-0.119332	-0.22157	0.11828	0.0619704	-0.154583	-0.105795	0.0527431	0.0577185	0.248435	-0.17519	-0.0320304	0.181134	0.164733	-0.0480902	0.0933735	-0.126913	0.13085
A0A0H2UH97	Anaphase-promoting complex subunit 5 (Anaphase-promoting complex subunit 5 (Predicted))	Anapc5	0.556357	-0.253653	-0.290871	0.527065	-0.233539	-0.26106	0.691939	-0.290803	-0.368061	0.293953	-0.147686	-0.286678	0.204912	0.00477506	-0.197384	0.140473	0.196375	-0.336836	0.40245	0.220202	-0.120755	0.187805	-0.290148	0.0665198
A0A0H2UHA3	Volume-regulated anion channel subunit LRRC8D	Lrrc8d	NA	NA	NA	NA	NA	NA	NA	NA	NA	1.11308	0.00695527	-0.00695527	1.14745	0.111899	-0.111899	1.07431	0.443694	-0.443694	1.11161	0.0365957	0.187516	0.227977	-0.187516	0.234615
A0A0H2UHA7	Solute carrier family 15 (H+/peptide transporter), member 2, isoform CRA_a (Solute carrier family 15 member 2)	Slc15a2	0.427532	-0.131193	-0.296338	-0.0434063	-0.10489	0.0209824	0.171326	-0.0493943	-0.259705	0.583041	-0.025471	-0.444245	0.136167	-0.0149823	-0.224554	0.615806	-0.0696561	-0.613715	0.315078	0.26686	-0.0659311	0.0453807	-0.302929	0.226698
A0A0H2UHB1	3-keto-steroid reductase (Hydroxysteroid (17-beta) dehydrogenase 7, isoform CRA_b)	Hsd17b7	0.69839	-0.373117	-0.325273	0.521447	-0.336032	-0.185416	0.541472	-0.30158	-0.239892	-0.901998	0.164524	-0.164524	-0.993677	0.163345	-0.163345	-1.23354	0.0418554	-0.0418554	-0.227984	0.90151	-0.106834	0.256945	-0.186718	0.104235
A0A0H2UHB3	Carbonic anhydrase 4	Car4	-1.55864	0.980291	0.578349	-1.19391	1.01001	0.291359	-1.61309	0.907317	0.709924	-1.45709	1.10464	0.114656	-0.921214	0.566202	0.5301	-0.993742	0.861032	0.140144	-1.28961	0.295796	0.904915	0.186158	0.394089	0.230015
A0A0H2UHB7	Anion exchange protein	Slc4a4	-0.0417923	0.380052	-0.380052	0.732212	-0.66617	0.66617	-0.0484732	0.604877	-0.604877	-0.154809	0.601058	-0.517224	0.618091	-0.236891	-0.372274	0.60613	0.00213946	-0.474221	0.285227	0.406325	0.114178	0.508581	-0.280413	0.511373
A0A0H2UHC3	Tyrosyl-DNA phosphodiesterase 1	Tdp1	-0.277572	0.479888	-0.202316	0.417993	-0.156891	-0.208793	-0.160478	-0.00266123	-0.213669	0.132175	-0.325202	0.193027	0.00468553	0.146345	-0.323242	-0.0580863	-0.113112	0.00233561	0.00978634	0.244053	0.00472775	0.28098	-0.125443	0.118118
A0A0H2UHC8	Ubiquitin-like domain-containing CTD phosphatase 1	Ublcp1	0.316587	-0.236866	-0.200649	0.0106253	-0.137419	0.0977505	0.209984	-0.234335	-0.00368939	0.116812	-0.00333288	-0.164887	0.0601103	-0.0866914	0.0150761	0.435767	-0.256818	-0.095806	0.191648	0.161995	-0.159244	0.101225	-0.0587007	0.114255
A0A0H2UHD0	OTU domain-containing protein 5	Otud5	-2.83494	-0.288579	0.288579	-2.62654	-0.253668	0.253668	-3.3206	-0.133983	0.133983	NA	NA	NA	NA	NA	NA	NA	NA	NA	-2.92736	0.356142	-0.22541	0.0810798	0.22541	0.0810798
A0A0H2UHD3	GSK3B-interacting protein (Similar to RIKEN cDNA 4933433P14 gene)	Gskip	-0.462398	0.208169	0.254229	-0.458878	0.181369	0.277509	-0.387006	0.245979	0.141027	NA	NA	NA	NA	NA	NA	NA	NA	NA	-0.436094	0.0425482	0.211839	0.0324609	0.224255	0.0730115
A0A0H2UHE1	Succinate--CoA ligase [ADP/GDP-forming] subunit alpha, mitochondrial (EC 6.2.1.4) (EC 6.2.1.5) (Succinyl-CoA synthetase subunit alpha) (SCS-alpha)	Suclg1	-1.55908	0.740162	0.800109	-0.743139	0.727343	0.059027	-1.06169	0.642386	0.416928	-1.15024	0.466961	0.89132	-1.12289	0.444274	0.459961	-1.19146	0.747232	0.409585	-1.13808	0.261644	0.62806	0.138969	0.506155	0.262718
A0A0H2UHE5	Protein phosphatase 1A	Ppm1a	-0.0212599	0.0108691	0.0148367	-0.111839	-0.000682126	0.112505	0.216513	-0.0664874	-0.198498	0.0759782	-0.0349256	-0.0114196	-0.15056	0.097544	0.0213091	0.000683371	0.200664	-0.146908	0.00158594	0.132864	0.034497	0.0983866	-0.0346958	0.129008
A0A0H2UHF3	Queuine tRNA-ribosyltransferase catalytic subunit 1 (EC 2.4.2.29) (Guanine insertion enzyme) (tRNA-guanine transglycosylase)	Qtrt1	0.503516	-0.0969808	-0.335681	0.428873	-0.344655	-0.0842183	0.295611	-0.307541	0.201388	0.121856	-0.128978	-0.109653	0.20233	0.193841	-0.324281	0.104888	0.309217	-0.295171	0.276179	0.163698	-0.0625163	0.264253	-0.157936	0.230314
A0A0H2UHF6	PRA1 family protein	Arl6ip5	-0.0440775	0.139991	0.0249785	-0.426747	0.128854	0.297892	-0.132007	0.0236221	0.101875	-0.0946033	0.0881039	-0.0488526	-0.0541384	-0.279515	0.408957	0.179175	-0.0409573	-0.169697	-0.0953996	0.195376	0.0100166	0.157306	0.102526	0.227818
A0A0H2UHG0	Tyrosine--tRNA ligase (EC 6.1.1.1) (Tyrosyl-tRNA synthetase)	Yars	0.401744	-0.200004	-0.258086	0.446662	-0.244083	-0.144136	0.388689	-0.235157	-0.155975	0.429071	-0.147118	-0.25588	0.555299	-0.250085	-0.213271	0.524187	-0.287317	-0.242437	0.457609	0.0674997	-0.227294	0.0482471	-0.211631	0.05092
A0A0H2UHG3	Cullin-5	Cul5	0.480178	-0.173577	-0.287439	0.0479832	-0.151099	0.128017	0.321743	-0.25351	-0.0379206	0.337806	-0.0673708	-0.238722	0.258348	-0.147603	-0.0699455	0.103619	-0.0178003	-0.0858187	0.258279	0.159835	-0.13516	0.0827769	-0.098638	0.148128
A0A0H2UHG5	Replication initiator 1	Repin1	-0.669355	-0.00147676	0.00147676	-0.967579	-0.119906	0.119906	-0.494464	-0.100846	0.100846	-0.73067	-0.197408	0.197408	-0.711838	-0.192752	0.192752	-0.422654	-0.069532	0.069532	-0.666093	0.192814	-0.113653	0.0748395	0.113653	0.0699768
A0A0H2UHG6	Receptor for retinol uptake STRA6	Stra6	-0.731225	0.23445	0.496775	-0.467033	0.370384	0.0966493	-0.211918	0.180394	0.0315237	0.51146	0.394188	-0.394188	0.231717	0.075893	-0.075893	0.207035	0.558407	-0.558407	-0.0766607	0.473414	0.302286	0.172855	-0.0672567	0.379038
A0A0H2UHH5	Keratin, type II cytoskeletal 75	Krt75	-1.12553	1.10083	-1.10083	0.456448	0.304457	-0.304457	-0.39356	1.89123	-1.89123	-0.0425362	-0.945464	0.945464	-0.216069	-0.987933	0.987933	0.238579	-0.0998781	0.0998781	-0.180445	0.554997	0.21054	1.13975	-0.21054	1.10585
A0A0H2UHI6	Ankyrin repeat domain-containing protein 54	Ankrd54	1.903	0.108719	-0.108719	1.89482	0.0819792	-0.0819792	0.226605	-0.514092	0.287486	-2.93006	-0.318349	0.318349	NA	NA	NA	NA	NA	NA	0.27359	2.27662	-0.160436	0.306169	0.103784	0.221434
A0A0H2UHI7	ATPase family AAA domain-containing protein 1	Atad1	-0.0789351	0.0470329	0.0319023	0.0590032	-0.0718555	0.023862	-0.00620196	0.0175752	-0.0238216	0.0922943	0.0425576	-0.122916	0.0488639	-0.217541	0.0656179	0.0359036	0.0619864	-0.147762	0.0251547	0.0602479	-0.0200408	0.107937	-0.0288529	0.0833514
A0A0H2UHJ1	Protein S100-A9	S100a9	-0.108288	0.0740162	0.034272	-0.637692	0.120566	0.517125	-1.29644	0.307099	0.989341	-1.12137	1.2157	-0.0943302	-1.54428	0.971168	0.573107	-1.35419	0.627969	0.726224	-1.01038	0.538529	0.552754	0.468306	0.457623	0.350015
A0A0H2UHJ2	Cyclin-D1-binding protein 1	Ccndbp1	0.616196	0.156608	-0.156608	0.19878	-0.0851373	0.0851373	0.678569	-0.111335	0.111335	NA	NA	NA	NA	NA	NA	NA	NA	NA	0.497848	0.260872	-0.0132878	0.147716	0.0132878	0.147716
A0A0H2UHJ4	Integrator complex subunit 12	Ints12	0.909316	-0.407242	-0.502074	0.671884	-0.391681	-0.387256	0.59792	-0.453163	-0.215653	0.60103	-0.251689	-0.355745	0.328864	-0.319464	-0.0378429	0.577504	-0.245142	-0.459965	0.61442	0.186345	-0.34473	0.086119	-0.326422	0.1922
A0A0H2UHJ5	Zinc finger RNA-binding protein	Zfr	0.711044	-0.350609	-0.383923	0.406627	-0.227875	-0.160254	0.594413	-0.378168	-0.218623	0.589868	-0.365191	-0.276488	0.345204	-0.205845	-0.149055	0.516658	-0.258245	-0.288689	0.527302	0.134175	-0.297656	0.0757616	-0.246172	0.097688
A0A0H2UHK0	Swi5-dependent recombination DNA repair protein 1 homolog	Sfr1	1.26501	-0.608881	-0.654186	0.737663	-0.421572	-0.316091	0.928108	-0.448018	-0.407368	0.752512	-0.375518	-0.26871	0.712302	-0.650203	-0.284166	1.06377	-0.767279	-0.314121	0.909893	0.220721	-0.545245	0.153571	-0.374107	0.151972
A0A0H2UHK1	Complement C1q subcomponent subunit C (Complement component 1, q subcomponent, gamma polypeptide)	C1qc	-1.12043	0.523122	0.597306	-0.139348	-0.215157	0.354505	-1.16915	0.583236	0.585912	-0.972878	0.295168	0.67771	-0.937803	0.288939	0.648864	-0.746064	0.421074	0.32499	-0.847611	0.37778	0.316064	0.285884	0.531548	0.150649
A0A0H2UHK3	FAST kinase domain-containing protein 2, mitochondrial (Similar to RIKEN cDNA 2810421I24, isoform CRA_a)	Fastkd2	-0.512689	0.343869	0.310439	-0.32716	0.0835817	0.114344	0.000641148	0.0164436	0.076472	0.0216298	-0.277855	0.256225	-0.459173	0.290881	0.168292	-0.764245	0.517299	0.246946	-0.340166	0.306915	0.16237	0.281685	0.195453	0.0956656
A0A0H2UHL1	Fatty acyl-CoA reductase (EC 1.2.1.84)	Far1	0.42376	-0.285838	-0.282647	0.681068	-0.31258	-0.244084	0.442818	-0.305086	-0.19875	0.209077	-0.198769	-0.316562	0.437934	-0.137751	-0.296581	0.0930086	-0.0446632	-0.42636	0.381277	0.205635	-0.214115	0.107607	-0.294164	0.0853315
A0A0H2UHL9	Drebrin (Drebrin 1, isoform CRA_a)	Dbn1	0.856473	0.268685	-0.268685	0.315355	0.76477	-0.76477	1.11578	0.169924	-0.169924	NA	NA	NA	NA	NA	NA	NA	NA	NA	0.762537	0.408398	0.401126	0.318773	-0.401126	0.318773
A0A0H2UHM5	Protein disulfide-isomerase (EC 5.3.4.1)	Pdia3	-0.136834	0.138331	-0.00275986	-0.246638	0.123919	0.0871712	-0.274249	0.0527802	0.243834	-0.28389	0.0972878	0.187099	-0.444642	0.137273	0.354204	0.00050844	-0.0335876	0.06119	-0.230957	0.150345	0.0860005	0.0668393	0.155123	0.146344
A0A0H2UHP0	CCCTC-binding factor, isoform CRA_a (Transcriptional repressor CTCF)	Ctcf	0.620071	-0.310047	-0.344548	0.332915	-0.267303	-0.0523587	0.56449	-0.298368	-0.359081	0.582146	-0.303407	-0.263688	0.255574	-0.276827	0.00109787	0.57128	-0.349322	-0.0983247	0.487746	0.153079	-0.300879	0.0288073	-0.18615	0.169166
A0A0H2UHP1	Retinal dehydrogenase 1	Aldh1a1	-1.13415	0.889158	0.363692	-1.04114	0.913641	0.126091	-0.576026	0.922618	-0.102243	-1.15012	1.28794	-0.137819	-0.969018	1.18457	-0.235459	-1.46186	1.38015	0.0483508	-1.05539	0.289084	1.09635	0.215188	0.0104354	0.228237
A0A0H2UHP4	Cullin-7 (RCG64568)	Cul7	0.917371	-0.290277	-0.61413	0.72499	-0.320179	-0.404811	0.735459	-0.393469	-0.417339	0.369995	-0.11258	-0.264759	0.565657	-0.159038	-0.406619	0.402524	-0.153189	-0.321596	0.619333	0.212383	-0.238122	0.112085	-0.404875	0.108345
A0A0H2UHP5	Chromodomain-helicase-DNA-binding protein 5	Chd5	NA	NA	NA	NA	NA	NA	NA	NA	NA	0.782457	-0.0871859	-0.695272	0.321491	-0.18155	-0.139941	0.610739	0.33221	-0.942949	0.571562	0.232967	0.0211579	0.273479	-0.59272	0.567812
A0A0H2UHQ0	4F2 cell-surface antigen heavy chain (Solute carrier family 3 (Activators of dibasic and neutral amino acid transport), member 2, isoform CRA_b)	Slc3a2	-0.131189	0.155751	-0.0565165	-0.169452	0.0544371	0.0930481	-0.162472	0.135038	-0.0116386	0.0325494	0.222152	-0.0930706	0.222111	-0.123232	0.0056289	0.436258	-0.0402134	-0.48951	0.0379677	0.246733	0.0673221	0.129937	-0.0920097	0.228859
A0A0H2UHQ9	Synaptopodin	Synpo	-0.581213	0.41075	0.170463	-0.868447	0.744058	0.124388	-0.546153	0.458881	0.0872713	-0.5889	0.538035	0.0401013	-0.918832	0.695019	0.205039	-0.657072	0.257643	0.274381	-0.693436	0.15998	0.517398	0.182	0.150274	0.0724935
A0A0H2UHS1	UPF0696 protein C11orf68 homolog (Basophilic leukemia-expressed protein Bles03)	Bles03	-0.107039	-0.0283672	0.00450147	0.0447454	-0.0287456	-0.0159998	0.209256	-0.152254	-0.0489692	-0.189361	0.0137424	0.15	-0.0209973	0.0054247	0.0602999	-0.151788	0.173797	-0.0220094	-0.035864	0.147559	-0.00273369	0.105063	0.0213038	0.0409157
A0A0H2UHS4	Zinc finger protein neuro-d4	Dpf1	-0.466965	-0.301703	0.301703	0.05506	-0.481528	0.426468	0.721196	-0.194365	-0.526831	-0.51245	-0.149936	0.149936	-1.57025	-0.151021	0.151021	-1.87097	0.331786	-0.331786	-0.607396	0.97534	-0.157794	0.270794	0.0284184	0.413296
A0A0H2UHS5	Biorientation of chromosomes in cell division protein 1 (Hypothetical LOC287173)	Bod1	0.896091	-0.289468	-0.386018	1.26041	-0.389606	-0.870805	0.917725	-0.431358	-0.664422	0.640899	-0.563086	-0.0132962	0.573726	-0.334374	-0.33004	0.416979	-0.0982805	-0.401435	0.784305	0.302262	-0.351029	0.155472	-0.444336	0.229923
A0A0H2UHS7	60S ribosomal protein L18	Rpl18	0.574568	-0.17661	-0.42063	0.628976	0.0107002	-0.341305	0.618383	-0.425082	-0.281017	0.710056	-0.193219	-0.139705	0.0167112	-0.0748667	-0.083963	0.900593	-0.184131	-0.823581	0.574881	0.296895	-0.173868	0.146603	-0.348367	0.272414
A0A0H2UHS9	GRAM domain containing 1A, isoform CRA_a (Protein Aster-A)	Gramd1a	0.388197	-0.122019	-0.141208	0.171618	-0.194258	0.0226406	0.3261	-0.06185	-0.138491	-0.216994	-0.202707	0.202707	-0.523958	-0.109458	0.109458	-0.632181	-0.065825	0.065825	-0.0812031	0.440045	-0.12602	0.0609409	0.0201551	0.116843
A0A0H2UHT3	39S ribosomal protein L22, mitochondrial	Mrpl22	-0.141038	0.0412343	0.176395	0.0904211	-0.107756	0.0500732	0.142546	0.000930762	-0.195618	-0.0704795	0.344859	-0.0740585	-0.163734	0.141969	0.383509	-0.570342	0.26329	0.307052	-0.118771	0.253304	0.114088	0.169482	0.107892	0.228671
A0A0H2UHT5	Protein phosphatase 1G	Ppm1g	0.922464	-0.390044	-0.400931	0.758852	-0.413501	-0.273789	0.955832	-0.597887	-0.340211	1.03009	-0.366377	-0.658056	0.756694	-0.449294	-0.410825	0.902058	-0.614614	-0.339441	0.887665	0.109632	-0.471953	0.1077	-0.403875	0.0553689
A0A0H2UHU1	60S ribosomal protein L37a	Rpl37a	0.661174	-0.466273	-0.1949	0.419409	-0.223228	-0.20461	0.366633	-0.201978	-0.226899	0.462322	-0.334082	-0.175443	-0.431685	0.0436083	0.362286	0.881616	-0.239783	-0.377704	0.393245	0.446535	-0.236956	0.168616	-0.136212	0.284103
A0A0H2UHV1	Capping protein, Arp2/3 and myosin-I linker protein 3	Carmil3	NA	NA	NA	NA	NA	NA	NA	NA	NA	0.339026	-0.0852553	-0.377292	0.262681	-0.377101	0.11442	0.186859	-0.06875	0.481478	0.262856	0.0760838	-0.177035	0.173458	0.0728685	0.259549
A0A0H2UHV2	Mediator of RNA polymerase II transcription subunit 23	Med23	0.477868	-0.138769	-0.328311	0.641888	-0.379633	-0.262255	0.738726	-0.367811	-0.372025	0.360456	-0.0136598	-0.31915	0.527951	-0.0585061	-0.369991	0.461735	-0.205552	-0.214694	0.534771	0.135703	-0.193988	0.154101	-0.311071	0.0691785
A0A0H2UHV7	Alanine--tRNA ligase, mitochondrial	Aars2	NA	NA	NA	NA	NA	NA	NA	NA	NA	NA	NA	NA	-1.34428	0.34103	-0.34103	NA	NA	NA	-1.34428	#DIV/0!	0.34103	#DIV/0!	-0.34103	#DIV/0!
A0A0H2UHV9	Coatomer subunit gamma	Copg2	0.652597	-0.247459	-0.319495	0.451784	-0.201405	-0.159438	0.364778	-0.301979	-0.222758	0.329332	-0.0361643	-0.308	0.273537	-0.118131	-0.172562	0.525401	-0.232944	-0.244138	0.432905	0.139959	-0.189681	0.096587	-0.237732	0.0639138
A0A0H2UHW1	Sodium-coupled neutral amino acid transporter 5	Slc38a5	1.36119	-1.16149	-0.199703	0.670918	-0.241003	-0.429915	1.27019	-0.635104	-0.63509	1.03885	-0.324321	-0.714534	0.919947	0.00921479	-0.929162	-2.04812	0.605598	-0.605598	0.535496	1.28966	-0.291184	0.595614	-0.585667	0.269599
A0A0H2UHX1	Reticulon	Rtn3	-0.643515	0.219474	-0.219474	-0.613942	-0.0771497	0.0771497	0.300305	-0.0155704	0.0155704	NA	NA	NA	NA	NA	NA	NA	NA	NA	-0.31905	0.536581	0.0422513	0.156537	-0.0422513	0.156537
A0A0H2UHX3	40S ribosomal protein S4	Rps4x	0.694615	-0.30157	-0.290071	0.505639	-0.25428	-0.251318	0.502298	-0.327477	-0.271333	0.668824	-0.254783	-0.335513	0.375523	-0.226739	-0.228502	0.964111	-0.593937	-0.400662	0.618501	0.206422	-0.326464	0.135983	-0.296233	0.0668199
A0A0H2UHX9	Tetratricopeptide repeat protein 30B	Ttc30b	1.16126	-0.387153	-0.712185	0.497473	-0.113685	-0.353195	0.515207	-0.2422	-0.248218	-1.24556	0.318521	-0.318521	-1.7153	-0.291247	0.291247	-1.86457	0.110607	-0.110607	-0.441916	1.31606	-0.10086	0.267937	-0.241913	0.365345
A0A0H2UHY8	Aspartoacylase	Aspa	-1.62665	0.735842	0.890805	-1.34269	0.110822	1.31375	-1.67222	0.807982	0.891164	-1.81621	0.819738	1.05205	-1.46481	0.435223	1.00626	-1.45466	0.572914	0.858259	-1.56287	0.173211	0.58042	0.273815	1.00205	0.188428
A0A0H2UHZ4	Zinc finger Ran-binding domain-containing protein 2	Zranb2	1.04651	-0.615868	-0.458608	0.456748	-0.375646	-0.0952879	0.70513	-0.440824	-0.264088	0.690643	-0.326248	-0.27049	0.512562	-0.336277	-0.142655	0.964152	-0.599742	-0.329294	0.72929	0.236268	-0.449101	0.129453	-0.26007	0.145896
A0A0H2UHZ9	GTPase IMAP family member 8	Gimap8	0.103328	0.0562629	-0.159591	-0.257919	-0.0187356	0.276654	0.176167	-0.0302465	-0.14592	NA	NA	NA	NA	NA	NA	NA	NA	NA	0.0071918	0.232463	0.00242691	0.0469772	-0.00961872	0.248014
A0A0H2UI05	Cilia- and flagella-associated protein 20 (RCG39041, isoform CRA_a)	Cfap20	0.88873	-0.435608	-0.453123	0.512958	-0.244557	-0.343408	0.861066	-0.547989	-0.313938	0.725746	-0.425737	-0.272748	-0.00483928	-0.0501168	0.0148149	0.632627	-0.203918	-0.362398	0.602715	0.329169	-0.317988	0.183578	-0.288466	0.179008
A0A0H2UI10	Protein O-GlcNAcase	Oga	0.789097	-0.388119	-0.426651	0.688971	-0.369944	-0.28839	0.804912	-0.347131	-0.396431	0.665045	-0.308934	-0.275753	0.58973	-0.346669	-0.241999	0.468985	-0.372333	-0.299548	0.66779	0.126167	-0.355522	0.0278293	-0.321462	0.0777107
A0A0H2UI14	F-box/LRR-repeat protein 20	Fbxl20	0.085452	-0.0179763	-0.134507	0.0291714	-0.0699062	0.0325321	0.205453	-0.107354	-0.165649	0.239307	-0.0417007	-0.197606	-0.267633	0.386063	-0.0491287	-0.512833	0.471413	0.0492647	-0.0368471	0.294656	0.103423	0.255175	-0.0775157	0.0963337
A0A0H2UI21	Carnitine O-acetyltransferase	Crat	-0.870061	0.528735	0.327575	-0.588812	0.43191	0.0687251	-0.451301	0.259956	0.169929	-0.384509	0.139466	0.253676	-0.302686	0.0450385	0.301682	-0.53709	0.256924	0.161336	-0.52241	0.198916	0.277005	0.179323	0.213821	0.107327
A0A0H2UI35	Homer protein homolog 1	Homer1	0.223398	-0.0226479	-0.20075	0.39495	-0.0295708	-0.369611	0.577578	-0.173224	-0.379157	0.88939	-0.30259	-0.530677	0.199738	-0.105415	-0.0396931	0.596817	-0.20219	-0.177887	0.480312	0.261684	-0.139273	0.108227	-0.282963	0.142713
A0A0H2UI38	Ribosomal protein S19-like2	Rps19l2	0.999453	-0.484349	-0.155652	0.769992	-0.303643	-0.381584	0.712576	-0.500839	-0.195138	0.755183	-0.396203	-0.305851	0.542262	-0.122818	-0.387905	1.03785	-0.704914	-0.332934	0.802886	0.186164	-0.418794	0.197112	-0.293177	0.108239
A0A0U1RRP2	DCN1-like protein (Defective in cullin neddylation protein 1-like protein)	NEWGENE_1582994	0.207603	-0.0662425	-0.14136	0.231461	-0.128609	-0.102853	-0.109217	0.228014	-0.118797	NA	NA	NA	NA	NA	NA	NA	NA	NA	0.109949	0.190178	0.0110543	0.190463	-0.121003	0.0193482
A0A0U1RRP3	UPF3 regulator of nonsense transcripts homolog B (Yeast) (Predicted) (UPF3B, regulator of nonsense mediated mRNA decay)	Upf3b	0.814085	-0.236465	-0.399212	0.423549	-0.215396	-0.208153	0.680856	-0.357813	-0.31779	0.400505	-0.108822	-0.309955	0.437196	-0.112711	-0.155685	0.689033	-0.553751	-0.145112	0.574204	0.175353	-0.26416	0.169024	-0.255984	0.109991
A0A0U1RRQ3	Ubiquitin-associated protein 2	Ubap2	0.900006	-0.339532	-0.424412	0.439941	-0.205579	-0.354362	0.948749	-0.544244	-0.33246	0.776259	-0.31183	-0.434642	0.779217	-0.178093	-0.613703	0.502278	-0.350875	-0.207988	0.724408	0.208384	-0.321692	0.130307	-0.394595	0.149062
A0A0U1RRT8	Septin 6	Sept6	-0.975642	0.574251	0.424325	-0.732098	0.327697	0.373678	-0.58381	0.332568	0.241392	-0.595699	0.260355	0.442218	-0.485482	0.0423345	0.306123	-0.936363	0.446616	0.491394	-0.718182	0.200644	0.330637	0.179371	0.379855	0.0978356
A0A0U1RRU0	SRSF protein kinase 1	Srpk1	0.497236	-0.0984132	-0.424869	0.882763	-0.337778	-0.556482	0.474253	-0.244341	-0.317241	0.535299	-0.270614	-0.307361	0.367454	-0.163499	-0.246965	0.673067	-0.356329	-0.518439	0.571679	0.181724	-0.245162	0.0997882	-0.395226	0.130941
A0A0U1RRU5	RCG59826 (TGF-beta-activated kinase 1/MAP3K7-binding protein 1)	Tab1	0.138431	-0.00429071	-0.193168	0.280497	-0.0119838	-0.0731537	0.277124	-0.194823	-0.129831	0.175873	-0.148209	-0.101266	0.338555	-0.13741	-0.201145	0.195003	-0.0564503	-0.0859064	0.234247	0.0761393	-0.0921943	0.0789341	-0.130745	0.059176
A0A0U1RRV5	Clustered mitochondria protein homolog	Cluh	0.468206	-0.219839	-0.219765	0.565151	-0.302783	-0.238737	0.632997	-0.353983	-0.255541	0.46061	-0.0603575	-0.281459	0.436526	-0.352859	-0.122346	0.612487	-0.356194	-0.256293	0.529329	0.084872	-0.274336	0.117283	-0.229023	0.0558057
A0A0U1RRW3	Ribosomal protein S19-binding protein 1 (Similar to RIKEN cDNA 2510038A11 (Predicted), isoform CRA_c)	Rps19bp1	0.205351	-0.192137	-0.149871	0.218863	-0.284708	0.028328	0.40869	-0.0418691	-0.152173	0.284639	-0.19672	-0.325134	-0.0587651	0.0146714	0.0440937	0.0851002	-0.334762	0.237541	0.190646	0.161701	-0.172588	0.135639	-0.0528693	0.161847
A0A0U1RRX4	Microtubule-associated protein	Map2	1.49375	-1.17684	-0.316909	0.196848	0.0988074	-0.165123	1.09367	-0.547562	-0.663598	1.38135	-0.503612	-0.877738	0.802016	-0.349418	-0.489257	0.659162	-0.540231	-0.792336	0.937799	0.484808	-0.503142	0.410656	-0.550827	0.253449
A0A0U1RRZ3	NFKB-repressing factor (Fragment)	Nkrf	NA	NA	NA	NA	NA	NA	NA	NA	NA	-2.45943	0.261479	-0.261479	-2.30722	0.670778	-0.670778	-2.55547	-0.447697	0.447697	-2.4407	0.125179	0.16152	0.565898	-0.16152	0.790882
A0A0U1RRZ5	Protein PRRC2A	Prrc2a	0.650625	-0.341943	-0.394125	0.43318	-0.220707	-0.21263	0.69629	-0.406102	-0.305451	0.629062	-0.242524	-0.422256	0.452816	-0.231786	-0.192549	0.56005	-0.474519	-0.075444	0.570337	0.108155	-0.319597	0.105275	-0.267076	0.120457
A0A0U1RS13	SH3 and multiple ankyrin repeat domains protein 3 (Fragment)	Shank3	-0.213615	0.406132	-0.406132	-0.601451	0.509083	-0.509083	-0.171416	0.138048	-0.138048	NA	NA	NA	NA	NA	NA	NA	NA	NA	-0.328827	0.23704	0.351087	0.191544	-0.351087	0.191544
A0A0U1RS25	UPF1, RNA helicase and ATPase	Upf1	0.513414	-0.252194	-0.374159	0.404567	-0.294179	-0.164965	0.55664	-0.232704	-0.304497	0.468143	-0.236245	-0.232893	0.383085	-0.113637	-0.173091	0.509671	-0.12952	-0.255275	0.472587	0.0674747	-0.209746	0.0718792	-0.250813	0.0886881
A0A0U1RVI2	Mitogen-activated protein kinase (EC 2.7.11.24)	Mapk10	0.205114	0.149132	-0.149132	0.821339	0.228094	-0.228094	0.0748614	0.106554	-0.106554	-0.0204255	-0.262713	0.262713	-0.0983292	0.0554134	-0.0554134	-0.296731	0.325316	-0.325316	0.114305	0.385231	0.100299	0.201584	-0.100299	0.106121
A0JN25	Microtubule-associated protein	Mapt	1.79709	-1.62746	-0.169636	0.975024	-0.371312	-0.603712	1.39062	-0.561996	-0.82862	1.79383	-1.70039	-0.0934387	1.07449	-0.308311	-0.766183	0.629761	-0.131207	-0.498554	1.2768	0.469389	-0.783445	0.69616	-0.493357	0.260696
A0JN27	General transcription factor IIH subunit 2 (Basic transcription factor 2 44 kDa subunit) (BTF2 p44) (General transcription factor IIH polypeptide 2) (TFIIH basal transcription factor complex p44 subunit)	Gtf2h2	0.489751	-0.254604	-0.323617	0.530848	-0.467687	-0.0631612	0.457324	-0.322782	-0.136769	0.53498	0.353786	-0.353786	0.30022	-0.0906679	0.0906679	0.104785	0.16873	-0.16873	0.402985	0.16955	-0.102204	0.312065	-0.159232	0.151432
A0JN29	Limb and neural patterns (Limb and neural patterns (Predicted), isoform CRA_a) (Lunapark, ER junction formation factor)	Lnpk	0.348326	-0.0139925	-0.207365	-0.0480737	-0.0911754	0.161421	0.501384	-0.392639	-0.14863	0.710989	-0.354933	-0.317468	0.130145	-0.204032	-0.0648104	0.298485	-0.201883	-0.0512727	0.323542	0.267763	-0.209776	0.146289	-0.104687	0.140246
A0JN30	Canopy 2 homolog (Zebrafish) (Canopy FGF-signaling regulator 2) (RCG42492)	Cnpy2	0.281913	-0.148112	-0.212795	-0.10419	0.106433	0.0163457	0.178884	-0.165258	-0.0178587	0.407712	-0.130342	-0.302891	-0.29085	0.15952	0.0734918	0.302397	-0.0807078	-0.234956	0.129311	0.269915	-0.043078	0.140279	-0.113111	0.13985
A0JPJ0	Nicotinamide-nucleotide adenylyltransferase (EC 2.7.7.1) (EC 2.7.7.18) (Nicotinate-nucleotide adenylyltransferase)	Nmnat1	-0.175141	0.250744	0.177035	-0.332733	-0.303771	0.606885	-0.542234	0.297019	0.137968	-0.924918	0.514041	-0.514041	-0.915896	-0.0672711	0.0672711	-1.44634	0.0781871	-0.0781871	-0.722878	0.46612	0.128158	0.289724	0.0661551	0.256589
A0JPJ7	Obg-like ATPase 1	Ola1	-0.422284	0.231247	0.183788	-0.0830908	0.133356	-0.00709565	-0.0599704	0.0534769	0.0274551	0.0504542	0.0768027	-0.0171557	0.142194	-0.0183941	-0.129757	0.122861	-0.020082	-0.15525	-0.0416393	0.207981	0.0760679	0.0959598	-0.016336	0.136211
A0JPK3	Zinc finger protein 57 (Zfp-57)	Zfp57	-0.305176	0.319562	-0.319562	-0.552541	0.441841	-0.441841	-0.483309	0.430932	-0.430932	1.17919	-0.342678	-0.83651	0.84854	-0.374609	-0.473931	1.07589	-0.343283	-0.732611	0.293766	0.82247	0.0219608	0.413704	-0.539231	0.15285
A0JPM9	Eukaryotic translation initiation factor 3 subunit J (eIF3j) (Eukaryotic translation initiation factor 3 subunit 1) (eIF-3-alpha) (eIF3 p35)	Eif3j	0.150381	-0.013637	-0.21668	0.267607	-0.103587	-0.153789	0.115075	-0.0871137	0.012122	0.0860864	-0.111214	-0.101225	0.478589	-0.353208	-0.107106	0.447278	-0.212824	-0.234454	0.257503	0.170962	-0.146931	0.119492	-0.133522	0.0990134
A0JPN0	RAD18 E3 ubiquitin protein ligase (RAD18 homolog (S. cerevisiae)) (RAD18 transcript variant)	Rad18	0.956083	-0.344615	-0.478155	0.809577	-0.32977	-0.597446	1.05322	-0.587079	-0.471687	0.657447	-0.0672544	-0.590193	0.63471	-0.0680676	-0.708078	0.207104	-0.147145	-0.0599595	0.71969	0.299681	-0.257322	0.202825	-0.484253	0.245401
A0JPP1	Dr1-associated corepressor (Dr1-associated protein 1) (Negative cofactor 2-alpha) (NC2-alpha)	Drap1	0.575694	-0.18577	-0.32199	0.538905	-0.307002	-0.222652	0.225129	0.0918977	-0.138301	0.285795	-0.209688	-0.0974343	0.248782	-0.291432	-0.112745	0.632509	-0.350361	-0.298392	0.417802	0.183745	-0.208726	0.159663	-0.198586	0.0931741
A0JPP8	Coiled-coil domain-containing protein 61	Ccdc61	1.40407	0.102979	-0.102979	1.50202	0.12675	-0.12675	1.45762	0.0167932	-0.0167932	0.605103	0.330132	-0.330132	0.984799	-0.64475	-0.340049	0.665085	0.270749	-0.270749	1.10312	0.407248	0.0337754	0.351597	-0.197909	0.131236
A0JPQ5	Similar to DNA segment, Chr 18, Wayne State University 98, expressed (Predicted), isoform CRA_c (Similar to DNA segment, Chr 18, Wayne State University 98,-expressed)	RGD1560212	0.20134	-0.0993671	-0.101973	0.155597	-0.175514	0.0633755	0.115099	-0.102454	-0.100097	0.224444	-0.163812	-0.0606323	0.099574	-0.13099	0.061225	0.497727	-0.218209	-0.159315	0.21563	0.146315	-0.148391	0.0461828	-0.0495695	0.102896
A0MZ67	Shootin-1 (Shootin1)	Shtn1	0.36826	-0.193023	-0.16872	0.0607212	-0.195931	0.127654	0.491502	-0.335845	-0.0853999	0.31209	-0.258019	-0.0355921	0.0532987	-0.200256	0.18531	0.0583285	-0.259683	0.17506	0.224033	0.191507	-0.24046	0.0559029	0.033052	0.162864
A1A5P0	Cdc42 effector protein 1 (Binder of Rho GTPases 5)	Cdc42ep1	-0.241296	0.162754	0.0785422	-0.228308	0.193636	0.0346729	-0.152077	0.158889	-0.00681233	-0.218567	0.143636	-0.143636	-0.355046	0.039096	-0.039096	-0.448734	-0.0671919	0.0671919	-0.274005	0.107885	0.105136	0.099581	-0.0015229	0.0496054
A1A5P2	Ribosome biogenesis regulatory protein homolog	Rrs1	1.26038	-0.560671	-0.659042	0.845515	-0.244747	-0.469989	0.942873	-0.422932	-0.519941	0.682503	-0.237818	-0.440103	0.422685	0.0765014	-0.467349	0.520345	-0.165955	-0.35439	0.77905	0.305346	-0.25927	0.218974	-0.485135	0.110328
A1A5P3	RAD51-associated protein 1	Rad51ap1	1.4686	-0.508143	-0.960459	1.02544	-0.400039	-0.625405	1.44123	-0.730308	-0.710921	-0.130086	0.395206	-0.395206	-0.240816	0.0855488	-0.0855488	-0.607933	0.391204	-0.391204	0.49274	0.924468	-0.127755	0.483779	-0.528124	0.331993
A1A5P5	LisH domain-containing protein ARMC9	Armc9	0.595247	0.00542628	-0.457531	0.138664	0.0870077	-0.0913981	0.228901	-0.0999332	-0.0575923	0.155327	0.145909	-0.301235	0.314657	0.277643	-0.5923	0.0567184	0.519477	-0.519477	0.248252	0.19106	0.155922	0.219065	-0.336589	0.250585
A1A5Q1	Poly [ADP-ribose] polymerase (PARP) (EC 2.4.2.-)	Parp9	-0.0653506	-0.02775	-0.075183	-0.701883	0.0647181	0.637164	-0.733822	0.0554895	0.590086	-0.707002	0.418489	0.313178	-0.394709	0.0542606	0.410059	-0.315693	0.0330106	0.282683	-0.48641	0.272451	0.099703	0.159725	0.359665	0.286019
A1A5R1	RNA binding protein fox-1 homolog 2 (Fox-1 homolog B) (RNA-binding motif protein 9) (RNA-binding protein 9)	Rbfox2	0.80389	-0.408878	-0.422214	0.327073	-0.180308	-0.205867	0.634782	-0.166722	-0.498177	0.54638	-0.0636764	-0.482704	0.336664	-0.0688671	0.242636	0.104006	-0.663916	0.55991	0.458799	0.251346	-0.258728	0.234704	-0.134403	0.452835
A1A5R3	KRR1 small subunit processome component (KRR-R motif-containing protein 1)	Krr1	0.537381	-0.253739	-0.133351	0.583176	-0.36998	-0.306988	0.59429	-0.392456	-0.173415	0.398455	-0.175545	-0.268873	0.732267	-0.477179	-0.218061	0.556509	-0.217036	-0.0423971	0.567013	0.107438	-0.314323	0.116721	-0.190514	0.0982289
A1A5S1	Pre-mRNA-processing factor 6 (PRP6 homolog) (U5 snRNP-associated 102 kDa protein) (U5-102 kDa protein)	Prpf6	0.81541	-0.409892	-0.388701	0.53946	-0.248615	-0.162635	0.511323	-0.258307	-0.232274	0.598759	-0.138844	-0.450074	0.342327	-0.198313	-0.141018	0.579366	-0.274625	-0.318534	0.564441	0.153079	-0.254766	0.0907013	-0.282206	0.104582
A1A5S2	CXXC finger 1 (PHD domain) (CXXC finger 1 (PHD domain), isoform CRA_b) (CXXC finger protein 1)	Cxxc1	0.624373	-0.275104	-0.349269	0.536052	-0.201196	-0.334856	0.645653	-0.325316	-0.294558	0.463075	-0.186196	-0.254196	0.41504	-0.232009	-0.20725	0.525741	-0.449301	-0.0800689	0.534989	0.0893108	-0.278187	0.0980131	-0.253366	0.11146
A1EC95	HEAT repeat-containing protein 6	Heatr6	0.216067	-0.0322043	-0.183863	0.694414	-0.158878	-0.350929	0.750202	-0.304217	-0.425764	-0.00318321	0.514365	-0.511182	0.473554	0.477019	-0.480618	-0.375741	0.212891	0.16285	0.292552	0.434425	0.118163	0.338376	-0.298251	0.259289
A1L127	RAB3A interacting protein (Rabin3) (RAB3A interacting protein, isoform CRA_a) (Rab-3A-interacting protein)	Rab3ip	-0.461165	0.344429	0.0587418	-0.18201	0.00676302	0.229929	-0.31541	0.118962	0.168031	-0.53987	0.367	0.17287	-0.212839	0.00962199	0.203217	-0.331186	0.340221	-0.00903499	-0.340413	0.138882	0.197833	0.172357	0.137292	0.101491
A1L130	Inhibitor of growth protein	Ing4	0.889111	-0.39482	-0.49429	0.58518	-0.377234	-0.207946	0.662812	-0.28685	-0.375961	0.672129	-0.22429	-0.447839	0.571622	-0.435827	-0.135795	0.868986	-0.446897	-0.422089	0.708306	0.138369	-0.360986	0.0878323	-0.34732	0.150132
A1L134	Ancient ubiquitous protein 1	Aup1	1.08489	0.0232029	-0.0232029	0.89812	-0.174429	0.174429	0.906272	-0.0730933	0.0730933	-0.128282	0.0817056	0.00975292	-0.109645	0.0150607	-0.023962	-0.0767685	0.009718	0.0876859	0.429098	0.588992	-0.0196392	0.0905422	0.0496328	0.0836298
A1L1J6	Zinc finger protein 652	Znf652	0.873471	-0.577916	-0.361132	0.36611	-0.237962	-0.02434	0.565998	-0.258608	-0.26591	0.163592	-0.0591243	-0.0914923	0.170137	0.0200811	-0.0870633	0.436425	-0.215546	-0.205809	0.429289	0.267501	-0.221512	0.206612	-0.172624	0.135398
A1L1J7	PDZ-binding kinase	Pbk	1.02985	-0.498048	-0.409591	1.10835	-0.317411	-0.593598	1.06423	-0.30509	-0.759145	0.914925	-0.309934	-0.729201	1.37708	0.121011	-0.887958	1.18753	-0.18605	-0.686564	1.11366	0.157378	-0.249254	0.207091	-0.677676	0.179821
A1L1J8	RAB5B, member RAS oncogene family (RAB5B, member RAS oncogene family (Predicted), isoform CRA_c)	Rab5b	-0.253804	0.170546	0.0832579	-0.117481	-0.19051	0.0660618	-0.332558	0.134563	0.118037	-0.0929138	-0.0652142	0.0620456	-0.0772156	0.129726	-0.0130797	-0.0948756	0.149428	-0.139268	-0.161475	0.105797	0.0547565	0.147586	0.0295091	0.102652
A1L1J9	Lipase maturation factor 2	Lmf2	-0.182843	0.160005	0.0228384	-0.233347	0.0171614	0.13977	-0.252262	0.0180518	0.156834	-0.260728	0.221045	0.0417413	-0.22393	-0.193637	0.417567	-0.133236	-0.0194872	0.123274	-0.214391	0.0481934	0.0338564	0.145657	0.150337	0.146795
A1L1K6	General transcription factor IIIC subunit 5 (General transcription factor IIIC, polypeptide 5)	Gtf3c5	0.819696	-0.382294	-0.469106	0.612931	-0.466667	-0.171699	0.865295	-0.246174	-0.533997	0.604982	-0.113584	-0.51658	0.627923	-0.436986	-0.266637	0.521136	-0.193245	-0.331844	0.675327	0.135494	-0.306492	0.142904	-0.381644	0.147482
A1L1K8	Intracellular hyaluronan-binding protein 4 (IHABP-4) (IHABP4) (Hyaluronan-binding protein 4) (Ki-1/57 intracellular antigen)	Habp4	-0.203662	0.0568721	0.14679	-0.137801	0.159119	0.175156	-0.00775731	0.049123	0.0115218	0.252683	0.261591	-0.514274	-0.325722	0.0679023	0.257819	0.40404	0.165259	-0.165259	-0.00303654	0.280593	0.126644	0.0837671	-0.0147078	0.165711
A1L1L2	Transmembrane protein 214	Tmem214	0.0857712	-0.105686	-0.0581672	0.173033	-0.117691	0.0364569	-0.0976777	-0.0238498	0.0334132	0.35734	-0.182967	-0.230115	0.0148897	-0.000169101	0.0290635	0.372181	-0.311938	-0.114544	0.150923	0.187938	-0.123717	0.113611	-0.0506489	0.0683839
A1L1L5	Ccnk protein (Cyclin K)	Ccnk	0.336109	-0.153788	-0.244397	0.139463	-0.181507	-0.0915783	0.580954	-0.1883	-0.374504	0.521551	-0.313098	-0.208453	0.22222	-0.425833	0.142946	0.21833	-0.135893	0.312587	0.336438	0.178801	-0.23307	0.113097	-0.0772331	0.279962
A1L1M0	Protein kinase, cAMP-dependent, catalytic, alpha (cAMP-dependent protein kinase catalytic subunit alpha)	Prkaca	-0.153909	0.0702762	0.0449909	-0.078049	0.189349	-0.166122	0.103252	-0.0983223	-0.0800455	0.0686861	0.0963101	-0.0655326	-0.0107911	0.196468	-0.197547	-0.140979	-0.0120648	0.127023	-0.0352983	0.1074	0.0736693	0.114819	-0.0562055	0.138224
A2RRU1	Glycogen [starch] synthase, muscle (EC 2.4.1.11)	Gys1	-0.0678843	0.235808	-0.00570683	0.0353339	0.106224	-0.146928	-0.181732	-0.0507371	0.0413799	-0.247917	0.165401	0.0825158	0.0638063	0.368628	-0.144333	0.0348163	0.29138	-0.389411	-0.0605961	0.129304	0.186117	0.14817	-0.0937473	0.16778
A2RRU3	U3 small nucleolar RNA-associated protein 15 homolog	Utp15	0.568582	-0.319733	-0.37583	0.424972	-0.259033	-0.0754959	0.407425	-0.301272	-0.0523684	0.22485	-0.139107	-0.156922	0.227866	-0.37646	0.148594	0.262374	-0.151041	0.34719	0.352678	0.137776	-0.257774	0.0951766	-0.027472	0.270323
A2RRU4	Sterol regulatory element-binding protein cleavage-activating protein (SCAP) (SREBP cleavage-activating protein)	Scap	-0.132063	0.144981	-0.0129187	-0.206766	0.258673	-0.0519069	0.0593829	0.00617065	-0.0655536	NA	NA	NA	NA	NA	NA	NA	NA	NA	-0.0931487	0.137276	0.136608	0.126459	-0.0434597	0.0273152
A2RUW1	Toll-interacting protein	Tollip	-0.683596	0.307489	0.334632	-0.367365	0.141906	0.19691	-0.406229	0.243379	0.156826	-0.38293	0.0429133	0.340016	-0.349317	0.0552699	0.168782	-0.370061	0.229235	0.144543	-0.426583	0.127316	0.170032	0.10761	0.223618	0.0775385
A2VCX1	TIP41-like protein	Tiprl	0.357302	-0.226397	-0.094588	0.316309	-0.0555885	-0.198627	0.273614	-0.276496	-0.155923	-0.166011	-0.0259143	0.0964079	0.421809	-0.109888	-0.461229	0.346738	-0.210732	-0.138254	0.258293	0.21354	-0.150836	0.101431	-0.158702	0.145462
A2VD07	Cytochrome P450 4F5 (RCG29433)	Cyp4f5	-4.2718	0.1761	-0.1761	-4.55254	-0.346548	0.346548	-4.95951	-0.348259	0.348259	NA	NA	NA	NA	NA	NA	NA	NA	NA	-4.59462	0.345776	-0.172902	0.302246	0.172902	0.302246
A2VD11	Ccdc94 protein (Coiled-coil domain containing 94) (YJU2-splicing factor homolog)	Yju2	0.826388	-0.217157	-0.500353	0.0568548	-0.0706856	0.045389	0.455547	-0.419029	-0.238241	0.480915	-0.0804908	-0.286342	0.370031	-0.305106	-0.119174	0.523117	-0.370468	-0.0740069	0.452142	0.248568	-0.243823	0.146872	-0.195455	0.207193
A2VD12	Pre-B-cell leukemia transcription factor-interacting protein 1 (Hematopoietic PBX-interacting protein)	Pbxip1	-0.0141343	0.217686	-0.155052	-0.665696	0.45834	0.19628	-0.146033	0.248098	0.0293479	-0.147645	0.414319	-0.0952448	-0.808888	0.487373	0.372764	-0.360436	0.288389	-0.0697505	-0.357139	0.317931	0.352368	0.115238	0.0463908	0.211738
A3KNA0	RNA helicase aquarius	Aqr	0.762216	-0.245014	-0.51997	0.449739	-0.304588	-0.134779	0.568221	-0.325759	-0.208184	0.15961	-0.124314	-0.166756	0.261399	-0.0793343	-0.0992671	0.172651	-0.122826	-0.106413	0.395639	0.241058	-0.200306	0.104904	-0.205895	0.17654
A4F267	Mitochondrial import receptor subunit TOM40B (Protein TOMM40-like)	Tomm40l	-1.27202	0.800179	0.47184	-0.605523	0.443034	0.162489	-0.533109	0.178175	0.367795	-0.681265	0.504846	-0.124684	-0.302575	0.283431	0.330016	-0.555446	0.101303	0.559633	-0.658323	0.326422	0.385161	0.254433	0.294515	0.150538
A4GW50	Non-specific serine/threonine protein kinase (EC 2.7.11.1)	Stk38l	-0.686687	0.230162	0.426909	-0.623464	0.0552066	0.559354	-0.902311	0.414479	0.434187	-0.978456	0.589021	0.389435	-0.940357	0.423336	0.517021	-0.777195	0.516648	0.260547	-0.818078	0.144622	0.371475	0.196436	0.431242	0.114657
A4L9P7	Sister chromatid cohesion protein PDS5 homolog A	Pds5a	0.583782	-0.292663	-0.285857	0.486865	-0.327735	-0.0953262	0.461458	-0.185455	-0.199063	0.299509	-0.0575416	-0.209207	0.314303	-0.279994	-0.150691	0.379113	-0.180696	-0.229468	0.420838	0.109883	-0.220681	0.0996134	-0.194935	0.0729986
A5H2Z9	Toll-like receptor 7	Tlr7	-1.03378	0.320919	0.712857	-0.907126	-0.234156	1.14128	-1.39531	0.289495	1.10581	-1.24204	0.154939	1.05048	-1.26793	0.126716	1.07951	-0.796127	-0.330327	1.22221	-1.10705	0.232038	0.0545975	0.2731	1.05203	0.19724
A5HKJ3	Proteasome maturation protein (Proteasome maturation protein-like) (Similar to chromosome 13 open reading frame 12 (Predicted)) (Voltage-gated potassium channel beta subunit 4.1)	Pomp	0.37578	-0.0293918	-0.346388	0.274163	-0.363913	0.0897501	0.407483	-0.373577	-0.0339055	0.762374	-0.0459602	-0.597471	0.568243	-0.26209	-0.329695	0.326333	-0.0829402	-0.349499	0.452396	0.181688	-0.192979	0.159433	-0.261201	0.20734
A6JFQ6	Clavesin-1 (Retinaldehyde-binding protein 1-like 1)	Clvs1	-0.393881	0.168161	0.22572	-0.444103	0.342565	0.130264	-0.293569	0.0628213	0.232824	-0.139656	0.0561691	0.0900623	-0.510591	-0.0276384	0.53823	-0.687569	0.270549	-0.270549	-0.411562	0.187197	0.145438	0.141264	0.157759	0.290817
A6N6J5	WD repeat-containing protein 35 (Naofen)	Wdr35	0.623267	-0.18624	-0.552747	0.33395	-0.137425	-0.271885	0.500329	-0.396787	-0.145503	0.593888	-0.126235	-0.323942	0.00327966	0.0945393	-0.169661	0.0705898	-0.123348	0.0973142	0.354217	0.26653	-0.145916	0.157067	-0.227737	0.235331
A6YP92	Homeobox protein ARX (Aristaless-related homeobox)	Arx	0.215099	-0.122385	-0.471224	0.050079	0.028638	-0.169288	0.440297	-0.32729	0.210882	0.410905	-0.288049	-0.122856	-0.0224144	-0.0446319	-0.288004	0.902091	-0.132672	0.132672	0.332676	0.335175	-0.147732	0.137503	-0.117969	0.286048
A7E3N2	Neutrophil cytosol factor 2 (NCF-2) (Neutrophil NADPH oxidase factor 2)	Ncf2	-0.68832	0.23963	0.44869	-0.585747	-0.00886134	0.613266	-1.00608	0.242784	0.853092	-1.36233	0.532183	0.830147	-0.995146	-0.0448554	0.977356	-0.85772	0.0424403	0.881947	-0.91589	0.274914	0.16722	0.217118	0.767416	0.217425
A7XYI6	Sine oculis-binding protein homolog (Jackson circler protein 1)	Sobp	1.09433	-0.354777	-0.73955	0.51879	-0.290837	-0.227953	0.865381	-0.313124	-0.552257	0.828912	-0.362775	-0.469667	0.201694	0.257686	-0.500823	0.23404	-0.344727	0.110687	0.623857	0.364127	-0.234759	0.242765	-0.396594	0.330689
A8ASI9	BH3 interacting domain death agonist (Desmocollin type 4)	Bid	0.213108	-0.170369	-0.0427385	0.0433351	-0.313431	0.270096	0.0460472	-0.278044	0.231997	0.158424	-0.150626	-0.00779796	-0.185293	-0.194034	0.379327	-0.0625833	-0.340109	0.402693	0.0355064	0.14505	-0.241102	0.0797533	0.205596	0.177799
A8C4G9	Spikar (Zinc finger, MYND-type-containing 8)	Zmynd8	0.247073	-0.0455133	-0.20156	0.486236	-0.341795	-0.144441	-1.37798	-0.0983157	0.0983157	0.449317	-0.252134	-0.197182	0.361095	-0.243715	-0.117379	0.30819	0.382114	-0.382114	0.078988	0.719184	-0.0998932	0.259873	-0.157393	0.172692
A8IHN8	Uncharacterized protein C11orf96 homolog (Protein Ag2)	Ag2	-0.357894	0.172867	-0.172867	0.626922	-0.350537	-0.276385	0.372813	-0.31011	-0.062703	-0.608133	0.591365	-0.591365	-1.47323	0.155148	-0.155148	NA	NA	NA	-0.287904	0.834549	0.0517466	0.390295	-0.251694	0.0875932
A8QIC3	DnaJ (Hsp40) homolog, subfamily C, member 9 (Predicted) (DnaJ heat shock protein family (Hsp40) member C9) (DnaJ-like factor)	Dnajc9	1.03138	-0.350717	-0.552669	0.877216	-0.316457	-0.535297	0.941684	-0.489174	-0.484264	0.50058	-0.199901	-0.300679	0.656986	-0.405853	-0.39442	0.885771	-0.464836	-0.383926	0.815603	0.197775	-0.371156	0.106439	-0.441876	0.0781382
A8WCF8	Tumor protein p63-regulated gene 1-like protein (Mossy fiber terminal-associated vertebrate-specific presynaptic protein)	Tprg1l	-1.57493	0.752838	0.890523	-1.10101	0.576662	0.368642	-1.15118	0.574642	0.576542	-1.24018	0.557358	0.688913	-0.552484	0.351602	0.184763	-1.37337	0.800377	0.542426	-1.16553	0.345421	0.602246	0.160117	0.541968	0.262681
A9CMA3	Alpha-1,6-mannosyl-glycoprotein 6-beta-N-acetylglucosaminyltransferase	Mgat5	NA	NA	NA	NA	NA	NA	NA	NA	NA	-0.274224	0.270277	-0.185992	-0.367454	0.240224	0.12723	0.0585449	0.27276	-0.168885	-0.194378	0.223943	0.261087	0.0181102	-0.0758827	0.209385
A9CMB7	Aspartyl-tRNA synthetase (RCG46287)	Dars	0.670195	-0.349195	-0.31009	0.651604	-0.47562	-0.167742	0.718598	-0.339051	-0.352945	0.72087	-0.303622	-0.396759	0.743994	-0.28401	-0.498613	0.704058	-0.363799	-0.253066	0.701553	0.0344948	-0.352549	0.0671685	-0.329869	0.123174
A9CMB8	DNA helicase (EC 3.6.4.12)	Mcm6	1.68027	-0.840991	-0.705507	1.44839	-0.368066	-1.01331	1.7954	-1.03133	-0.860836	1.37927	-0.475188	-0.904078	1.45473	-0.335002	-0.95736	1.36822	-0.569818	-0.753099	1.52105	0.175361	-0.6034	0.27733	-0.865698	0.130632
A9UK92	E3 ubiquitin-protein ligase (EC 2.3.2.27)	Siah1	1.67671	0.109071	-0.109071	1.6517	-0.0577912	0.0577912	1.64126	0.222511	-0.222511	0.156189	-0.0468272	0.0468272	0.152214	0.333718	-0.333718	0.0817803	-0.0333355	0.0333355	0.893308	0.836594	0.087891	0.163138	-0.087891	0.166802
A9UMV8	Histone H2A.J (H2a/j)	H2afj	-5.822	0.192683	-0.192683	-4	-0.297976	0.297976	-4.5342	-0.0729215	0.0729215	-2.56749	-0.0186981	0.0186981	-1.56399	0.181096	-0.181096	-2.3449	-0.201273	0.201273	-3.4721	1.59113	-0.0361815	0.198512	0.0361815	0.221737
A9UMV9	NADH:ubiquinone oxidoreductase subunit A7 (Ndufa7 protein) (RCG37550, isoform CRA_a)	Ndufa7	-1.58014	0.881749	0.691153	-1.28459	0.958877	-0.0193472	-1.14457	0.620828	0.506515	-1.25509	0.466683	0.706785	-0.820731	0.306965	0.466976	-1.02144	0.889104	0.272512	-1.18443	0.257699	0.687368	0.264588	0.437432	0.269887
A9UMW0	Ubiquitin-Like 5 Protein, isoform CRA_a (Ubiquitin-like 5)	Ubl5	0.938412	-0.479755	-0.547753	0.508388	-0.287723	-0.17456	0.739689	-0.398345	-0.434928	0.57951	-0.195311	-0.335512	0.548072	-0.431787	-0.15626	1.12633	-0.655388	-0.406813	0.740066	0.246922	-0.408051	0.159193	-0.342638	0.171526
A9UMW3	Alpha hemoglobin-stabilizing protein (Erythroid associated factor) (Erythroid associated factor (Predicted))	Ahsp	0.298346	0.00480221	-0.268044	0.227967	0.00479985	-0.134332	0.10754	-0.158084	0.108268	0.213807	-0.186042	0.00212187	1.26354	-0.637489	-0.626048	0.656474	0.00814131	-0.510514	0.461279	0.435678	-0.160645	0.249506	-0.238091	0.293604
B0BMS8	Myl9 protein (Myosin regulatory light polypeptide 9) (Myosin, light polypeptide 9, regulatory (Predicted))	Myl9	-0.789074	1.01299	-0.0961906	-1.17845	0.681248	0.431334	-1.32422	0.785702	0.538521	-0.899853	0.969214	-0.166171	-1.20056	0.59772	0.691691	-1.12387	0.366299	0.757568	-1.086	0.201331	0.73553	0.241819	0.359459	0.338548
B0BMS9	PRKR-interacting protein 1 (Prkr interacting protein 1 (IL11 inducible)) (Similar to PRKR interacting protein 1 (IL11 inducible))	Prkrip1	3.78652	-1.08736	1.08736	3.12459	-0.119509	0.119509	3.86795	-0.0795718	0.0795718	1.28384	0.181961	-0.181961	1.15316	0.351278	-0.351278	1.00088	0.130176	-0.130176	2.36949	1.36782	-0.103838	0.512196	0.103838	0.550842
B0BMT9	Sqrdl protein (Sulfide quinone oxidoreductase) (Sulfide quinone reductase-like (Yeast), isoform CRA_a)	Sqor	-1.17433	0.616133	0.534227	-1.46148	0.822769	0.512757	-1.15324	0.556995	0.612689	-1.19218	0.649784	0.603892	-1.68812	0.80784	0.719667	-1.07274	0.597965	0.435292	-1.29035	0.23527	0.675248	0.112643	0.569754	0.108022
B0BMU0	Peptidyl-prolyl cis-trans isomerase E (PPIase E) (EC 5.2.1.8)	Ppie	0.923953	-0.423348	-0.363519	0.68637	-0.350206	-0.430519	0.796736	-0.344809	-0.373216	0.293665	-0.0956494	-0.182363	0.2907	-0.055881	-0.205341	0.257233	-0.0646367	-0.303063	0.541443	0.295815	-0.222422	0.16756	-0.30967	0.0854825
B0BMU7	Elongator complex protein 5 (Rai12 protein)	Elp5	0.386422	-0.0477436	-0.338678	0.454559	-0.295063	-0.159496	0.671774	-0.22806	-0.241381	0.609193	-0.154119	-0.327668	0.425037	0.157991	-0.533792	0.153282	-0.227726	0.0663229	0.450045	0.182895	-0.132453	0.165325	-0.255782	0.221561
B0BMU8	Musculoskeletal, embryonic nuclear protein 1	Mustn1	-0.996361	0.558653	-0.558653	-0.309684	0.321583	-0.321583	-1.05261	0.032854	-0.032854	-1.44257	0.944926	0.497646	-1.34274	0.678732	0.664008	-1.39438	0.506487	0.887896	-1.08973	0.424238	0.507206	0.310848	0.18941	0.625347
B0BMV5	RAB8B, member RAS oncogene family (RAB8B, member RAS oncogene family, isoform CRA_a)	Rab8b	0.328277	-0.0883111	-0.174429	-0.059073	-0.0791014	0.0748061	0.223184	-0.282537	-0.0351471	0.299516	0.105537	-0.405053	-0.0958432	0.202996	-0.107153	-0.100686	0.110576	-0.00989016	0.0992293	0.205437	-0.0051401	0.177931	-0.109478	0.0950715
B0BMW0	RAB14, member RAS oncogene family (Ras-related protein Rab-14)	Rab14	-0.61635	0.276642	0.300485	-0.253946	0.220806	0.0822074	-0.300336	0.0702593	0.211757	-0.500066	0.234942	0.253659	-0.303853	0.0695259	0.180065	-0.35293	0.117547	0.132775	-0.387914	0.140477	0.164954	0.0903471	0.193491	0.0826259
B0BMW2	3-hydroxyacyl-CoA dehydrogenase type-2 (Hydroxyacyl-Coenzyme A dehydrogenase type II) (Hydroxysteroid (17-beta) dehydrogenase 10)	Hsd17b10	-0.905802	0.519	0.422894	-0.550195	0.382386	0.236603	-0.729205	0.343293	0.2947	-0.624633	0.337769	0.299564	-0.381763	0.307081	0.0650885	-0.628343	0.541537	0.113452	-0.636657	0.175308	0.405178	0.100066	0.238717	0.143316
B0BMX3	S100 calcium binding protein A16 (Predicted), isoform CRA_a (S100 calcium-binding protein A16) (S100a16 protein)	S100a16	0.300143	-0.0938138	-0.210258	0.353735	-0.125737	-0.229848	0.48334	0.0867477	-0.39742	0.573338	0.0538886	-0.534746	0.451528	0.0338755	-0.468103	0.872213	-0.337632	-0.55574	0.505716	0.203808	-0.0637784	0.158604	-0.399353	0.150008
B0BMX6	Ribonuclease P/MRP subunit p25-like	Rpp25l	NA	NA	NA	NA	NA	NA	NA	NA	NA	0.12396	-0.0388017	-0.0851578	0.412395	-0.0994142	0.0994142	-0.412564	0.260277	0.152287	0.0412636	0.41865	0.040687	0.19257	0.0555144	0.0373866
B0BMY5	Chchd5 protein (Coiled-coil-helix-coiled-coil-helix domain containing 5 (Predicted), isoform CRA_b) (Coiled-coil-helix-coiled-coil-helix domain-containing 5)	Chchd5	-0.188209	0.179848	0.0286676	-0.0599589	0.0142023	0.0259608	-0.235075	0.177361	-0.0465903	-0.0240066	-0.0402274	0.0733111	-0.25642	0.200484	0.0361137	-0.0152037	-0.0388576	0.204165	-0.129812	0.109297	0.082135	0.115628	0.0536046	0.0926305
B0BMY6	LOC64038 protein (OTU deubiquitinase with linear linkage-specificity)	Otulin	0.334894	-0.13965	-0.214611	0.000272876	-0.272444	0.327155	-0.0851462	-0.162272	0.298422	-0.128725	0.263479	-0.194887	-0.174619	-0.138425	0.311663	0.254055	-0.425382	0.0741272	0.0334552	0.211799	-0.145782	0.228944	0.100312	0.23335
B0BMY7	Protein tyrosine kinase 9-like (A6-related protein) (Predicted), isoform CRA_b (Ptk9l protein) (Twinfilin actin-binding protein 2)	Twf2	-0.662089	0.240544	0.411606	-0.482334	-0.0697123	0.477974	-0.655759	0.167468	0.451822	-0.570155	0.377985	0.212816	-0.487693	0.0750734	0.453076	-0.626077	0.120244	0.35456	-0.580684	0.0809374	0.151934	0.15181	0.393642	0.0483207
B0BMZ5	LOC687696 protein (RCG48274) (STAM-binding protein-like 1)	Stambpl1	-1.36124	0.609467	0.751772	-0.465513	0.127739	0.337774	-1.19781	0.558624	0.639189	NA	NA	NA	NA	NA	NA	NA	NA	NA	-1.00819	0.477022	0.431943	0.264672	0.576245	0.214057
B0BN15	Similar to src homology 2 domain-containing transforming protein D (Src homology 2 domain-containing-transforming protein D)	Shd	1.28353	0.0529921	-0.0529921	1.26849	0.3362	-0.3362	1.46772	0.205949	-0.205949	0.102059	0.0878326	-0.189892	0.24783	-0.182607	-0.0652228	-0.074477	0.0523726	0.0221044	0.715859	0.694748	0.0921233	0.17386	-0.138025	0.14276
B0BN16	Insulin-like growth factor binding protein-like 1 (Predicted), isoform CRA_a (Insulin-like growth factor-binding protein-like 1)	Igfbpl1	0.665419	-0.143334	-0.552887	0.446228	-0.107302	-0.531934	0.427453	-0.476378	-0.175562	0.289301	-0.209711	-0.467255	0.43457	0.0801389	-0.682968	0.392662	-0.0186831	-0.295882	0.442606	0.123248	-0.145878	0.19082	-0.451081	0.20653
B0BN18	Prefoldin subunit 2	Pfdn2	0.550465	-0.194245	-0.368611	0.558144	-0.243933	-0.304968	0.628915	-0.278638	-0.350278	0.635702	-0.158404	-0.359236	0.750581	-0.456172	-0.349927	0.743128	-0.523332	-0.24018	0.644489	0.0867188	-0.309121	0.147378	-0.328867	0.0518013
B0BN19	RAB22A, member RAS oncogene family (RAB22A, member RAS oncogene family (Predicted), isoform CRA_b) (Rab22a protein)	Rab22a	-0.614834	0.271194	0.34364	-0.213999	0.0823619	0.131637	-0.0316287	0.0566516	-0.0250229	0.0708504	0.142187	-0.213037	0.258689	-0.0738801	-0.184808	0.307272	-0.167392	-0.13988	-0.0372751	0.341419	0.0518538	0.155629	-0.0145787	0.215992
B0BN20	Tetraspanin	Tspan6	0.556574	0.00775184	-0.564326	0.464443	-0.0763254	-0.276587	0.815174	-0.440126	-0.381132	0.516023	0.0395824	-0.555605	0.106383	0.169037	-0.275419	0.565054	-0.180219	-0.384835	0.503942	0.229404	-0.0800499	0.21155	-0.406317	0.117866
B0BN25	Similar to 1700123O20Rik protein (Similar to 1700123O20Rik protein (Predicted))	RGD1308430	0.671355	-0.312908	-0.358447	0.868049	-0.334819	-0.533231	0.758933	-0.45203	-0.306903	1.0885	0.134786	-0.134786	0.739076	0.110736	-0.110736	0.577346	0.235065	-0.235065	0.783876	0.177665	-0.103195	0.295343	-0.279861	0.156128
B0BN27	Neuromedin B (Predicted), isoform CRA_d (WD repeat domain 73)	Wdr73	-2.37197	-0.295775	0.295775	-2.90484	-0.0910668	0.0910668	-2.49633	-0.270139	0.270139	0.498263	-0.380735	-0.117529	0.109526	-0.332826	0.223299	-0.404739	0.402105	0.00263441	-1.26168	1.49459	-0.161406	0.29321	0.127564	0.125213
B0BN30	Mitochondrial carrier 1 (Mtch1 protein)	Mtch1	-0.33888	0.246327	0.0925522	0.0358324	0.111819	-0.146963	-0.230683	0.0876319	0.104538	-0.125525	0.213336	-0.0142667	-0.0442471	0.0559248	-0.00126317	-0.233479	0.313923	-0.0836746	-0.156164	0.138016	0.171494	0.101575	-0.00817958	0.109376
B0BN46	Glyoxylate and hydroxypyruvate reductase (Grhpr protein) (RCG54768, isoform CRA_a)	Grhpr	0.0128068	0.0295602	-0.0722196	0.0129708	-0.121912	0.104789	0.296693	-0.0717051	-0.178349	0.292857	0.192397	-0.492587	0.275632	-0.127954	-0.296137	0.443976	-0.104005	-0.261066	0.222489	0.173322	-0.0339365	0.125039	-0.199262	0.162034
B0BN48	Cyclin-dependent kinase 2-associated protein	Cdk2ap1	0.869217	-0.417099	-0.452118	0.996503	-0.329534	-0.666969	1.11939	-0.623023	-0.493744	0.554167	-0.427757	-0.126411	0.618165	0.0494306	-0.667596	0.366474	-0.0419815	-0.324493	0.753986	0.287804	-0.298327	0.254522	-0.455222	0.147394
B0BN53	HAUS augmin-like complex, subunit 7 (Similar to UCH37-interacting protein 1 (Predicted), isoform CRA_b) (Uchl5ip protein)	Haus7	0.531296	-0.1722	-0.351492	0.901983	-0.154314	-0.572522	0.778639	-0.406264	-0.378017	0.126138	0.0308365	-0.152512	0.57286	-0.615651	-0.149231	0.855078	-0.425663	-0.121865	0.627666	0.287604	-0.290543	0.233749	-0.287606	0.184662
B0BN55	Uroporphyrinogen decarboxylase (EC 4.1.1.37)	Urod	0.452801	-0.326739	-0.267743	0.27277	-0.29665	-0.0193045	0.28694	-0.21349	0.00276522	0.576802	-0.231801	-0.315604	0.520301	0.00429115	-0.497891	0.372532	0.03	-0.430396	0.413691	0.124193	-0.172398	0.152749	-0.254695	0.229749
B0BN56	28S ribosomal protein S31, mitochondrial (MRP-S31) (S31mt)	Mrps31	-0.0332513	0.00526486	0.0414334	0.182545	0.119095	-0.177283	0.0224943	-0.000637195	-0.0328599	0.317019	-0.081572	-0.235447	0.277318	-0.120822	-0.213628	0.0757173	0.0177954	-0.144921	0.140307	0.141391	-0.0101461	0.0838601	-0.127118	0.106377
B0BN58	tRNA pseudouridine synthase (EC 5.4.99.-)	Pus3	0.497163	-0.191764	-0.42856	0.476931	-0.260609	-0.216321	0.66072	-0.381791	-0.294986	0.866867	-0.281161	-0.585706	1.02426	-0.703814	-0.320447	0.893236	-0.636978	-0.256259	0.73653	0.22573	-0.409353	0.212218	-0.35038	0.0803607
B0BN63	Activator of Hsp90 ATPase activity 1 (LOC681996 protein) (RCG20659, isoform CRA_b)	Ahsa1	0.00386827	0.0783315	-0.0905467	0.0790848	-0.00676629	-0.058441	0.0899656	0.0130679	-0.131282	-0.056367	0.124087	-0.227212	0.449013	-0.190214	-0.210043	0.161259	-0.0924917	-0.0984909	0.121137	0.177264	-0.0123309	0.11452	-0.136003	0.0577269
B0BN65	Family with sequence similarity 49, member A	Fam49a	0.0719252	0.0982766	-0.109825	0.230675	-0.151989	0.264606	0.372217	-0.122094	-0.139032	0.181173	-0.444005	-0.18645	-0.00573563	0.12218	0.13356	-0.252194	-0.213871	0.970664	0.0996767	0.216229	-0.118584	0.210287	0.155587	0.450158
B0BN66	RCG45912, isoform CRA_b (Similar to CG3880-PA) (Suppressor APC domain-containing 2)	Sapcd2	0.0168266	0.00353417	-0.0203608	0.0970559	-0.204396	0.10734	0.102961	0.117809	-0.22077	0.264841	0.071017	-0.335858	0.343525	-0.352438	0.00891339	-1.79601	0.763034	-0.763034	-0.161799	0.80957	0.0664267	0.384882	-0.203962	0.348317
B0BN68	Mitochondrial ribosomal protein S9 (Mrps9 protein)	Mrps9	0.0643704	-0.0250462	-0.0606884	0.0633671	-0.061523	-0.191769	0.177099	-0.168919	-0.00686564	0.346569	0.0220022	-0.384794	0.203194	-0.0977481	-0.118132	0.166881	-0.17211	0.00323564	0.170247	0.104753	-0.0838907	0.0779497	-0.126502	0.0813375
B0BN72	Mapk-regulated corepressor-interacting protein 1 (Protein FAM195B)	Mcrip1	0.768771	-0.335763	-0.470314	0.684315	-0.366481	-0.311861	0.793525	-0.459941	-0.470597	0.879484	-0.412754	-0.296045	0.695848	0.00365225	-0.526052	0.71614	-0.387517	-0.328623	0.756347	0.0737082	-0.326467	0.167125	-0.400582	0.0953563
B0BN73	N-acetyltransferase 9 (N-acetyltransferase 9 (Predicted)) (Nat9 protein)	Nat9	0.625672	-0.143005	0.143005	0.334984	-0.148247	0.148247	0.530515	-0.188895	0.188895	0.657475	-0.0123843	0.0123843	0.847527	-0.11376	0.11376	0.771606	-0.0448499	0.0448499	0.627963	0.181687	-0.108524	0.0671581	0.108524	0.0535251
B0BN78	RCG49239 (TAF7 RNA polymerase II, TATA box binding protein (TBP)-associated factor, 55kDa) (TATA-box-binding protein-associated factor 7)	Taf7	0.698499	-0.251877	-0.435132	0.309325	-0.153293	-0.124744	0.407341	-0.153182	-0.222389	0.245623	0.0209756	-0.286243	-0.288196	-0.0949522	0.262418	-0.192603	-0.137188	0.155413	0.196665	0.373612	-0.128253	0.0894307	-0.108446	0.283201
B0BN81	40S ribosomal protein S5 (Ribosomal protein S5, isoform CRA_b) (Rps5 protein)	Rps5	0.763718	-0.28254	-0.329986	0.52951	-0.385196	-0.251329	0.806525	-0.492181	-0.314345	0.804523	-0.426762	-0.371689	0.698366	-0.301179	-0.348145	1.10655	-0.516196	-0.559618	0.784866	0.1884	-0.400676	0.09643	-0.362519	0.117026
B0BN82	Brix domain containing 1 (RCG19961, isoform CRA_b) (Ribosome production factor 2 homolog)	Rpf2	0.588485	-0.0968194	-0.491666	0.49603	-0.198329	-0.297701	0.406031	-0.33874	-0.0672914	0.93292	-0.329943	-0.590512	0.547662	-0.289955	-0.334234	0.88911	-0.260798	-0.633363	0.643373	0.216535	-0.252431	0.091736	-0.402461	0.213406
B0BN83	Armadillo repeat-containing protein 1	Armc1	-0.592598	0.32771	0.241497	-0.207028	0.232128	-0.0239447	-0.283896	0.177638	0.107471	-0.373392	0.100949	0.138122	0.0375167	-0.101996	0.0356808	-0.437551	0.170525	0.242052	-0.309491	0.2155	0.151159	0.145197	0.12348	0.120045
B0BN85	Protein SGT1 homolog (Suppressor of G2 allele of SKP1 homolog)	Sugt1	0.538247	-0.149231	-0.388196	0.3295	-0.17294	-0.117689	0.470271	-0.28507	-0.266224	0.45212	-0.0993337	-0.352787	0.402352	-0.0929445	-0.131778	0.506341	-0.227192	-0.310663	0.449805	0.0750568	-0.171118	0.0746668	-0.261223	0.116482
B0BN86	Transmembrane protein 11, mitochondrial	Tmem11	-0.823809	0.346635	0.453092	-0.223757	0.192192	0.075621	-0.280502	0.267266	0.0599816	-0.531792	0.280514	0.283156	-0.272107	-0.106078	0.244297	-0.452592	0.445446	-0.0499132	-0.43076	0.226173	0.237662	0.188673	0.177706	0.196302
B0BN89	Dihydrouridine synthase 2 (Dihydrouridine synthase 2-like, SMM1 homolog (S. cerevisiae)) (Dihydrouridine synthase 2-like, SMM1 homolog (S. cerevisiae) (Predicted), isoform CRA_a)	Dus2	0.574968	-0.386111	-0.188857	0.286932	-0.416523	0.129591	0.536007	-0.109958	0.109958	0.601416	-0.405414	-0.196002	0.427834	-0.16721	-0.260624	0.538249	-0.690368	0.152119	0.494234	0.117534	-0.362597	0.207235	-0.0423026	0.196817
B0BN93	26S proteasome non-ATPase regulatory subunit 13 (26S proteasome regulatory subunit RPN9) (26S proteasome regulatory subunit S11) (26S proteasome regulatory subunit p40.5)	Psmd13	0.714067	-0.383124	-0.305418	0.314187	-0.258556	-0.134473	0.510844	-0.331708	-0.223904	0.327478	-0.0565073	-0.206243	0.634669	-0.312559	-0.240816	0.462058	-0.16874	-0.231876	0.493884	0.160987	-0.251866	0.120339	-0.223788	0.0611031
B0BN94	Protein FAM136A	Fam136a	-0.201552	0.252645	-0.00214714	-0.076066	0.298123	-0.241165	0.0869427	0.0126681	-0.0987582	0.0910113	-0.179229	0.0972542	0.0429829	0.182399	-0.138737	-0.0288938	0.463249	-0.200854	-0.0142625	0.112883	0.171642	0.226315	-0.0974011	0.0929733
B0BN98	Protein LLP homolog (RCG49081) (RGD1308261 protein)	Llph	0.69867	-0.27402	-0.424651	0.83198	-0.47674	-0.35524	0.537255	-0.173126	-0.364128	0.520155	-0.0524004	-0.467754	0.577758	-0.145344	-0.432415	0.997144	-0.551869	-0.445275	0.693827	0.189346	-0.278916	0.196979	-0.414911	0.0415455
B0BN99	Hmgb3 protein (RCG56793) (Similar to High mobility group protein 4 (HMG-4) (High mobility group protein 2a) (HMG-2a))	Hmgb3	1.16871	-0.598622	-0.570091	1.14497	-0.0628578	-0.876513	1.32922	-0.737989	-0.591227	2.13711	-1.17	-0.898809	1.44087	-0.369313	-0.972893	1.46985	-0.516366	-0.951507	1.44846	0.363136	-0.575858	0.371262	-0.810174	0.196761
B0BNA5	Coactosin-like protein	Cotl1	-0.838812	0.428288	0.476848	-0.974159	-0.218912	1.04831	-1.04375	0.310581	0.763169	-1.24907	0.650697	0.690458	-0.918195	0.0679625	0.864429	-0.820935	0.187304	0.675609	-0.974154	0.158334	0.237654	0.300682	0.753137	0.212823
B0BNA7	Eukaryotic translation initiation factor 3 subunit I (eIF3i) (Eukaryotic translation initiation factor 3 subunit 2) (eIF-3-beta) (eIF3 p36)	Eif3i	1.01632	-0.544414	-0.511156	0.71423	-0.313319	-0.272393	0.837737	-0.475694	-0.362042	0.672919	-0.358409	-0.295477	0.600943	-0.28536	-0.294668	1.08652	-0.663367	-0.457536	0.821444	0.195286	-0.440094	0.147437	-0.365545	0.102951
B0BNA9	CCR4-NOT transcription complex subunit 11	Cnot11	0.455878	-0.206407	-0.249471	0.438038	-0.281764	-0.418706	0.490243	-0.192284	-0.302308	0.524894	-0.213644	-0.469925	0.498059	-0.123581	-0.319504	0.590222	-0.321979	-0.0935384	0.499556	0.0541178	-0.223276	0.0699146	-0.308908	0.119314
B0BNB1	Commd1 protein (Copper metabolism domain-containing 1) (RCG23272, isoform CRA_b)	Commd1	-0.0496451	-0.0490906	-0.0217756	0.220932	-0.262471	0.11997	0.00623604	-0.175845	0.126944	0.276131	-0.156563	0.0731046	-0.00358061	0.184968	0.113869	-0.105932	-0.129392	0.187255	0.057357	0.15431	-0.0980656	0.154912	0.0998946	0.0768471
B0BNB3	Methyltransferase-like 5 (Mettl5 protein) (Similar to 2810410A08Rik protein (Predicted))	Mettl5	NA	NA	NA	NA	NA	NA	NA	NA	NA	0.00782446	0.270593	-0.278417	0.245311	0.00709965	-0.252411	-0.20993	0.349927	-0.139997	0.014402	0.227692	0.209206	0.179468	-0.223608	0.0794884
B0BNB4	MYST/Esa1-associated factor 6 (RGD1310440 protein)	Meaf6	0.566504	-0.138317	-0.428187	0.236847	-0.203454	-0.0333932	0.30802	-0.280539	-0.0288289	0.724822	-0.252472	-0.47235	0.509377	-0.351739	-0.157638	0.860048	-0.491626	-0.368422	0.53427	0.238222	-0.286358	0.123597	-0.248137	0.18657
B0BNB5	LOC683983 protein (Nucleoporin 43)	Nup43	0.337553	-0.00991034	-0.275827	0.0610095	-0.217478	0.0217938	0.0470987	-0.026287	-0.0288381	0.184825	0.055895	-0.24072	0.0895052	-0.0970416	-0.12062	0.595623	-0.260859	-0.334764	0.219269	0.213704	-0.0926135	0.124267	-0.163163	0.15411
B0BNB9	HtrA serine peptidase 2 (RCG56292, isoform CRA_d)	Htra2	-0.932107	0.438903	0.469439	-0.541118	0.447134	0.109439	-0.536089	0.275882	0.291772	-0.642016	0.262495	0.386806	-0.490682	0.220292	0.309756	-0.632224	0.409208	0.149212	-0.629039	0.159713	0.342319	0.100464	0.286071	0.14328
B0BND0	Ectonucleotide pyrophosphatase/phosphodiesterase family member 6 (E-NPP 6) (NPP-6) (EC 3.1.4.-) (EC 3.1.4.38) (Choline-specific glycerophosphodiester phosphodiesterase) (Glycerophosphocholine cholinephosphodiesterase) (GPC-Cpde)	Enpp6	-0.638444	0.124727	0.513718	-0.658807	0.208804	0.450003	-0.605743	0.296442	0.309301	-1.07103	0.591944	0.479085	-1.06814	0.856702	0.211435	-0.592595	0.447397	0.145197	-0.772459	0.23134	0.421003	0.271321	0.351456	0.15549
B0BND5	RNA, U3 small nucleolar interacting protein 2 (Predicted), isoform CRA_a (Ribosomal RNA processing 9, small subunit (SSU) processome component, homolog (Yeast)) (Ribosomal RNA-processing 9, U3 small nucleolar RNA-binding protein)	Rrp9	0.80581	-0.386311	-0.4195	0.738345	-0.405304	-0.345373	0.745002	-0.335055	-0.495851	0.891612	-0.396032	-0.469592	0.575931	-0.240943	-0.28733	0.818344	-0.409511	-0.391807	0.762507	0.107109	-0.362192	0.065211	-0.401575	0.0784061
B0BND9	Signal recognition particle subunit SRP72-like (Srp72 protein)	LOC108348180	0.14543	0.367047	-0.367047	-0.382616	-0.0544518	0.0544518	0.424939	-0.235314	0.235314	3.41867	0.34939	-0.34939	1.73146	-0.189116	0.189116	2.37493	-0.787804	0.787804	1.28547	1.46691	-0.0917081	0.429202	0.0917081	0.414606
B0BNE1	Mediator of RNA polymerase II transcription subunit 6 (Mediator complex subunit 6)	Med6	0.427911	-0.272681	-0.15523	0.1421	-0.0532087	-0.0888909	0.290033	-0.221552	-0.0684808	0.485685	-0.266493	-0.219192	1.02824	-0.042406	0.042406	1.02434	-0.0608147	0.0608147	0.566384	0.375527	-0.152859	0.111885	-0.0714288	0.0914005
B0BNE2	DNA-directed RNA polymerases I, II, and III subunit RPABC1 (RNA polymerases I, II, and III subunit ABC1) (DNA-directed RNA polymerase II subunit E) (RPB5 homolog)	Polr2e	0.83322	-0.504393	-0.388051	0.556414	-0.415303	-0.0657796	0.513634	-0.174758	-0.381435	0.330882	-0.157725	-0.222411	0.414054	-0.362223	-0.0328654	0.60187	-0.117446	-0.26115	0.541679	0.173405	-0.288641	0.159639	-0.225282	0.169283
B0BNE3	Trafficking protein particle complex subunit 5	Trappc5	-0.479987	0.265407	0.21458	-0.273915	0.0134177	0.148626	-0.104607	0.0721845	0.0684254	0.101037	0.139436	-0.239115	0.246436	3.34445e-05	-0.142091	-0.0643835	0.0143968	0.00535738	-0.0959033	0.259329	0.0841458	0.102954	0.00929703	0.137516
B0BNE5	S-formylglutathione hydrolase (FGH) (EC 3.1.2.12) (Esterase D)	Esd	-0.254391	0.160277	0.07763	-0.0798155	0.113598	0.120416	-0.162058	0.0979446	0.0352269	-0.284742	0.193843	0.141468	-0.215934	0.139163	0.0239735	-0.0952397	0.0372241	-0.0198199	-0.18203	0.0840412	0.123675	0.0542965	0.063149	0.0535271
B0BNE6	NADH dehydrogenase (Ubiquinone) Fe-S protein 8 (Predicted), isoform CRA_a (NADH:ubiquinone oxidoreductase core subunit S8) (Ndufs8 protein)	Ndufs8	-1.40441	0.855171	0.630646	-1.11634	0.766166	0.282319	-0.69782	0.386333	0.408999	-1.07171	0.408014	0.572163	-0.577262	0.40169	0.374783	-1.06025	0.805544	0.350544	-0.987966	0.301664	0.60382	0.226594	0.436576	0.132062
B0BNE9	LOC684274 protein (Mitochondrial translational initiation factor 3)	Mtif3	0.11558	0.00907626	-0.124656	0.0140491	0.160403	-0.174452	0.0630809	0.0202455	-0.0833264	-0.0366237	0.191696	-0.212371	-0.2815	0.00755899	0.166509	-0.106258	0.194878	-0.0886205	-0.0386119	0.141749	0.0973096	0.0940089	-0.0861528	0.132236
B0BNF6	Membrane-associated ring finger (C3HC4) 5 (Membrane-associated ring finger (C3HC4) 5 (Predicted)) (Membrane-associated ring-CH-type finger 5)	March5	-0.158216	0.0823471	0.0283102	0.159978	-0.0330879	-0.00141466	0.173696	-0.245248	0.0810365	0.245072	-0.255083	-0.276529	0.286584	-0.311558	0.142534	0.322363	-0.17784	0.0763498	0.17158	0.173359	-0.156745	0.151242	0.00838117	0.0551223
B0BNG0	ER membrane protein complex subunit 2 (Tetratricopeptide repeat protein 35) (TPR repeat protein 35)	Emc2	0.400745	-0.175417	-0.255448	0.051271	-0.0800628	0.101706	0.329386	-0.246812	-0.118289	0.35021	-0.0245617	-0.263864	0.0161776	0.170811	-0.0871762	0.292617	-0.0891045	-0.220184	0.240068	0.163987	-0.0741911	0.143381	-0.140543	0.140118
B0BNG3	Lectin, mannose-binding 2 (Lman2 protein) (RCG24303, isoform CRA_a)	Lman2	0.0537345	-0.0384936	-0.0922953	-0.169953	0.0934059	0.0765468	0.0399487	-0.140546	-0.0312503	-0.0106655	0.0548297	-0.105863	-0.299974	0.0166956	0.252944	0.169453	-0.126011	-0.0502422	-0.0362425	0.169881	-0.0233532	0.0957612	0.00830666	0.138754
B0BNG5	Hif1an protein (Hypoxia-inducible factor 1 subunit alpha inhibitor) (Hypoxia-inducible factor 1, alpha subunit inhibitor (Predicted))	Hif1an	0.588164	0.0851583	-0.673323	0.170677	-0.199783	0.0291057	0.704094	-0.450197	-0.253896	-0.686479	0.175012	-0.175012	-1.2968	0.295202	-0.295202	-1.28387	0.33575	-0.33575	-0.300702	0.908796	0.0401903	0.306807	-0.284013	0.250469
B0BNG7	Nudix hydrolase 16-like 1 (Nudt16l1 protein) (Similar to 1110001K21Rik protein, isoform CRA_a)	Nudt16l1	0.687309	-0.720673	0.0333638	0.443652	-0.402832	-0.0791562	0.786855	-0.669611	-0.352889	0.893119	-0.104811	-0.691071	0.708787	-0.210217	-0.497361	0.548314	-0.0728154	-0.463997	0.678006	0.161801	-0.363493	0.282041	-0.341852	0.236975
B0BNH1	Gnptg protein (N-acetylglucosamine-1-phosphate transferase subunit gamma) (N-acetylglucosamine-1-phosphotransferase, gamma subunit, isoform CRA_a)	Gnptg	-0.36257	0.0507868	-0.0507868	-0.3614	0.272168	-0.272168	-0.524639	0.00230543	-0.00230543	NA	NA	NA	NA	NA	NA	NA	NA	NA	-0.416203	0.0939101	0.10842	0.143867	-0.10842	0.143867
B0BNH6	DiGeorge syndrome critical region gene 6 (DiGeorge syndrome critical region gene 6 (Predicted), isoform CRA_b)	Dgcr6	-0.147557	0.0306586	-0.0306586	0.382391	-0.141341	-0.24105	0.360069	-0.165786	-0.194284	0.477674	-0.172037	-0.305637	0.436692	-0.40597	-0.0307221	0.471816	-0.270923	-0.200893	0.330181	0.238752	-0.187566	0.144999	-0.167207	0.100948
B0BNI2	RCG47471, isoform CRA_a (WD repeat domain 74) (Wdr74 protein)	Wdr74	0.633506	-0.305265	-0.348993	0.533801	-0.313385	-0.187626	0.515462	-0.126065	-0.497708	0.985499	-0.384496	-0.519825	0.945115	-0.307765	-0.170272	0.869953	-0.512854	-0.352746	0.747223	0.211278	-0.324972	0.125877	-0.346195	0.135158
B0BNJ0	RCG38713, isoform CRA_b (SIN3 transcription regulator family member B) (Sin3b protein)	Sin3b	0.58107	-0.0736842	-0.358512	0.492044	-0.19731	-0.294734	0.234183	-0.0610966	-0.173607	0.61888	-0.222245	-0.396635	0.491866	-0.157793	-0.334074	0.413765	0.0366514	-0.450416	0.471968	0.13727	-0.112579	0.0976557	-0.334663	0.100912
B0BNJ1	LOC683667 protein (Sorcin)	Sri	-0.83583	0.477345	0.341205	-0.91948	0.152769	0.731683	-1.22048	0.553846	0.570645	-1.0308	0.537495	0.470189	-0.6861	0.196493	0.451744	-0.780785	0.356017	0.438408	-0.912246	0.191509	0.378994	0.173425	0.500646	0.149816
B0BNJ4	ETHE1, persulfide dioxygenase (Ethylmalonic encephalopathy 1) (Ethylmalonic encephalopathy 1 (Predicted))	Ethe1	-1.37476	0.539749	0.710262	-0.85511	0.552132	0.120117	-0.887132	0.485818	0.447512	-0.896727	0.394944	0.566789	-0.54444	0.296307	0.252259	-1.11882	0.772611	0.49438	-0.946164	0.278964	0.506927	0.161898	0.431886	0.227744
B0BNJ5	Endothelial differentiation-related factor 1 (Endothelial differentiation-related factor 1 (Predicted))	Edf1	0.647687	-0.378142	-0.269545	0.468636	-0.385402	-0.0960676	0.637945	-0.348275	-0.260089	0.407718	-0.296933	-0.0827952	0.586647	-0.31498	-0.257785	0.705891	-0.572858	-0.162208	0.575754	0.114723	-0.382765	0.099313	-0.188082	0.0768097
B0BNK1	RAB5C, member RAS oncogene family (RCG32615, isoform CRA_a) (Rab5c protein)	Rab5c	0.0114778	0.178316	-0.0459172	0.0350693	-0.0288329	0.0445141	-0.210244	-0.0204946	0.111353	-0.0719601	-0.00330797	0.072796	-0.170005	0.167951	0.0266288	-0.289932	0.26898	0.0439388	-0.115932	0.12889	0.0937686	0.12717	0.042219	0.0561512
B0BNK4	Proline-serine-threonine phosphatase-interacting protein 1 (Pstpip1 protein)	Pstpip1	-0.789504	0.314317	0.475187	-0.722159	0.300123	0.616418	-0.801782	0.276302	0.610567	-1.27761	0.751698	0.525909	-0.924056	0.202162	0.721894	-0.770611	0.165847	0.604764	-0.880953	0.205531	0.335075	0.212125	0.592457	0.0875703
B0BNK9	EF-hand calcium-binding domain-containing protein 4A (Calcium release-activated channel regulator 2B)	Cracr2b	-0.970729	0.61458	0.356149	-0.511202	0.655088	-0.143886	-0.751073	0.595835	0.155239	NA	NA	NA	NA	NA	NA	NA	NA	NA	-0.744335	0.229838	0.621834	0.0302854	0.122501	0.25162
B0BNL2	Peptidyl-prolyl cis-trans isomerase (EC 5.2.1.8)	Pin1	-0.364625	0.229392	0.0701313	0.113217	0.213465	-0.310642	0.314027	-0.16603	-0.230008	0.34043	-0.14529	-0.216192	0.167894	0.127202	-0.15662	0.143872	0.0980659	-0.162499	0.119136	0.254559	0.0594675	0.174036	-0.167638	0.141907
B0BNL9	Nudix (Nucleoside diphosphate linked moiety X)-type motif 18 (Nudt18 protein)	Nudt18	-0.51631	0.218103	0.298207	-0.59959	0.175786	0.423804	-0.861165	0.369047	0.492118	-2.06499	-0.347207	0.347207	-1.84589	-0.123049	0.123049	-1.76589	-0.15938	0.15938	-1.27564	0.691955	0.0222166	0.273056	0.307294	0.16072
B0BNM1	NAD(P)H-hydrate epimerase (EC 5.1.99.6) (Apolipoprotein A-I-binding protein) (AI-BP) (NAD(P)HX epimerase)	Naxe	-0.301354	0.226731	0.160258	-0.15289	0.04066	0.111024	-0.245784	0.125034	0.128475	-0.419653	0.262254	0.261282	-0.122732	0.0795645	0.0771906	-0.13038	0.303458	0.0337905	-0.228799	0.117198	0.17295	0.106224	0.12867	0.0485909
B0BNM4	RCG33221, isoform CRA_c (RGD1308134 protein) (Similar to RIKEN cDNA 1110020A23)	RGD1308134	0.849852	-0.500768	-0.59079	0.934515	-0.610978	-0.3092	0.710504	-0.393881	-0.311196	0.715392	-0.0797423	-0.670015	0.51807	-0.203907	-0.165244	0.338722	-0.310584	0.0159678	0.677842	0.218392	-0.349977	0.194269	-0.338413	0.222974
B0BNM9	Glycolipid transfer protein (GLTP)	GLTP	-0.0940735	0.0417344	0.185976	-0.237169	-0.255448	0.542926	-0.337391	0.133496	0.265523	-0.181139	0.256402	-0.0497685	0.101461	-0.190623	0.114625	0.0778206	0.00109895	0.08494	-0.111749	0.175024	-0.0022234	0.193322	0.190704	0.183773
B0BNN3	Carbonic anhydrase 1 (EC 4.2.1.1) (Carbonate dehydratase I) (Carbonic anhydrase I) (CA-I)	Ca1	-2.11987	1.15804	0.96183	-2.04209	0.733089	1.29332	-2.30274	1.15406	1.2129	-2.31028	1.10245	1.17487	-1.59444	0.829682	0.60581	-2.28283	1.50766	0.738677	-2.10871	0.274819	1.08083	0.274944	0.997901	0.29558
B0BNN4	Complement factor properdin (Properdin factor, complement (Mapped))	Cfp	-0.904843	0.199977	-0.199977	-0.377283	0.135172	-0.135172	-0.381429	0.125222	-0.125222	-0.966587	0.075354	-0.075354	0.20631	0.0227537	-0.0227537	-0.271121	0.643441	-0.643441	-0.449159	0.435079	0.20032	0.225116	-0.20032	0.242202
B0K008	Eukaryotic translation initiation factor 1 (RCG33041, isoform CRA_b)	Eif1	2.10366	0.135559	-0.135559	2.16354	0.0468326	-0.0468326	2.26821	-0.153014	0.153014	0.205681	-0.369598	0.163917	0.069386	0.246919	-0.316305	0.436034	-0.428747	-0.00728659	1.20775	1.0711	-0.0870082	0.275665	-0.0315086	0.172603
B0K010	Thioredoxin domain-containing 17 (Thioredoxin-like 5 (Predicted), isoform CRA_b)	Txndc17	0.485304	-0.198663	-0.326867	0.0919731	-0.172404	0.0804313	0.0985329	-0.0915991	-0.104267	0.100837	0.0351353	-0.124434	0.147597	-0.0751075	-0.0774893	0.064783	-0.0373665	-0.173058	0.164838	0.159254	-0.0900008	0.0863152	-0.120947	0.148186
B0K013	Chchd8 protein (Cytochrome c oxidase assembly factor 4 homolog) (Similar to E2-induced gene 2 protein (Predicted))	Coa4	-0.971145	0.0144407	-0.0144407	-1.70454	-0.147058	0.147058	-1.08036	-0.341899	0.341899	-0.00906622	0.286178	-0.277112	-0.437314	0.139889	0.297425	0.302937	-0.151813	-0.151124	-0.649915	0.743576	-0.033377	0.226521	0.0572842	0.207934
B0K014	D-aminoacyl-tRNA deacylase (EC 3.1.1.-) (EC 3.1.1.96)	Dtd1	-0.399735	0.0974404	0.293968	-0.204585	0.215421	-0.167206	0.135425	-0.127951	-0.0452432	0.716101	-0.353068	-0.143237	0.00675647	0.0309167	-0.0247561	0.132146	0.0263148	-0.106571	0.0643514	0.380905	-0.0184877	0.198256	-0.0321742	0.178813
B0K015	COMM domain containing 8 (Predicted), isoform CRA_a (COMM domain-containing 8)	Commd8	-0.148878	0.128928	0.0169277	0.243963	-0.266663	0.123133	-0.00263394	-0.097747	0.100381	-0.229117	-0.0170496	0.245615	-0.0614388	-0.0628743	0.0644154	0.203094	-0.0342905	-0.0870051	0.000831478	0.189316	-0.0582826	0.128316	0.0772445	0.0832946
B0K017	ADP-ribosylhydrolase like 2 (Predicted) (ADP-ribosylhydrolase-like 2)	Adprhl2	0.522226	-0.246896	-0.251228	0.335834	-0.114329	-0.278846	0.357257	-0.13316	0.00307721	0.559163	-0.476256	-0.269328	0.206453	-0.168642	-0.118706	0.0823592	-0.315026	0.194456	0.343882	0.182031	-0.242385	0.136938	-0.120096	0.194974
B0K018	Phospholipase A2, group XIIA (Pla2g12a protein)	Pla2g12a	NA	NA	NA	NA	NA	NA	NA	NA	NA	0.353225	0.228016	-0.228016	0.578612	0.0845807	-0.0845807	0.634924	-0.190411	0.190411	0.522254	0.149066	0.0407287	0.212632	-0.0407287	0.194448
B0K019	BAG family molecular chaperone regulator 1 (BAG-1) (Bcl-2-associated athanogene 1)	Bag1	0.73265	-0.359277	-0.373373	0.133124	-0.360965	0.227841	0.449586	-0.513687	0.0591325	0.609269	-0.170857	-0.455162	0.367913	-0.540353	-0.0288729	0.841029	-0.397156	-0.275079	0.522262	0.258449	-0.390382	0.132488	-0.140919	0.245379
B0K020	CDGSH iron-sulfur domain-containing protein 1 (MitoNEET)	Cisd1	-1.63168	0.74383	0.887848	-1.04615	0.712267	0.333879	-1.05856	0.426107	0.599779	-1.04612	0.23871	0.707379	-0.563575	0.126681	0.563488	-0.607616	0.154859	0.602252	-0.992282	0.387499	0.400409	0.274671	0.615771	0.196839
B0K026	LETM1 domain-containing 1 (Letmd1 protein)	Letmd1	-0.491116	0.230723	0.247664	-0.0790951	0.135299	0.143041	-0.200503	0.00476884	0.195734	-0.105148	-0.0436232	0.0436232	0.279487	-0.0561915	0.0561915	0.257766	0.111439	-0.111439	-0.0564351	0.291258	0.0637358	0.113725	0.0958026	0.14076
B0K030	DnaJ (Hsp40) homolog, subfamily B, member 1 (Predicted), isoform CRA_b (DnaJ heat shock protein family (Hsp40) member B1) (Dnajb1 protein)	Dnajb1	0.716796	-0.276067	-0.37495	0.0223668	-0.109197	0.0164755	0.0727105	-0.174047	0.0909794	0.156435	0.0136987	-0.206023	0.316083	-0.304437	-0.0196846	0.301244	-0.428449	0.107619	0.264272	0.251266	-0.213083	0.156487	-0.064264	0.196633
B0K031	60S ribosomal protein L7 (RCG30479, isoform CRA_b) (Rpl7 protein)	Rpl7	1.06707	-0.664399	-0.337831	0.665397	-0.276873	-0.285691	0.83499	-0.491628	-0.430294	0.758847	-0.301162	-0.440834	0.695604	-0.20659	-0.457645	0.873646	-0.323478	-0.544668	0.815926	0.1464	-0.377355	0.169363	-0.416161	0.101822
B0K034	D-tyrosyl-tRNA deacylase 2 (putative)	Dtd2	-0.398869	0.137486	0.14226	-0.168451	0.0671636	0.0847018	-0.073212	0.0171637	0.0133758	0.108344	-0.261493	-0.145518	-0.0540136	0.117522	0.00647194	0.0502724	-0.0372148	-0.0870644	-0.0893215	0.180081	0.00677118	0.146293	0.00237122	0.0867608
B0LT89	Serine/threonine-protein kinase 24 (EC 2.7.11.1) (Mammalian STE20-like protein kinase 3) (MST-3) (MST3b) (STE20-like kinase MST3) [Cleaved into: Serine/threonine-protein kinase 24 35 kDa subunit (Mammalian STE20-like protein kinase 3 N-terminal) (MST3/N); Serine/threonine-protein kinase 24 12 kDa subunit (Mammalian STE20-like protein kinase 3 C-terminal) (MST3/C)]	Stk24	0.0744113	0.0268885	-0.0788449	-0.0953401	0.167844	-0.066001	0.108942	-0.278851	0.105731	0.0300585	0.0504011	0.0482502	-0.101101	-0.0305331	0.149779	0.0683632	-0.121682	0.0465681	0.0142223	0.0906421	-0.0309887	0.154382	0.0342471	0.101747
B1H218	NIMA (Never in mitosis gene a)-related expressed kinase 6, isoform CRA_a (Nek6 protein)	Nek6	-0.183715	0.0282735	0.201739	-0.239669	-0.433071	0.614174	-0.460059	0.104285	0.36627	-0.442142	-0.0780852	0.529287	-0.417743	0.0851489	0.376813	-0.76957	0.352546	0.417024	-0.418816	0.206224	0.00984953	0.259337	0.417551	0.147503
B1H219	Dickkopf WNT-signaling pathway inhibitor 3 (Dkk3 protein) (RCG39957, isoform CRA_a)	Dkk3	-0.393161	0.164508	0.228653	0.49863	-0.235336	-0.263294	-0.0743376	0.296563	-0.222226	NA	NA	NA	NA	NA	NA	NA	NA	NA	0.010377	0.451891	0.0752451	0.276957	-0.0856221	0.272944
B1H222	RAB6-interacting golgin (N-terminal kinase-like-binding protein 1) (NTKL-BP1) (NTKL-binding protein 1) (SCY1-like 1-binding protein 1) (SCYL1-BP1) (SCYL1-binding protein 1)	Gorab	0.753267	0.206879	-0.206879	0.19878	0.0380892	-0.0380892	1.11088	-0.118658	0.118658	NA	NA	NA	NA	NA	NA	NA	NA	NA	0.687644	0.45958	0.0421034	0.162806	-0.0421034	0.162806
B1H227	LOC682908 protein (RCG31301, isoform CRA_a) (Regulator of chromosome condensation 1)	Rcc1	0.571691	-0.349148	-0.280239	0.206592	-0.347646	0.0747888	0.299012	-0.241197	-0.0622008	0.344954	-0.185446	-0.159509	0.367278	-0.099399	-0.10996	0.424652	-0.298742	-0.146451	0.36903	0.123318	-0.253596	0.0985785	-0.113929	0.129042
B1H230	Map2k3 protein (Mitogen activated protein kinase kinase 3, isoform CRA_b) (Mitogen-activated protein kinase kinase 3)	Map2k3	0.0893283	-0.0354598	-0.208664	-0.0375996	0.12563	0.27311	0.0491215	-0.206666	0.0953674	0.0790412	-0.0533561	-0.0256851	0.408709	-0.350001	-0.0283629	0.194409	0.00163119	-0.219793	0.130502	0.155375	-0.0863703	0.167536	-0.0190045	0.209032
B1H234	Leucine-rich repeat transmembrane protein FLRT3 (Fibronectin-like domain-containing leucine-rich transmembrane protein 3)	Flrt3	-0.587697	0.0311258	-0.0311258	0.265082	0.0997295	-0.0997295	-0.700771	0.132159	-0.132159	-0.571504	0.280621	-0.280621	-0.563993	0.184114	-0.184114	-0.51733	-0.0373305	0.0373305	-0.446036	0.353663	0.11507	0.112226	-0.11507	0.0867257
B1H245	BCL7B, BAF complex component (Bcl7b protein) (Similar to B-cell CLL/lymphoma 7B, isoform CRA_b)	Bcl7b	-0.296018	0.319857	-0.0396474	-0.0895222	0.150134	0.0586632	-0.361911	0.237445	0.124466	-0.351486	0.176564	0.260665	-0.133697	0.11939	0.111381	-0.169704	-0.254582	0.424287	-0.233723	0.11754	0.124801	0.199006	0.156636	0.173696
B1H246	PMS1 homolog 2, mismatch repair system component (Pms2 protein)	Pms2	0.378758	-0.0100124	-0.0985218	0.198896	-0.110259	-0.0886376	0.30344	-0.401378	-0.0871634	0.636088	-0.0614621	-0.484654	0.546143	-0.136105	-0.462289	0.547186	-0.314841	-0.527387	0.435085	0.16828	-0.172343	0.152693	-0.291442	0.222188
B1H248	Vacuolar protein-sorting-associated protein 36 (Vps36 protein)	Vps36	-0.0418042	0.17464	0.00334518	0.0536111	-0.15245	0.0806623	0.252575	-0.0819941	-0.156165	0.0512581	-0.0249066	0.0157087	0.159059	-0.111049	-0.112454	0.134857	-0.054757	-0.0801	0.101593	0.10257	-0.0417529	0.114851	-0.0415004	0.0948057
B1H249	Glucosamine 6-phosphate N-acetyltransferase (EC 2.3.1.4)	Gnpnat1	-0.444481	0.171773	-0.171773	-0.765945	-0.0665079	0.0665079	-0.372826	-0.561883	0.561883	-0.818553	0.255927	-0.255927	-1.22098	0.0851193	-0.0851193	-0.855026	0.239763	-0.239763	-0.746303	0.307679	0.0206985	0.308967	-0.0206985	0.320509
B1H257	BLOC-1-related complex subunit 5 (Loss of heterozygosity, 12, chromosomal region 1 homolog (Human)) (Loss of heterozygosity, 12, chromosomal region 1 homolog (Human) (Predicted))	Borcs5	-0.319301	0.248087	-0.0239553	-0.27667	-0.213681	0.488005	-0.0204965	-0.652847	0.358456	-0.142177	0.108191	0.0339857	-0.0463839	-0.0335544	0.0799383	0.632664	-0.055161	0.055161	-0.0287275	0.345427	-0.0998276	0.312889	0.165265	0.219798
B1H261	Trypsin domain containing 1 (Predicted), isoform CRA_a (Trypsin domain-containing 1)	Tysnd1	NA	NA	NA	NA	NA	NA	NA	NA	NA	0.148452	0.117789	-0.266241	0.0636168	0.183949	-0.247566	-0.220556	0.0391961	0.181359	-0.00282878	0.193269	0.113645	0.0724656	-0.110816	0.303296
B1H264	TBC1 domain family, member 17 (TBC1 domain family, member 17 (Predicted))	Tbc1d17	0.167306	-0.127784	-0.0959047	0.239682	-0.28188	0.0322539	0.107295	-0.0913151	-0.0455683	0.0514971	0.124726	-0.208843	-0.0907423	0.154273	-0.0661826	-0.0197689	0.0454044	-0.0108969	0.075878	0.121394	-0.0294292	0.167538	-0.0658569	0.0496788
B1H267	Sorting nexin-5	Snx5	-0.349253	0.143434	0.175633	-0.169206	-0.144059	0.313265	-0.335464	0.104822	0.314264	-0.430238	0.252179	0.229939	-0.123554	-0.129296	0.241124	-0.122692	-0.0367906	0.195061	-0.255068	0.132823	0.0317149	0.159965	0.244881	0.0646861
B1H268	Mini-chromosome maintenance complex-binding protein (MCM-BP) (MCM-binding protein)	Mcmbp	0.70411	-0.19609	-0.284768	0.882125	-0.335163	-0.493543	0.90627	-0.493621	-0.514764	0.516291	-0.308092	-0.207852	0.521138	-0.116415	-0.311244	0.333006	-0.104695	-0.239742	0.643824	0.226814	-0.259013	0.149235	-0.341985	0.126388
B1H269	DEAD-box helicase 27 (Ddx27 protein)	Ddx27	0.73503	-0.139667	-0.368339	0.672285	-0.402248	-0.301203	0.816005	-0.332522	-0.354223	0.629394	-0.143919	-0.385345	0.483052	-0.135972	-0.3835	0.174119	-0.338264	-0.0240115	0.584981	0.230078	-0.248765	0.121819	-0.30277	0.149841
B1H271	Mitochondrial coenzyme A transporter SLC25A42 (Slc25a42 protein)	Slc25a42	-0.578309	0.592385	-0.0274264	-0.408579	0.277029	0.108215	-0.37718	0.107684	0.216033	-0.406885	0.430915	0.0473822	-0.0655383	0.0196813	0.125744	-0.302422	0.296112	0.00631056	-0.356486	0.168796	0.287301	0.208694	0.0793765	0.0977208
B1H275	BUD23, rRNA methyltransferase and ribosome maturation factor (Wbscr22 protein)	Bud23	-1.52083	-0.0420593	0.0420593	0.15085	-0.346275	0.195425	0.545979	-0.19071	-0.35527	-0.529914	0.686487	-0.686487	-1.1074	0.357603	-0.357603	-0.751058	-0.637606	0.637606	-0.535396	0.772674	-0.0287599	0.481408	-0.0873783	0.416934
B1H282	Collagen beta(1-O)galactosyltransferase 1 (Glycosyltransferase 25 domain containing 1) (Glycosyltransferase 25 domain containing 1 (Predicted))	Colgalt1	-0.485934	0.249724	0.170765	-0.286713	-0.0818007	0.287075	-0.498093	0.00480121	0.534607	-0.344862	0.333272	0.266201	-0.517322	0.0601001	0.438978	-0.0210699	-0.0114193	0.157262	-0.358999	0.189814	0.0924463	0.162857	0.309148	0.16585
B1H284	TATA-box-binding protein-associated factor 5-like (Taf5l protein)	Taf5l	1.55428	0.104244	-0.104244	1.31536	0.0487986	-0.0487986	1.45376	-0.0232314	0.0232314	0.0877975	0.0876212	-0.214378	0.534103	-0.445242	0.0775871	0.420956	-0.18872	-0.232236	0.894375	0.621305	-0.0694215	0.212793	-0.0831398	0.119956
B1H2A2	Fibronectin type 3 and SPRY domain-containing protein (Fsd1 protein) (Similar to fibronectin type 3 and SPRY domain-containing protein, isoform CRA_a)	Fsd1	-0.0561507	0.117613	-0.0264264	-0.0615311	0.0846488	0.0252602	0.139758	-0.154862	0.0217486	-0.0405464	0.0885446	0.0202905	-0.0606525	0.199175	-0.0798421	-0.246378	0.203494	0.118213	-0.0542502	0.122342	0.0897688	0.130805	0.0132072	0.0732518
B1H2A6	FMR1 autosomal homolog 2 (Fxr2 protein)	Fxr2	0.581965	-0.234183	-0.345401	0.513535	-0.224792	-0.271799	0.719365	-0.205667	-0.510344	0.486374	-0.0868968	-0.408728	0.216924	-0.0750512	-0.0969619	0.326182	-0.143982	-0.242402	0.474058	0.17973	-0.161762	0.0701212	-0.312606	0.151182
B1WBM0	Tetraspanin	Cd9	-0.874054	0.237219	0.636836	-0.710255	0.190173	0.397163	-0.706051	0.357436	0.278111	-0.926712	0.163336	0.79126	-1.29003	0.894839	0.339707	-1.03101	0.192729	0.549775	-0.923018	0.219596	0.339289	0.280734	0.498809	0.149077
B1WBM2	RAB interacting factor (RCG46281, isoform CRA_a)	Rabif	-0.461877	0.241697	0.22018	-0.247676	-0.00981861	0.257495	-0.493984	0.277586	0.208894	-0.127504	0.0461693	0.0775531	-0.0506587	0.047503	-0.0617965	-0.208725	0.0475327	0.0576396	-0.265071	0.178611	0.108445	0.119711	0.126661	0.134558
B1WBN4	REX4 homolog, 3'-5' exonuclease (REX4, RNA exonuclease 4 homolog (S. cerevisiae))	Rexo4	0.600704	-0.271154	-0.32955	0.52883	-0.269102	-0.259727	0.428936	-0.20404	-0.224895	NA	NA	NA	NA	NA	NA	NA	NA	NA	0.51949	0.0862641	-0.248099	0.0381697	-0.271391	0.0532932
B1WBN5	tRNA pseudouridine synthase (EC 5.4.99.-)	Pus1	0.767098	-0.235085	-0.532013	0.585767	-0.283397	-0.353083	0.87512	-0.403094	-0.401241	0.403003	0.135583	-0.457878	0.556165	-0.428167	-0.141234	0.611569	-0.25923	-0.352339	0.633121	0.166191	-0.245565	0.202564	-0.372965	0.140689
B1WBP0	Metallophosphoesterase MPPED2 (EC 3.1.-.-) (239FB) (Fetal brain protein 239 homolog) (Metallophosphoesterase domain-containing protein 2)	Mpped2	0.216257	-0.0593364	-0.156921	0.437994	-0.0752251	-0.38576	0.574873	-0.328174	-0.218819	0.384369	-0.208684	-0.175685	0.247783	0.224405	-0.226685	0.158489	0.132785	0.000526283	0.336628	0.157118	-0.0523715	0.205893	-0.193891	0.139292
B1WBP4	Glutamine-dependent NAD(+) synthetase (EC 6.3.5.1) (NAD(+) synthase [glutamine-hydrolyzing])	Nadsyn1	-0.465062	0.569385	-0.104324	-2.28951	-0.000797559	0.000797559	-0.749638	0.405233	0.344405	NA	NA	NA	NA	NA	NA	NA	NA	NA	-1.16807	0.981562	0.324607	0.293517	0.0802929	0.234689
B1WBQ0	CDC5 cell division cycle 5-like (S. pombe) (Cell division cycle 5-like (S. pombe))	Cdc5l	0.792005	-0.373215	-0.445365	0.604548	-0.310441	-0.252784	0.794837	-0.39387	-0.367706	0.605539	-0.225851	-0.383454	0.494984	-0.292094	-0.246401	0.605284	-0.365093	-0.231093	0.649533	0.119343	-0.32676	0.0628997	-0.321134	0.0937946
B1WBQ5	Serine/threonine kinase 3 (STE20 homolog, yeast) (Serine/threonine-protein kinase 3)	Stk3	-0.235386	0.252357	-0.0169708	-0.337603	0.0470397	0.290563	-0.206524	0.0268662	0.179658	-0.173928	0.0577728	0.061651	-0.297266	0.133603	0.0757501	-0.119858	0.221899	-0.086502	-0.228427	0.0799295	0.123256	0.0958045	0.0840249	0.150874
B1WBQ7	DNA mismatch repair protein	Msh2	0.863439	-0.436571	-0.424944	0.992017	-0.322021	-0.627669	1.03631	-0.513974	-0.525517	0.984776	-0.320061	-0.633727	1.06875	-0.426214	-0.596643	1.01616	-0.576447	-0.521032	0.993576	0.0707158	-0.432548	0.102238	-0.554922	0.0785782
B1WBQ8	Glyceraldehyde-3-phosphate dehydrogenase (EC 1.2.1.12)	Gapdhs	-0.874469	-0.0330984	0.0330984	-0.752072	-0.134491	0.134491	-0.244867	0.212267	-0.212267	0.418414	0.247806	-0.247806	0.0761113	0.355521	-0.355521	-0.0997861	0.242496	-0.242496	-0.246112	0.49349	0.148417	0.189041	-0.148417	0.204223
B1WBR0	Mothers against decapentaplegic homolog (MAD homolog) (Mothers against DPP homolog) (SMAD family member)	Smad5	0.288015	-0.0474443	0.0474443	0.774876	-0.527722	-0.247154	1.1163	-0.471109	-0.645195	0.794893	-0.00784106	-0.787052	0.707536	-0.440485	-0.267052	1.57558	0.0834095	-0.0834095	0.876201	0.433145	-0.235199	0.272698	-0.330403	0.260819
B1WBS4	Similar to Vacuolar protein sorting 26 homolog (VPS26 protein homolog), isoform CRA_a (VPS26 retromer complex component B) (Vps26b protein)	Vps26b	-0.0940866	0.0707577	0.0231512	-0.161223	0.00630148	0.184437	0.139814	-0.186588	-0.00406408	0.199864	0.00484341	-0.159616	0.05931	-0.0900465	0.0777796	-0.00647558	-0.0129968	-0.047911	0.022867	0.137667	-0.0346214	0.090521	0.0122961	0.0894709
B1WBT5	Tetratricopeptide repeat domain 8 (Ttc8 protein)	Ttc8	-2.822	0.165252	-0.165252	-2.37197	0.375138	-0.375138	-3.06642	-0.130209	0.130209	0.288467	0.155946	-0.444414	-0.103017	0.932842	-0.411961	-0.165634	0.723707	-0.225188	-1.37343	1.53599	0.370446	0.394937	-0.248624	0.215657
B1WBU0	Similar to RIKEN cDNA D530033C11 (Predicted), isoform CRA_b (UTP23, small subunit processome component) (Utp23 protein)	Utp23	NA	NA	NA	NA	NA	NA	NA	NA	NA	0.399905	-0.153188	-0.246717	0.308641	-0.553201	0.244561	0.735143	-0.709051	-0.0260916	0.48123	0.22458	-0.471814	0.28673	-0.00941586	0.19138
B1WBV0	Cytoplasmic tRNA 2-thiolation protein 1 (EC 2.7.7.-) (ATP-binding domain-containing protein 3) (Cytoplasmic tRNA adenylyltransferase 1)	Ctu1	NA	NA	NA	NA	NA	NA	NA	NA	NA	0.351919	-0.136624	-0.243698	0.293406	0.281658	-0.206985	-0.132302	0.00269501	0.129607	0.171007	0.264298	0.0492429	0.21299	-0.107025	0.238006
B1WBV1	Axin interactor, dorsalization-associated (LOC682999 protein) (RCG20102, isoform CRA_a)	Aida	0.235186	-0.0695909	-0.120134	0.146585	-0.0823417	-0.0986238	0.0287711	0.0206415	-0.132174	0.645424	0.289329	-0.289329	0.577197	0.404271	-0.404271	0.736264	0.377707	-0.377707	0.394905	0.294531	0.156669	0.225649	-0.23704	0.150855
B1WBV3	Glucose-fructose oxidoreductase domain-containing 2 (Similar to RIKEN cDNA 5730466C23 (Predicted))	Gfod2	-0.822002	0.54225	-0.54225	-1.01649	0.172465	-0.172465	-0.8057	-0.153635	0.153635	1.25637	0.198091	-0.198091	1.14936	0.183668	-0.183668	1.13144	0.060215	-0.060215	0.148829	1.1318	0.167176	0.226405	-0.167176	0.252562
B1WBV4	Pleckstrin homology and FYVE domain-containing 2 (Pleckstrin homology domain containing, family F (With FYVE domain) member 2) (Pleckstrin homology domain containing, family F (With FYVE domain) member 2 (Predicted))	Plekhf2	-0.17518	0.193016	-0.0178353	-0.0694966	-0.0872648	0.197429	-0.39549	0.0482305	0.366525	-0.3264	0.12738	0.140696	-0.47408	0.193552	0.280528	-0.341507	0.144325	0.177664	-0.297026	0.148661	0.103206	0.107522	0.190834	0.143326
B1WBW4	Armadillo repeat-containing protein 10	Armc10	-0.00345161	-0.116101	0.0724637	-0.0285561	0.0748208	-0.0833509	0.337678	-0.116665	-0.114186	-0.0134674	-0.209902	0.10523	-0.0206757	0.177234	-0.0850186	0.00592773	0.0733304	-0.176553	0.0462424	0.143295	-0.0195473	0.14916	-0.0469025	0.0918383
B1WBW7	TNF receptor-associated factor 7 (Traf7 protein)	Traf7	0.111617	-0.249184	0.137567	-0.409334	0.0711366	0.338197	0.181122	-0.42886	0.247739	-0.024402	0.0187937	0.00560838	-0.0434521	-0.208549	0.252001	0.226873	0.016474	-0.243347	0.00707071	0.230856	-0.130032	0.196846	0.122961	0.229231
B1WBX6	Small ArfGAP2 (Smap2 protein)	Smap2	-0.361655	0.298385	0.158073	-0.385718	-0.0763838	0.471158	-0.509493	0.13125	0.348422	-0.56207	0.452377	0.242251	-0.435412	0.0573113	0.391701	-0.213876	-0.0443756	0.216123	-0.411371	0.122515	0.136427	0.205095	0.304621	0.128225
B1WBY1	Cul1 protein (Cullin 1) (Cullin 1 (Predicted), isoform CRA_a)	Cul1	0.349285	-0.219636	-0.131611	0.276411	-0.219894	-0.0394443	0.288525	-0.298417	-0.119285	0.479317	-0.0522248	-0.36013	0.582367	-0.276902	-0.33164	0.438113	-0.124886	-0.273814	0.402336	0.119366	-0.19866	0.0936482	-0.209321	0.119975
B1WBY5	DnaJ (Hsp40) homolog, subfamily C, member 11 (DnaJ (Hsp40) homolog, subfamily C, member 11 (Predicted)) (DnaJ heat shock protein family (Hsp40) member C11)	Dnajc11	-0.394122	0.248463	0.144286	-0.141102	0.323744	-0.23293	-0.015142	0.0365064	0.00119509	-0.117945	0.0631378	0.104384	0.0630568	-0.163111	0.0256587	-0.0423051	0.18219	-0.186433	-0.107927	0.158278	0.115155	0.174412	-0.0239732	0.15666
B1WBY7	ER lipid raft-associated 1 (SPFH domain family, member 1 (Predicted))	Erlin1	-0.109597	-0.0311028	0.140699	-0.0551747	-0.012066	0.119254	-0.285704	0.0383676	0.26457	-0.500842	0.008151	0.491538	-0.241969	-0.212416	0.467343	0.0547599	-0.343688	0.254692	-0.189754	0.196485	-0.0921258	0.151638	0.289683	0.138303
B1WBZ1	Embryonal Fyn-associated substrate (Embryonal Fyn-associated substrate (Predicted))	Efs	-1.46949	-0.0776009	0.0776009	-1.31988	0.00525574	-0.00525574	-1.97505	-0.290853	0.290853	0.984739	-0.23039	-0.754349	0.760864	-0.13661	-0.624253	0.82723	-0.341825	-0.485405	-0.365263	1.35902	-0.178671	0.132433	-0.250135	0.388753
B1WBZ7	GPN-loop GTPase (EC 3.6.5.-)	Gpn1	0.674424	-0.349479	-0.324945	0.577208	-0.261109	-0.316098	0.643467	-0.435407	-0.20806	0.130698	-0.486828	-0.145253	0.268126	0.0403253	-0.308451	0.0159793	-0.0518639	0.0358846	0.384984	0.283556	-0.257394	0.211519	-0.211154	0.152969
B1WC01	Kinesin-like protein	Kif20a	0.987526	-0.424821	-0.562705	0.839157	-0.336698	-0.739998	1.26003	-0.628706	-0.631322	0.421712	0.0177877	-1.04124	0.222924	-0.0657315	-0.157193	-0.180294	0.0109324	0.169362	0.591842	0.533937	-0.237873	0.26622	-0.49385	0.379963
B1WC02	CTP synthase (EC 6.3.4.2) (UTP--ammonia ligase)	Ctps1	0.800272	-0.312095	-0.49863	0.894001	-0.340011	-0.506808	1.22293	-0.596709	-0.62447	0.851016	-0.26987	-0.634027	0.817606	-0.308817	-0.610366	0.756707	-0.110241	-0.543184	0.890422	0.169374	-0.322957	0.157236	-0.569581	0.0581311
B1WC03	AAR2-splicing factor homolog (RGD1311066 protein) (Similar to RIKEN cDNA 0610011L14 gene)	Aar2	0.388562	-0.109974	-0.223105	0.19023	-0.146663	-0.043567	-0.0589807	-0.0902401	-0.0513781	0.317484	-0.0935171	-0.223967	0.205226	-0.0157732	-0.200955	0.490607	-0.237601	-0.493801	0.255521	0.191054	-0.115628	0.0734534	-0.206129	0.182607
B1WC05	Zinc finger, HIT type 6 (Zinc finger, HIT-type-containing 6)	Znhit6	1.24264	-0.621768	-0.64868	0.589286	-0.290799	-0.377729	1.21723	-0.616929	-0.574306	1.3248	-0.46358	-0.722147	1.26199	-0.751554	-0.51044	0.885354	-0.33649	-0.688645	1.08688	0.2887	-0.51352	0.180283	-0.586991	0.122778
B1WC13	LOC100151767 protein (NKAP domain-containing 1) (RCG58116, isoform CRA_a)	Nkapd1	0.377671	-0.153602	0.153602	0.392317	-0.0742683	0.0742683	0.645921	-0.0600261	0.0600261	0.378736	-0.159621	-0.219116	0.538217	-0.361934	-0.176283	0.53803	-0.40143	-0.136601	0.478482	0.11197	-0.201813	0.145576	-0.0406839	0.14346
B1WC16	BCL2-associated transcription factor 1 (BCL2-associated transcription factor 1, isoform CRA_a) (Bclaf1 protein)	Bclaf1	1.15243	-0.614982	-0.571144	0.681795	-0.367458	-0.358371	0.925733	-0.436196	-0.405728	0.783053	-0.360196	-0.468822	0.639926	-0.196837	-0.395043	0.961815	-0.619656	-0.3035	0.857458	0.193014	-0.432554	0.163301	-0.417101	0.100206
B1WC22	Zfp131 protein (Zinc finger protein 131) (Zinc finger protein 131, isoform CRA_a)	Zfp131	-0.291735	-0.279462	0.279462	-1.16481	-0.22614	0.22614	-0.354079	-0.157968	0.157968	-2.09934	0.104132	-0.104132	-2.10286	0.358533	-0.358533	-1.77186	0.542748	-0.542748	-1.29745	0.828949	0.056974	0.337248	-0.056974	0.376169
B1WC24	CTD small phosphatase 1 (Ctdsp1 protein) (RCG23761)	Ctdsp1	-0.358134	0.302203	0.0559315	-0.269086	0.204832	0.0642541	-0.384252	0.267608	0.116644	-0.298127	0.284382	0.0137455	-0.183118	-0.0117529	0.19487	-0.0236218	0.259627	-0.236005	-0.252723	0.13272	0.217816	0.117175	0.0349068	0.16346
B1WC25	Tra2a protein (Transformer 2 alpha homolog)	Tra2a	0.896198	-0.410132	-0.486067	0.60024	-0.238826	-0.342026	0.796085	-0.390586	-0.4788	1.07561	-0.551298	-0.524309	0.783169	-0.255958	-0.527211	0.732995	-0.264285	-0.463928	0.814049	0.16045	-0.351847	0.121913	-0.47039	0.0697901
B1WC26	N-acetylneuraminate synthase (N-acetylneuraminic acid synthase) (N-acetylneuraminic acid synthase (Sialic acid synthase) (Predicted), isoform CRA_a)	Nans	-0.0731515	0.0466675	0.0676411	0.141782	-0.245516	0.108162	-0.0974001	0.121033	-0.0740336	-0.216515	0.0858355	0.12794	-0.0161468	-0.0776618	0.100155	0.0553728	-0.0427733	0.0717732	-0.0343431	0.124955	-0.0187359	0.134334	0.0669396	0.0740872
B1WC28	Core histone macro-H2A	H2afy2	1.14881	-0.619563	-0.539342	0.927661	-0.340045	-0.554486	1.30262	-0.442389	-0.783501	1.07831	-0.417004	-0.650458	0.906114	-0.169526	-0.702969	1.06146	-0.39832	-0.855356	1.07083	0.146683	-0.397808	0.146274	-0.681019	0.138991
B1WC29	Ankrd49 protein (Ankyrin repeat domain 49)	Ankrd49	NA	NA	NA	NA	NA	NA	NA	NA	NA	0.195054	-0.0890322	-0.106022	0.189522	-0.200015	0.0104935	0.113201	-0.190597	0.0773955	0.165926	0.0457446	-0.159881	0.0615377	-0.00604437	0.0473068
B1WC31	Meis homeobox 1 (Meis1 protein)	Meis1	1.5242	0.0906764	-0.0906764	1.93181	0.00525574	-0.00525574	1.67981	-0.13055	0.13055	1.0596	-0.210256	0.210256	0.897141	0.230614	-0.230614	1.15288	-0.39315	0.39315	1.37424	0.400592	-0.0679017	0.223422	0.0679017	0.237312
B1WC33	CDC42 effector protein (Rho GTPase binding) 4 (Predicted), isoform CRA_a (CDC42 effector protein 4) (Cdc42ep4 protein)	Cdc42ep4	0.059386	0.210567	-0.245946	-0.009105	0.120728	-0.0973484	0.0616961	0.1234	-0.185096	0.374081	0.12684	-0.500922	0.132839	0.0794599	-0.228112	0.207241	0.00114172	-0.119238	0.13769	0.137257	0.110356	0.0685187	-0.229444	0.0653744
B1WC34	Protein kinase C substrate 80K-H (Protein kinase C substrate 80K-H (Predicted), isoform CRA_b)	Prkcsh	0.0793643	0.0161983	-0.0955626	-0.024311	-0.0227763	0.00894399	0.155952	-0.128016	-0.0334459	0.0118537	-0.0283173	0.152433	-0.303554	0.0649962	0.252899	0.378413	-0.225684	-0.134697	0.0496196	0.224464	-0.0539331	0.105524	0.0250949	0.152013
B1WC37	Mitochondrial tRNA-specific 2-thiouridylase 1 (EC 2.8.1.14)	Trmu	-0.41468	0.283223	0.0585932	-0.295438	0.0879541	0.089092	0.126827	-0.264689	0.137862	-0.0324049	-0.00442532	0.0234516	-0.430725	0.245959	0.12536	-0.020889	0.0216668	0.08943	-0.177885	0.233444	0.0616148	0.1981	0.0872983	0.0317092
B1WC40	Nuclear cap-binding protein subunit 2 (20 kDa nuclear cap-binding protein) (NCBP 20 kDa subunit) (CBP20)	Ncbp2	0.478877	-0.242399	-0.236477	0.593455	-0.349284	-0.0548494	0.672274	-0.688872	-0.252659	1.08001	-0.501868	-0.231558	0.986641	-0.492411	-0.264808	1.05163	-0.876427	-0.149472	0.810481	0.259998	-0.52521	0.229212	-0.198304	0.0888497
B1WC42	LOC686323 protein (RCG21591, isoform CRA_a) (Thyroid hormone receptor interactor 6)	Trip6	0.273505	0.0375283	-0.324955	0.250883	0.041002	-0.219787	0.105889	-0.0301589	-0.0624563	0.179775	0.150793	-0.353865	-0.340934	0.411529	-0.087746	-0.445641	-0.00521364	0.0608367	0.00391285	0.314966	0.100913	0.164329	-0.164662	0.148984
B1WC45	Vacuolar protein sorting 72 (Yeast) (Predicted) (Vacuolar protein sorting 72 homolog) (Vacuolar protein sorting 72 homolog (S. cerevisiae))	Vps72	0.778665	-0.303351	-0.418711	0.491059	-0.264867	-0.176483	0.57271	-0.350679	-0.025632	0.361695	-0.168997	-0.188868	0.121659	-0.108842	-0.074015	0.310215	-0.1687	-0.141515	0.439334	0.227696	-0.227573	0.0930404	-0.170871	0.152257
B1WC49	Api5 protein (Apoptosis inhibitor 5) (RCG26895, isoform CRA_b)	Api5	0.844785	-0.497661	-0.371924	0.494421	-0.331231	-0.146	0.681711	-0.383871	-0.209527	0.534108	-0.277854	-0.273392	0.534795	-0.221214	-0.320246	0.574396	-0.332873	-0.23664	0.610703	0.131381	-0.340784	0.0947395	-0.259621	0.089717
B1WC51	Cyclin-dependent kinases regulatory subunit	Cks2	1.36267	-0.686882	-0.675791	1.07543	-0.343079	-0.732355	1.24354	-0.846703	-0.396833	0.550239	-0.219185	-0.227038	0.663274	-0.527129	-0.290467	0.829158	-0.817832	-0.0113259	0.954052	0.325183	-0.573468	0.256116	-0.388968	0.294667
B1WC56	H/ACA ribonucleoprotein complex subunit 2 (Nola2 protein) (Nucleolar protein family A, member 2 (Predicted), isoform CRA_c)	Nhp2	0.647478	-0.234349	-0.410025	0.585711	-0.447443	-0.0993321	0.700056	-0.25958	-0.276502	0.574019	-0.460734	-0.188401	0.577999	-0.3101	-0.275748	0.515823	-0.266433	-0.100882	0.600181	0.0643648	-0.329773	0.0994273	-0.225148	0.132645
B1WC59	Exostoses (Multiple)-like 2, isoform CRA_a (Exostosin-like glycosyltransferase 2) (Extl2 protein)	Extl2	-0.0220651	-0.0154225	0.0374876	0.0280469	0.1175	-0.145547	-0.0118021	0.368839	-0.357037	-0.483805	0.139177	-0.139177	-0.263457	-0.318904	0.318904	-0.327197	-0.0630039	0.0630039	-0.180047	0.208541	0.0380311	0.230845	-0.037061	0.252165
B1WC61	Acad9 protein (Acyl-CoA dehydrogenase family, member 9)	Acad9	-0.186236	0.177688	0.0567592	-0.124602	0.184577	-0.121546	0.0924523	0.0347124	-0.00320399	0.0129399	0.023493	-0.0178809	0.163769	-0.00797958	-0.121866	-0.0272149	0.18152	-0.104877	-0.011482	0.130915	0.0990018	0.091218	-0.0521025	0.0813669
B1WC65	HAUS augmin-like complex, subunit 3 (RCG36170) (Similar to EEA1 (Early Endosome Antigen, Rab effector) homolog family member (Eea-1))	Haus3	0.753029	-0.428425	-0.408878	0.711162	-0.372992	-0.33817	0.7786	-0.472912	-0.3098	0.285555	0.07338	-0.630716	0.641665	-0.369578	-0.344881	0.381313	-0.295708	-0.370557	0.591887	0.207708	-0.311039	0.197616	-0.4005	0.0373231
B1WC67	RCG29001 (Slc25a24 protein) (Solute carrier family 25 member 24)	Slc25a24	-0.450994	0.324679	0.126315	-0.769322	0.564582	0.19958	-0.251039	0.265819	-0.043961	-0.309302	0.466825	-0.122274	-0.411486	0.209892	0.212778	-0.118148	0.328796	-0.188207	-0.385049	0.222552	0.360099	0.131825	0.0307049	0.172936
B1WC68	Histone deacetylase 8 (HD8) (EC 3.5.1.98)	Hdac8	0.462814	-0.177775	-0.240964	0.627983	-0.393344	-0.319247	0.711371	-0.483667	-0.227705	0.375729	0.0959582	-0.471688	0.621273	-0.338484	-0.282789	0.12938	0.217576	-0.346957	0.488092	0.214056	-0.179956	0.281805	-0.314892	0.0505655
B1WC69	NOL1/NOP2/Sun domain family, member 6 (Predicted) (NOP2/Sun RNA methyltransferase family member 6) (Nsun6 protein)	Nsun6	0.863066	-0.206556	-0.656511	0.932983	-0.318962	-0.614021	0.920475	-0.447152	-0.473323	0.724024	-0.420625	-0.303398	0.795721	-0.449259	-0.346462	0.389003	-0.323444	-0.0655599	0.770879	0.202878	-0.360999	0.0957056	-0.409879	0.238137
B1WC70	Protein phosphatase 1, regulatory (Inhibitor) subunit 8 (Protein phosphatase 1, regulatory (Inhibitor) subunit 8 (Predicted)) (Protein phosphatase 1, regulatory subunit 8)	Ppp1r8	0.702736	-0.251272	-0.388649	0.514812	-0.355192	-0.150167	0.635365	-0.0154919	-0.30835	0.391502	-0.30937	-0.149032	0.371105	-0.295327	-0.0657179	0.692247	-0.481322	-0.210924	0.551294	0.147786	-0.284662	0.153585	-0.21214	0.127374
B1WC73	ADP-ribosylation factor-like 6 (Predicted), isoform CRA_a (ADP-ribosylation factor-like GTPase 6) (Arl6 protein)	Arl6	-0.04248	0.056715	-0.014235	-0.108354	0.0865919	-0.0492404	0.165963	0.0236115	-0.162309	0.18891	0.0870052	-0.288101	0.0458737	0.185947	-0.225821	0.300429	0.156542	-0.271029	0.0917236	0.154051	0.099402	0.0610559	-0.168456	0.110661
B1WC75	DLG-associated protein 5 (Dlgap5 protein)	Dlgap5	0.268489	0.0972721	-0.0972721	0.686275	0.0770345	-0.76331	1.33958	-1.02881	-0.310762	0.855068	-0.281977	-0.667814	0.726732	-0.234214	-0.639079	0.568177	-0.066459	-0.55407	0.740719	0.354299	-0.239526	0.41675	-0.505385	0.267361
B1WC78	BRMS1-like transcriptional repressor (Breast cancer metastasis-suppressor 1-like (Predicted), isoform CRA_b) (Brms1l protein)	Brms1l	0.600475	-0.116226	-0.484248	0.550345	-0.380895	-0.16945	0.42136	-0.145182	-0.276178	-0.289569	-0.465905	0.755848	-0.311715	0.410595	0.016663	-0.00188086	0.661748	-0.322543	0.161502	0.416057	-0.00597759	0.447888	-0.0799846	0.185995
B1WC84	Canopy 4 homolog (Zebrafish) (Canopy FGF-signaling regulator 4)	Cnpy4	0.475191	-0.125272	-0.35191	0.0610404	0.0390557	-0.182134	0.436578	-0.3443	-0.270111	0.176965	-0.175333	-0.00163181	-0.0127073	0.135293	-0.183909	0.306697	0.0312032	-0.282414	0.240627	0.19913	-0.0732257	0.175276	-0.212018	0.0719906
B1WC85	RCG23253, isoform CRA_a (RGD1563863 protein) (WD repeat domain 92)	Wdr92	0.643136	-0.359001	-0.284136	0.4153	-0.0270213	-0.388278	0.514706	-0.32359	-0.191116	0.219301	0.0458469	-0.265148	0.274646	-0.202539	-0.0721072	0.251592	-0.131517	-0.120075	0.386447	0.168401	-0.166303	0.1605	-0.220143	0.127211
B1WC88	UPF0729 protein C18orf32 homolog		1.28456	-0.911673	-0.372891	-0.493874	0.0558473	0.438027	0.241619	-0.281386	0.0397663	0.246021	0.202169	-0.454419	0.0207854	-0.475216	0.454431	0.604624	-0.466024	-0.160729	0.31729	0.5958	-0.312714	0.402638	-0.0093025	0.365055
B1WC90	TNF receptor-associated factor	Traf4	NA	NA	NA	NA	NA	NA	NA	NA	NA	0.623361	-0.206547	-0.416814	0.105127	0.0187391	-0.123866	0.222963	-0.235994	0.0130311	0.31715	0.271652	-0.141267	0.13935	-0.175883	0.0968011
B2BKY8	Centrobin, centriole duplication and spindle assembly protein (LYST-interacting protein 8)	Cntrob	0.266727	-0.167458	-0.195792	-0.137847	0.0446213	0.163039	0.163785	-0.0832028	-0.0711181	0.376448	-0.183469	-0.207453	-0.0389322	-0.243835	0.282768	0.0632751	-0.166652	-0.107758	0.115576	0.191862	-0.133333	0.101173	-0.0227192	0.200332
B2DD29	Serine/threonine-protein kinase BRSK1 (EC 2.7.11.1) (EC 2.7.11.26) (Brain-specific serine/threonine-protein kinase 1) (BR serine/threonine-protein kinase 1) (Serine/threonine-protein kinase SAD-B)	Brsk1	-0.375332	0.247272	0.120487	-0.419271	0.196921	0.0757839	-0.306439	0.0637713	0.0277809	-0.582733	0.256619	0.326114	-0.268165	0.340358	-0.0721924	-0.82866	0.239304	0.589356	-0.463433	0.209815	0.224041	0.091417	0.177888	0.256761
B2GUU0	Cactin, spliceosome C complex subunit (RGD1563634 protein)	Cactin	0.407536	-0.181406	-0.22613	0.294019	-0.196233	-0.176887	0.324861	-0.103216	-0.157033	0.567638	-0.169532	-0.434394	0.210232	-0.14368	-0.232048	0.0791543	-0.305694	0.071615	0.313907	0.167044	-0.183294	0.0682989	-0.192479	0.124739
B2GUV5	V-type proton ATPase subunit G	Atp6v1g1	-1.37945	0.706443	0.713879	-0.594458	0.95883	-0.00953382	-1.3185	0.988804	0.228106	-0.907957	0.0369954	0.767763	-0.424544	-0.0299817	0.490673	-0.470575	0.262902	0.379995	-0.849248	0.422717	0.487332	0.456635	0.42848	0.27233
B2GUV7	Eukaryotic translation initiation factor 5B (eIF-5B) (EC 3.6.5.3) (Annexin V-binding protein ABP-7) (Translation initiation factor IF-2)	Eif5b	0.960071	-0.389377	-0.431798	0.449598	-0.28947	-0.139723	0.737839	-0.417196	-0.283804	0.617531	-0.211825	-0.430459	0.433365	-0.345466	-0.134944	0.462675	-0.334493	-0.311857	0.61018	0.208606	-0.331305	0.0734656	-0.288764	0.125375
B2GUW4	Exdl2 protein (Exonuclease 3''-5'' domain-like 2 (Predicted)) (Exonuclease 3'-5' domain-containing 2)	Exd2	0.784426	-0.197685	-0.480877	0.364259	-0.241743	-0.119266	0.739958	-0.278768	-0.417137	0.543474	-0.217592	-0.292986	0.344435	-0.213439	-0.130995	0.42328	-0.248124	-0.222396	0.533305	0.190905	-0.232892	0.0292131	-0.277276	0.166089
B2GUX5	5'-nucleotidase (EC 3.1.3.5)	Nt5c3a	0.174377	-0.0442146	-0.122608	0.256526	0.0580984	-0.160398	0.351846	-0.114414	-0.180822	0.499461	-0.151074	-0.261507	0.468968	-0.218403	-0.250565	0.526018	-0.0270674	-0.355765	0.379533	0.142706	-0.0828458	0.0984848	-0.221944	0.0918707
B2GUX7	Cellular repressor of E1A-stimulated genes (Predicted), isoform CRA_b (Cellular repressor of E1A-stimulated genes 1)	Creg1	-0.943238	0.444657	0.498581	-0.46256	0.0817224	0.380838	-0.864745	0.216334	0.648411	-1.13544	0.469572	0.665867	-0.800916	0.158997	0.641919	-0.609526	0.246802	0.362725	-0.802737	0.239721	0.269681	0.155899	0.533057	0.136932
B2GUX8	RCG34685, isoform CRA_b (SH3-binding domain protein 5-like) (Sh3bp5l protein)	Sh3bp5l	NA	NA	NA	NA	NA	NA	NA	NA	NA	-0.495195	-0.0791537	0.0791537	-0.621326	0.333168	-0.333168	-0.610607	0.356144	-0.356144	-0.575709	0.0699332	0.203386	0.244956	-0.203386	0.0162466
B2GUY0	Endoplasmic reticulum mannosyl-oligosaccharide 1,2-alpha-mannosidase (EC 3.2.1.113) (ER alpha-1,2-mannosidase) (ER mannosidase 1) (ERMan1) (Mannosidase alpha class 1B member 1)	Man1b1	0.658878	-0.240214	-0.418664	0.0534364	-0.185904	0.171091	0.461659	-0.369757	-0.0966582	0.609648	-0.0258533	-0.583794	0.0614808	-0.127021	0.000964705	0.325192	-0.190209	-0.183678	0.361716	0.263164	-0.189826	0.114683	-0.185123	0.219146
B2GUY4	Dematin actin-binding protein (Epb4.9 protein)	Dmtn	-1.08855	0.710119	0.378429	-1.0386	0.482672	0.551693	-1.20877	0.588412	0.694819	-1.52233	0.746228	0.776099	-1.28262	0.835728	0.446896	-1.55578	0.939921	0.615858	-1.28278	0.216674	0.71718	0.165006	0.577299	0.127086
B2GUY8	Slc25a17 protein (Solute carrier family 25 (Mitochondrial carrier, peroxisomal membrane protein), member 17 (Predicted), isoform CRA_e) (Solute carrier family 25 member 17)	Slc25a17	-0.986401	0.394943	0.591459	-0.422526	0.328204	0.0943216	-0.39266	0.296383	0.0962776	-0.388394	0.286175	0.102219	-0.372994	0.321135	0.0518589	-0.512087	0.332656	0.17943	-0.51251	0.237446	0.326583	0.0381762	0.185928	0.222205
B2GUZ1	Ubiquitin carboxyl-terminal hydrolase 4 (EC 3.4.19.12) (Deubiquitinating enzyme 4) (Ubiquitin thioesterase 4) (Ubiquitin-specific-processing protease 4)	Usp4	0.544577	-0.207149	-0.391219	0.403326	-0.296154	-0.0759456	0.442543	-0.298667	-0.16201	0.227264	-0.0310628	-0.259813	0.326364	-0.10541	-0.149038	0.355906	-0.212145	-0.13228	0.38333	0.107945	-0.191765	0.106075	-0.195051	0.121427
B2GUZ3	Methylenetetrahydrofolate dehydrogenase (NADP+-dependent) 1-like (Mthfd1l protein)	Mthfd1l	-1.0438	0.556315	0.482879	-0.508913	0.337325	0.12664	-0.577854	0.282289	0.312474	-0.588207	0.245371	0.333401	-0.155578	0.116788	0.0936958	-0.481742	0.302087	0.114555	-0.559349	0.28547	0.306696	0.144007	0.243941	0.168272
B2GUZ5	F-actin-capping protein subunit alpha-1 (CapZ alpha-1)	Capza1	-0.411561	0.274669	0.18477	-0.201588	0.029968	0.177408	-0.387892	0.135875	0.238914	-0.768109	0.496741	0.350136	-0.489425	0.187101	0.253615	-0.445937	0.294061	0.211389	-0.450752	0.184284	0.236402	0.159823	0.236039	0.0331179
B2GUZ6	Reticulon 4-interacting protein 1 (Similar to NOGO-interacting mitochondrial protein (Predicted))	Rtn4ip1	-0.730119	0.370533	0.371374	-0.36612	0.362012	0.00410836	-0.313471	0.294445	0.0319889	-0.369854	-0.0545946	0.4772	-0.360668	0.0784937	0.292908	-0.599942	0.396655	0.203286	-0.456696	0.167785	0.241257	0.18563	0.230144	0.160279
B2GUZ7	Tubulin folding cofactor C (Tubulin-specific chaperone c (Predicted))	Tbcc	0.161293	-0.0297405	-0.138542	0.453424	-0.231273	-0.198424	0.488542	-0.266701	-0.340839	0.576576	-0.126741	-0.31201	0.391137	-0.179892	-0.225424	0.28029	-0.215739	-0.0665988	0.391877	0.150244	-0.175014	0.0856605	-0.21364	0.102317
B2GUZ9	Fam49b protein (Family with sequence similarity 49, member B) (Similar to 0910001A06Rik protein (Predicted), isoform CRA_a)	Fam49b	-0.573284	0.17233	0.354402	-0.613632	-0.0609936	0.68733	-0.826188	0.294231	0.509811	-0.925719	0.534415	0.478283	-0.522648	0.0310641	0.624314	-0.577109	0.199224	0.510152	-0.673097	0.162851	0.195045	0.208801	0.527382	0.1275
B2GV01	Metastasis-associated 1 family, member 2 (Metastasis-associated gene family, member 2) (Mta2 protein)	Mta2	0.893429	-0.386052	-0.442888	0.518384	-0.370883	-0.252301	0.539723	-0.320908	-0.24164	0.426452	-0.201798	-0.276351	0.384719	-0.288885	-0.095	0.678189	-0.331103	-0.266773	0.573483	0.186952	-0.316605	0.0662524	-0.262492	0.123607
B2GV02	Rac GTPase-activating protein 1 (Rac GTPase-activating protein 1 (Predicted)) (Racgap1 protein)	Racgap1	1.00989	-0.302822	-0.520527	0.922598	-0.265469	-0.511873	0.935444	-0.60656	-0.370544	0.44611	-0.294686	-0.358151	0.0447377	-0.227251	-0.0400348	0.205187	-0.249195	0.487634	0.593994	0.417674	-0.32433	0.141088	-0.218916	0.426356
B2GV05	RNA-binding protein 5 (RNA-binding motif protein 5)	Rbm5	0.617218	-0.203598	-0.364285	0.362857	-0.310486	-0.013219	0.45329	-0.226023	-0.195825	0.41186	-0.197591	-0.252166	0.127225	-0.0604696	0.00554103	0.1798	-0.181363	0.109811	0.358708	0.181223	-0.196588	0.0808076	-0.118357	0.187994
B2GV06	Succinyl-CoA:3-ketoacid coenzyme A transferase 1, mitochondrial (EC 2.8.3.5) (3-oxoacid CoA-transferase 1) (Somatic-type succinyl-CoA:3-oxoacid CoA-transferase) (SCOT-s)	Oxct1	-0.566261	0.35431	0.212775	-0.195374	0.234806	-0.0637861	-0.103787	0.117361	0.0113904	-0.120516	-0.0772934	0.179908	-0.0716993	-0.0755837	0.144292	-0.140696	0.339903	-0.120514	-0.199722	0.184239	0.148917	0.19422	0.0606776	0.139672
B2GV08	AP complex subunit sigma	Ap1s2	0.0948845	-0.0225225	-0.0456793	-0.0629892	0.0153456	0.144048	0.0801229	-0.0372615	0.0518971	-0.194668	-0.0462905	0.033007	-0.101604	-0.2811	0.382705	-0.492153	-0.0662832	0.215003	-0.112734	0.216134	-0.0730187	0.105541	0.130163	0.163038
B2GV14	Taxilin alpha (Txlna protein)	Txlna	1.19417	-0.884408	-0.231075	0.705131	-0.3808	-0.37476	1.09241	-0.48135	-0.566816	0.471392	-0.203091	-0.351777	0.595001	-0.313935	-0.205936	0.652431	-0.559118	-0.178935	0.78509	0.289941	-0.47045	0.238058	-0.318217	0.161534
B2GV15	Dihydrolipoamide acetyltransferase component of pyruvate dehydrogenase complex (EC 2.3.1.-)	Dbt	-0.514678	0.272955	0.227113	-0.401488	0.161035	0.236741	-0.359023	0.222532	0.1757	-0.476699	0.325745	0.158561	-0.571242	0.176364	0.361642	-0.249924	0.21834	0.0315842	-0.428842	0.11625	0.229495	0.0613766	0.198557	0.119324
B2GV24	E3 UFM1-protein ligase 1 (EC 2.3.2.-) (E3 UFM1-protein transferase 1) (Multiple alpha-helix protein located at ER) (Regulator of C53/LZAP and DDRGK1)	Ufl1	0.308588	-0.130691	-0.182049	0.0613879	-0.176152	0.0979732	0.205731	-0.197904	-0.00218774	0.0594407	0.149725	-0.187036	-0.0158731	-0.0473273	0.128258	0.292501	-0.0999915	-0.166574	0.151963	0.135725	-0.0837235	0.126391	-0.0519361	0.144774
B2GV29	Ccdc76 protein (tRNA methyltransferase 13 homolog)	Trmt13	0.630387	-0.10822	0.10822	0.512112	-0.281889	0.281889	0.55867	-0.106616	0.106616	0.175195	-0.115342	-0.0598527	0.454861	-0.0374077	-0.417454	0.222022	-0.0769465	-0.145076	0.425541	0.185544	-0.12107	0.0839235	-0.0209429	0.272483
B2GV35	Galactosylgalactosylxylosylprotein 3-beta-glucuronosyltransferase (EC 2.4.1.135)	B3gat3	-0.0696395	0.120223	-0.00191821	-0.142106	0.0737885	0.0306967	0.0192151	0.280539	-0.299754	0.0602218	-0.0217852	0.0288432	-0.064271	0.185669	-0.0606233	0.0517127	0.370786	-0.422499	-0.0241445	0.0804324	0.168203	0.142321	-0.120876	0.199528
B2GV37	Zinc finger protein 593 (Zinc finger protein 593 (Predicted), isoform CRA_a)	Zfp593	0.20228	-0.127591	-0.168793	0.366696	-0.174603	-0.204151	0.371011	-0.454153	-0.244756	0.623061	-0.596829	-0.0262321	-0.197489	0.337653	-0.140165	-0.177833	-0.787353	0.226119	0.197954	0.327642	-0.300479	0.400358	-0.0929963	0.189934
B2GV38	Ubiquitin-like protein 4A	Ubl4a	0.522528	-0.296756	-0.331411	0.659033	-0.383272	-0.247686	0.720456	-0.363295	-0.331135	0.684726	-0.520906	-0.260936	0.722313	-0.201463	-0.437693	0.874453	-0.180813	-0.529781	0.697252	0.113765	-0.324417	0.126561	-0.35644	0.109452
B2GV41	Ubiquitin specific protease 39 (Predicted), isoform CRA_b (Ubiquitin-specific peptidase 39) (Usp39 protein)	Usp39	0.616367	-0.157799	-0.448282	0.487481	-0.35323	-0.144896	0.501557	-0.224661	-0.246974	0.576576	-0.116594	-0.334911	0.373786	-0.0973969	-0.227573	0.351395	-0.205144	-0.177083	0.484527	0.105963	-0.192471	0.0927782	-0.263286	0.118518
B2GV52	Biogenesis of lysosome-related organelles complex 1 subunit 5 (BLOC-1 subunit 5) (Protein Muted homolog)	Bloc1s5	0.130284	-0.0118257	-0.118458	-0.0348531	-0.209255	0.244108	0.186925	-0.228185	0.0412604	NA	NA	NA	NA	NA	NA	NA	NA	NA	0.0941186	0.115227	-0.149755	0.119825	0.0556368	0.18171
B2GV54	Neutral cholesterol ester hydrolase 1 (NCEH) (EC 3.1.1.-) (Arylacetamide deacetylase-like 1)	Nceh1	-0.667437	0.282296	0.403989	-0.729102	0.318468	0.316201	-0.855951	0.278793	0.558957	-1.15943	0.474951	0.491351	-0.675097	0.0418068	0.63329	-0.795	0.411785	0.33316	-0.813669	0.184077	0.30135	0.148903	0.456158	0.140654
B2GV55	Ubiquitin-conjugating enzyme E2 Q1 (Ubiquitin-conjugating enzyme E2Q (Putative) (Predicted), isoform CRA_a) (Ubiquitin-conjugating enzyme E2Q family member 1)	Ube2q1	0.111723	0.0310346	-0.142757	0.235158	-0.0876111	-0.183804	0.291064	-0.0861066	-0.204957	0.327363	-0.0700326	-0.162263	0.282575	-0.0705866	-0.183297	0.282968	-0.189128	-0.077644	0.255142	0.0761596	-0.0787384	0.0700161	-0.15912	0.0504949
B2GV57	Cysteinyl-tRNA synthetase 2, mitochondrial (RGD1311612 protein)	Cars2	-0.652863	0.360414	0.311027	-0.465033	0.340802	0.186636	-0.484868	0.334856	0.173048	-0.556169	0.234634	0.321535	-0.526777	0.255958	0.241807	-0.761847	0.373769	0.388078	-0.574593	0.113022	0.316739	0.0574504	0.270355	0.0898352
B2GV62	Mitochondrial ribosomal protein L20 (RCG30918, isoform CRA_a)	Mrpl20	-1.19473	0.241021	-0.241021	-0.80122	0.262843	-0.262843	-1.52273	-0.171663	0.171663	-0.4199	0.162896	0.130751	-0.138556	0.150718	0.0539577	-0.149557	0.248043	-0.0984865	-0.704449	0.57069	0.148976	0.163865	-0.0409966	0.187664
B2GV65	HIG1 domain family, member 2A (HIG1 hypoxia-inducible domain family, member 2A) (RCG24095, isoform CRA_d)	Higd2a	-1.00484	0.516355	0.488482	-0.0644306	0.523075	-0.458644	-0.407275	0.423141	-0.015866	1.70179	0.0694981	-0.0694981	0.86966	-0.200567	0.200567	0.97257	-0.0150554	0.0150554	0.34458	1.00654	0.219408	0.308455	0.0266827	0.346097
B2GV71	Arginine-hydroxylase NDUFAF5, mitochondrial (EC 1.-.-.-) (NADH dehydrogenase [ubiquinone] 1 alpha subcomplex assembly factor 5) (Putative methyltransferase NDUFAF5) (EC 2.1.1.-)	Ndufaf5	-0.932095	0.407804	0.524291	-0.466342	0.367934	0.0984085	-0.436838	0.186888	0.245799	-0.300542	0.0938478	0.174409	-0.030592	-0.0477366	0.0783286	-0.389088	0.249991	0.000841758	-0.425916	0.29371	0.209788	0.170952	0.187013	0.207065
B2GV72	Carbonyl reductase 3 (Carbonyl reductase 3 (Predicted))	Cbr3	0.701451	-0.127653	-0.552115	0.435501	-0.159824	-0.38808	0.546843	-0.148943	-0.323577	0.634222	-0.182602	-0.423916	0.238637	-0.0607371	-0.210812	0.767032	-0.361805	-0.406364	0.553948	0.193446	-0.173594	0.101143	-0.384144	0.124619
B2GV73	Actin-related protein 2/3 complex subunit 3	Arpc3	-0.298452	0.18148	0.118185	-0.408888	0.0140589	0.427636	-0.473989	0.291752	0.225428	-0.543269	0.0941422	0.331039	-0.445793	-0.00747946	0.483067	-0.191327	-0.115951	0.326123	-0.39362	0.127897	0.0763337	0.145365	0.31858	0.148164
B2GV74	Kinesin light chain 2 (Kinesin light chain 2 (Predicted), isoform CRA_b) (Klc2 protein)	Klc2	-0.385957	0.243654	0.159758	-0.25125	0.183094	0.05832	-0.0182714	-0.0152484	0.0564858	-0.0402235	0.0159581	0.102548	0.113128	-0.124611	0.0180425	-0.141827	0.177767	-0.0365495	-0.120733	0.178603	0.0801024	0.142835	0.0597675	0.0718729
B2GV80	RCG50438, isoform CRA_a (Zinc finger protein 691)	Zfp691	0.468675	0.0814871	-0.0814871	0.715494	-0.0777744	0.0777744	0.715343	0.0076675	-0.0076675	NA	NA	NA	NA	NA	NA	NA	NA	NA	0.633171	0.142457	0.0037934	0.0797014	-0.0037934	0.0797014
B2GV82	Nle1 protein (Notchless homolog 1)	Nle1	0.79687	-0.462743	-0.219271	0.550823	-0.316128	-0.179412	0.872255	-0.426229	-0.347326	0.579492	-0.178544	-0.334638	0.609971	-0.203236	-0.439446	0.174448	0.077355	-0.251803	0.59731	0.243668	-0.251588	0.197549	-0.295316	0.105213
B2GV85	RCG28478 (Rnpc3 protein)	Rnpc3	0.217117	-0.154077	-0.0301669	0.482941	-0.158772	-0.324169	0.681943	-0.390179	-0.262139	0.668398	-0.373886	-0.281251	0.688836	-0.403835	-0.285001	0.714719	-0.58178	-0.471536	0.575659	0.194521	-0.343755	0.163417	-0.27571	0.1591
B2GV96	Coiled-coil domain-containing 115 (Similar to 2310061I09Rik protein (Predicted))	Ccdc115	0.0866467	-0.0138905	-0.0935658	0.301475	-0.0951799	-0.0132942	0.108132	-0.165528	0.0125774	0.11376	-0.242184	0.128424	-0.0291239	-0.0737448	0.0544068	0.19948	-0.455829	0.256349	0.130062	0.111511	-0.174393	0.158774	0.0574829	0.13076
B2GV97	O-phosphoseryl-tRNA(Sec) selenium transferase (EC 2.9.1.2) (Selenocysteine synthase) (Selenocysteinyl-tRNA(Sec) synthase) (Sep-tRNA:Sec-tRNA synthase)	Sepsecs	0.0885686	0.0573139	-0.0573139	-0.0986684	-0.184064	0.184064	-0.247224	-0.2502	0.497424	0.0885403	0.184644	-0.273184	0.0130025	-0.249661	0.236658	0.276141	0.233408	-0.509548	0.0200599	0.179191	-0.0347599	0.220644	0.0130167	0.379329
B2GV98	Leucine-rich repeats and calponin homology domain-containing 1 (Lrch1 protein)	Lrch1	-0.242298	0.337196	0.022675	-0.347875	0.0086736	0.356013	-0.593615	0.195889	0.500482	-0.723293	0.433607	0.285843	-0.783643	0.100951	0.551794	-0.456202	0.330243	0.385243	-0.524488	0.213049	0.234427	0.161047	0.350342	0.206706
B2GVB9	Fermitin family member 3 (Fermt3 protein)	Fermt3	-0.768383	0.277717	0.449724	-0.578607	-0.240412	0.884867	-0.958287	0.311765	0.651434	-1.26745	0.823181	0.399134	-0.887513	0.142834	0.734161	-0.675282	0.310616	0.450132	-0.85592	0.244143	0.27095	0.342388	0.594909	0.187773
B2RYA6	Papillary renal cell carcinoma (Translocation-associated) (Predicted) (Prcc protein) (Proline-rich mitotic checkpoint control factor)	Prcc	0.640624	-0.294867	-0.321305	0.423198	-0.245208	-0.211984	0.770541	-0.459824	-0.230536	0.497092	-0.355626	-0.141466	0.160566	0.015121	-0.209883	0.648899	-0.38781	-0.253057	0.523487	0.215848	-0.288036	0.166024	-0.228038	0.0458781
B2RYA8	DnaJ heat shock protein family (Hsp40) member B2 (LOC689593 protein)	Dnajb2	-1.19542	0.603165	0.572836	-1.09606	0.504023	0.625242	-1.02478	0.393949	0.392808	-0.734245	0.348351	0.385894	-0.355749	0.235694	0.10714	-0.686718	0.303686	0.344652	-0.848828	0.314561	0.398145	0.134947	0.404762	0.205624
B2RYB3	Serine and arginine repetitive matrix 1 (Srrm1 protein)	Srrm1	0.679807	-0.307792	-0.388898	0.656769	-0.343644	-0.162962	0.803283	-0.4718	-0.344607	0.677262	-0.169591	-0.333628	0.597608	-0.420544	-0.15066	0.752238	-0.454602	-0.256201	0.694495	0.0727904	-0.361329	0.113448	-0.272826	0.106251
B2RYB8	Integrin beta	Itgb2	-1.24656	0.628928	0.65184	-1.30449	0.0200705	1.21599	-1.5721	0.862093	0.694988	-2.04048	1.1349	1.03978	-1.53734	0.338417	1.15957	-1.45659	0.584976	0.879364	-1.52626	0.28246	0.594898	0.389991	0.940255	0.259419
[truncated: 6,116 more rows]
