# Supplementary material for: Changes in the Oligodendrocyte Progenitor Cell Proteome with Ageing
Source: Mol Cell Proteomics. 2020 Nov 23;19(8):1281–302. doi: 10.1074/mcp.RA120.002102 (PMC8015006; doi:10.1074/mcp.RA120.002102)
Supplement: Supplementary file 1 [file mmc1.zip › 160324_0_supp_515363_q95d32.xlsx]

## Sheet: OPCs_TotalProteomeRrollup_Limma
Uniprot Accesion	Protein names	Gene names	Neo.1	Young.1	Aged.1	Neo.2	Young.2	Aged.2	Neo.3	Young.3	Aged.3	Neo.4	Young.4	Aged.4	Neo.5	Young.5	Aged.5	Neo.6	Young.6	Aged.6	Mean of log Neo	Mean of log Young	Mean of log Aged	qvalue Young vs Neo	qvalue Old vs Neo	Log2_Change_Young vs Neo	Log2_Change_Old vs Neo	qvalue Aged vs Young	Log2 Change Aged vs Young
A0A0G2JSV6	Globin c2 (Hemoglobin alpha, adult chain 2) (RCG34342, isoform CRA_a)	Hba-a2	-2.12245	0.941809	1.07624	-0.875295	1.18934	-0.440136	-2.17698	1.09997	0.920089	-1.56461	0.588279	0.923307	-2.193	2.22854	-0.0355463	-3.51163	4.58195	-0.910132	-2.07399	1.77165	0.255637	1.12807e-06	0.000149379	3.84564	2.32963	0.011182	0.435337
P01830	Thy-1 membrane glycoprotein (Thy-1 antigen) (CD antigen CD90)	Thy1	-3.51049	1.7543	1.77732	-2.39853	1.38387	1.12665	-2.61203	1.47139	1.2463	-2.15715	1.14085	1.24877	-1.44905	0.937604	0.511445	-2.18201	1.55574	0.626276	-2.38488	1.37396	1.08946	9.78288e-11	1.9578e-10	3.75883	3.47434	0.476412	-0.0573758
Q5FVI4	Cell cycle exit and neuronal differentiation protein 1	Cend1	-3.01017	1.47944	1.53073	-1.59715	1.43535	0.249425	-1.72952	1.16911	0.658663	-2.75114	1.0044	1.53288	-1.4752	1.18471	0.359288	-3.10114	1.18023	1.12676	-2.27739	1.24221	0.909625	6.7903e-10	2.01073e-09	3.51959	3.18701	0.576831	0.00714748
P05964	Protein S100-A6 (Calcyclin) (Prolactin receptor-associated protein) (S100 calcium-binding protein A6)	S100a6	-1.7551	1.02113	0.735072	-2.58529	1.78023	0.76679	-2.28128	1.19344	1.08783	-1.85311	0.897827	1.2674	-2.36347	1.34177	1.26469	-2.40669	1.19224	1.36357	-2.20749	1.23777	1.08089	1.18567e-12	1.37001e-12	3.44526	3.28838	0.0427554	-0.313169
A9UMV8	Histone H2A.J (H2a/j)	H2afj	-5.822	0.192683	-0.192683	-4	-0.297976	0.297976	-4.5342	-0.0729215	0.0729215	-2.56749	-0.0186981	0.0186981	-1.56399	0.181096	-0.181096	-2.3449	-0.201273	0.201273	-3.4721	-0.0361815	0.0361815	5.94511e-07	4.03422e-07	3.43592	3.50828	0.553855	-0.0738773
D3ZUT8	Protein NDRG4	Ndrg4	-2.55254	0.0369759	-0.0369759	-2.87447	-0.152062	0.152062	-3.13459	0.0742604	-0.0742604	-3.14048	0.411367	-0.411367	-4.37135	-0.530271	0.530271	-4.73055	-0.335935	0.335935	-3.46733	-0.0826108	0.0826108	1.64139e-09	7.51524e-10	3.38472	3.54994	0.180312	-0.238989
Q63754	Beta-synuclein (Phosphoneuroprotein 14) (PNP 14)	Sncb	-3.47179	1.74868	1.72311	-1.02524	1.49975	0.214658	-2.71083	1.40738	1.17347	-1.69089	0.165901	2.01794	-1.20147	0.643336	0.316664	-2.90105	1.67295	1.17875	-2.16688	1.18966	1.1041	1.2818e-07	1.5168e-07	3.35654	3.27097	0.455509	-0.101942
P07825	Synaptophysin (Major synaptic vesicle protein p38)	Syp	-2.81143	1.35883	1.4526	-2.2622	1.33505	0.843007	-1.841	0.737516	1.10348	-2.63657	0.983196	1.58426	-1.46349	0.477822	0.892508	-2.54795	1.50923	1.03872	-2.26044	1.06694	1.15243	4.95949e-11	2.75505e-11	3.32738	3.41287	0.106363	0.359585
Q62634	Vesicular glutamate transporter 1 (VGluT1) (Brain-specific Na(+)-dependent inorganic phosphate cotransporter) (Solute carrier family 17 member 7)	Slc17a7	-2.97744	1.42543	1.55201	-1.93586	1.06196	0.593981	-2.41517	1.3102	1.10387	-2.33443	1.07116	1.37371	-1.1276	0.542409	0.796641	-2.27059	1.36975	0.900838	-2.17685	1.13015	1.05351	1.29645e-10	1.38786e-10	3.307	3.23035	0.123895	-0.155188
P30919	N(4)-(Beta-N-acetylglucosaminyl)-L-asparaginase (EC 3.5.1.26) (Aspartylglucosaminidase) (AGA) (Glycosylasparaginase) (N4-(N-acetyl-beta-glucosaminyl)-L-asparagine amidase) [Cleaved into: Glycosylasparaginase alpha chain; Glycosylasparaginase beta chain]	Aga	-3.2718	-0.0704335	0.0704335	-4.17995	-0.148612	0.148612	-3.62565	0.207759	-0.207759	-3.20136	-0.222651	0.222651	-3.13034	-0.641467	0.641467	NA	NA	NA	-3.48182	-0.175081	0.175081	1.59361e-10	4.58456e-11	3.30674	3.6569	0.394542	-0.110264
F1LLX6	Calcium-dependent secretion activator 1	Cadps	-3.822	0.189567	-0.189567	-4.65208	-0.0113277	0.0113277	-4.41636	-0.323238	0.323238	-2.50476	0.0703021	-0.0703021	-2.06701	0.243792	-0.243792	-2.05539	-0.0221971	0.0221971	-3.25293	0.0244831	-0.0244831	3.35377e-08	3.49889e-08	3.27742	3.22845	0.351955	0.0882674
A0A0G2K6S9	Myosin-11	Myh11	-2.95693	0.690947	-0.690947	-2.57679	0.305615	-0.305615	-2.95951	0.180895	-0.180895	-3.41549	0.542804	-0.542804	-2.28646	-0.0577326	0.0577326	-3.90339	-0.578095	0.578095	-3.01643	0.180739	-0.180739	6.24208e-10	2.42087e-09	3.19717	2.83569	0.576564	0.00804493
B0BNN3	Carbonic anhydrase 1 (EC 4.2.1.1) (Carbonate dehydratase I) (Carbonic anhydrase I) (CA-I)	Ca1	-2.11987	1.15804	0.96183	-2.04209	0.733089	1.29332	-2.30274	1.15406	1.2129	-2.31028	1.10245	1.17487	-1.59444	0.829682	0.60581	-2.28283	1.50766	0.738677	-2.10871	1.08083	0.997901	1.05886e-12	1.00436e-12	3.18954	3.10661	0.577229	-0.0183624
P02625	Parvalbumin alpha	Pvalb	-3.33209	1.62068	1.71141	-1.58596	0.739548	0.891634	-2.31203	1.28167	1.03036	-2.49277	0.769182	1.74721	-1.4147	0.429646	0.985059	-1.91866	1.14566	0.866075	-2.17604	0.997731	1.20529	1.43226e-09	5.31531e-10	3.17377	3.38133	0.470416	-0.0565791
P21707	Synaptotagmin-1 (Synaptotagmin I) (SytI) (p65)	Syt1	-2.72176	1.27508	1.44668	-1.66151	1.43996	0.335034	-2.15315	1.01939	1.04105	-1.9853	0.942309	1.25519	-1.27911	0.527206	0.836069	-2.51214	1.4484	0.868332	-2.05216	1.10873	0.963726	1.2863e-10	1.77742e-10	3.16089	3.01589	0.222284	0.165721
D3ZL57	USP6 N-terminal like (Predicted), isoform CRA_a (USP6 N-terminal-like)	Usp6nl	-2.58496	-0.0471883	0.0471883	-3.65208	0.0859372	-0.0859372	-3.00133	0.188428	-0.188428	-3.23917	0.0839663	-0.0839663	-2.67427	0.729919	-0.729919	-2.75401	-0.00994978	0.00994978	-2.9843	0.171852	-0.171852	7.41318e-12	1.94297e-11	3.15615	2.81245	0.264426	-0.150611
Q9Z0W5	Protein kinase C and casein kinase substrate in neurons protein 1 (Dynamin proline-rich domain-interacting protein) (Dynamin PRD-interacting protein) (Synaptic, dynamin-associated protein I) (Syndapin-1) (Syndapin-I) (SdpI)	Pacsin1	-3.00542	1.40725	1.5571	-1.62458	1.07028	0.661178	-1.8802	1.24303	0.802594	-2.42365	0.976834	1.38474	-1.30163	0.379391	0.878778	-2.28024	1.19678	1.08698	-2.08595	1.0456	1.0619	2.67513e-10	2.0322e-10	3.13155	3.14785	0.146771	0.184519
A0A0G2JWK7	Transgelin	Tagln	-1.64136	1.32958	0.493128	-1.63411	1.16264	0.879037	-1.95908	0.982493	0.907349	-2.20641	1.35091	0.853658	-2.52461	1.18899	1.33562	-2.04617	0.762335	1.18508	-2.00196	1.12949	0.942311	2.36955e-12	3.017e-12	3.13145	2.94427	0.488223	0.0504848
Q923Z2	Tropomyosin 1, alpha, isoform CRA_a (Tropomyosin alpha isoform) (Tropomyosin alpha-1 chain)	Tpm1	-1.69045	1.32233	0.328614	-2.00741	1.10547	0.844771	-1.81796	1.01733	0.800629	-2.4217	1.61665	0.749163	-2.25501	0.548933	1.8475	-2.01832	0.677634	1.34069	-2.03514	1.04806	0.985228	1.03928e-10	1.0633e-10	3.0832	3.02037	0.52277	-0.0393642
O70127	Bile salt export pump (ATP-binding cassette sub-family B member 11) (Sister of P-glycoprotein)	Abcb11	-2.77138	0.210919	-0.210919	-3.37197	-0.025599	0.025599	-2.63758	-0.261996	0.261996	-2.32463	0.571678	-0.571678	-3.18692	0.158985	-0.158985	-2.68475	0.690839	-0.690839	-2.82954	0.224138	-0.224138	3.27316e-11	1.56661e-10	3.05368	2.6054	0.428038	0.0772387
D4A2H6	RNA binding protein fox-1 homolog	Rbfox3	-2.24565	-0.0148354	0.0148354	-2.30968	-0.217557	0.217557	-2.55741	0.347815	-0.347815	-4.53578	0.198427	-0.198427	-4.02342	-0.727885	0.727885	NA	NA	NA	-3.13439	-0.0828072	0.0828072	6.07112e-07	2.97385e-07	3.05158	3.2172	0.503438	-0.0639775
P63012	Ras-related protein Rab-3A	Rab3a	-2.55305	1.18726	1.36703	-1.51712	1.16448	0.300353	-2.09195	1.13265	0.949065	-2.28316	1.02442	1.16063	-1.05774	0.387591	0.688518	-2.33789	1.53202	0.94249	-1.97349	1.0714	0.901347	3.13125e-10	5.25793e-10	3.04489	2.87483	0.00273305	-0.532324
M0RDU9	ADP-ribosylation factor-like GTPase 13B (Similar to ADP-ribosylation factor-like 2-like 1)	Arl13b	-3.15362	0.522809	-0.522809	-3.93587	-0.338165	0.338165	-3.56523	-0.288657	0.288657	-2.39401	0.116241	-0.116241	-2.59556	-0.207362	0.207362	-2.90339	-0.0922123	0.0922123	-3.09128	-0.0478912	0.0478912	1.80468e-10	1.00895e-10	3.04339	3.13917	0.315031	-0.0969089
Q3SWT0	Platelet endothelial cell adhesion molecule (PECAM-1) (CD antigen CD31)	Pecam1	-3.58496	-0.11449	0.11449	-3.45943	-0.360646	0.360646	-3.30743	0.367996	-0.367996	-2.45201	0.201176	-0.201176	-2.31771	0.273668	-0.273668	-2.40862	0.2951	-0.2951	-2.9217	0.110467	-0.110467	1.20222e-10	2.37376e-10	3.03216	2.81123	0.503038	0.035958
P06687	Sodium/potassium-transporting ATPase subunit alpha-3 (Na(+)/K(+) ATPase alpha-3 subunit) (EC 7.2.2.13) (Na(+)/K(+) ATPase alpha(III) subunit) (Sodium pump subunit alpha-3)	Atp1a3	-2.53332	1.24522	1.30411	-1.52726	1.18169	0.331342	-1.52115	1.08081	0.548336	-2.34042	1.05908	1.27133	-1.25285	0.736673	0.607084	-2.17387	1.38924	0.848642	-1.89148	1.11545	0.818474	9.91456e-11	2.73701e-10	3.00693	2.70995	0.130279	-0.233286
P47728	Calretinin (CR)	Calb2	-2.39375	1.32663	1.06712	-1.57154	0.854429	0.804683	-1.65647	0.91615	0.811222	-2.42328	1.10928	1.28241	-1.37712	0.569224	0.84575	-2.27159	1.51583	0.81288	-1.94896	1.04859	0.937344	2.64132e-11	2.87664e-11	2.99755	2.8863	0.185653	-0.154156
P07340	Sodium/potassium-transporting ATPase subunit beta-1 (Sodium/potassium-dependent ATPase subunit beta-1)	Atp1b1	-2.47162	1.17001	1.30878	-1.68533	1.0887	0.720922	-1.80775	1.01498	0.891885	-2.10108	1.0756	1.10599	-1.63202	0.816824	0.795721	-1.95328	1.15742	0.685848	-1.94185	1.05392	0.91819	5.71316e-13	6.65887e-13	2.99577	2.86004	0.262809	-0.0894693
G3V6M3	Synaptotagmin II (Synaptotagmin-2)	Syt2	-2.63165	1.33527	1.25146	-1.61367	1.13162	0.334039	-1.69659	1.23192	0.673976	-2.41856	0.959614	1.62693	-1.25336	0.425406	0.890808	-2.12249	1.13275	0.947764	-1.95605	1.0361	0.954163	3.0592e-10	3.4753e-10	2.99215	2.91022	0.49078	0.0469123
D3ZQQ5	Deleted.		-2.51418	1.19717	1.2996	-1.61432	0.937602	0.540575	-1.64744	0.879454	0.808702	-2.23627	0.847372	1.22307	-1.31981	0.592446	0.68889	-2.5659	1.54427	0.93399	-1.98298	0.999719	0.915804	9.809e-11	1.08058e-10	2.9827	2.89879	0.0856709	0.264065
G3V6X7	ProSAAS (Proprotein convertase subtilisin/kexin type 1 inhibitor)	LOC108348172	-2.29146	1.08534	1.23508	-1.37914	0.891457	0.53903	-1.73802	0.831401	0.939608	-2.75272	0.973295	1.67711	-1.4721	0.700524	0.771577	-2.43707	1.28875	1.19912	-2.01175	0.961795	1.06026	1.65868e-10	9.1458e-11	2.97355	3.07201	0.164876	0.247177
F1M1Y1	Uncharacterized protein		-2.80918	-0.108042	0.108042	-3.55254	-0.0518728	0.0518728	-2.67094	0.198959	-0.198959	-3.52019	-0.128921	0.128921	-2.63438	-0.156239	0.156239	-2.22532	0.193259	-0.193259	-2.90209	-0.00880968	0.00880968	2.18941e-11	1.43271e-11	2.89328	2.9109	0.0251467	0.270136
Q9JI51	Vesicle transport through interaction with t-SNAREs homolog 1A (Vesicle transport v-SNARE protein Vti1-like 2) (Vti1-rp2)	Vti1a	-2.40054	-0.319733	0.319733	-3.45943	0.248625	-0.248625	-2.74894	-0.119288	0.119288	-2.79256	0.227016	-0.227016	-3.20629	0.162938	-0.162938	-3.05539	-0.637311	0.637311	-2.94386	-0.0729588	0.0729588	5.53324e-11	2.35071e-11	2.8709	3.01682	0.100816	0.236221
P10362	Secretogranin-2 (Chromogranin-C) (Secretogranin II) (SgII) [Cleaved into: Secretoneurin (SN); Manserin]	Scg2	-2.32591	1.17809	1.16718	-1.71765	1.09261	0.50886	-1.85388	0.865654	0.89507	-2.22035	0.867603	1.43906	-1.10319	0.587836	0.592049	-2.19954	1.1972	0.9175	-1.90342	0.964832	0.919953	5.0884e-11	4.58013e-11	2.86825	2.82337	0.227449	0.127491
Q63910	Alpha globin (Globin c1) (Hemoglobin alpha, adult chain 3) (RCG33691)	Hba-a3	-1.92133	1.10563	0.784537	-1.73821	0.531751	1.20219	-2.1103	0.994996	1.14724	-2.22863	1.18089	1.06004	-1.27411	0.697629	0.612237	-2.11389	1.28714	0.826743	-1.89775	0.96634	0.938831	6.91189e-12	5.39058e-12	2.86409	2.83658	0.32318	-0.0979004
Q6MG88	G-protein-signaling modulator 3	Gpsm3	-3.9855	0.183832	-0.183832	-4.87447	-0.320783	0.320783	-5.3339	-0.212916	0.212916	-0.968647	0.571327	0.39732	-0.572342	0.336163	0.236179	-0.533219	0.104721	0.428498	-2.71135	0.110391	0.23531	0.000156615	9.57094e-05	2.82174	2.94666	0.520922	-0.026105
P11167	Solute carrier family 2, facilitated glucose transporter member 1 (Glucose transporter type 1, erythrocyte/brain) (GLUT-1)	Slc2a1	-1.58282	0.836707	0.524395	-1.92131	1.35882	0.562487	-1.5406	0.718203	0.944757	-1.56682	0.941284	0.684772	-2.00969	1.18369	1.04862	-1.7632	1.42552	0.533734	-1.73074	1.07737	0.71646	1.06722e-12	3.41447e-12	2.80811	2.4472	0.289795	-0.164349
F1LST4	Microtubule-associated protein	Mapt	-2.50071	1.24256	1.25951	-1.66285	0.735078	0.66541	-2.03947	1.10033	0.888264	-2.15092	0.768956	1.38197	-0.932245	0.355923	0.700223	-2.21688	1.12873	1.08815	-1.91718	0.888596	0.997253	2.86645e-10	1.48876e-10	2.80578	2.91443	0.245809	-0.18806
G3V826	Transketolase (Transketolase, isoform CRA_a)	Tkt	-3.07477	-0.0569699	0.0569699	-2.08439	1.04441	-1.04441	-3.44493	1.06038	-1.06038	-1.6542	1.22818	-1.22818	-1.20629	0.0057567	-0.0057567	-1.31406	0.7602	-0.7602	-2.12977	0.67366	-0.67366	2.57914e-07	0.000190839	2.80343	1.45611	0.540337	0.0219287
P19527	Neurofilament light polypeptide (NF-L) (68 kDa neurofilament protein) (Neurofilament triplet L protein)	Nefl	-2.51156	0.978077	1.54024	-1.51737	0.311208	1.19691	-1.60191	0.720161	0.926891	-2.02263	0.777189	1.21276	-1.83066	1.28367	0.558319	-2.10927	0.847347	1.28979	-1.93223	0.819609	1.12082	4.78288e-11	1.08296e-11	2.75184	3.05305	0.13055	-0.253907
Q5XIF6	Tubulin alpha-4A chain (Alpha-tubulin 4) (Tubulin alpha-4 chain)	Tuba4a	-2.91177	1.42324	1.48852	-1.28164	0.892651	0.608236	-1.7517	1.17528	0.567634	-1.56377	0.663955	1.03042	-1.4326	0.608966	0.723595	-1.71655	1.08428	0.714349	-1.77634	0.974729	0.85546	6.84138e-10	1.00181e-09	2.75107	2.6318	0.541327	0.0190211
F8WFM2	Beta-soluble NSF attachment protein	Napb	-2.31279	1.16325	1.20147	-1.36536	1.12999	0.370731	-1.66498	1.03764	0.683963	-1.90946	0.683792	1.16844	-1.22416	0.603727	0.562088	-1.98181	1.32486	0.923784	-1.7431	0.990544	0.818412	5.89558e-11	9.82309e-11	2.73364	2.56151	0.495407	0.043312
Q5M7T6	V-type proton ATPase subunit	Atp6v0d1	-2.46724	1.13533	1.32876	-1.51577	0.962021	0.542283	-1.82202	0.992234	0.818299	-2.19181	1.06156	1.19441	-0.920613	0.177327	0.770478	-2.09285	1.05769	0.704318	-1.83505	0.897694	0.893091	5.06517e-10	4.26955e-10	2.73274	2.72814	0.3255	-0.161537
Q63430	Cold shock domain-containing protein C2 (RNA-binding protein PIPPin)	Csdc2	-2.33474	0.132893	-0.132893	-3.37197	0.0859875	-0.0859875	-3.3206	0.225372	-0.225372	-1.83053	1.00237	-1.00237	-1.72924	0.298495	-0.298495	-2.0337	-0.00724978	0.00724978	-2.4368	0.289644	-0.289644	7.41782e-09	1.3104e-07	2.72644	2.14715	0.299067	-0.0786373
A0A0G2KAN1	Collagen alpha-2(I) chain (Collagen, type I, alpha 2)	NEWGENE_621351	-0.972652	1.02995	-0.0572942	-1.94609	1.00009	0.946006	-2.24847	1.19322	1.05525	-2.46195	1.54936	1.61366	-1.32189	-0.109016	1.85269	-1.79986	0.858723	1.21057	-1.79182	0.920388	1.10348	4.60673e-08	1.73042e-08	2.71221	2.8953	0.568983	0.0102503
P09951	Synapsin-1 (Synapsin I)	Syn1	-2.56326	1.24083	1.28727	-1.47061	1.01064	0.512607	-1.65229	0.885489	0.702913	-1.83381	0.864589	1.02611	-0.842887	0.432992	0.372743	-2.1789	1.24576	0.871278	-1.75696	0.946717	0.795487	8.10229e-10	1.40277e-09	2.70368	2.55245	0.552899	0.0173294
A0A0G2K6U1	Vesicle-fusing ATPase	Nsf	-2.2924	1.08471	1.22755	-1.38674	0.983657	0.459975	-1.72342	0.917578	0.859709	-2.10705	0.9171	1.21989	-1.0317	0.370648	0.596791	-2.12353	1.2213	0.899786	-1.77747	0.915833	0.877282	1.72908e-10	1.65745e-10	2.6933	2.65475	0.134876	0.234781
P10354	Chromogranin-A (CgA) [Cleaved into: Pancreastatin; Beta-granin; WE-14; Catestatin; GE-25; Serpinin-RRG; Serpinin; p-Glu serpinin precursor]	Chga	-1.59623	1.01096	0.585276	-1.35744	0.93194	0.425504	-1.34959	0.544448	0.805145	-3.3451	0.327018	-0.327018	NA	NA	NA	-3.59729	-0.598199	0.598199	-2.24913	0.443233	0.417421	6.94368e-06	6.73125e-06	2.69236	2.66655	0.280907	-0.164554
P14841	Cystatin-C (Cystatin-3)	Cst3	-2.00511	1.01031	0.994801	-1.28758	0.210577	1.03128	-2.16251	0.926656	1.23585	-2.53454	0.646271	1.47126	-1.93845	0.664613	1.13249	-1.91214	0.724946	1.15114	-1.97339	0.697229	1.16947	1.94142e-11	2.10367e-12	2.67062	3.14286	0.224016	-0.105923
P62762	Visinin-like protein 1 (VILIP) (21 kDa CABP) (Neural visinin-like protein 1) (NVL-1) (NVP-1)	Vsnl1	-2.32283	1.19021	1.08338	-1.40179	0.78829	0.743706	-1.63541	1.03541	0.550356	-2.02582	0.923931	1.08394	-0.938232	0.508357	0.389665	-2.09748	1.14173	0.886234	-1.73693	0.931321	0.789547	1.55427e-10	2.37944e-10	2.66825	2.52647	0.255658	-0.107958
P58775	Tropomyosin beta chain (Beta-tropomyosin) (Tropomyosin-2)	Tpm2	-2.18984	1.66662	0.421751	-1.23781	0.843966	0.490582	-1.23848	1.118	0.162412	-1.90895	1.25257	0.432075	-2.16211	0.670683	1.19419	-1.29342	0.356368	1.12407	-1.67177	0.984701	0.637513	1.75382e-09	8.89599e-09	2.65647	2.30928	0.562822	0.0126108
Q63564	Synaptic vesicle glycoprotein 2B (Synaptic vesicle protein 2B)	Sv2b	-2.44488	1.3082	1.13669	-1.35929	0.787452	0.552072	-2.13043	1.05061	1.00704	-1.94357	0.952244	1.28672	-0.627322	0.4274	0.337326	-1.89174	1.0039	0.900574	-1.73287	0.921633	0.87007	2.38045e-09	2.55485e-09	2.65451	2.60294	0.0750553	-0.184307
A0A0G2K618	LARGE xylosyl- and glucuronyltransferase 1	Large1	-2.25432	-0.0327952	0.0327952	-2.93587	0.0784988	-0.0784988	-2.63758	0.352201	-0.352201	-2.67564	0.0386182	-0.0386182	-2.52092	0.123218	-0.123218	-2.29243	0.0495856	-0.0495856	-2.55279	0.101554	-0.101554	2.37946e-13	2.13849e-13	2.65435	2.45124	0.577254	0.0192429
Q56A26	Oligodendrocytic myelin paranodal and inner loop protein	Opalin	-2.19313	0.689591	1.50353	-2.24384	0.23919	1.8074	-2.53662	1.18084	1.35577	-1.66733	0.475634	1.1917	-1.17882	1.23879	-0.0599697	-1.88278	0.389188	1.49359	-1.95042	0.702207	1.21534	1.38427e-08	1.19384e-09	2.65263	3.16576	0.185653	-0.122
D3ZAS0	Lymphocyte antigen 86 (Lymphocyte antigen 86 (Predicted))	Ly86	-4.16993	-0.569303	0.569303	-3.93587	-0.410256	0.410256	-2.82001	1.343	1.47701	-1.88942	-0.00326111	0.00326111	-1.34428	-0.0384478	0.0384478	-1.48508	-0.0940261	0.0940261	-2.60743	0.0379508	0.432051	5.61004e-06	1.03034e-06	2.64538	3.03948	0.459015	0.0547762
A0A0G2K2A5	Ubiquitin carboxyl-terminal hydrolase (EC 3.4.19.12)	Uchl5	-2.4199	0.0701271	-0.0701271	-2.11958	0.107813	-0.107813	-3.123	-0.0820421	0.0820421	-2.45909	0.187848	-0.187848	-2.92946	-0.379169	0.379169	-3.06877	-0.203788	0.203788	-2.68663	-0.0498684	0.0498684	1.6897e-11	7.22896e-12	2.63677	2.7365	0.577254	0.0162058
F1M0L7	Deleted.		-1.93348	0.806125	1.06701	-1.61698	0.303608	1.38961	-2.402	0.919161	1.43067	-2.23693	1.01269	1.21979	-1.70045	0.420162	1.24847	-1.85919	0.587761	1.28688	-1.95817	0.674917	1.27374	3.44438e-12	2.40328e-13	2.63309	3.23191	0.0498742	-0.368915
A0A0G2K5L2	Mitochondrial glutamate carrier 1-like (RCG47744, isoform CRA_c)	LOC100911440	-2.34574	1.18135	1.25135	-1.49923	0.992467	0.508667	-1.67278	0.778407	0.855998	-2.02863	0.841175	1.09612	-0.882833	0.457548	0.476575	-1.90789	1.07833	0.818552	-1.72285	0.888212	0.834543	2.24788e-10	2.32412e-10	2.61106	2.55739	0.555149	-0.018919
P02262	Histone H2A type 1		-2.93025	1.49477	1.43549	0.10713	0.7497	-0.816109	-1.91892	0.96095	0.957973	-1.6272	0.0912835	1.52047	-1.73927	1.41766	-0.408237	-1.61083	1.22325	-0.109337	-1.61989	0.989601	0.43004	5.64502e-06	5.46747e-05	2.60949	2.04993	0.595176	0.0014322
Q62876	Synaptogyrin-1 (p29)	Syngr1	-2.1147	1.07508	1.03962	-1.50098	0.8612	0.639778	-1.61468	0.467357	1.14733	-2.33404	1.03762	1.29643	-0.966067	0.397184	0.568883	-2.00568	1.26437	0.741309	-1.75602	0.850467	0.905558	3.90413e-10	2.4573e-10	2.60649	2.66158	0.246463	-0.089351
D3ZJA5	Similar to RIKEN cDNA 6530403A03, isoform CRA_b (Small nuclear ribonucleoprotein U11/U12 subunit 48)	Snrnp48	-2.40054	0.173592	-0.173592	-2.75899	0.157683	-0.157683	-2.67094	-0.35153	0.35153	-2.0878	0.2542	-0.2542	-2.31771	0.828189	-0.828189	-2.62947	-0.330172	0.330172	-2.47757	0.121994	-0.121994	3.40941e-10	9.71111e-10	2.59957	2.35558	0.100667	-0.241058
A0A0G2K6E3	Myosin IG	Myo1g	-3.45943	0.122982	-0.122982	-3.70454	-0.338772	0.338772	-3.89896	0.306129	-0.306129	-0.861151	0.492611	0.36854	-0.9456	0.428487	0.517113	-1.1669	0.548762	0.618134	-2.33943	0.260033	0.235575	9.53492e-06	9.34505e-06	2.59946	2.57501	0.0697847	-0.231709
P13221	Aspartate aminotransferase, cytoplasmic (cAspAT) (EC 2.6.1.1) (EC 2.6.1.3) (Cysteine aminotransferase, cytoplasmic) (Cysteine transaminase, cytoplasmic) (cCAT) (Glutamate oxaloacetate transaminase 1) (Transaminase A)	Got1	-2.40161	1.06428	1.34225	-1.56843	0.994373	0.632815	-1.76602	0.942371	0.801067	-1.76964	0.566278	1.18022	-1.01086	0.546311	0.541914	-1.81745	1.09039	0.78624	-1.72234	0.867335	0.88075	1.07794e-10	8.20037e-11	2.58967	2.60309	0.145576	-0.213349
D3ZK97	Histone H3	H3f3c	-3.20309	-0.605122	0.605122	-1.61394	0.016527	-0.016527	-2.90888	-0.532907	0.532907	-3.1767	-0.569599	0.569599	-3.30722	0.423175	-0.423175	NA	NA	NA	-2.84197	-0.253585	0.253585	2.58745e-07	3.01472e-08	2.58838	3.09555	0.559877	0.0166868
P61265	Syntaxin-1B (P35B) (Syntaxin-1B2)	Stx1b	-2.30835	1.18982	1.08382	-1.72098	1.00946	0.602457	-1.91961	0.836494	1.14624	-1.97224	0.712411	0.925263	-0.79811	0.316036	0.388944	-1.74785	0.937239	0.783378	-1.74452	0.833576	0.821684	3.30023e-10	2.84979e-10	2.5781	2.56621	0.457677	0.0457145
P05942	Protein S100-A4 (Metastasin) (Nerve growth factor-induced protein 42A) (P9K) (Placental calcium-binding protein) (S100 calcium-binding protein A4)	S100a4	-1.4927	0.735458	0.757239	-1.31175	0.558963	0.752791	-1.70943	0.645763	1.06366	-2.05639	0.796476	1.63317	-2.13472	0.932585	1.09709	-2.31184	0.767379	1.42527	-1.83614	0.739438	1.12154	4.12518e-11	6.36901e-12	2.57558	2.95768	0.0824427	0.208287
D4AB98	Actin filament-associated protein 1-like 1 (AFAP1-like protein 1)	Afap1l1	-2.97115	-0.0340725	0.0340725	-2.48215	0.22416	-0.22416	-3.14627	-0.170811	0.170811	-1.71062	0.223573	-0.223573	-2.08482	0.431776	-0.431776	-2.30971	0.0113181	-0.0113181	-2.45079	0.114324	-0.114324	1.80468e-10	4.59336e-10	2.56511	2.33646	0.0644502	-0.182843
P11517	Hemoglobin subunit beta-2 (Beta-2-globin) (Hemoglobin beta chain, minor-form) (Hemoglobin beta-2 chain)		-1.58807	0.877406	0.710667	-1.21284	0.522005	0.604134	-1.84718	0.718678	1.12851	-1.77405	0.561839	1.02226	-1.58066	1.28416	0.30529	-1.63969	1.77002	0.197324	-1.60708	0.955686	0.661363	3.06278e-10	1.16824e-09	2.56277	2.26845	0.153129	0.163274
Q62717	Calcium-dependent secretion activator 1 (Calcium-dependent activator protein for secretion 1) (CAPS-1) (rCAPS)	Cadps	-2.10026	1.00508	1.09518	-1.31838	1.00534	0.273197	-1.65465	0.786079	0.868569	-1.8618	0.594938	1.26686	-0.951038	0.609016	0.342021	-2.11735	1.31116	0.806181	-1.66725	0.885269	0.775335	4.4082e-10	6.43715e-10	2.55252	2.44258	0.544741	0.0315403
P27274	CD59 glycoprotein (MAC-inhibitory protein) (MAC-IP) (Membrane attack complex inhibition factor) (MACIF) (Protectin) (CD antigen CD59)	Cd59	-2.11301	1.10607	1.00694	-1.6844	0.771116	0.913286	-1.68247	0.898412	0.811375	-1.18821	0.789745	0.398462	-1.82332	0.992968	0.701785	-1.35494	0.808171	0.424693	-1.64106	0.894413	0.709424	4.98537e-12	7.89677e-12	2.53547	2.35048	0.325535	0.192295
A0A0G2JX94	Angiomotin	Amot	-2.28063	0.367131	-0.367131	-2.35091	0.266232	-0.266232	-2.69647	-0.133223	0.133223	-1.77394	-0.209	0.209	-2.28646	1.56121	-1.56121	-2.07004	-0.164771	0.164771	-2.24307	0.281262	-0.281262	7.4192e-08	1.37475e-06	2.52434	1.96181	0.193561	-0.146654
P07633	Propionyl-CoA carboxylase beta chain, mitochondrial (PCCase subunit beta) (EC 6.4.1.3) (Propanoyl-CoA:carbon dioxide ligase subunit beta)	Pccb	-2.64556	0.191819	-0.191819	-2.67175	0.140803	-0.140803	-2.44705	-0.0946316	0.0946316	-2.90269	0.331433	-0.331433	-1.88002	0.231186	-0.231186	-1.79585	-0.00865184	0.00865184	-2.39049	0.131993	-0.131993	2.44357e-11	6.12639e-11	2.52248	2.25849	0.00475178	-0.651637
F1M5N4	Malic enzyme	Me3	-2.22852	0.960428	1.25685	-1.49262	1.05118	0.463951	-1.77407	0.568536	1.27412	-2.1235	0.705336	1.46289	-0.881968	0.295351	0.634254	-2.07928	0.921439	1.05055	-1.76332	0.750378	1.02377	9.911e-10	2.27167e-10	2.5137	2.78709	0.0291279	-0.349688
Q2I6B5	V-type proton ATPase subunit a	Atp6v0a1	-2.06275	1.02106	1.03084	-1.18219	0.922402	0.274172	-1.46373	0.638698	0.704928	-2.04125	0.86811	1.16988	-1.05959	0.391764	0.655474	-2.03848	1.377	0.765375	-1.64133	0.869839	0.766778	4.08149e-10	5.73454e-10	2.51117	2.40811	0.26002	0.282731
D3ZAS2	Small G protein-signaling modulator 1	Sgsm1	-1.03877	0.529983	0.523758	-1.00618	0.599875	0.224223	-0.909014	0.4266	0.482414	-4.01495	0.330388	-0.330388	-3.80103	-0.141467	0.141467	NA	NA	NA	-2.15399	0.349076	0.208295	7.89883e-05	0.000111238	2.50307	2.36228	0.0345918	0.287679
P37377	Alpha-synuclein	Snca	-2.70296	1.24212	1.46083	-1.46735	1.02744	0.489005	-1.37584	0.787824	0.609548	-1.25198	0.227565	0.873025	-0.682779	0.521112	0.29072	-2.14278	1.55528	0.746142	-1.60395	0.893558	0.744879	4.72473e-08	8.82191e-08	2.49751	2.34883	0.543587	0.0211899
Q64566	Calcium-transporting ATPase type 2C member 1 (ATPase 2C1) (EC 7.2.2.10) (ATP-dependent Ca(2+) pump PMR1)	Atp2c1	-1.50524	0.253464	-0.253464	-1.80122	-0.0222275	0.0222275	-1.72684	-0.0432798	0.0432798	-3.21385	-0.621768	0.621768	-4.50885	0.122723	-0.122723	NA	NA	NA	-2.5512	-0.0622176	0.0622176	1.47904e-05	8.2991e-06	2.48898	2.61342	0.494604	-0.0344989
Q66H84	MAP kinase-activated protein kinase 3 (MAPK-activated protein kinase 3) (MAPKAP kinase 3) (MAPKAP-K3) (MAPKAPK-3) (MK-3) (EC 2.7.11.1)	Mapkapk3	-3.77138	0.149476	-0.149476	-3.1375	-0.0712501	0.0712501	-3.62936	-0.207945	0.207945	-1.21072	-0.277118	0.277118	-1.5331	0.240756	-0.240756	-1.50982	0.277778	-0.277778	-2.46531	0.0186162	-0.0186162	1.00912e-06	1.04157e-06	2.48393	2.4467	0.00070885	0.980535
D4A0U6	DNA ligase (EC 6.5.1.1)	Lig4	-2.55254	0.360825	-0.360825	-1.38262	0.336738	-0.336738	NA	NA	NA	-1.93006	0.64688	-0.64688	-2.43846	0.250983	-0.250983	-2.39013	0.11875	-0.11875	-2.13876	0.342835	-0.342835	1.25247e-09	4.04495e-08	2.4816	1.79593	0.000291196	-0.793195
O08839	Myc box-dependent-interacting protein 1 (Amphiphysin II) (Amphiphysin-like protein) (Bridging integrator 1)	Bin1	-2.49943	1.1821	1.28278	-0.931086	0.806786	0.226519	-1.0011	0.915657	0.348558	-1.79748	0.487582	1.29939	-0.973154	0.388608	0.584546	-2.34825	1.54514	0.803116	-1.59175	0.887644	0.757485	5.60884e-08	9.50883e-08	2.4794	2.34924	0.549295	-0.0171154
A0A0G2K4J8	RIMS-binding protein 2	Rimbp2	-1.15717	0.751556	0.405616	-0.691375	0.254878	0.436497	-0.95319	0.506497	0.446693	-2.84018	0.0853284	-0.0853284	-3.14896	0.507373	-0.507373	-3.535	0.429322	-0.429322	-2.05431	0.422493	0.0444638	3.34666e-06	1.69304e-05	2.4768	2.09878	0.0986979	0.199004
F1LU71	Methylglutaconyl-CoA hydratase, mitochondrial (EC 4.2.1.18) (AU-specific RNA-binding enoyl-CoA hydratase) (AU-binding enoyl-CoA hydratase) (Itaconyl-CoA hydratase) (EC 4.2.1.56)	Auh	-2.12334	0.97628	1.14706	-1.33068	1.09574	0.179354	-1.32127	0.638966	0.682301	-2.02953	0.7724	1.12593	-1.10929	0.432711	0.621341	-1.83479	1.14469	0.731351	-1.62482	0.843465	0.74789	2.87856e-10	3.77353e-10	2.46828	2.37271	0.240007	-0.139794
O55158	Tetraspanin	Tspan8	-1.26377	0.823346	0.349892	-1.83899	0.650413	1.18857	-1.43598	0.888124	0.547857	-1.83586	1.12603	0.810103	-1.80506	0.868607	0.936452	-1.43662	0.830641	0.681261	-1.60271	0.864527	0.752356	4.38593e-12	5.21819e-12	2.46724	2.35507	0.00230569	0.475913
Q02563	Synaptic vesicle glycoprotein 2A (Synaptic vesicle protein 2) (Synaptic vesicle protein 2A)	Sv2a	-1.78053	0.964348	0.795375	-1.34525	0.71039	0.397384	-1.39078	0.579172	0.763781	-2.29138	1.12133	0.842626	-1.10383	0.499796	0.646036	-1.98324	0.956333	1.00001	-1.64917	0.805228	0.740869	7.62481e-11	8.19128e-11	2.4544	2.39004	0.0523485	0.267528
Q4V7D2	Protein rogdi homolog	Rogdi	-2.51278	1.15932	1.34609	-1.37277	0.967912	0.40486	-1.4435	0.650782	0.644068	-1.64201	0.677255	0.900898	-0.75089	0.457903	0.292987	-1.82045	1.24573	0.65248	-1.5904	0.859818	0.706897	3.58633e-09	6.88111e-09	2.45022	2.2973	0.544324	0.0290409
P63041	Complexin-1 (Complexin I) (CPX I) (Synaphin-2)	Cplx1	-2.20064	1.15779	1.04285	-1.24512	0.849026	0.53666	-1.48263	0.893142	0.722323	-1.82419	0.896941	0.86936	-0.587581	0.253887	0.418166	-1.99914	1.26859	0.8304	-1.55655	0.886562	0.736626	1.9852e-09	3.73962e-09	2.44311	2.29318	0.0891052	-0.202687
F8WFT7	Anion exchange protein	Slc4a1	-1.5762	0.762281	0.743052	-1.8807	0.738261	1.09762	-1.9432	0.717267	1.17171	-1.8236	0.987198	0.846937	-1.17648	0.601326	0.605241	-1.47264	0.936818	0.601396	-1.64547	0.790525	0.844326	3.91151e-12	2.12053e-12	2.436	2.4898	0.0796032	-0.204441
Q9JI12	Vesicular glutamate transporter 2 (VGluT2) (Differentiation-associated BNPI) (Differentiation-associated Na(+)-dependent inorganic phosphate cotransporter) (Solute carrier family 17 member 6)	Slc17a6	-2.15796	1.10277	1.05519	-1.18207	1.00216	0.0892127	-1.80987	0.876687	0.933178	-1.65525	0.743911	1.31588	-1.14289	0.544805	0.57134	-1.43553	0.942676	0.875252	-1.56393	0.868835	0.806676	2.8324e-10	3.14678e-10	2.43276	2.3706	0.438788	-0.056146
P61459	Pterin-4-alpha-carbinolamine dehydratase (PHS) (EC 4.2.1.96) (4-alpha-hydroxy-tetrahydropterin dehydratase) (Dimerization cofactor of hepatocyte nuclear factor 1-alpha) (DCoH) (Dimerization cofactor of HNF1) (Phenylalanine hydroxylase-stimulating protein) (Pterin carbinolamine dehydratase) (PCD)	Pcbd1	-1.09798	-0.0720504	0.0720504	-0.398736	0.794354	-0.794354	-1.70508	0.374157	-0.374157	-3.52019	0.249701	-0.249701	-3.07589	-0.0132971	0.0132971	-2.89033	0.566876	-0.566876	-2.1147	0.316623	-0.316623	3.26102e-06	5.9875e-05	2.43132	1.79808	0.0694853	-0.222686
Q5BK62	Protein Mpv17	Mpv17	-0.956972	0.52884	0.428132	-0.655514	0.276118	0.379396	0.0427487	-0.155593	0.112845	-3.95082	0.130366	-0.130366	-3.74332	0.413745	-0.413745	-3.98431	0.10207	-0.10207	-2.20803	0.215924	0.0456984	0.000125764	0.000202167	2.42395	2.25373	0.323549	-0.0864524
Q4QQV6	Lymphocyte specific 1, isoform CRA_a (Lymphocyte-specific protein 1)	Lsp1	-1.80029	0.790935	0.865968	-1.4231	0.255477	1.15689	-2.18869	0.838411	1.34991	-2.16654	0.770913	1.46087	-1.81964	0.273057	1.50624	-1.8845	0.297441	1.51798	-1.88046	0.537706	1.30964	2.19043e-11	7.13279e-13	2.41817	3.19011	0.420562	-0.175602
P07895	Superoxide dismutase [Mn], mitochondrial (EC 1.15.1.1)	Sod2	-2.4076	1.15337	1.3869	-1.38189	0.915363	0.466524	-1.46552	0.745531	0.735652	-2.07715	0.802622	1.23066	-0.93135	0.437502	0.636465	-1.4588	0.672911	0.699807	-1.62038	0.787882	0.859334	1.27493e-09	7.39511e-10	2.40827	2.47972	0.403102	-0.104341
P05708	Hexokinase-1 (EC 2.7.1.1) (Brain form hexokinase) (Hexokinase type I) (HK I)	Hk1	-2.17438	1.11509	1.0593	-1.46903	0.800963	0.623852	-1.4068	0.701635	0.754887	-1.60892	0.660192	1.03479	-1.05022	0.529564	0.490677	-1.69154	1.20613	0.464154	-1.56681	0.835595	0.737942	6.29717e-11	7.92742e-11	2.40241	2.30476	0.176216	-0.226672
G3V733	Synapsin II, isoform CRA_a (Synapsin-2)	Syn2	-2.33705	1.15656	1.18049	-0.769893	0.619663	0.372224	-1.43756	0.798863	0.466182	-2.18562	0.901274	1.28967	-0.765494	0.409167	0.537832	-1.92883	1.09997	0.957805	-1.57074	0.830916	0.800699	1.78798e-08	1.81476e-08	2.40166	2.37144	0.348554	0.257797
G3V7P7	Retinoblastoma-like 2, isoform CRA_a (Retinoblastoma-like protein 2)	Rbl2	-3	0.565896	-0.565896	-2.93587	-0.569866	0.569866	-2.62936	-0.329143	0.329143	-2.0095	-0.259306	0.259306	-2.33893	0.375668	-0.375668	-2.04089	-0.343789	0.343789	-2.49242	-0.0934232	0.0934232	5.89573e-09	1.86316e-09	2.399	2.58585	0.572921	-0.012348
P31662	Sodium-dependent neutral amino acid transporter SLC6A17 (Sodium-dependent neurotransmitter transporter NTT4) (Solute carrier family 6 member 17)	Slc6a17	-2.14062	1.16237	0.946044	-1.36411	1.01448	0.393789	-1.8551	0.897883	0.94186	-1.95171	0.864694	0.983762	-0.46213	0.0314059	0.403637	-1.79358	0.839159	0.719235	-1.59454	0.801664	0.731388	6.4467e-09	7.9402e-09	2.3962	2.32593	0.0235174	-0.333847
D4A8B3	Calcium-transporting ATPase (EC 7.2.2.10)	Atp2b2	-2.63678	1.3414	1.29538	-1.67791	1.14419	0.533724	-1.94621	1.05374	0.892469	-1.37986	0.150094	-0.150094	-1.46155	-0.418716	0.418716	-1.8582	0.00507398	-0.00507398	-1.82675	0.545963	0.49752	1.93594e-07	2.14998e-07	2.37271	2.32427	0.432739	-0.0507946
P13264	Glutaminase kidney isoform, mitochondrial (GLS) (EC 3.5.1.2) (K-glutaminase) (L-glutamine amidohydrolase) [Cleaved into: Glutaminase kidney isoform 68 kDa chain; Glutaminase kidney isoform 65 kDa chain]	Gls	-2.18187	0.876588	1.22495	-1.26734	0.867139	0.447006	-1.61701	0.839399	0.758599	-1.91093	0.632847	1.19344	-0.760784	0.292722	0.468063	-1.84522	1.11866	0.770354	-1.59719	0.771226	0.810401	1.26582e-09	8.5887e-10	2.36842	2.40759	0.502531	-0.0574986
A0A0G2K7L4	Inositol-tetrakisphosphate 1-kinase	Itpk1	-4.10579	0.295029	-0.295029	-5.28951	0.243475	-0.243475	NA	NA	NA	0.0902908	0.0639468	-0.154238	-0.275155	0.153217	0.121938	-2.48508	-1.04996	1.04996	-2.41305	-0.0588587	0.0958315	0.00178375	0.00111245	2.35419	2.50888	0.240027	0.0996585
D4A5L9	Uncharacterized protein		-2.3564	1.24777	1.23791	-1.2951	0.916978	0.390709	-1.47069	0.678961	0.672958	-1.85533	0.75009	1.02502	-1.05741	0.281639	0.76321	-1.24233	0.958814	0.255739	-1.54621	0.805709	0.724258	1.76779e-09	2.31907e-09	2.35192	2.27047	0.570148	-0.00914213
P61765	Syntaxin-binding protein 1 (N-Sec1) (Protein unc-18 homolog 1) (Unc18-1) (Protein unc-18 homolog A) (Unc-18A) (p67) (rbSec1)	Stxbp1	-2.14773	1.11704	1.04926	-1.48869	0.895302	0.711206	-1.58246	0.758134	0.766842	-1.66186	0.700819	1.00041	-0.880271	0.445482	0.521176	-1.48135	0.932905	0.641748	-1.5404	0.80828	0.781774	5.81181e-11	5.01793e-11	2.34868	2.32217	0.0978432	0.317366
G3V9S0	NADH-cytochrome b5 reductase (EC 1.6.2.2)	Cyb5r1	-1.9386	0.942592	0.996003	-1.42225	0.921644	0.395931	-1.51127	0.768946	0.707235	-1.69214	0.656247	1.00699	-1.13014	0.51278	0.703062	-1.57849	1.00754	0.565681	-1.54548	0.801624	0.72915	5.8337e-12	5.98916e-12	2.34711	2.27463	0.467209	0.0484988
P02688	Myelin basic protein (MBP)	Mbp	-2.14431	0.319669	1.90752	-1.6689	0.341553	1.29292	-1.59394	0.422132	1.13278	-1.38294	0.174976	1.20797	-2.1411	2.68604	-0.246754	-1.21858	-0.0194567	1.26164	-1.69163	0.654151	1.09268	3.72593e-06	4.51718e-07	2.34578	2.78431	0.472594	-0.059243
F1LQX8	Inositol 1,4,5-trisphosphate receptor type 1	Itpr1	-2.30743	0.0378411	-0.0378411	-2.45943	0.011966	-0.011966	-2.84086	-0.0561978	0.0561978	-2.27798	-0.225993	0.225993	-2.04942	-0.104467	0.104467	-2.37187	0.0402547	-0.0402547	-2.3845	-0.0494326	0.0494326	4.16339e-13	1.66212e-13	2.33507	2.43393	0.495407	0.0369149
F1LNP4	Solute carrier family 12 member 5	Slc12a5	-1.6996	0.882027	0.841617	-1.62619	0.694502	0.931004	-1.86989	1.1894	0.688532	-1.59703	0.792152	0.831748	-1.00991	0.512725	0.738715	-1.20905	0.858697	0.459613	-1.50194	0.821584	0.748538	1.12265e-11	1.07015e-11	2.32353	2.25048	0.570817	-0.0114296
P04094	Proenkephalin-A [Cleaved into: Synenkephalin; Met-enkephalin (Opioid growth factor) (OGF); PENK(114-133); PENK(143-185); Met-enkephalin-Arg-Gly-Leu; Leu-enkephalin; PENK(239-260); Met-enkephalin-Arg-Phe]	Penk	-1.74041	1.11554	0.65587	-1.37079	0.951262	0.418486	-0.978855	0.485894	0.713754	-1.83296	0.703044	1.12992	-1.15424	0.571364	0.582881	-1.98364	1.04969	0.933948	-1.51015	0.812799	0.739143	1.29645e-10	1.52612e-10	2.32295	2.24929	0.251029	-0.257995
P00507	Aspartate aminotransferase, mitochondrial (mAspAT) (EC 2.6.1.1) (EC 2.6.1.7) (Fatty acid-binding protein) (FABP-1) (Glutamate oxaloacetate transaminase 2) (Kynurenine aminotransferase 4) (Kynurenine aminotransferase IV) (Kynurenine--oxoglutarate transaminase 4) (Kynurenine--oxoglutarate transaminase IV) (Plasma membrane-associated fatty acid-binding protein) (FABPpm) (Transaminase A)	Got2	-2.24448	1.02747	1.18822	-1.37437	0.974108	0.411046	-1.35461	0.667183	0.687427	-1.59107	0.569548	1.02442	-1.03456	0.391055	0.511282	-1.62519	1.04297	0.561353	-1.53738	0.778724	0.730624	2.70077e-10	2.83145e-10	2.3161	2.268	0.0925403	0.376908
D4A5Q1	Phosphatidylinositol 4,5-bisphosphate 3-kinase catalytic subunit (EC 2.7.1.153)	Pik3cd	-3.07477	-0.208347	0.208347	-3.87447	-0.222584	0.222584	-3.822	-0.0213052	0.0213052	-0.877442	0.659893	0.277152	-0.652459	0.00618533	0.586107	-0.78022	0.596481	0.440907	-2.18023	0.135054	0.292734	4.51002e-05	2.12158e-05	2.31528	2.47296	0.557671	0.0312391
Q9JKB7	Guanine deaminase (Guanase) (EC 3.5.4.3) (Guanine aminohydrolase)	Gda	-1.58387	0.882402	0.693105	-1.67805	0.537591	1.03055	-1.94211	0.917056	1.02505	-1.67263	0.737937	0.704843	-1.15508	0.664423	0.5355	-1.25927	0.844951	0.496056	-1.5485	0.76406	0.747517	5.72414e-12	4.46964e-12	2.31256	2.29602	0.292169	0.216761
D4A021	Uncharacterized protein	Hbq1b	-2.31863	1.29636	0.990663	-1.1022	0.299814	0.802386	-1.97743	1.05284	0.924592	-1.40801	0.934966	0.446016	-0.809954	0.477817	0.380078	-1.368	0.784557	0.539991	-1.49737	0.807726	0.680621	3.87174e-09	6.72852e-09	2.30509	2.17799	0.0859168	-1.51601
Q68FX0	Isocitrate dehydrogenase [NAD] subunit beta, mitochondrial (Isocitric dehydrogenase subunit beta) (NAD(+)-specific ICDH subunit beta)	Idh3B	-1.97487	0.932991	1.07678	-1.34258	0.898423	0.409696	-1.64584	0.816665	0.814199	-1.61787	0.684871	0.745058	-0.905189	0.444102	0.444969	-1.58173	0.915361	0.686649	-1.51135	0.782069	0.696225	3.65221e-11	4.13482e-11	2.29341	2.20757	0.0609547	-0.183033
P63255	Cysteine-rich protein 1 (CRP-1) (Cysteine-rich intestinal protein) (CRIP)	Crip1	-1.14621	0.969972	0.215383	-1.27092	0.989313	0.281612	-1.04878	0.97984	0.316255	-1.35732	0.872792	0.651564	-1.85573	1.03941	0.688306	-1.46867	0.752004	0.72261	-1.35794	0.933888	0.479288	3.92208e-12	3.35907e-11	2.29183	1.83723	0.563564	-0.0212929
P07323	Gamma-enolase (EC 4.2.1.11) (2-phospho-D-glycerate hydro-lyase) (Enolase 2) (Neural enolase) (Neuron-specific enolase) (NSE)	Eno2	-2.27827	1.02521	1.24124	-1.35117	0.809384	0.475344	-1.45266	0.715632	0.596127	-1.46203	0.574032	0.864587	-0.799647	0.584469	0.261403	-1.63551	1.0561	0.57409	-1.49655	0.794136	0.668799	7.33691e-10	1.25018e-09	2.29068	2.16535	0.531089	-0.0399928
P29418	ATP synthase subunit epsilon, mitochondrial (ATPase subunit epsilon) (ATP synthase F1 subunit epsilon)	Atp5f1e	-2.24129	1.0673	1.17399	-1.20077	1.10619	0.0945805	-1.06883	0.773655	0.411381	-1.54857	0.281915	1.26118	-1.16587	0.546702	0.572344	-1.63477	1.0476	0.58717	-1.47668	0.803893	0.683442	3.95873e-09	6.68029e-09	2.28058	2.16013	0.548546	0.020458
D4ABN3	Synaptojanin-1	Synj1	-2.2115	-0.00806217	0.00806217	-2.15565	0.228679	-0.228679	-2.34732	-0.0102713	0.0102713	-2.36586	0.0829279	-0.0829279	-1.57025	0.450745	-0.450745	NA	NA	NA	-2.13012	0.148804	-0.148804	2.19613e-10	8.12072e-10	2.27892	1.98131	0.406907	0.164084
P60905	DnaJ homolog subfamily C member 5 (Cysteine string protein) (CSP)	Dnajc5	-2.44339	1.13004	1.31335	-1.42954	1.10735	0.298073	-1.4653	1.07836	0.54782	-1.84112	0.722258	1.11647	-0.459751	-0.125716	0.467943	-1.35957	0.744285	0.773059	-1.49978	0.776097	0.752786	7.39044e-08	7.29562e-08	2.27588	2.25257	0.0659519	0.270918
A0A0G2KBA5	Purkinje cell protein 4-like 1	Pcp4l1	-2.0872	1.20514	0.882067	-1.76013	0.992699	0.767427	-1.59222	1.03291	0.559305	-1.12932	0.554902	0.574415	-0.985538	0.536376	0.449161	-1.27664	0.50173	0.774914	-1.47184	0.803959	0.667881	1.61722e-10	2.76015e-10	2.2758	2.13972	0.423273	0.0663294
F1LNF7	Isocitrate dehydrogenase [NAD] subunit, mitochondrial	Idh3a	-2.10342	1.01162	1.0798	-1.19468	0.910614	0.289111	-1.37429	0.736401	0.603465	-1.56595	0.583443	0.996344	-1.02642	0.490716	0.563226	-1.68209	0.898552	0.681099	-1.49114	0.771891	0.702174	1.14019e-10	1.34906e-10	2.26303	2.19332	0.518455	-0.0264179
F1LNH3	Collagen type VI alpha 2 chain (Procollagen, type VI, alpha 2, isoform CRA_a)	Col6a2	-0.91863	0.960682	0.133434	-1.28165	0.924507	0.318447	-1.57557	1.10733	0.454389	-1.58444	1.16272	0.486134	-1.0776	0.377799	0.704253	-1.64136	0.897206	0.513744	-1.34654	0.905041	0.435067	2.82203e-11	3.23261e-10	2.25159	1.78161	0.584235	-0.00487332
P62824	Ras-related protein Rab-3C	Rab3c	-2.14888	1.11773	1.01995	-1.36027	1.00119	0.494464	-1.80612	0.864131	0.926788	-1.61261	0.80223	0.76691	-0.65747	0.231453	0.421078	-1.33869	0.533933	0.772198	-1.48734	0.758443	0.733564	1.46944e-09	1.39641e-09	2.24578	2.22091	0.422972	-0.06073
F1LRZ7	Neurofilament heavy polypeptide	Nefh	-1.78962	0.653816	1.2616	-1.22822	0.30049	1.12035	-1.41882	0.675902	0.636441	-1.90182	0.786973	1.19204	-1.33273	0.798306	0.584443	-1.91785	0.647466	1.12791	-1.59818	0.643826	0.987133	3.60544e-11	5.26413e-12	2.242	2.58531	0.399421	0.116184
D3ZYY0	Short chain dehydrogenase/reductase family 39U, member 1 (Similar to HCDI protein (Predicted), isoform CRA_a)	Sdr39u1	-2.01229	0.959326	1.05297	-1.55614	1.08066	0.475489	-1.49017	0.701346	0.788825	-1.40101	0.565583	0.835429	-0.885856	0.455986	0.42987	-1.36638	0.937826	0.428554	-1.45198	0.783454	0.668522	1.00567e-10	1.50906e-10	2.23543	2.1205	0.478332	-0.0551991
Q9JKS6	Protein piccolo (Aczonin) (Multidomain presynaptic cytomatrix protein)	Pclo	-2.30819	1.23541	0.989147	-1.3269	0.98754	0.354029	-1.26629	0.712947	0.553347	-1.53633	0.761573	0.903921	-0.646639	0.136569	0.51007	-1.73881	0.735081	0.895937	-1.47053	0.76152	0.701075	5.25214e-09	6.23968e-09	2.23205	2.1716	0.083937	-0.583867
P08461	Dihydrolipoyllysine-residue acetyltransferase component of pyruvate dehydrogenase complex, mitochondrial (EC 2.3.1.12) (70 kDa mitochondrial autoantigen of primary biliary cirrhosis) (PBC) (Dihydrolipoamide acetyltransferase component of pyruvate dehydrogenase complex) (Pyruvate dehydrogenase complex component E2) (PDC-E2) (PDCE2)	Dlat	-1.99935	0.910824	1.01839	-1.32098	1.00489	0.241514	-1.30308	0.70649	0.595312	-1.57999	0.700582	0.919739	-0.830878	0.29144	0.446696	-1.76462	0.976729	0.776833	-1.46648	0.76516	0.666413	3.51752e-10	5.13451e-10	2.23164	2.1329	0.103156	-0.18007
D4A576	ATP-binding cassette subfamily D member 4 (RCG20670, isoform CRA_a)	Abcd4	0.0300073	0.0309051	-0.0609124	-2.67807	-0.0919333	0.0919333	-0.319779	-0.0722351	0.392014	-3.6164	-0.281349	0.281349	-3.77189	-0.0592736	0.0592736	-3.92986	-0.439161	0.439161	-2.381	-0.152174	0.20047	0.000154767	3.73844e-05	2.22882	2.58147	0.440468	-0.0744235
F1LM47	Succinate--CoA ligase [ADP-forming] subunit beta, mitochondrial (EC 6.2.1.5) (ATP-specific succinyl-CoA synthetase subunit beta) (A-SCS) (Succinyl-CoA synthetase beta-A chain) (SCS-betaA)	Sucla2	-1.82991	0.879732	1.00171	-1.20587	0.911932	0.376796	-1.30504	0.671369	0.643098	-1.72345	0.703244	0.923744	-1.07662	0.393556	0.722707	-1.58852	1.02669	0.496276	-1.4549	0.764421	0.694055	2.84952e-11	2.94387e-11	2.21932	2.14896	0.270035	-0.233617
Q5U2Z7	Rho GTPase-activating protein 24 (Down-regulated in nephrectomized rat kidney #2) (Rho-type GTPase-activating protein 24)	Arhgap24	-2.69862	0.156608	-0.156608	-4.87447	-0.172574	0.172574	-3.69647	-0.18186	0.18186	-0.762644	0.0777689	0.684875	-0.437048	-0.013161	0.450209	-0.591256	0.387813	0.203444	-2.17675	0.0424326	0.256059	0.000236724	9.81674e-05	2.21918	2.43281	0.475994	-0.0376286
G3V8N8	Liver regeneration-related protein (Solute carrier family 7, member 6 opposite strand)	Slc7a6os	-3.18641	0.103198	-0.103198	-3.17403	0.132542	-0.132542	-3.58099	0.228069	-0.228069	-0.835343	0.148343	-0.148343	-1.13034	-0.58132	0.58132	-1.173	0.198393	-0.198393	-2.18002	0.0382042	-0.0382042	9.06015e-06	1.1604e-05	2.21822	2.14181	0.00230569	-0.424119
O35179	Endophilin-A1 (Endophilin-1) (SH3 domain protein 2A) (SH3 domain-containing GRB2-like protein 2) (SH3p4)	Sh3gl2	-2.31252	1.3292	1.00257	-1.21297	0.784657	0.42831	-1.30685	0.877218	0.428773	-1.54494	0.585655	0.959525	-0.710354	0.434571	0.230015	-1.28895	0.920815	0.42957	-1.3961	0.82202	0.579794	3.84178e-09	1.44833e-08	2.21812	1.97589	0.302737	-0.0937555
Q4V8H7	E3 ubiquitin-protein ligase (EC 2.3.2.26)	Wwp1	-1.86781	0.128953	-0.128953	-1.92027	-0.192359	0.192359	-1.81733	0.454958	-0.454958	-1.47063	0.0745232	-0.0745232	-2.18692	0.750811	-0.750811	-2.58672	0.218216	-0.218216	-1.97495	0.239184	-0.239184	6.62329e-10	1.28101e-08	2.21413	1.73576	0.50724	0.0328194
A0A0G2JSW3	Globin a4 (Hemoglobin subunit beta-1) (RCG39881, isoform CRA_b)	Hbb	-1.48835	0.834295	0.654055	-1.05229	0.394124	0.758776	-1.82429	0.803732	1.03963	-1.68323	0.749398	0.933831	-1.15199	0.629129	0.483898	-1.60488	1.04958	0.462308	-1.46751	0.743376	0.722083	2.69551e-11	2.14712e-11	2.21088	2.18959	0.417254	-0.0573616
Q9JJP0	Sodium-dependent phosphate transporter 1 (Phosphate transporter 1) (PiT-1) (RPHO-1) (Solute carrier family 20 member 1)	Slc20a1	-3.62936	-0.226905	0.226905	-2.90484	-0.265819	0.265819	-3.48888	0.0172661	-0.0172661	-1.0878	-0.0740474	0.0740474	-1.43275	-0.168525	0.168525	-1.59729	-0.162177	0.162177	-2.35682	-0.146701	0.146701	1.5846e-06	3.16894e-07	2.21012	2.50352	0.0843882	-0.562511
Q6PCU8	NADH dehydrogenase [ubiquinone] flavoprotein 3, mitochondrial (Complex I-9kD) (CI-9kD) (NADH-ubiquinone oxidoreductase 9 kDa subunit)	Ndufv3	-2.51553	1.3971	1.11843	0.177193	0.385243	-0.385243	-1.44873	1.13098	0.317755	-2.28217	0.242507	2.03967	-1.07064	0.614877	0.455767	-1.56096	0.785603	0.77536	-1.45014	0.759385	0.720289	1.01572e-05	1.09041e-05	2.20953	2.17043	0.314821	-0.133554
P27139	Carbonic anhydrase 2 (EC 4.2.1.1) (Carbonate dehydratase II) (Carbonic anhydrase II) (CA-II)	Ca2	-1.31358	0.622979	0.713574	-1.47305	0.37854	1.14987	-1.6804	0.780386	0.955001	-1.66139	0.891195	0.87032	-1.46619	0.806721	0.83901	-1.48063	0.698214	0.68011	-1.51254	0.696339	0.867981	4.4183e-13	1.36325e-13	2.20888	2.38052	0.283744	-0.202168
A0A0G2K8C5	Similar to Ubc6p homolog, isoform CRA_a (Ubiquitin-conjugating enzyme E2, J2)	Ube2j2	-2.50007	-0.246809	0.246809	-2.43706	0.00525574	-0.00525574	-2.80339	-0.381717	0.381717	-1.6542	0.398273	-0.398273	-2.25587	0.13673	-0.13673	-2.82677	-1.14578	1.14578	-2.41289	-0.205674	0.205674	7.71708e-08	7.44427e-09	2.20722	2.61857	0.476098	0.0368611
Q9Z1A5	NEDD8-activating enzyme E1 regulatory subunit (Amyloid beta precursor protein-binding protein 1, 59 kDa) (APP-BP1) (Amyloid protein-binding protein 1)	Nae1	-2.0902	-0.502912	0.502912	-3.17403	0.0128891	-0.0128891	-2.03894	-0.106759	0.106759	-2.28456	0.570455	-0.570455	-2.18692	-0.0808516	0.0808516	-1.833	-0.28352	0.28352	-2.26794	-0.0651165	0.0651165	4.47632e-09	1.7908e-09	2.20282	2.33306	0.0498742	-0.315983
P47967	Galectin-5 (Gal-5) (RL-18)	Lgals5	-1.54835	0.862478	0.703898	-1.6856	0.680991	1.06088	-1.94289	0.966682	1.0014	-1.40493	-1.13764	2.54256	-1.14485	0.683361	0.524974	-2.06483	1.36562	0.78894	-1.63191	0.570249	1.10378	3.02212e-06	2.04961e-07	2.20216	2.73568	0.123452	-0.285008
D3ZFU9	Myosin light chain kinase	Mylk	-1.29988	0.942256	0.337382	-1.38114	0.626388	0.796556	-1.57605	0.808096	0.824862	-1.5518	1.04186	0.567357	-1.59801	0.581791	0.954401	-1.31019	0.47302	0.801052	-1.45285	0.745569	0.713602	2.396e-12	1.74304e-12	2.19842	2.16645	0.354754	-0.0942124
A0A0H2UHB3	Carbonic anhydrase 4	Car4	-1.55864	0.980291	0.578349	-1.19391	1.01001	0.291359	-1.61309	0.907317	0.709924	-1.45709	1.10464	0.114656	-0.921214	0.566202	0.5301	-0.993742	0.861032	0.140144	-1.28961	0.904915	0.394089	2.09655e-11	3.30801e-10	2.19453	1.6837	0.56801	0.0139387
A0A0G2KAM3	Pyruvate dehydrogenase E1 component subunit beta (EC 1.2.4.1)	Pdhb	-2.10484	1.03919	1.05557	-1.3169	0.883308	0.377117	-1.30675	0.674033	0.687983	-1.67519	0.58842	1.13769	-0.927664	0.386292	0.503225	-1.43629	0.796183	0.697947	-1.46127	0.727904	0.743256	2.86645e-10	2.10792e-10	2.18918	2.20453	0.592236	0.0059502
P25122	Potassium voltage-gated channel subfamily C member 1 (NGK2) (RAW2) (Voltage-gated potassium channel subunit Kv3.1) (Voltage-gated potassium channel subunit Kv4)	Kcnc1	-1.96595	1.19953	0.76642	-1.36054	0.416083	0.944456	-1.7308	0.793969	0.936835	-1.87447	-0.26712	0.26712	-1.9728	-0.183816	0.183816	-2.37187	-0.141663	0.141663	-1.8794	0.302831	0.540051	2.45793e-08	5.5628e-09	2.18224	2.41946	0.210718	0.131259
Q9ESS6	Basal cell adhesion molecule (B-CAM cell surface glycoprotein) (Lutheran antigen) (CD antigen CD239)	Bcam	-0.994401	0.58886	0.342595	-1.19126	0.278056	0.882328	-1.04641	0.690874	0.457417	-1.94365	0.997262	0.946388	-2.05998	0.926805	1.13317	-1.70948	0.658455	1.05103	-1.49086	0.690052	0.802155	1.49467e-09	6.62254e-10	2.18091	2.29302	0.190414	-0.167006
P47820	Angiotensin-converting enzyme (ACE) (EC 3.2.1.-) (EC 3.4.15.1) (Dipeptidyl carboxypeptidase I) (Kininase II) (CD antigen CD143) [Cleaved into: Angiotensin-converting enzyme, soluble form]	Ace	-0.869288	0.492818	0.436579	-1.74131	0.70704	1.17247	-1.53395	1.02255	0.467713	-0.981676	1.2987	-0.244028	-2.25854	1.04242	1.21905	-0.4303	0.692469	-0.258332	-1.30251	0.875999	0.465576	3.43823e-07	3.38744e-06	2.17851	1.76809	0.305067	0.0899536
A0A096MJN4	Septin 4	Sept4	-1.86069	0.914153	0.726888	-1.21785	0.519063	0.67591	-1.04568	0.623772	0.530066	-1.40682	0.823512	0.626967	-1.28275	0.773875	0.563115	-1.54136	1.04501	0.651507	-1.39253	0.783232	0.629075	3.23155e-12	4.75231e-12	2.17576	2.0216	0.311818	0.0866132
G3V8L9	Caveolae-associated protein 1 (Polymerase I and transcript release factor (Predicted))	Cavin1	-0.824023	0.732993	0.13897	-1.58546	1.32011	0.357901	-1.39987	0.651712	0.70449	-1.27122	0.90576	0.402915	-1.60369	0.821514	0.948916	-1.27326	0.648273	0.476617	-1.32625	0.846726	0.504968	6.5392e-11	3.91255e-10	2.17298	1.83122	0.416232	-0.069649
B2RYL3	RCG21543 (Transmembrane protein 119)	Tmem119	-1.02065	0.758152	0.408184	-1.03178	-0.00457676	1.14266	-1.92166	0.945141	0.976516	-3.04812	0.0678661	-0.0678661	-1.3751	0.65586	0.719245	-2.24181	-0.0540057	0.0540057	-1.77319	0.394739	0.53879	7.1783e-07	2.87594e-07	2.16793	2.31198	0.390297	0.100881
B6DYP8	Glutathione S-transferase (EC 2.5.1.18)	Gsta1	-1.36789	0.84786	0.518811	-1.81713	0.94817	0.736312	-1.15382	0.813198	0.396372	-1.03857	0.903574	0.197357	-1.85951	1.1506	0.6263	-0.360835	0.740762	-0.364873	-1.26629	0.900694	0.351713	6.11253e-09	2.12235e-07	2.16699	1.61801	0.147224	0.277298
B2RYE1	E3 ubiquitin-protein ligase pellino homolog (EC 2.3.2.27)	Peli1	-4.77138	-0.618061	0.618061	-5	-0.0797068	0.0797068	NA	NA	NA	-0.0874275	0.430629	-0.343202	-0.12586	0.315448	-0.189588	-0.487905	0.313264	0.174641	-2.09451	0.0723148	0.0679237	0.00354779	0.00321561	2.16683	2.16244	0.47776	0.0463666
Q6BDS1	Transcription factor PU.1	Spi1	-2.36257	0.176226	-0.176226	-1.24998	0.112642	-0.112642	-2.62118	0.185112	-0.185112	-2.18727	1.03671	1.15057	-1.55664	0.278983	1.27765	-1.00535	0.226578	0.778775	-1.8305	0.336042	0.455503	5.83814e-07	2.64615e-07	2.16654	2.286	0.317853	-0.104525
P84087	Complexin-2 (Complexin II) (CPX II) (Synaphin-1)	Cplx2	-1.95468	1.07547	0.879208	-1.57802	0.842288	0.674477	-1.30261	0.825901	0.47671	-1.40351	0.611368	1.01784	-0.28449	0.0809133	0.387184	-1.78382	1.256	0.508548	-1.38452	0.78199	0.657328	1.72608e-08	3.15731e-08	2.16651	2.04185	0.140045	-0.143195
F1LPB9	Rabphilin-3A	Rph3a	-2.019	1.13422	0.777916	-1.2403	0.663966	0.570798	-1.39675	0.661939	0.722706	-1.47384	0.508208	0.941997	-0.812529	0.434165	0.543011	-1.60344	1.02582	0.814502	-1.42431	0.738052	0.728488	1.50709e-10	1.28624e-10	2.16236	2.1528	0.186182	0.094473
P60881	Synaptosomal-associated protein 25 (SNAP-25) (Super protein) (SUP) (Synaptosomal-associated 25 kDa protein)	Snap25	-1.88239	1.06832	0.835552	-1.07119	0.761164	0.486766	-1.58062	0.678959	0.806938	-1.73349	0.36364	1.23918	-0.784325	0.396337	0.401673	-1.59483	1.05685	0.577106	-1.44114	0.720879	0.724536	1.03956e-09	8.5887e-10	2.16202	2.16568	0.554734	0.0153666
Q0ZCA7	C-type lectin domain family 2 member L	Clec2l	-1.55006	0.62323	0.987615	-0.739503	0.141152	0.592086	-1.32714	0.68083	0.657085	-1.8712	1.15785	0.713345	-1.14446	0.7108	0.433665	-1.83372	1.17991	0.653802	-1.41101	0.748963	0.672933	1.13066e-09	1.47984e-09	2.15998	2.08395	0.168777	0.155555
Q4KM33	Pleckstrin	Plek	-1.2263	0.536117	0.692934	-1.08134	-0.0757618	1.1571	-1.72839	0.710307	1.01809	-2.56093	1.05288	1.43755	-1.9703	0.335106	1.48455	-1.4193	0.400543	1.05983	-1.66443	0.493197	1.14168	1.05917e-08	3.08588e-10	2.15763	2.8061	0.156819	-0.218817
D4A6P1	RCG40132, isoform CRA_a (Seizure-related 6 homolog-like 2)	Sez6l2	-0.467215	0.24038	0.143847	-0.126983	-0.0727574	-0.0259928	-0.26634	0.357897	-0.038413	-2.71062	0.839212	-0.839212	-3.83078	-0.231753	0.231753	-3.73055	0.671602	-0.671602	-1.85541	0.300764	-0.199937	0.000259966	0.00138447	2.15618	1.65548	0.391039	-0.0714442
D3ZPL0	Nuclear receptor-interacting protein 2	Nrip2	-1.3149	0.811549	0.340465	-1.51011	1.16045	0.349662	-1.61246	0.909162	0.703296	-1.37108	0.812542	0.589788	-1.17684	0.671269	0.959775	-1.17835	0.406432	0.872067	-1.36062	0.795234	0.635842	1.34325e-11	2.16527e-11	2.15586	1.99646	0.248416	-0.100709
A0A0H2UHP1	Retinal dehydrogenase 1	Aldh1a1	-1.13415	0.889158	0.363692	-1.04114	0.913641	0.126091	-0.576026	0.922618	-0.102243	-1.15012	1.28794	-0.137819	-0.969018	1.18457	-0.235459	-1.46186	1.38015	0.0483508	-1.05539	1.09635	0.0104354	2.17126e-11	9.34301e-08	2.15173	1.06582	0.0265866	0.358765
D3ZYX8	Cytochrome c oxidase subunit 7A2-like (Cytochrome c oxidase subunit VIIa polypeptide 2 like (Predicted), isoform CRA_e)	Cox7a2l	-1.72111	0.78737	1.09065	-1.0314	0.994787	0.0817273	-1.07118	0.609364	0.543601	-1.91398	0.685593	1.15507	-1.04101	0.49734	0.537736	-1.57398	0.970188	0.594221	-1.39211	0.75744	0.667168	8.98278e-10	1.29553e-09	2.14955	2.05928	0.488223	-0.0431027
A0A0G2K0T6	Gamma-synuclein	Sncg	-1.68984	0.942026	0.698022	-1.45591	0.951269	0.470251	-1.40978	0.604626	0.800126	-1.33698	0.609431	1.1478	-1.279	0.458911	0.729156	-1.40226	0.724002	0.755644	-1.42896	0.715044	0.766834	2.06037e-12	1.04014e-12	2.14401	2.1958	0.261752	0.148499
A0A0H2UHY8	Aspartoacylase	Aspa	-1.62665	0.735842	0.890805	-1.34269	0.110822	1.31375	-1.67222	0.807982	0.891164	-1.81621	0.819738	1.05205	-1.46481	0.435223	1.00626	-1.45466	0.572914	0.858259	-1.56287	0.58042	1.00205	5.43385e-12	5.93022e-13	2.14329	2.56492	0.00825347	-0.518174
P62738	Actin, aortic smooth muscle (Alpha-actin-2) [Cleaved into: Actin, aortic smooth muscle, intermediate form]	Acta2	-1.23258	0.983272	0.343439	-1.02393	0.525455	0.498479	-1.07002	0.663564	0.463862	-1.44076	0.824806	0.937413	-2.12636	0.851866	1.31488	-1.56495	0.487659	1.06284	-1.40977	0.72277	0.770153	1.08059e-09	6.91263e-10	2.13254	2.17992	0.250101	-0.252607
Q66H65	NEDD4-binding protein 2-like 2 (Phosphonoformate immuno-associated protein 5 homolog)	N4bp2l2	-2.32558	-0.0333325	0.0333325	-1.95164	0.0691335	-0.0691335	-2.3206	-0.400935	0.400935	-1.90453	0.101454	-0.101454	-2.24582	-0.317618	0.317618	-2.38097	0.245652	-0.245652	-2.18819	-0.0559411	0.0559411	2.01563e-11	7.38441e-12	2.13225	2.24413	0.144903	-0.14749
F1LX07	Solute carrier family 25 member 12	Slc25a12	-2.11594	0.973373	1.06707	-1.071	0.86491	0.204555	-1.30704	0.692053	0.56244	-1.41484	0.635329	0.772193	-0.742497	0.368887	0.183584	-1.57436	1.0127	0.492846	-1.37094	0.757875	0.547115	1.94389e-09	6.19086e-09	2.12882	1.91806	0.457677	-0.0544307
Q5I0M1	Apolipoprotein H (Apolipoprotein H (Beta-2-glycoprotein I)) (Beta-2-glycoprotein 1)	Apoh	-3.03954	1.60696	1.43259	0.398517	-0.0432257	-0.355292	-0.505501	0.338312	0.167188	-1.14961	-0.320291	1.35507	-1.54121	1.51723	0.0239763	-2.65755	1.15581	1.50175	-1.41582	0.709132	0.687547	0.000172506	0.00016625	2.12495	2.10336	0.183938	0.158873
Q9JK64	ATP binding cassette subfamily B member 1A (Multidrug resistance protein 1a) (RCG41085)	Abcb1a	-1.01258	0.64584	0.288472	-1.37324	0.940916	0.449186	-1.35304	0.671802	0.702322	-1.4922	1.00495	0.421206	-1.51477	0.633271	0.821698	-1.29379	0.812159	0.354373	-1.33994	0.784822	0.506209	1.75975e-12	5.26413e-12	2.12476	1.84615	0.495407	-0.0450059
A0A0G2K5L1	FAT atypical cadherin 1	Fat1	-2.27522	1.05432	1.2209	-1.13314	0.61494	0.518201	-1.6621	0.966811	0.695292	-1.86337	1.34762	0.515754	-0.784824	0.317373	0.467451	-1.38554	-0.676312	0.676312	-1.51737	0.604124	0.682319	3.10283e-07	1.69621e-07	2.12149	2.19969	0.335168	0.0687829
B2RYB8	Integrin beta	Itgb2	-1.24656	0.628928	0.65184	-1.30449	0.0200705	1.21599	-1.5721	0.862093	0.694988	-2.04048	1.1349	1.03978	-1.53734	0.338417	1.15957	-1.45659	0.584976	0.879364	-1.52626	0.594898	0.940255	3.24751e-10	4.32757e-11	2.12116	2.46652	0.494973	-0.106214
O08838	Amphiphysin	Amph	-2.07323	1.04942	1.03975	-1.07001	0.727531	0.411854	-1.26111	0.856331	0.485085	-1.70872	0.723239	1.01049	-0.637631	0.198742	0.362025	-1.50992	0.883641	0.606939	-1.37677	0.739817	0.65269	3.6572e-09	5.26884e-09	2.11659	2.02946	0.565116	0.0119136
D4A3C2	Similar to RIKEN cDNA 6430548M08 (Similar to RIKEN cDNA 6430548M08 (Predicted), isoform CRA_b)	RGD1304884	-1.96341	0.992687	0.91228	-1.23155	0.750123	0.408704	-1.11792	0.76135	0.35549	-1.5513	0.604801	0.946499	-0.717527	0.262154	0.428775	-1.63135	1.10259	0.49024	-1.36884	0.745618	0.590331	1.09366e-09	2.44534e-09	2.11446	1.95917	0.574257	-0.00727327
A0A0G2JW34	CDGSH iron sulfur domain 3	Cisd3	-1.6105	0.812041	0.78905	-0.827108	0.42533	0.272113	-1.13898	0.602161	0.558253	-1.8748	0.560245	1.31455	-1.39163	0.693392	0.882941	-1.78328	0.940516	0.689353	-1.43772	0.672281	0.751043	5.90471e-10	3.11235e-10	2.11	2.18876	0.329382	-0.0711347
G3V913	Heat shock 27kDa protein 1 (Heat shock protein beta-1)	Hspb1	-1.06767	0.792995	0.253342	-1.22352	1.02296	0.188719	-1.58278	0.508567	0.9853	-1.29716	0.942408	0.362883	-1.29683	0.741405	0.686366	-1.50899	0.669261	0.926561	-1.32949	0.779599	0.567195	3.82214e-11	9.82309e-11	2.10909	1.89669	0.282133	-0.154005
F1M9N9	Ankyrin 2	Ank2	-2.09709	1.15875	0.938335	-1.14265	0.715172	0.427478	-1.35479	0.825853	0.529488	-0.869239	0.737592	0.131647	-1.32298	0.0305949	-0.0305949	-1.68475	0.676683	-0.676683	-1.41192	0.690775	0.219945	4.19523e-08	8.15706e-07	2.10269	1.63186	0.0303085	-0.303967
A0A0G2JXZ9	Protein tyrosine phosphatase, receptor type, J	Ptprj	-2.30743	0.204607	-0.204607	-2.19265	9.55598e-06	-9.55598e-06	-3.123	0.348739	-0.348739	-1.36586	0.0309376	-0.0309376	-1.43846	-0.206132	0.206132	-1.33602	0.448126	-0.448126	-1.96057	0.137714	-0.137714	4.32446e-08	2.16852e-07	2.09828	1.82286	0.469661	-0.0408423
P49806	Regulator of G-protein signaling 10 (RGS10)	Rgs10	-1.62236	0.757058	0.865299	-1.26689	0.0874157	1.24474	-1.92712	0.876421	1.10774	-1.90336	0.852967	1.00537	-1.04569	0.342248	0.892762	-1.38181	0.487219	0.85153	-1.52454	0.567221	0.994572	1.75161e-10	1.6288e-11	2.09176	2.51911	0.101423	-0.239661
B2RZA5	Prolyl-tRNA synthetase-associated domain-containing 1 (RGD1308179 protein) (Similar to RIKEN cDNA 2010316F05 (Predicted))	Prorsd1	-2.26303	0.160413	-0.160413	-2.06711	0.246917	-0.246917	-2.71375	-0.108148	0.108148	-1.36586	0.164204	-0.164204	-1.83831	-0.328613	0.328613	-1.81438	0.328657	-0.328657	-2.01041	0.0772383	-0.0772383	8.83791e-10	2.00024e-09	2.08765	1.93317	0.037398	0.281474
F1LPM4	Deleted.		-1.58557	0.717157	0.86841	-0.980989	0.788225	0.186887	-1.22576	0.675127	0.465167	-1.44461	0.903844	0.589941	-1.13303	0.743763	0.383041	-1.32844	0.987281	0.323801	-1.28306	0.802566	0.469541	3.91151e-12	1.94558e-11	2.08563	1.75261	0.576831	-0.00633139
Q02765	Cathepsin S (EC 3.4.22.27)	Ctss	-3.32558	-0.32558	0.32558	-2.96758	-0.803533	0.803533	-3.21842	-0.200585	0.200585	-2.25199	-0.319916	0.319916	-1.63438	-0.72582	0.72582	-1.96365	-0.480075	0.480075	-2.56027	-0.475918	0.475918	4.24173e-08	2.91039e-10	2.08435	3.03618	0.193561	0.169304
Q62669	Globin a1 (Hemoglobin subunit beta-2-like) (Zero beta-1 globin)	LOC103694855	-1.38139	0.770418	0.610972	-1.4281	0.370054	0.990562	-1.6941	0.702947	1.09026	-1.61226	0.631769	0.865336	-0.839664	0.55361	0.227872	-1.51614	0.992745	0.231157	-1.41194	0.670257	0.66936	3.28953e-10	2.69448e-10	2.0822	2.0813	0.493903	0.0355372
G3V945	Succinate-semialdehyde dehydrogenase (EC 1.2.1.24)	Aldh5a1	-2.11604	1.03881	1.03029	-1.29262	0.878712	0.467574	-1.26689	0.837891	0.575436	-1.45197	0.535009	0.89339	-0.745299	0.213457	0.452299	-1.33875	0.752068	0.506313	-1.36859	0.709324	0.654216	1.13186e-09	1.3226e-09	2.07792	2.02281	0.117859	0.207872
D3ZDF0	Deleted.		-1.77824	0.929593	0.92732	-1.40429	0.720272	0.723206	-1.30509	0.77096	0.563997	-1.58812	0.830903	0.813245	-0.815731	0.468991	0.393875	-1.1194	0.732054	0.38735	-1.33515	0.742129	0.634832	4.50138e-11	6.12639e-11	2.07728	1.96998	0.0541725	0.463008
Q5M882	Ribonuclease P protein subunit p29 (EC 3.1.26.5)	Pop4	-3.0902	0.0226456	-0.0226456	-2.96758	0.133426	-0.133426	-2.20615	0.000610683	-0.000610683	-0.533824	0.392283	-0.392283	-1.37682	0.494621	-0.494621	-0.991262	0.247249	-0.247249	-1.86097	0.215139	-0.215139	2.36805e-06	2.39045e-05	2.07611	1.64583	0.537702	-0.0234084
A0A0G2K7Y2	Oxidation resistance protein 1	Oxr1	-1.85195	0.903914	0.862716	-1.10547	0.635282	0.45019	-1.26833	0.566828	0.675518	-1.49454	0.620434	0.957998	-0.974407	0.244214	0.561513	-1.77256	0.994029	0.738379	-1.41121	0.660784	0.707719	1.3301e-10	8.16291e-11	2.07199	2.11893	0.265737	-0.143531
Q7TP75	Aa2-066		-0.733947	0.708081	0.0258654	-0.40232	0.250598	0.151722	-0.573013	0.481778	0.0912345	-2.6164	0.469402	-0.469402	-2.66085	0.537532	-0.537532	-2.71896	0.263034	-0.263034	-1.61758	0.451738	-0.166858	6.72702e-06	0.000167704	2.06932	1.45073	0.331374	0.0706869
M0R9W7	Carboxylic ester hydrolase (EC 3.1.1.-)	LOC679149	-2.33474	0.343698	-0.343698	-1.9837	0.270893	-0.270893	-2.23704	-0.0180588	0.0180588	-1.9404	0.00795526	-0.00795526	-1.77912	0.0428942	-0.0428942	-1.22942	0.263034	-0.263034	-1.9174	0.151736	-0.151736	6.72063e-11	3.45342e-10	2.06914	1.76567	0.0906906	0.335544
F1M4K6	Leucine-rich repeat-containing protein 7 (RCG28757, isoform CRA_b)	Lrrc7	-2.09798	0.404932	-0.404932	-2.50524	-0.00559179	0.00559179	-2.13459	0.0605385	-0.0605385	-1.52407	0.453548	-0.453548	-1.62784	0.0445174	-0.0445174	-1.49492	0.0651883	-0.0651883	-1.89744	0.170522	-0.170522	1.98832e-10	1.51294e-09	2.06796	1.72692	0.132344	-0.173471
A0A0G2K1I8	TIA1 cytotoxic granule-associated RNA-binding protein	Tia1	-2.33048	-0.0198303	0.0198303	-1.50524	0.194512	-0.194512	-2.61174	-0.356676	0.356676	-1.96131	0.0153633	-0.0153633	-1.8535	0.11122	-0.11122	-1.85186	0.339036	-0.339036	-2.01902	0.0472707	-0.0472707	2.8324e-10	4.07149e-10	2.06629	1.97175	0.463675	0.0447116
D4A5G8	Pyruvate dehydrogenase E1 component subunit alpha (EC 1.2.4.1)	Pdha1l1	-1.98599	0.896816	0.996968	-1.23417	0.889995	0.423601	-1.33376	0.678432	0.674483	-1.43778	0.392487	0.931119	-0.824143	0.210988	0.567026	-1.56384	0.944221	0.662054	-1.39661	0.668823	0.709209	4.33083e-10	2.83145e-10	2.06544	2.10582	0.319274	0.0977318
P50554	4-aminobutyrate aminotransferase, mitochondrial (EC 2.6.1.19) ((S)-3-amino-2-methylpropionate transaminase) (EC 2.6.1.22) (GABA aminotransferase) (GABA-AT) (Gamma-amino-N-butyrate transaminase) (GABA transaminase) (GABA-T) (L-AIBAT) [Cleaved into: 4-aminobutyrate aminotransferase, brain isoform; 4-aminobutyrate aminotransferase, liver isoform]	Abat	-1.76278	1.17985	0.539748	-1.27083	0.889795	0.424865	-1.30606	0.814686	0.515022	-1.4176	0.599869	0.561049	-0.663783	0.320993	0.327028	-1.26652	0.861575	0.346914	-1.28126	0.777795	0.452438	1.05371e-10	7.03637e-10	2.05906	1.7337	0.308444	0.128556
A0A0G2K3H2	Dedicator of cytokinesis 7	Dock7	-2.08246	0.289452	-0.289452	-2.06711	0.225106	-0.225106	-2.8314	-0.31675	0.31675	-1.55155	-0.112464	0.112464	-1.94814	0.375324	-0.375324	-1.78993	-0.380846	0.380846	-2.0451	0.0133036	-0.0133036	3.47127e-09	3.43038e-09	2.0584	2.0318	0.563068	0.0128909
Q5M860	Rho GDP dissociation inhibitor beta (Rho, GDP dissociation inhibitor (GDI) beta) (Rho, GDP dissociation inhibitor (GDI) beta, isoform CRA_a)	Arhgdib	-1.59218	0.70763	0.865426	-1.29077	0.164165	1.13424	-1.73226	0.653979	1.0272	-2.01796	0.972075	1.06119	-1.39661	0.345433	1.1868	-1.23143	0.231872	0.921737	-1.54354	0.512526	1.03277	7.04871e-11	4.20908e-12	2.05606	2.5763	0.13725	-0.181421
A0A0G2K2Q2	Glycine C-acetyltransferase (Glycine C-acetyltransferase (2-amino-3-ketobutyrate-coenzyme A ligase), isoform CRA_b)	Gcat	-0.627514	0.63237	0.307009	-0.769614	0.32044	0.270968	-0.567822	0.230174	0.39718	-3.44463	-0.350587	0.350587	-2.67427	-0.0632147	0.0632147	-3.25848	0.195207	-0.195207	-1.89039	0.160731	0.198959	4.26661e-05	3.15981e-05	2.05112	2.08935	0.456209	0.0533603
D3ZM21	Catechol-O-methyltransferase domain containing 1 (Predicted), isoform CRA_a (Catechol-O-methyltransferase domain-containing 1)	Comtd1	-1.44463	0.844964	0.647446	-1.08654	0.793572	0.424425	-1.3239	0.691668	0.69056	-1.72189	0.72957	0.814098	-0.905861	0.315053	0.590809	-1.3996	1.02965	0.369947	-1.31373	0.734079	0.589547	2.64458e-11	4.35826e-11	2.04781	1.90328	0.572921	-0.00941649
A0A0G2K9Q6	Calcium-transporting ATPase (EC 7.2.2.10)	Atp2b3	-1.46594	0.939234	0.558713	-1.13817	0.832603	0.395729	-1.37987	0.777108	0.552634	-1.20135	0.641799	0.639018	-1.39451	0.864886	0.521664	-0.820752	0.823476	0.118645	-1.23343	0.813184	0.464401	2.47442e-12	1.28327e-11	2.04662	1.69783	0.477353	-0.0416242
Q5BJT9	Creatine kinase U-type, mitochondrial (Creatine kinase, mitochondrial 1, ubiquitous)	Ckmt1	-2.12895	1.02249	1.10646	-0.327591	0.751703	-0.424112	-0.580569	0.627691	-0.0471225	-1.98284	0.139817	1.25274	-0.786006	0.416453	0.369998	-2.28949	1.21414	1.07535	-1.34924	0.695381	0.555553	6.55096e-06	1.21448e-05	2.04462	1.90479	0.123258	-0.170397
Q8R2H0	V-type proton ATPase subunit G	Atp6v1g2	-1.90938	0.998483	0.902562	-0.920321	0.828945	0.224031	-1.16365	0.563899	0.630646	-1.44253	0.457692	0.996703	-0.736989	0.195957	0.602468	-1.88063	1.15953	0.688872	-1.34225	0.700751	0.674214	7.04234e-09	6.99913e-09	2.043	2.01646	0.00768565	-0.365659
M0RBK9	PNKD, MBL domain-containing (RCG23920, isoform CRA_b)	Pnkd	-1.12156	0.292135	-0.292135	-1.26961	0.0144842	-0.0144842	-1.1551	0.264686	-0.264686	-3.03698	-0.205816	0.205816	-3.50885	-0.000823926	0.000823926	-2.40862	-0.619109	0.619109	-2.08345	-0.0424071	0.0424071	4.89613e-06	2.75397e-06	2.04105	2.12586	0.0263959	-0.475401
Q62768	Protein unc-13 homolog A (Munc13-1)	Unc13a	-1.51042	0.0200753	-0.0200753	-2.01649	0.0334783	-0.0334783	-2.28143	0.258072	-0.258072	-2.1767	-0.412866	0.412866	-1.92389	-0.299218	0.299218	-2.24181	0.495866	-0.495866	-2.02512	0.0159013	-0.0159013	8.10553e-10	8.39122e-10	2.04102	2.00922	0.549586	0.0145045
P16303	Carboxylesterase 1D (Carboxyesterase ES-10) (Carboxylesterase 3) (EC 3.1.1.1) (EC 3.1.1.67) (ES-HVEL) (Fatty acid ethyl ester synthase) (FAEE synthase) (Liver carboxylesterase 10) (pI 6.1 esterase)	Ces1d	-1.87157	0.776747	1.09482	-0.786834	0.648244	0.231403	-0.667069	0.489291	0.481264	-1.04121	1.14029	-0.0767367	-1.12487	1.16807	0.0179395	-1.58933	0.940399	0.648931	-1.18015	0.860506	0.399604	1.2128e-08	2.62859e-07	2.04065	1.57975	0.338582	0.0754275
G3V6C7	Similar to LEYDIG CELL TUMOR 10 KD PROTEIN (Similar to LEYDIG CELL TUMOR 10 KD PROTEIN, isoform CRA_a)	LOC288913	-0.319416	-0.271544	0.59096	-0.366327	-0.0711522	0.437479	-0.686355	0.409179	0.277176	-2.00896	2.74385	-0.73489	-0.853775	2.18702	-1.06271	-1.0554	1.95017	-0.894762	-0.881706	1.15792	-0.231124	0.000125276	0.023137	2.03962	0.650582	0.184838	-0.242645
F1LUE2	Calcium/calmodulin-dependent protein kinase II, beta, isoform CRA_c (Calcium/calmodulin-dependent protein kinase type II subunit beta)	Camk2b	-1.90454	1.12454	0.779996	-1.21306	0.719299	0.493757	-1.38	0.781741	0.59826	-1.06372	0.439383	0.624337	-0.785747	0.44611	0.339637	-1.59627	0.779534	0.816734	-1.32389	0.715101	0.608787	2.52014e-10	3.91349e-10	2.03899	1.93267	0.516596	0.0317618
P01946	Hemoglobin subunit alpha-1/2 (Alpha-1/2-globin) (Hemoglobin alpha-1/2 chain)	Hba1	-1.1091	0.630588	0.478516	-1.06541	0.430658	0.682793	-1.06024	0.519585	0.684515	-1.19643	0.124736	1.02291	-1.3284	1.21842	0.14298	-2.06126	1.48202	0.499877	-1.30347	0.734335	0.585265	1.48317e-08	3.3443e-08	2.03781	1.88874	0.11814	-0.196938
P13233	2',3'-cyclic-nucleotide 3'-phosphodiesterase (CNP) (CNPase) (EC 3.1.4.37)	Cnp	-1.60611	0.259551	1.3469	-1.40815	0.363432	1.10712	-1.64479	0.638731	0.970417	-1.53067	0.512286	0.954488	-1.37828	1.17015	0.203431	-1.36014	0.338371	1.01454	-1.48802	0.547088	0.932817	4.0836e-10	4.13731e-11	2.03511	2.42084	0.0841249	0.209431
Q6IG12	Keratin, type II cytoskeletal 7 (Cytokeratin-7) (CK-7) (Keratin-7) (K7) (Type-II keratin Kb7)	Krt7	-2.16993	-0.133767	0.133767	-2.01649	-0.703042	0.703042	-2.84086	-0.50131	0.50131	-2.02592	-0.0350858	0.0350858	-1.98948	0.303339	-0.303339	-3.01232	-0.807921	0.807921	-2.3425	-0.312964	0.312964	4.1291e-08	1.10693e-09	2.02953	2.65546	0.531935	-0.0182192
A0A0G2K2D6	Tubulin polymerization-promoting protein	Tppp	-1.10734	0.315863	0.791474	-0.935742	0.132308	1.1913	-1.07199	0.591029	0.500772	-2.2522	0.727297	1.38647	-1.06999	0.463855	0.639472	-2.44111	1.06632	1.43355	-1.47973	0.549445	0.990506	1.6114e-07	1.15022e-08	2.02917	2.47023	0.49726	0.0523746
D3ZPU1	Interferon regulatory factor 5 (Interferon regulatory factor 5 (Predicted))	Irf5	-1.75975	0.946365	0.813386	-1.48855	-0.0233778	1.24517	-2.21654	0.944624	1.28547	-1.15847	0.619018	1.11317	-1.06418	0.23549	0.81017	-1.18574	0.562779	0.738808	-1.47887	0.547483	1.00103	4.47613e-09	2.86105e-10	2.02635	2.4799	0.458334	-0.07304
D3ZV26	Vesicle transport protein	Sft2d3	-1.18641	-0.146353	0.146353	-1.07573	-0.0687936	0.0687936	-1.41283	-0.0375146	0.0375146	-2.81142	0.252329	-0.252329	-2.68782	0.456732	-0.456732	-2.67352	-0.16404	0.16404	-1.97462	0.0487266	-0.0487266	3.3624e-07	5.29523e-07	2.02335	1.9259	0.509208	-0.0342859
A0A0G2JY26	DnaJ heat shock protein family (Hsp40) member C6	Dnajc6	-1.8696	1.01798	0.842726	-0.998941	0.748728	0.210718	-1.06726	0.630338	0.433643	-1.37217	0.54592	0.718692	-0.70134	0.490615	0.0639131	-1.58234	1.10625	0.737915	-1.26528	0.756638	0.501268	1.75382e-09	8.30564e-09	2.02191	1.76654	0.117428	0.190471
G3V7L8	ATPase, H+ transporting, V1 subunit E isoform 1, isoform CRA_a (V-type proton ATPase subunit E 1)	Atp6v1e1	-2.17879	1.04781	1.09571	-1.09213	0.925066	0.267698	-1.17179	0.642031	0.553678	-1.1195	0.356647	0.961533	-0.643152	0.239825	0.412214	-1.60824	1.10541	0.532463	-1.30227	0.719466	0.637216	2.08148e-08	3.03708e-08	2.02173	1.93949	0.394617	0.0608182
G3V647	Pyridoxal kinase (RCG61105)	Pdxk	-1.18857	0.590404	0.566516	-0.777207	0.33631	0.354906	-0.862342	0.394846	0.569635	-2.31395	0.0232905	-0.0232905	-2.16781	-0.105017	0.105017	-3.27453	0.303521	-0.303521	-1.76407	0.257226	0.211544	2.61797e-06	2.95762e-06	2.0213	1.97561	0.413845	0.179226
D4A0K8	Zinc finger protein 710	Zfp710	-2.58496	0.00961937	-0.00961937	-1.90484	0.00525574	-0.00525574	-2.8314	-0.681771	0.681771	-2.18283	-0.0877508	0.0877508	-1.72924	0.0554435	-0.0554435	-2.02654	-0.435066	0.435066	-2.20997	-0.189045	0.189045	2.18338e-09	2.05791e-10	2.02092	2.39901	0.000819418	-0.400976
Q7TQ16	Cytochrome b-c1 complex subunit 8 (Complex III subunit 8) (Complex III subunit VIII) (Low molecular mass ubiquinone-binding protein) (Ubiquinol-cytochrome c reductase complex 9.5 kDa protein) (Ubiquinol-cytochrome c reductase complex ubiquinone-binding protein QP-C)	Uqcrq	-1.90276	0.827816	1.07494	-1.52429	1.11762	0.406671	-1.14022	0.498559	0.724494	-1.17344	0.447778	0.74329	-0.868489	0.456831	0.3663	-1.2503	0.90847	0.327041	-1.30992	0.709513	0.607123	6.58853e-10	1.06498e-09	2.01943	1.91704	0.577184	0.00794818
D3ZC55	Heat shock 70kDa protein 12A (Predicted), isoform CRA_a (Heat shock protein family A (Hsp70) member 12A)	Hspa12a	-2.03768	0.987121	1.01961	-1.31978	0.660222	0.535808	-1.50466	0.765251	0.648939	-1.34206	0.575195	0.78278	-0.59935	0.24965	0.298939	-1.2516	0.75771	0.434389	-1.34252	0.665858	0.620078	1.767e-09	1.96771e-09	2.00838	1.9626	0.450845	0.0971038
F1LNI8	Calcium/calmodulin-dependent protein kinase type II subunit beta	Camk2b	-2.51042	0.402792	-0.402792	-2.70454	-0.204799	0.204799	-2.6794	-0.0948096	0.0948096	-1.27471	0.0702094	-0.0702094	-1.17257	0.189422	-0.189422	-1.39935	-0.0573735	0.0573735	-1.95683	0.050907	-0.050907	9.66312e-08	1.59326e-07	2.00774	1.90592	0.356398	0.0729289
P60203	Myelin proteolipid protein (PLP) (Lipophilin)	Plp1	-1.47571	0.203964	1.49961	-1.20339	-0.251879	1.27191	-1.4829	0.395072	1.11372	-1.28052	-0.0676827	1.23763	-2.1663	2.37388	-0.28461	-1.33687	0.442241	1.10951	-1.49095	0.515933	0.991294	8.71793e-06	7.09595e-07	2.00688	2.48224	0.430425	-0.073603
A0A0G2K464	Secretory carrier-associated membrane protein (Secretory carrier membrane protein)	Scamp5	-1.79449	0.914044	0.977072	-0.849905	0.65913	0.414539	-1.33233	0.641337	0.795844	-1.85939	0.685821	1.17357	-0.807239	0.239311	0.561884	-1.71931	0.518642	0.945569	-1.39378	0.609714	0.811413	2.30963e-09	5.62946e-10	2.00349	2.20519	0.315135	-0.0710421
Q63345	Myelin-oligodendrocyte glycoprotein	Mog	-2.05866	0.517924	1.54074	-1.2986	-0.0553675	1.35532	-1.6232	0.550578	1.07262	-0.946424	0.213578	0.732846	-1.55647	1.47694	0.0795283	-1.5193	0.301876	1.21742	-1.50044	0.500922	0.999746	1.43586e-07	7.18333e-09	2.00136	2.50019	0.1076	-0.159605
B2GUY4	Dematin actin-binding protein (Epb4.9 protein)	Dmtn	-1.08855	0.710119	0.378429	-1.0386	0.482672	0.551693	-1.20877	0.588412	0.694819	-1.52233	0.746228	0.776099	-1.28262	0.835728	0.446896	-1.55578	0.939921	0.615858	-1.28278	0.71718	0.577299	2.52704e-12	3.66137e-12	1.99996	1.86007	0.216931	0.153348
Q6RJR6	Reticulon-3	Rtn3	-1.49828	0.861273	0.637003	-0.893573	0.425607	0.443072	-1.57501	0.868705	0.70631	-1.54482	0.639722	0.905101	-0.815391	0.250009	0.565382	-1.63547	0.987935	0.647538	-1.32709	0.672209	0.650734	2.52014e-10	2.31022e-10	1.9993	1.97783	0.0153229	0.491385
P16391	RT1 class I histocompatibility antigen, AA alpha chain		-1.13765	0.51909	0.618559	-1.04227	0.327446	0.714821	-1.34931	0.120422	1.22889	-1.41281	1.80839	-0.304388	-1.5047	0.695647	0.809053	-1.60383	0.461516	1.22379	-1.34176	0.655419	0.715121	1.87684e-07	1.1082e-07	1.99718	2.05688	0.0204048	0.371445
Q6AYL0	RCG35015, isoform CRA_a (Solute carrier family 25 (Mitochondrial thiamine pyrophosphate carrier), member 19) (Solute carrier family 25 member 19)	Slc25a19	-0.612733	0.324613	0.288121	-0.355983	0.395111	-0.0391276	-0.600342	0.198228	0.402114	-3.55155	-0.103608	0.103608	-4.16781	-0.128231	0.128231	NA	NA	NA	-1.85768	0.137222	0.176589	0.000923681	0.00072779	1.99491	2.03427	0.464968	0.0604652
F1LQ26	Rap guanine nucleotide exchange factor 4	Rapgef4	-1.88989	1.09097	0.81981	-1.44085	0.830445	0.533154	-1.27612	0.672618	0.603503	-1.21754	0.861161	0.44582	-0.562612	0.241275	0.395405	-1.2495	0.634319	0.679125	-1.27275	0.721798	0.579469	7.07623e-10	1.50135e-09	1.99455	1.85222	0.466689	-0.0588013
Q9ER34	Aconitate hydratase, mitochondrial (Aconitase) (EC 4.2.1.3) (Citrate hydro-lyase)	Aco2	-1.77101	0.804101	0.974612	-1.12018	0.816002	0.245631	-1.26187	0.64995	0.527192	-1.36264	0.53252	0.842515	-0.913028	0.437761	0.510575	-1.41137	0.851537	0.52461	-1.30668	0.681978	0.604189	5.69637e-11	6.88115e-11	1.98866	1.91087	0.027284	0.304456
G3V8L7	Integrin alpha M (Integrin subunit alpha M)	Itgam	-1.30013	0.724384	0.575749	-1.13955	0.00446446	1.16209	-1.443	0.883298	0.57665	-1.86072	1.02439	0.838849	-1.28397	0.49038	0.912969	-1.23456	0.51041	0.720727	-1.37699	0.606221	0.797838	2.98802e-10	8.09172e-11	1.98321	2.17483	0.578396	-0.0071287
D4A678	Spectrin, alpha, erythrocytic 1	Spta1	-1.39872	0.771694	0.636116	-1.42927	0.47138	0.961797	-1.82582	0.730432	1.08397	-1.37084	0.806865	0.58197	-0.839096	0.497199	0.360241	-1.07448	0.672437	0.508359	-1.32304	0.658334	0.688742	1.2863e-10	8.50815e-11	1.98137	2.01178	0.562822	-0.0217285
D3ZCZ9	NADH dehydrogenase [ubiquinone] iron-sulfur protein 6, mitochondrial	LOC100912599	-2.13012	0.843743	1.00584	-1.55534	1.10512	0.314619	-1.18657	0.78407	0.402499	-1.09243	0.0852909	0.982504	-0.734468	0.262426	0.370114	-1.25286	0.848118	0.404737	-1.3253	0.654794	0.580052	1.82805e-08	2.58252e-08	1.98009	1.90535	0.371661	-0.115932
A0A0A0MXV6	Deleted.		-2.15194	1.0723	1.07964	-1.62188	0.82235	0.563516	-1.88449	0.85906	0.902133	-0.938716	0.200112	0.738604	-0.293517	0.0173582	0.276158	-1.18801	0.830712	0.357299	-1.34643	0.633649	0.652892	2.44579e-07	1.86134e-07	1.98007	1.99932	0.425987	-0.0752137
O35458	Vesicular inhibitory amino acid transporter (GABA and glycine transporter) (Solute carrier family 32 member 1) (Vesicular GABA transporter) (rGVAT)	Slc32a1	-1.73882	0.904666	0.811062	-1.08299	0.438283	0.665509	-1.17789	0.482452	0.815697	-1.9117	0.384865	1.52684	-0.626198	0.413045	0.213153	-1.4873	1.21433	0.272962	-1.33748	0.639608	0.717536	4.80573e-08	2.54612e-08	1.97709	2.05502	0.101622	-0.20173
D4A133	ATPase H+-transporting V1 subunit A (RCG52629)	Atp6v1a	-1.99132	0.96343	1.04936	-1.10974	0.745817	0.292909	-1.34338	0.698712	0.630864	-1.28862	0.441063	0.736809	-0.694143	0.381099	0.376774	-1.3826	0.809751	0.593396	-1.30163	0.673312	0.613351	9.95867e-10	1.23851e-09	1.97495	1.91499	0.121958	-0.264167
D3ZDP9	Zinc finger and BTB domain containing 11 (Predicted) (Zinc finger and BTB domain-containing 11)	Zbtb11	NA	NA	NA	-3.65208	0.186541	-0.186541	-3.89896	-0.602127	0.602127	-0.710616	0.375649	-0.375649	-0.0967197	-0.259897	0.356616	-1.95683	-0.149951	0.149951	-2.06304	-0.089957	0.109301	0.000761091	0.000356462	1.97308	2.17234	0.242815	0.154339
A0A0G2JVC4	Cyclic GMP-AMP synthase	Cgas	-2.54189	-0.0345996	0.0345996	-2.28951	-0.00628606	0.00628606	-3.73124	0.123304	-0.123304	-1.02592	0.0187658	-0.0187658	-1.02342	0.120067	-0.120067	-1.00175	-0.00812468	0.00812468	-1.93562	0.0355211	-0.0355211	5.39918e-06	7.0428e-06	1.97114	1.9001	0.534086	-0.0462977
P12839	Neurofilament medium polypeptide (NF-M) (160 kDa neurofilament protein) (Neurofilament 3) (Neurofilament triplet M protein)	Nefm	-2.06169	0.742472	1.26961	-1.11674	0.246295	0.909169	-1.14862	0.608875	0.574172	-1.31395	0.537044	0.755012	-1.07951	0.822262	0.204903	-1.40559	0.742492	0.890746	-1.35435	0.616574	0.767269	1.18607e-09	3.85837e-10	1.97092	2.12162	0.0366952	-0.260601
F1LM43	Ras-specific guanine nucleotide-releasing factor 1	Rasgrf1	-1.78766	0.851594	0.93607	-1.03286	0.6351	0.305715	-1.02859	0.676252	0.352334	-2.0095	0.0678222	-0.0678222	-2.33893	-0.19582	0.19582	-1.78388	-0.19505	0.19505	-1.66357	0.30665	0.319528	8.44141e-08	6.74774e-08	1.97022	1.9831	0.394045	-0.0710204
P19490	Glutamate receptor 1 (GluR-1) (AMPA-selective glutamate receptor 1) (GluR-A) (GluR-K1) (Glutamate receptor ionotropic, AMPA 1) (GluA1)	Gria1	-1.89465	0.0835649	-0.0835649	-1.40415	-0.222933	0.222933	-1.65416	0.201343	-0.201343	-2.37284	0.0735528	-0.0735528	-2.10286	0.110929	-0.110929	-2.74223	-0.603879	0.603879	-2.02848	-0.0595704	0.0595704	8.14135e-09	3.22662e-09	1.96891	2.08805	0.147224	-0.185857
Q568Z9	Phytanoyl-CoA hydroxylase-interacting protein (Phytanoyl-CoA hydroxylase-associated protein 1) (PAHX-AP1) (PAHXAP1)	Phyhip	-1.35739	0.775771	0.609328	-0.837947	0.495053	0.342894	-0.925904	0.684551	0.278678	-1.78651	0.926619	0.859894	-1.05114	0.518054	0.533085	-1.55315	0.89733	0.655824	-1.25201	0.71623	0.546617	1.75161e-10	4.26955e-10	1.96824	1.79862	0.343857	-0.0616645
D3ZNK1	Metaxin 3	Mtx3	-1.6498	0.89567	0.838154	-1.27191	0.82575	0.388214	-1.19909	0.672981	0.61829	-1.14591	0.627789	0.521226	-0.884291	0.35542	0.438832	-1.31717	0.96027	0.524537	-1.24469	0.72298	0.554876	1.59481e-11	2.98923e-11	1.96767	1.79957	0.229787	0.164949
B0BMT9	Sqrdl protein (Sulfide quinone oxidoreductase) (Sulfide quinone reductase-like (Yeast), isoform CRA_a)	Sqor	-1.17433	0.616133	0.534227	-1.46148	0.822769	0.512757	-1.15324	0.556995	0.612689	-1.19218	0.649784	0.603892	-1.68812	0.80784	0.719667	-1.07274	0.597965	0.435292	-1.29035	0.675248	0.569754	1.05886e-12	1.34502e-12	1.9656	1.8601	0.210823	-0.220828
Q99JC6	TAP-binding protein (Tap-binding protein (Tapasin)) (Tapasin)	Tapbp	-1.27942	0.614897	0.639538	-1.20198	0.525044	0.609143	-1.73674	1.1219	0.700306	-1.35402	0.767582	0.457559	-1.42664	0.475264	0.972735	-1.02986	0.255582	0.863871	-1.33811	0.626711	0.707192	5.84418e-11	2.78974e-11	1.96482	2.0453	0.033754	-0.47258
Q63921	Prostaglandin G/H synthase 1 (EC 1.14.99.1) (Cyclooxygenase-1) (COX-1) (Prostaglandin H2 synthase 1) (PGH synthase 1) (PGHS-1) (PHS 1) (Prostaglandin-endoperoxide synthase 1)	Ptgs1	-1.45207	0.516824	0.871825	-1.16327	0.0795604	1.18184	-1.84231	0.563946	1.18405	-1.92979	0.73706	1.09783	-1.54124	0.413803	1.26679	-1.31655	0.228323	0.979328	-1.54087	0.423253	1.09695	4.22633e-11	1.18482e-12	1.96412	2.63782	0.480099	0.0439824
Q91ZN1	Coronin-1A (Coronin-like protein A) (Clipin-A) (Tryptophan aspartate-containing coat protein) (TACO)	Coro1a	-1.44755	0.785041	0.705249	-1.08604	0.0648674	1.07305	-1.60133	0.757665	0.836915	-1.71698	0.903432	0.850515	-1.32737	0.398761	0.973486	-1.2072	0.434593	0.740163	-1.39775	0.557393	0.863229	5.67883e-11	7.89677e-12	1.95514	2.26097	0.340642	-0.0794801
Q2THW7	Palmitoyltransferase ZDHHC5 (EC 2.3.1.225) (Zinc finger DHHC domain-containing protein 5) (DHHC-5)	Zdhhc5	-1.73454	0.0547459	-0.0547459	-1.58907	-0.0392699	0.0392699	-1.54963	-0.077656	0.077656	-2.1767	-0.0893892	0.0893892	-2.39337	-0.65248	0.65248	-2.71896	0.37128	-0.37128	-2.02705	-0.0721282	0.0721282	1.34898e-08	4.54646e-09	1.95492	2.09917	0.42626	-0.0676623
A0A0G2K0D3	Leiomodin-1 (Smooth muscle leiomodin) (SM-Lmod)	Lmod1	-1.07989	1.01988	0.0600118	-1.2367	0.694249	0.542448	-1.43444	0.692911	0.741529	-1.37944	0.924603	0.454835	-1.54901	0.696627	0.852379	-0.916441	0.0809353	0.835505	-1.26599	0.684867	0.581118	4.23401e-10	7.05232e-10	1.95085	1.8471	0.297395	-0.0743833
D4A3V2	NADH dehydrogenase [ubiquinone] 1 alpha subcomplex subunit 6	Ndufa6	-1.79229	0.829433	0.847851	-1.23432	0.872852	0.415601	-1.15878	0.701509	0.416621	-1.02924	0.455208	0.655991	-0.958023	0.382037	0.629615	-1.35512	0.935864	0.294703	-1.25463	0.69615	0.543397	7.32136e-11	1.52145e-10	1.95078	1.79803	0.092541	-0.258347
P02454	Collagen alpha-1(I) chain (Alpha-1 type I collagen)	Col1a1	-1.19552	1.01927	0.181632	-1.47958	0.812284	0.761437	-1.66993	0.898184	0.771751	-1.40245	0.63778	0.65911	-0.921179	-0.158534	1.05732	-1.40957	0.416688	0.833735	-1.34637	0.604278	0.710831	2.3233e-09	9.74809e-10	1.95065	2.0572	0.425987	0.0741842
B2RZD6	NDUFA4, mitochondrial complex-associated (Ndufa4 protein) (RCG28086, isoform CRA_a)	Ndufa4	-1.66553	0.8075	0.782161	-1.35617	1.22654	0.129639	-1.25229	0.615081	0.555646	-1.24939	0.578575	0.716181	-0.763783	0.307378	0.595647	-1.14965	0.721828	0.509918	-1.23947	0.709483	0.548199	2.58163e-10	6.18475e-10	1.94895	1.78767	0.136026	-0.189255
D4A304	DIRAS family GTPase 1 (RCG29222)	Diras1	-1.55711	0.860382	0.696729	-0.763268	0.859754	-0.117495	-0.938954	0.569051	0.231892	-1.60214	0.901264	0.700878	-0.581841	0.364582	0.217259	-1.54979	1.10911	0.440682	-1.16552	0.777357	0.361657	5.26197e-09	9.53222e-08	1.94288	1.52718	0.0761394	0.429731
F1M3W5	Dmx-like 2	Dmxl2	-1.79268	0.890018	0.902664	-1.10035	0.729428	0.337605	-1.13069	0.651778	0.454108	-1.36045	0.688359	0.728635	-0.538364	0.325079	0.224499	-1.41947	1.00386	0.482188	-1.22367	0.714754	0.521617	1.07153e-09	3.47156e-09	1.93842	1.74529	0.0376612	0.425992
B2RYS2	Cytochrome b-c1 complex subunit 7	Uqcrb	-2.07955	1.04365	0.984583	-1.14984	0.929386	0.379692	-1.21219	0.604699	0.573712	-1.23531	0.335906	0.900117	-0.862263	0.370762	0.34745	-1.02101	0.734865	0.500176	-1.26003	0.669878	0.614288	2.66278e-09	3.24231e-09	1.92991	1.87432	0.481625	0.0787627
Q5U362	Annexin	Anxa4	-1.25019	0.429028	0.81812	-1.45202	0.507259	0.978287	-1.41225	0.432503	0.965866	-1.69511	0.784793	0.929764	-1.24142	0.528202	0.801452	-1.34962	0.49645	0.828819	-1.4001	0.529706	0.887051	3.80305e-13	2.09167e-14	1.92981	2.28715	0.474489	0.0474972
M0RAQ6	Hexokinase-1	Hk1	-1.63102	0.937594	0.693429	-0.663528	0.828181	-0.164653	-1.08542	0.552593	0.532829	-1.30713	0.00492063	1.30221	-1.09102	0.730141	0.36088	-1.70084	1.04108	0.659755	-1.24649	0.682419	0.564075	3.85716e-08	7.36356e-08	1.92891	1.81057	0.402721	-0.070929
Q6XDA0	Spectrin beta chain	Sptb	-1.33667	0.663523	0.668746	-1.32066	0.466916	0.804841	-1.64219	0.684601	0.965658	-1.55568	0.892898	0.682193	-0.69481	0.417847	0.374184	-1.21184	0.678365	0.51609	-1.29364	0.634025	0.668619	8.50438e-11	5.39463e-11	1.92767	1.96226	0.531509	0.0334764
G3V745	Neuropathy target esterase like 1 (Patatin-like phospholipase domain-containing protein 7)	Pnpla7	-2.32558	0.367932	-0.367932	-2.90484	-0.475088	0.475088	-2.03894	0.0247585	-0.0247585	-0.322293	0.223707	0.0985864	-0.171303	0.072645	0.0986583	-3.08484	0.501824	-0.501824	-1.80797	0.119296	-0.0370303	4.59891e-05	8.64791e-05	1.92726	1.77093	0.156819	0.131071
O35077	Glycerol-3-phosphate dehydrogenase [NAD(+)], cytoplasmic (GPD-C) (GPDH-C) (EC 1.1.1.8)	Gpd1	-1.51994	0.245153	1.42709	-1.44033	-4.08626e-05	1.43384	-2.06173	0.729192	1.33253	-1.84227	0.670814	1.15208	-0.874442	0.133901	0.897656	-1.6514	0.389946	1.28184	-1.56502	0.361494	1.25417	1.15598e-09	9.91223e-12	1.92651	2.81919	0.331307	0.0826471
A0A096MJG7	Nebulette (Fragment)	Nebl	-0.905958	0.89811	-0.0617006	-1.39158	1.03359	0.304478	-1.18745	0.875366	0.312085	-0.954167	0.676525	0.422492	-1.29377	0.781402	0.447403	-0.858823	0.681289	0.327579	-1.09862	0.82438	0.292056	4.64832e-12	1.40577e-10	1.923	1.39068	0.521635	-0.0237936
E9PTB3	Mitochondrial GTPase 1	Mtg1	-3.50007	-0.403639	0.403639	-3.06711	-0.756525	0.756525	-3.59694	-0.347249	0.347249	-0.211935	0.307943	-0.0960076	-1.59556	-0.0437691	0.0437691	-0.503303	0.291871	0.211432	-2.07915	-0.158562	0.277768	0.000194769	2.82593e-05	1.92059	2.35692	0.309211	0.158381
P0DN35	NADH dehydrogenase [ubiquinone] 1 beta subcomplex subunit 1 (Complex I-MNLL) (CI-MNLL) (NADH-ubiquinone oxidoreductase MNLL subunit)	Ndufb1	-1.69842	0.892073	0.934502	-1.20314	0.908709	0.289391	-1.17061	0.710365	0.460249	-1.24478	0.383809	0.860973	-0.748712	0.29438	0.454332	-1.22401	0.999413	0.224593	-1.21494	0.698125	0.53734	6.99479e-10	1.78883e-09	1.91307	1.75228	0.201431	-0.185934
F1MAC0	Interferon gamma-inducible protein 47	Ifi47	-1.30422	0.697405	0.622633	-1.0768	0.0442622	1.12528	-1.7045	0.822306	0.856032	-1.67258	1.03024	0.565515	-1.29386	0.353834	0.919974	-1.00428	0.456136	0.474116	-1.34271	0.567364	0.760592	8.4503e-10	2.10792e-10	1.91007	2.1033	0.0435729	-0.244452
D3ZFQ8	Cytochrome c-1 (Cytochrome c-1 (Predicted), isoform CRA_c)	Cyc1	-1.49291	0.752372	0.80277	-1.02647	0.825853	0.181249	-1.00029	0.628732	0.464249	-1.60835	0.39183	0.937461	-0.965554	0.431665	0.472801	-1.51151	0.824728	0.527809	-1.26751	0.64253	0.56439	1.45374e-10	1.89505e-10	1.91004	1.8319	0.0443133	-0.233294
Q9Z1H9	Caveolae-associated protein 3 (Cavin-3) (D3T-inducible gene 2 protein) (DIG-2) (Dithiolethione-inducible gene 2 protein) (Protein kinase C delta-binding protein) (Serum deprivation response factor-related gene product that binds to C-kinase)	Cavin3	-1.03198	0.644252	0.316768	-1.44663	1.02726	0.435111	-1.16808	0.570567	0.490725	-0.853517	0.704451	0.155278	-1.32437	0.601475	0.612194	-1.31825	0.762263	0.462814	-1.19047	0.718378	0.412148	4.6329e-12	2.35071e-11	1.90885	1.60262	0.291299	0.118554
Q810W7	Microtubule-associated serine/threonine-protein kinase 1 (EC 2.7.11.1) (Syntrophin-associated serine/threonine-protein kinase)	Mast1	-3.16993	0.435397	-0.435397	-3.87447	-0.0102577	0.0102577	-3.58099	-0.132214	0.132214	0.200048	0.0904598	-0.290507	-0.324517	0.228807	0.0957105	-0.497723	-0.406951	0.904675	-1.8746	0.0342067	0.0694921	0.000799794	0.000629927	1.9088	1.94409	0.454721	0.0569444
D3ZU84	Syntaxin-binding protein 5-like	Stxbp5l	-1.38749	0.658736	0.675966	-0.889841	0.629863	0.26456	-0.825433	0.345717	0.464936	-1.88092	0.707562	1.17862	-0.774244	0.220983	0.440082	-1.80404	1.29464	0.519688	-1.26033	0.642917	0.590642	3.34023e-08	4.08677e-08	1.90325	1.85097	0.579773	0.0078888
Q499V1	Uridine phosphorylase (EC 2.4.2.3)	Upp1	-1.11258	0.63536	0.378692	-1.69763	0.890451	0.622866	-1.47805	0.643155	1.04447	-1.52696	0.649954	0.877008	-0.791419	0.471183	0.794418	-0.668801	0.842762	0.293083	-1.21257	0.688811	0.668424	1.22331e-09	1.17351e-09	1.90138	1.881	0.557802	-0.0377072
P02770	Serum albumin	Alb	-1.41802	0.766492	0.690874	-1.25627	0.812181	0.413699	-1.14997	0.777583	0.349083	-0.983651	0.490412	0.493238	-1.27416	0.575156	0.763659	-1.15143	0.726574	0.437239	-1.20558	0.6914	0.524632	7.64732e-13	1.34502e-12	1.89698	1.73022	0.386417	-0.0710688
B4F7C2	Tubulin beta chain	Tubb4a	-1.57542	0.646558	0.928866	-1.1669	0.234846	1.08608	-1.35194	0.60149	0.750448	-1.38938	0.495338	0.840587	-0.963777	0.338095	0.572488	-1.8815	0.723645	1.08728	-1.38815	0.506662	0.877625	8.48411e-11	8.15763e-12	1.89482	2.26578	0.332912	-0.133387
A0A0G2K0Q8	Sushi domain-containing 2	Susd2	-1.34062	0.694882	0.64272	-1.4103	0.586244	0.639429	-1.25794	0.655612	0.520989	-1.24607	0.690982	0.555092	-1.25889	0.53481	0.724075	-1.0979	0.565166	0.532735	-1.26862	0.621283	0.602507	1.12509e-14	9.44627e-15	1.8899	1.87113	0.252872	-0.135684
Q4V8H9	Interferon-induced protein with tetratricopeptide repeats 2	Ifit2	-1.28491	0.852928	0.431982	-1.24337	0.719495	0.523879	-1.52645	0.764551	0.7619	-0.999784	0.794452	0.205332	-1.22375	0.674085	0.54966	-0.905761	0.349117	0.556644	-1.19734	0.692438	0.5049	1.01582e-11	2.2308e-11	1.88978	1.70224	0.092541	0.262642
Q6AYD6	PDZ and LIM domain protein 2	Pdlim2	-0.834251	0.657273	0.193862	-1.26312	0.70268	0.547327	-1.08552	0.635566	0.437168	-1.4275	0.828051	0.581168	-1.71134	1.15535	0.637662	-0.662722	0.372454	0.243245	-1.16407	0.72523	0.440072	5.77169e-10	3.91551e-09	1.8893	1.60415	0.409494	-0.0793023
P31596	Excitatory amino acid transporter 2 (GLT-1) (Sodium-dependent glutamate/aspartate transporter 2) (GLUT-R) (Solute carrier family 1 member 2)	Slc1a2	-1.54601	0.973489	0.727214	-1.65248	0.245806	1.39928	-1.947	1.31422	0.568883	-1.09401	1.11335	0.304149	-0.095194	-0.0640306	0.0974329	-0.716382	0.701747	0.0146353	-1.17518	0.714097	0.5186	2.62022e-06	7.55313e-06	1.88928	1.69378	0.117505	0.187451
Q642E6	Tripeptidyl peptidase I (Tripeptidyl peptidase I, isoform CRA_d) (Tripeptidyl-peptidase 1)	Tpp1	-1.61229	0.613238	1.03255	-0.993502	0.0759843	0.971703	-1.9104	0.702378	1.20805	-1.70189	0.438471	1.26671	-1.72667	0.399928	1.32675	-1.23958	-0.0813903	1.32097	-1.53072	0.358102	1.18779	4.02047e-10	4.77946e-12	1.88883	2.71851	0.255658	-0.172042
Q6QGW5	Steroid receptor RNA activator 1 (Steroid receptor RNA activator protein) (SRAP)	Sra1	-2.69862	0.395679	-0.395679	-2.84472	0.360502	-0.360502	-3.01197	-0.608817	0.608817	-0.886917	0.235085	-0.235085	-0.960415	-0.0198079	0.0198079	-0.916564	-0.358003	0.358003	-1.88653	0.00077316	-0.00077316	1.82718e-05	1.64731e-05	1.88731	1.88576	0.275925	-0.18718
P63182	Cerebellin-1 (Precerebellin) [Cleaved into: Cerebellin (CER); [des-Ser1]-cerebellin (des-Ser(1)-cerebellin) ([des-Ser1]CER) (des-CER) (des-Ser1CER)]	Cbln1	-1.17949	0.820777	0.43157	-0.838987	0.312503	0.526485	-1.32644	0.949496	0.359579	-1.12092	0.653272	0.595449	-1.08569	0.402861	0.524438	-1.72686	0.903151	0.582447	-1.21306	0.673676	0.503328	6.72063e-11	1.60155e-10	1.88674	1.71639	0.144957	0.159501
Q6P9Y4	ADP/ATP translocase 1 (Solute carrier family 25 (Mitochondrial carrier adenine nucleotide translocator), member 4) (Solute carrier family 25 (Mitochondrial carrier; adenine nucleotide translocator), member 4, isoform CRA_a)	Slc25a4	-1.96757	1.00342	0.964151	-0.973417	0.828319	0.0650309	-1.09947	0.697193	0.453935	-1.34043	0.532288	0.856321	-0.577128	0.264301	0.283031	-1.18727	0.829777	0.322522	-1.19088	0.692549	0.490832	1.11899e-08	4.04495e-08	1.88343	1.68171	0.369525	0.116314
D3ZS58	NADH dehydrogenase [ubiquinone] 1 alpha subcomplex subunit 2	Ndufa2	-1.59461	0.896056	0.698555	-0.905957	0.958163	0.0381449	-1.07888	0.696515	0.423683	-1.15894	0.406006	0.652342	-0.947218	0.442986	0.56663	-1.25748	0.957657	0.258084	-1.15718	0.72623	0.439573	1.37133e-10	8.4879e-10	1.88341	1.59675	0.345989	-0.0756182
D4A4U2	Bardet-Biedl syndrome 1 (Bardet-Biedl syndrome 1 homolog (Human) (Predicted), isoform CRA_a)	Bbs1	-3.18641	-0.0696477	0.0696477	-3.50524	-0.0897957	0.0897957	-3.91886	0.605752	-0.605752	0.283312	0.177288	-0.4606	0.0692582	0.346047	-0.415305	0.181116	0.251705	-0.432821	-1.67947	0.203558	-0.292506	0.00139837	0.00556409	1.88303	1.38697	0.3849	-0.0925904
P10888	Cytochrome c oxidase subunit 4 isoform 1, mitochondrial (Cytochrome c oxidase polypeptide IV) (Cytochrome c oxidase subunit IV isoform 1) (COX IV-1)	Cox4i1	-1.80748	0.929826	0.869205	-1.19542	0.817309	0.255127	-1.00956	0.564962	0.601679	-1.24826	0.469416	0.836427	-0.814842	0.365154	0.395008	-1.23804	0.804259	0.42243	-1.21893	0.658488	0.563313	3.35851e-10	5.26201e-10	1.87742	1.78225	0.0171426	-0.340084
P47875	Cysteine and glycine-rich protein 1 (Cysteine-rich protein 1) (CRP) (CRP1)	Csrp1	-1.07786	0.553767	0.523912	-1.37455	0.437763	0.773765	-1.24092	0.703635	0.431154	-1.32991	0.617088	0.724712	-1.5384	0.760816	0.79119	-1.27886	0.335667	0.902605	-1.30675	0.568122	0.691223	2.35439e-12	7.13279e-13	1.87487	1.99797	0.414155	-0.0882817
G3V984	Protein bassoon (RCG25274, isoform CRA_a)	Bsn	-1.80064	0.97722	0.788657	-0.993308	0.66822	0.352137	-1.21226	0.705831	0.447237	-1.1271	0.500171	0.647296	-0.557827	0.249181	0.321521	-1.51047	0.937913	0.576252	-1.20027	0.673089	0.522183	1.63069e-09	4.00683e-09	1.87336	1.72245	0.0602935	0.420461
B5DF41	Syntaphilin	Snph	-1.89099	0.984257	0.863617	-0.865313	0.554511	0.391891	-1.09043	0.765282	0.324783	-1.25221	0.746297	0.492875	-0.391126	0.258354	0.243893	-1.50318	0.931723	0.600371	-1.16554	0.706737	0.486238	9.89481e-09	4.17394e-08	1.87228	1.65178	0.311317	-0.131347
A9UMV9	NADH:ubiquinone oxidoreductase subunit A7 (Ndufa7 protein) (RCG37550, isoform CRA_a)	Ndufa7	-1.58014	0.881749	0.691153	-1.28459	0.958877	-0.0193472	-1.14457	0.620828	0.506515	-1.25509	0.466683	0.706785	-0.820731	0.306965	0.466976	-1.02144	0.889104	0.272512	-1.18443	0.687368	0.437432	2.57512e-10	1.26225e-09	1.8718	1.62186	0.584724	0.00582495
Q5XIJ3	Isocitrate dehydrogenase [NAD] subunit, mitochondrial	Idh3g	-1.72894	0.794134	0.888144	-0.91489	0.606131	0.302166	-1.35006	0.628985	0.721074	-1.30083	0.506196	0.728736	-0.840102	0.358041	0.482062	-1.26825	0.925064	0.379323	-1.23384	0.636425	0.583584	1.75161e-10	2.00228e-10	1.87027	1.81743	0.0263824	-0.4945
P41350	Caveolin-1	Cav1	-0.991296	0.657308	0.300453	-1.48168	0.884942	0.544799	-1.24943	0.629027	0.676371	-1.02916	0.568029	0.347911	-1.31207	0.546595	0.793149	-1.0813	0.78423	0.244802	-1.19082	0.678355	0.484581	6.43722e-12	1.61593e-11	1.86918	1.6754	0.566815	0.0105559
F1LP80	Neurosecretory protein VGF	Vgf	-1.3424	0.73671	0.634127	-0.905715	0.783631	0.144747	-0.95404	0.415554	0.512926	-1.51724	0.362317	1.05551	-0.673941	0.367793	0.375117	-1.92686	1.22621	0.691701	-1.22003	0.648702	0.569021	1.70556e-08	2.56922e-08	1.86873	1.78905	0.157289	0.201345
Q03344	ATPase inhibitor, mitochondrial (ATP synthase F1 subunit epsilon) (Inhibitor of F(1)F(o)-ATPase) (IF(1)) (IF1)	Atp5if1	-2.03457	0.904203	1.11584	-1.29663	0.795258	0.404236	-1.19894	0.4033	0.76764	-1.09712	0.466888	0.699794	-0.753378	0.244128	0.482835	-1.29061	0.722213	0.502787	-1.27854	0.589332	0.662188	2.56576e-09	1.28834e-09	1.86787	1.94073	0.423273	0.0703333
A0A0G2K872	Cell adhesion molecule 3	Cadm3	-1.91782	1.10442	0.811637	-1.53932	0.641047	0.993872	-1.56011	0.646819	0.918515	-0.96609	0.318709	0.519412	-0.64072	0.377392	0.245389	-1.01364	0.479515	0.520295	-1.27295	0.59465	0.668187	1.00389e-08	5.14102e-09	1.8676	1.94114	0.250101	0.125371
P08082	Clathrin light chain B (Lcb)	Cltb	-1.58869	0.871959	0.76846	-1.38196	0.833977	0.379815	-1.01469	0.710013	0.387604	-1.09256	0.496074	0.636812	-0.806774	0.420564	0.35213	-1.25559	0.727267	0.506841	-1.19005	0.676642	0.505277	2.92382e-11	6.50839e-11	1.86669	1.69532	0.4044	-0.0576507
Q5YLM1	Sn1-specific diacylglycerol lipase alpha (DGL-alpha) (EC 3.1.1.-) (Neural stem cell-derived dendrite regulator)	Dagla	-0.783498	0.536442	0.247055	-0.305536	0.168737	0.136799	-0.279427	0.203343	0.0760842	-2.60813	0.864349	-0.864349	-2.9728	-0.497086	0.497086	-3.17695	-0.205183	0.205183	-1.68772	0.178434	0.0496432	0.000171175	0.000267338	1.86616	1.73737	0.25103	0.199354
Q32PX6	Ras homolog family member G (Ras homolog gene family, member G) (Ras homolog gene family, member G (Rho G))	Rhog	-1.50146	0.540341	0.947007	-1.42996	0.26611	1.16385	-1.66379	0.709667	0.883444	-1.62087	1.0671	0.778076	-1.02581	0.0879226	0.895448	-0.939524	0.341831	0.708273	-1.36357	0.502161	0.896016	5.73356e-10	4.65536e-11	1.86573	2.25959	0.398146	-0.0742519
Q62848	ADP-ribosylation factor GTPase-activating protein 1 (ARF GAP 1) (ADP-ribosylation factor 1 GTPase-activating protein) (ARF1 GAP) (ARF1-directed GTPase-activating protein)	Arfgap1	-1.38618	-0.134091	0.134091	-1.74519	-0.202263	0.202263	-1.39879	-0.0501668	0.0501668	-2.3451	0.307034	-0.307034	-2.84589	-0.315429	0.315429	NA	NA	NA	-1.94423	-0.0789831	0.0789831	4.60521e-07	1.62246e-07	1.86525	2.02321	0.405621	-0.065687
Q64610	Ectonucleotide pyrophosphatase/phosphodiesterase family member 2 (E-NPP 2) (EC 3.1.4.39) (Autotaxin) (Extracellular lysophospholipase D) (LysoPLD)	Enpp2	-0.826308	0.547738	0.236647	-1.45962	0.957494	0.56935	-1.0747	0.940792	0.194272	-1.00548	0.247011	0.589977	-1.68058	0.821352	0.859226	-0.889942	0.727748	-0.149855	-1.15611	0.707022	0.38327	3.00278e-09	2.94667e-08	1.86313	1.53938	0.51335	0.0361268
Q6QIX3	Zinc transporter 3 (ZnT-3) (Solute carrier family 30 member 3)	Slc30a3	-1.57367	0.648266	0.783653	-0.972638	0.612747	0.269559	-1.09251	0.555661	0.536848	-1.24905	0.494366	0.774852	-0.576543	0.575373	0.00116981	-1.5409	1.26405	0.354102	-1.16755	0.691744	0.453364	2.95383e-09	1.46463e-08	1.8593	1.62092	0.036611	0.290151
M0RDU0	Coagulation factor VIII-associated 1 (Similar to Factor VIII associated protein (Predicted))	F8a1	-0.424801	0.304842	0.119958	0.0898573	0.089721	-0.179578	-0.398309	0.241339	0.15697	-3.77394	0.170714	-0.170714	-3.14896	0.0890784	-0.0890784	-2.74223	-0.172148	0.172148	-1.73306	0.120591	0.00161766	0.000386288	0.00054857	1.85366	1.73468	0.203622	-0.230148
A0A0G2JZT0	P2X purinoceptor 7	P2rx7	-1.27869	0.541993	0.658909	-1.03528	0.000753846	1.05171	-1.5392	0.645971	0.913994	-1.76864	1.16234	0.751848	-1.23805	0.168458	1.04917	-1.29263	0.445443	0.911925	-1.35875	0.49416	0.889592	8.46197e-10	6.72456e-11	1.85291	2.24834	0.205271	-0.562525
D4A4P3	NADH:ubiquinone oxidoreductase subunit B3 (RCG22355)	Ndufb3	-1.52539	0.758437	0.742727	-0.769246	0.903851	0.195527	-0.890829	0.609816	0.209447	-1.3552	0.254352	0.68587	-1.05997	0.516917	0.601445	-1.46983	0.992777	0.398848	-1.17841	0.672692	0.472311	4.70304e-10	1.66661e-09	1.8511	1.65072	0.282033	0.0985452
P14668	Annexin A5 (Anchorin CII) (Annexin V) (Annexin-5) (Calphobindin I) (CBP-I) (Endonexin II) (Lipocortin V) (Placental anticoagulant protein 4) (PP4) (Placental anticoagulant protein I) (PAP-I) (Thromboplastin inhibitor) (Vascular anticoagulant-alpha) (VAC-alpha)	Anxa5	-1.14523	0.683778	0.485354	-1.44329	0.93911	0.471541	-1.17154	0.638609	0.369219	-0.904887	0.755427	0.128101	-1.09213	0.732363	0.387249	-1.03639	0.541145	0.4905	-1.13224	0.715072	0.388661	1.18567e-12	6.99593e-12	1.84732	1.5209	0.164876	0.320242
P02767	Transthyretin (Prealbumin) (TBPA)	Ttr	-0.279762	0.630376	-0.318117	-1.04902	1.32438	-0.275359	-0.498147	0.307788	0.192759	-0.534684	1.14121	-0.389988	-2.31505	1.44606	0.868991	-0.386796	1.16885	-0.304664	-0.843909	1.00311	-0.03773	3.62217e-06	0.00252825	1.84702	0.806179	0.309524	-0.11243
Q62813	Limbic system-associated membrane protein (LSAMP)	Lsamp	-1.51865	0.862291	0.748072	-0.674634	0.472511	0.252999	-0.558293	0.487653	0.113032	-1.74535	0.720612	1.02345	-0.967828	0.546361	0.421467	-1.66358	0.863729	0.654131	-1.18806	0.658859	0.535525	1.78743e-08	3.69555e-08	1.84692	1.72358	0.45561	0.0601205
G3V6N8	Guanine nucleotide binding protein, alpha 15 (Guanine nucleotide-binding protein subunit alpha-15)	Gna15	-1.32792	0.619393	0.708527	-0.978518	-0.00890092	0.987419	-1.68271	0.74845	0.934261	-1.506	0.833005	0.672995	-1.47371	0.43843	0.80897	-1.01193	0.459346	0.288279	-1.33013	0.514954	0.733409	5.15881e-10	1.09431e-10	1.84509	2.06354	0.464523	-0.0634074
P48675	Desmin	Des	-0.967929	0.913495	0.12823	-1.31123	0.823782	0.545915	-1.35405	0.556834	0.793229	-1.13987	0.775838	0.339938	-1.22851	0.514351	0.837118	-1.15816	0.313058	0.910168	-1.19329	0.64956	0.592433	8.41908e-11	9.68523e-11	1.84285	1.78573	0.10291	-0.29793
Q6P6U0	Tyrosine-protein kinase Fgr (EC 2.7.10.2) (Proto-oncogene c-Fgr) (p55-Fgr)	Fgr	-1.40094	0.595485	0.805452	-1.19183	-0.0161832	1.20802	-1.65875	0.551083	1.10767	-1.48771	0.898466	0.589243	-1.20799	0.208108	0.927067	-1.35472	0.515267	0.791587	-1.38366	0.458704	0.904839	1.4705e-10	9.00522e-12	1.84236	2.2885	0.199737	0.154756
M0RBD9	Zinc and ring finger 2	Znrf2	-2.2718	-0.142122	0.142122	-2.1375	0.0133156	-0.0133156	-2.3206	-0.177956	0.177956	-1.67997	0.211564	-0.211564	-0.404153	0.454515	-0.0503617	-1.79601	0.0793489	-0.0793489	-1.76834	0.0731109	-0.00575195	1.5418e-07	2.28678e-07	1.84145	1.76259	0.520922	0.0295819
G3V8W9	Similar to CG12279-PA (Thiosulfate sulfurtransferase-like domain-containing 3)	Tstd3	-1.43352	0.714762	0.670877	-1.00126	0.795505	0.205754	-0.904409	0.548619	0.355791	-1.47305	0.860436	0.631762	-0.800512	0.361431	0.54413	-1.42851	0.698327	0.629386	-1.17354	0.66318	0.506284	7.1478e-11	1.60155e-10	1.83672	1.67983	0.0940818	-0.208287
Q7TP16	ATPase H+-transporting V0 subunit a2 (Cc1-3)	Tctn2	-2.16993	-0.090837	0.090837	-2.01649	0.153674	-0.153674	-2.42345	-0.0202027	0.0202027	-1.44096	0.366711	-0.366711	-1.23583	0.0692649	-0.0692649	-1.06636	0.187886	-0.187886	-1.7255	0.111083	-0.111083	7.45881e-09	3.32894e-08	1.83659	1.61442	0.112725	0.293488
F1M863	Liprin-alpha-4 (Protein tyrosine phosphatase, receptor type, f polypeptide (PTPRF), interacting protein (Liprin), alpha 4)	Ppfia4	-1.38137	0.841795	0.539574	-1.07328	0.549668	0.523616	-1.03702	0.510702	0.61651	-2.11683	-0.290911	0.290911	-1.9728	-0.196173	0.196173	-2.22532	-0.225606	0.225606	-1.63444	0.198246	0.398732	1.21221e-07	2.82947e-08	1.83268	2.03317	0.413845	-0.0961693
A0A0G2K865	Tumor protein D52	Tpd52	-1.5168	0.756659	0.760141	-0.858961	0.514139	0.33975	-1.43048	0.625778	0.728774	-1.54321	0.640372	1.07386	-1.00668	0.360591	0.728681	-1.15989	0.577029	0.375306	-1.25267	0.579095	0.667751	1.13847e-10	5.16819e-11	1.83177	1.92042	0.480238	0.0629546
Q3KRE2	Methyltransferase like 7A, isoform CRA_b (Methyltransferase-like 7A)	Mettl7a	-1.06657	0.431257	0.673964	-1.43316	0.575012	0.953383	-1.29932	0.585874	0.677116	-1.19848	0.563718	0.612608	-1.33026	0.737337	0.588035	-1.11824	0.637459	0.53547	-1.241	0.588443	0.673429	4.4183e-13	1.70732e-13	1.82945	1.91443	0.164732	-0.161418
A0A0G2K9J2	V-type proton ATPase subunit H	Atp6v1h	-1.66556	0.820631	0.836467	-0.959647	0.664673	0.426972	-0.924129	0.512682	0.507741	-1.46636	0.664868	0.928504	-0.727923	0.346758	0.29983	-1.37855	0.842549	0.589359	-1.18703	0.642027	0.598145	5.22164e-10	5.91914e-10	1.82905	1.78517	0.172152	-0.193637
A0A0G2K350	NSF attachment protein gamma (RCG46917, isoform CRA_c)	Napg	-1.68872	0.830031	0.840633	-1.20114	0.749089	0.334551	-1.15719	0.657301	0.496151	-1.37956	0.576032	0.711588	-0.590942	0.31103	0.306791	-1.04666	0.773267	0.329328	-1.17737	0.649458	0.503174	4.14197e-10	9.84354e-10	1.82683	1.68054	0.485948	-0.036308
P62815	V-type proton ATPase subunit B, brain isoform (V-ATPase subunit B 2) (Endomembrane proton pump 58 kDa subunit) (Vacuolar proton pump subunit B 2)	Atp6v1b2	-1.59461	0.792647	0.818228	-0.89731	0.737593	0.186602	-1.04959	0.556562	0.455197	-1.27981	0.407729	0.892505	-0.740775	0.365573	0.351063	-1.48662	1.0506	0.523051	-1.17479	0.651784	0.537774	9.85178e-10	1.88221e-09	1.82657	1.71256	0.2941	-0.142326
A0A0G2JVB0	Solute carrier family 2, facilitated glucose transporter member 3-like	Slc2a3	-1.51109	0.767748	0.743342	-0.767545	0.516227	0.209144	-1.09263	0.501906	0.848534	-1.66024	0.945968	1.21344	-0.784134	0.364571	0.585208	-1.35884	0.675471	0.754845	-1.19575	0.628649	0.725752	2.39945e-09	1.02786e-09	1.82439	1.9215	0.283261	-0.156058
D3ZD09	Cytochrome c oxidase subunit	Cox6b1	-1.81776	0.849773	0.955082	-1.26821	0.850351	0.317333	-1.14421	0.46516	0.603397	-1.06479	0.403695	0.729805	-0.678588	0.360042	0.34633	-1.21959	0.821567	0.358725	-1.19886	0.625098	0.551779	1.1273e-09	1.57896e-09	1.82396	1.75064	0.0498742	-0.25431
P04636	Malate dehydrogenase, mitochondrial (EC 1.1.1.37)	Mdh2	-1.80343	0.782009	0.998202	-0.834448	0.665233	0.182081	-1.03831	0.532592	0.520398	-1.22704	0.420431	0.790905	-0.9191	0.312719	0.434925	-1.4768	0.928108	0.535646	-1.21652	0.606849	0.577026	1.44074e-09	1.46407e-09	1.82337	1.79355	0.315778	-0.105185
P50408	V-type proton ATPase subunit F (V-ATPase subunit F) (V-ATPase 14 kDa subunit) (Vacuolar proton pump subunit F)	Atp6v1f	-1.60001	0.811174	0.788833	-1.15833	0.916671	0.241663	-1.24089	0.603564	0.603017	-1.26942	0.559742	0.747053	-0.586327	0.102453	0.371992	-1.31125	0.772776	0.538473	-1.19437	0.62773	0.548505	7.27728e-10	1.07146e-09	1.8221	1.74288	0.197606	-0.271819
A0A0G2JSS8	Peroxiredoxin (EC 1.11.1.15)	Prdx5	-1.41501	0.6742	0.766468	-1.14671	0.819731	0.330062	-1.08351	0.425442	0.489433	-1.09846	0.432443	0.74041	-1.00887	0.484368	0.437996	-1.49195	0.851642	0.567999	-1.20742	0.614638	0.555395	1.06654e-11	1.03814e-11	1.82206	1.76281	0.582026	-0.0063562
B0BMS8	Myl9 protein (Myosin regulatory light polypeptide 9) (Myosin, light polypeptide 9, regulatory (Predicted))	Myl9	-0.789074	1.01299	-0.0961906	-1.17845	0.681248	0.431334	-1.32422	0.785702	0.538521	-0.899853	0.969214	-0.166171	-1.20056	0.59772	0.691691	-1.12387	0.366299	0.757568	-1.086	0.73553	0.359459	1.08689e-09	1.82169e-08	1.82153	1.44546	0.544324	0.0208222
Q68FY0	Cytochrome b-c1 complex subunit 1, mitochondrial (Complex III subunit 1) (Core protein I) (Ubiquinol-cytochrome-c reductase complex core protein 1)	Uqcrc1	-1.66006	0.853078	0.806981	-0.829277	0.721365	0.215229	-1.02462	0.542674	0.490679	-1.39246	0.544254	0.746849	-0.804286	0.421295	0.471823	-1.28458	0.849642	0.47276	-1.16588	0.655384	0.534054	2.1277e-10	3.9639e-10	1.82126	1.69993	0.309373	-0.0855892
Q6P503	ATPase H+-transporting V1 subunit D (ATPase, H+ transporting, V1 subunit D, isoform CRA_c) (ATPase, H+ transporting, lysosomal V1 subunit D)	Atp6v1d	-1.93755	0.919775	0.974076	-0.700303	0.598223	0.358377	-1.19114	0.606262	0.499748	-1.09338	0.714743	0.550779	-0.558573	0.381321	0.141409	-1.29223	0.918862	0.373365	-1.12886	0.689864	0.482959	8.80139e-09	3.52858e-08	1.81873	1.61182	0.31334	0.186083
B2RYU8	LYR motif-containing protein 1	Lyrm1	-1.49709	0.799971	0.726801	-0.238858	0.823959	-0.289293	-0.857795	0.609718	0.335942	-1.49344	0.541947	0.951489	-1.36535	0.591815	0.773532	-1.24423	0.824469	0.419764	-1.11613	0.698646	0.486373	3.78769e-08	1.54468e-07	1.81477	1.6025	0.132249	-0.305535
P0C5J2	B9 domain-containing protein 1 (Endothelial precursor cells protein B9)	B9d1	-2.78387	-0.251212	0.251212	-3.45943	-0.157629	0.157629	-3.14627	0.114525	-0.114525	-0.109604	0.384243	-0.274639	0.0507478	-0.180997	0.130249	-0.907864	0.622871	0.284993	-1.72605	0.0886334	0.0724867	0.000361816	0.000341515	1.81468	1.79854	0.117397	0.247116
P63319	Protein kinase C gamma type (PKC-gamma) (EC 2.7.11.13)	Prkcg	-1.83716	0.843441	0.992307	-0.931381	0.452007	0.407048	-1.00276	0.604035	0.410793	-1.64869	0.468642	1.21243	-0.879177	0.172964	0.801988	-1.42629	0.615593	0.635529	-1.28758	0.526114	0.743348	4.31379e-09	8.51628e-10	1.81369	2.03092	0.0212372	-0.203046
D3ZZH6	Mitogen-activated protein kinase kinase kinase 5	Map3k5	-0.864772	0.551133	0.313639	-0.88273	-0.0626603	0.94539	-1.07068	0.629577	0.441105	-2.45201	0.022613	-0.022613	-2.55776	0.0979817	-0.0979817	NA	NA	NA	-1.56559	0.247729	0.315908	1.70874e-05	1.08151e-05	1.81332	1.8815	0.00376696	-0.504637
G3V978	Dehydrogenase/reductase 11	Dhrs11	-1.28197	0.628376	0.603378	-0.910938	0.258305	0.691463	-1.43665	0.510242	0.870678	-1.50516	0.760609	0.656373	-0.945499	0.542533	0.494459	-1.25517	0.839869	0.42369	-1.22257	0.589989	0.62334	2.78577e-11	1.6288e-11	1.81255	1.84591	0.406907	-0.100368
P07722	Myelin-associated glycoprotein (1B236) (Brain neuron cytoplasmic protein 3) (Sialic acid-binding Ig-like lectin 4a) (Siglec-4a)	Mag	-1.76727	0.407647	1.33235	-1.02351	-0.203105	1.21437	-1.29675	0.347393	0.958957	-1.18551	0.646695	0.417497	-1.43968	1.85987	-0.235316	-0.992386	0.0810054	0.926424	-1.28418	0.523251	0.769048	2.8699e-06	5.74524e-07	1.80744	2.05323	0.117428	0.183647
G3V9V2	E74-like ETS transcription factor 1 (E74-like factor 1, isoform CRA_b)	Elf1	-1.31647	-0.068293	0.068293	-2.05004	-0.580358	0.580358	-1.5342	-0.307384	0.307384	-2.11683	0.796303	-0.796303	-2.20629	-0.492045	0.492045	-2.30104	-0.0294468	0.0294468	-1.92081	-0.113537	0.113537	3.60328e-07	7.15603e-08	1.80728	2.03435	0.284485	-0.139772
Q5XII5	Telomerase Cajal body protein 1 (WD repeat-containing protein 79) (WD40 repeat-containing protein antisense to TP53 gene homolog)	Wrap53	-0.672255	-0.0182951	0.0182951	-0.822807	0.150009	-0.150009	-1.197	-0.0665338	0.0665338	-3.07066	0.283322	-0.283322	-2.44996	0.0194971	-0.0194971	-2.5452	-0.285073	0.285073	-1.79298	0.013821	-0.013821	7.08688e-06	7.36179e-06	1.8068	1.77916	0.554468	0.0194912
G3V7N9	Adiponectin a (Complement C1q subcomponent subunit B) (Complement component 1, q subcomponent, beta polypeptide, isoform CRA_b)	C1qb	-1.41581	0.493902	0.882149	-1.03114	0.0338891	0.957297	-1.85258	0.724988	1.10345	-1.63635	0.690525	1.10157	-1.38589	0.27194	1.16	-1.09329	0.198269	0.89502	-1.40251	0.402252	1.01658	2.19593e-10	5.9295e-12	1.80476	2.41909	0.130595	-0.275429
G3V628	Hypothetical protein MGC:15854	RGD1302996	-1.54569	0.771867	0.773822	-0.518205	0.457123	0.0610816	-0.839726	0.438193	0.401533	-1.66813	1.03455	0.633575	-0.689296	0.531896	0.1574	-1.39888	0.930725	0.468153	-1.10999	0.694059	0.415927	1.27476e-08	9.15894e-08	1.80405	1.52591	0.259969	-0.136463
G3V7U6	Calpain-5	Capn5	-0.411471	0.222466	0.189006	-0.491584	0.241825	0.249759	-0.261516	0.0392029	0.222313	-2.56749	-0.366603	0.366603	-3.11196	0.311978	-0.311978	-3.3449	0.182802	-0.182802	-1.69815	0.105279	0.0888167	0.000195035	0.000186272	1.80343	1.78697	0.0235089	-0.368265
Q99PD6	Transforming growth factor beta-1-induced transcript 1 protein (Androgen receptor-associated protein of 55 kDa) (Hydrogen peroxide-inducible clone 5 protein) (Hic-5)	Tgfb1i1	-1.07012	0.830838	0.239285	-1.22029	0.864567	0.221585	-1.17448	0.804662	0.35767	-0.981217	0.688681	0.292536	-1.0402	0.466114	0.594311	-1.11133	0.555903	0.496804	-1.0996	0.701794	0.367032	7.16998e-13	4.24972e-12	1.8014	1.46664	0.129	0.124202
G3V8L3	Lamin A, isoform CRA_b (Prelamin-A/C)	Lmna	-1.07435	0.57827	0.501469	-1.26226	0.606743	0.781666	-1.32191	0.668103	0.599532	-1.23596	0.681231	0.649806	-1.21158	0.460142	0.820451	-1.2279	0.478283	0.746271	-1.22233	0.578795	0.683199	1.10279e-13	2.09167e-14	1.80112	1.90553	0.0500695	-0.235429
Q8K3P6	Calcium-binding mitochondrial carrier protein SCaMC-2 (Mitochondrial ATP-Mg/Pi carrier protein) (Peroxisomal Ca(2+)-dependent solute carrier-like protein) (Small calcium-binding mitochondrial carrier protein 2) (Solute carrier family 25 member 25)	Slc25a25	-1.74853	0.823729	0.924805	-0.970363	0.867051	0.113576	-0.887514	0.595922	0.209483	-1.23306	0.634225	0.598837	-0.557742	0.270268	0.235003	-1.33581	0.879074	0.395084	-1.12217	0.678378	0.412798	4.44739e-09	2.93692e-08	1.80055	1.53497	0.0962924	0.153616
Q9Z2X3	26S proteasome non-ATPase regulatory subunit 10 (26S proteasome regulatory subunit p28) (Gankyrin)	Psmd10	-1.67516	0.19651	-0.19651	-1.67807	0.0416339	-0.0416339	-1.4926	0.115126	-0.115126	-1.9772	0.0621565	-0.0621565	-1.94814	-0.332306	0.332306	-2.11489	-0.165956	0.165956	-1.81434	-0.013806	0.013806	3.57182e-11	2.19356e-11	1.80054	1.82815	0.198856	-0.25537
G3V8L1	PYD and CARD domain-containing	Pycard	-1.3643	0.788635	0.582918	-0.69682	-0.178032	1.17003	-1.55135	0.71069	0.83098	-1.74106	0.914996	0.342166	-1.02933	0.306796	0.722535	-1.15567	0.721449	0.812225	-1.25642	0.544089	0.743475	1.50744e-08	3.28323e-09	1.80051	1.9999	0.340642	-0.0713806
D3ZD78	Ribonucleoprotein, PTB-binding 2	Raver2	-1.27621	0.0417699	-0.0417699	-0.859519	-0.128002	0.128002	-1.06365	0.110797	-0.110797	-2.25844	-0.722651	0.722651	-2.68782	-0.272984	0.272984	-2.71896	0.907788	-0.907788	-1.81077	-0.010547	0.010547	1.55234e-05	1.23365e-05	1.80022	1.82131	0.0263959	-0.319242
B2RYI5	Ankrd40 protein (Ankyrin repeat domain 40) (RCG34017, isoform CRA_a)	Ankrd40	-2.38143	0.799573	-0.799573	-2.33015	-0.214484	0.214484	-2.2433	-0.610106	0.610106	-0.801957	0.351679	-0.351679	-1.27619	-0.112917	0.112917	-1.45593	0.0936334	-0.0936334	-1.74816	0.0512297	-0.0512297	2.56746e-06	4.30609e-06	1.79939	1.69693	0.305104	-0.0956531
Q05683	Glutamate decarboxylase 2 (EC 4.1.1.15) (65 kDa glutamic acid decarboxylase) (GAD-65) (Glutamate decarboxylase 65 kDa isoform)	Gad2	-2.10552	1.17369	0.919394	-1.1335	0.598421	0.594044	-1.44485	0.718337	0.570348	-1.39818	0.714776	1.11986	-0.576396	0.045028	0.484136	-0.556091	0.30769	0.412995	-1.20242	0.592991	0.683463	1.74623e-07	8.12699e-08	1.79541	1.88589	0.559898	0.017708
Q5XIH3	NADH dehydrogenase [ubiquinone] flavoprotein 1, mitochondrial (EC 1.6.99.3) (EC 7.1.1.2)	Ndufv1	-1.73938	0.895901	0.822382	-1.05667	0.792148	0.143987	-1.0074	0.59901	0.335516	-1.01847	0.444347	0.699237	-0.811152	0.434137	0.414017	-1.10829	0.839796	0.293596	-1.12356	0.667556	0.451456	4.02078e-10	1.68818e-09	1.79112	1.57501	0.520922	-0.0338276
O88768	ArfGAP with dual PH domains 1 (IP4/PIP3 binding protein)	Adap1	-1.23365	0.460131	0.77352	-0.930703	0.225433	0.927149	-1.12876	0.478395	0.569842	-1.7003	0.551969	1.0964	-1.40956	0.294733	1.30203	-1.45089	0.84877	0.853228	-1.30898	0.476572	0.920362	2.19593e-10	1.32494e-11	1.78555	2.22934	0.152607	0.135044
P07687	Epoxide hydrolase 1 (EC 3.3.2.9) (Epoxide hydratase) (Microsomal epoxide hydrolase) (mEH)	Ephx1	-0.947306	0.650153	0.176993	-1.11688	0.691642	0.412847	-0.993423	0.617431	0.309772	-0.81442	0.953972	0.0168962	-1.59401	1.06934	0.459151	-0.449209	0.804804	-0.378791	-0.985873	0.797891	0.166145	1.99343e-09	4.29077e-07	1.78376	1.15202	0.531935	-0.0252084
A0A0G2JSH2	3-hydroxybutyrate dehydrogenase, type 1, isoform CRA_a (D-beta-hydroxybutyrate dehydrogenase, mitochondrial)	Bdh1	-1.29013	0.986971	0.300955	-0.777582	0.993863	-0.121174	-1.02758	0.785214	0.0879548	-1.07256	0.879436	0.0568277	-0.519719	0.466104	0.0728021	-0.933492	0.958645	-0.086299	-0.936844	0.845039	0.0518444	4.06258e-11	4.79734e-08	1.78188	0.988688	0.0498742	0.22769
D4AB01	Histidine triad nucleotide binding protein 2 (Predicted), isoform CRA_a (Histidine triad nucleotide-binding protein 2)	Hint2	-1.68587	0.818168	0.867704	-0.936031	0.715128	0.30624	-1.02334	0.472975	0.651968	-1.08096	0.619569	0.572603	-1.01356	0.423524	0.555964	-1.12559	0.776089	0.337328	-1.14423	0.637575	0.548634	5.84418e-11	8.21375e-11	1.7818	1.69286	0.0792866	-0.262178
D3ZHJ6	Calcium-transporting ATPase (EC 7.2.2.10)	Atp2a3	-1.26361	0.69994	0.61235	-0.827972	0.640729	0.25729	-0.889469	0.439243	0.570983	-1.33464	0.659713	0.812143	-1.36981	0.573871	0.795937	-1.45219	0.536396	0.893234	-1.18961	0.591649	0.65699	3.92676e-11	1.93919e-11	1.78126	1.8466	0.555887	0.0256453
Q6P6Q2	Keratin, type II cytoskeletal 5 (Cytokeratin-5) (CK-5) (Keratin-5) (K5) (Type-II keratin Kb5)	Krt5	-0.730451	1.01847	-0.408901	-0.115917	0.128368	-0.0713277	-1.56805	2.59018	-0.995205	-1.19203	0.10902	0.813152	-1.83857	0.333001	1.01365	-0.730836	0.331861	0.398975	-1.02931	0.751817	0.125057	0.000105529	0.00192058	1.78112	1.15437	0.415697	0.0879277
Q5BJR4	Protein prune homolog 2 (BNIP2 motif-containing molecule at the C-terminal region 1)	Prune2	-1.77755	1.02305	0.754499	-1.27339	0.85246	0.420929	-1.12447	0.593877	0.530594	-0.651513	0.173037	0.478476	-0.541646	0.391704	0.149942	-1.21563	1.05453	0.161098	-1.09737	0.681443	0.415923	1.72163e-08	1.13586e-07	1.77881	1.51329	0.316795	-0.0965837
Q66HF1	NADH-ubiquinone oxidoreductase 75 kDa subunit, mitochondrial (EC 1.6.99.3) (EC 7.1.1.2)	Ndufs1	-1.61484	0.904632	0.714306	-1.05128	0.856713	0.206757	-1.09391	0.664717	0.447108	-1.09372	0.425718	0.647869	-0.761637	0.312446	0.427735	-1.10851	0.729873	0.364344	-1.12065	0.649017	0.46802	1.3301e-10	3.91032e-10	1.76966	1.58867	0.0934329	-0.208204
P11240	Cytochrome c oxidase subunit 5A, mitochondrial (Cytochrome c oxidase polypeptide Va)	Cox5a	-1.6514	0.865262	0.822369	-0.827682	0.607348	0.2139	-0.988247	0.578463	0.50317	-1.15915	0.225485	0.966771	-0.831544	0.399562	0.426142	-1.46669	1.01642	0.472658	-1.15412	0.615423	0.567502	2.55363e-09	3.0353e-09	1.76954	1.72162	0.487062	-0.0560711
Q5FVP5	WD repeat-containing protein 89	Wdr89	-4.01465	0.192683	-0.192683	NA	NA	NA	-4.38835	0.733432	-0.733432	0.36181	-0.34745	-0.01436	0.133671	-0.0857612	-0.0479094	-0.176326	0.270316	-0.0939902	-1.61677	0.152644	-0.216475	0.00604801	0.0119739	1.76941	1.40029	0.0164051	0.523322
D4A5X7	Ganglioside-induced differentiation-associated-protein 1 (Ganglioside-induced differentiation-associated-protein 1 (Predicted))	Gdap1	-1.85321	0.63385	1.20397	-0.957012	0.683885	0.356995	-1.09179	0.607518	0.597085	-1.11998	0.533606	0.75448	-0.568074	0.343578	0.172169	-1.40431	0.813475	0.438043	-1.16573	0.602652	0.587124	9.43471e-09	8.90264e-09	1.76838	1.75285	0.0441696	-0.224242
A8WCF8	Tumor protein p63-regulated gene 1-like protein (Mossy fiber terminal-associated vertebrate-specific presynaptic protein)	Tprg1l	-1.57493	0.752838	0.890523	-1.10101	0.576662	0.368642	-1.15118	0.574642	0.576542	-1.24018	0.557358	0.688913	-0.552484	0.351602	0.184763	-1.37337	0.800377	0.542426	-1.16553	0.602246	0.541968	4.22878e-10	5.42918e-10	1.76777	1.7075	0.550046	0.0254247
F7FPF5	SP100 nuclear antigen	Sp100	-1.03067	0.617732	0.436347	-0.898826	0.242905	0.605852	-1.65948	0.57726	0.855299	-1.34702	0.837649	0.468042	-1.2426	0.368846	0.78654	-1.29283	0.488238	0.825757	-1.24524	0.522105	0.662973	7.1478e-11	2.25043e-11	1.76734	1.90821	0.597796	-0.000344007
A0A0H2UHE1	Succinate--CoA ligase [ADP/GDP-forming] subunit alpha, mitochondrial (EC 6.2.1.4) (EC 6.2.1.5) (Succinyl-CoA synthetase subunit alpha) (SCS-alpha)	Suclg1	-1.55908	0.740162	0.800109	-0.743139	0.727343	0.059027	-1.06169	0.642386	0.416928	-1.15024	0.466961	0.89132	-1.12289	0.444274	0.459961	-1.19146	0.747232	0.409585	-1.13808	0.62806	0.506155	1.99396e-10	3.83279e-10	1.76614	1.64424	0.324214	0.0899021
D3ZF77	Aldo-keto reductase family 1 member C15 (EC 1.1.1.-) (EC 1.1.1.216) (RAKc)	Akr1c15	-1.03333	0.548542	0.527999	-0.643531	0.612598	0.0767852	-1.10747	0.838092	0.437748	-1.32138	0.82324	0.489151	-1.07545	0.540415	0.537577	-1.08172	0.970844	0.160593	-1.04381	0.722288	0.371642	2.82228e-11	2.78178e-10	1.7661	1.41546	0.337558	-0.103315
Q06647	ATP synthase subunit O, mitochondrial (ATP synthase peripheral stalk subunit OSCP) (Oligomycin sensitivity conferral protein) (OSCP) (Sperm flagella protein 4)	Atp5po	-1.65211	0.908279	0.827993	-0.939317	0.846048	0.0536952	-1.16352	0.667259	0.348401	-1.10182	0.403153	0.861393	-0.940794	0.362406	0.382607	-0.915889	0.689704	0.380695	-1.11891	0.646141	0.475797	7.44495e-10	2.28348e-09	1.76505	1.5947	0.0491011	0.190879
E9PSP1	Phospholipid transfer protein	Pltp	-1.78311	0.88947	0.893635	-0.419639	0.340971	0.0786676	-1.48564	0.970079	0.515564	-1.93006	0.155478	-0.155478	-1.44996	-0.224061	0.224061	-1.75401	-0.366747	0.366747	-1.4704	0.294198	0.320533	9.82888e-07	7.12345e-07	1.7646	1.79094	0.421776	-0.0745194
F1LQI1	Hydroxyacyl glutathione hydrolase (Hydroxyacylglutathione hydrolase, mitochondrial)	Hagh	-1.72126	0.856416	0.841945	-0.931399	0.618916	0.338718	-1.22555	0.744797	0.480873	-1.27419	0.427416	0.800647	-0.688921	0.346833	0.31391	-1.07247	0.676775	0.444634	-1.1523	0.611859	0.536788	5.30898e-10	7.74074e-10	1.76416	1.68908	0.520922	0.0311494
Q5PPH4	Zinc finger protein 414	Znf414	-4.77138	0.186214	-0.186214	-3.28951	-0.0162786	0.0162786	-4.91886	-0.269337	0.269337	0.497355	-0.025801	-0.471554	0.456964	-0.0500975	-0.406866	0.707409	-0.575659	-0.13175	-1.88634	-0.12516	-0.151795	0.00721251	0.00689136	1.76118	1.73454	0.172317	0.204242
P07151	Beta-2-microglobulin	B2m	-1.19585	0.596574	0.599278	-0.974734	0.233234	0.598152	-1.20397	0.529969	0.587996	-1.51917	0.77268	0.746491	-1.39844	0.561699	0.951535	-1.08163	0.484211	0.687863	-1.22897	0.529728	0.695219	7.16099e-12	1.84326e-12	1.75869	1.92419	0.55999	0.0233878
P22057	Prostaglandin-H2 D-isomerase (EC 5.3.99.2) (Glutathione-independent PGD synthase) (Lipocalin-type prostaglandin-D synthase) (Prostaglandin-D2 synthase) (PGD2 synthase) (PGDS) (PGDS2)	Ptgds	-1.96402	0.12653	-0.12653	-1.74519	-0.0775757	0.0775757	-1.43774	0.492183	-0.492183	-0.20469	-0.185909	0.390598	-1.39046	1.35321	0.0372505	-1.27774	0.813395	0.464344	-1.33664	0.420305	0.0585093	2.1422e-06	2.14833e-05	1.75694	1.39515	0.268715	-0.141805
P15999	ATP synthase subunit alpha, mitochondrial (ATP synthase F1 subunit alpha)	Atp5f1a	-1.80399	0.844194	0.96453	-0.906956	0.858303	0.208479	-1.08247	0.581195	0.418121	-1.17213	0.366966	0.794596	-0.702191	0.300753	0.391417	-1.07606	0.836337	0.355428	-1.12397	0.631291	0.522095	3.50186e-09	6.67853e-09	1.75526	1.64606	0.551424	0.0209353
D3ZQG5	Arf-GAP with dual PH domain-containing protein 2	Adap2	-0.566869	0.242478	0.324391	-0.75941	-0.0840642	0.843474	-1.10681	0.590381	0.51643	-2.11683	0.156006	-0.156006	-2.46155	-0.116017	0.116017	-2.4753	0.253352	-0.253352	-1.58113	0.173689	0.231826	5.47261e-06	3.37766e-06	1.75482	1.81295	0.0593691	-0.285425
F1M0G3	Ectonucleoside triphosphate diphosphohydrolase 1	Entpd1	-0.836482	0.502375	0.203107	-1.24872	0.706724	0.492389	-1.11166	0.582736	0.543467	-1.26006	0.757417	0.440091	-1.1616	0.595608	0.676908	-1.17281	0.587456	0.539472	-1.13189	0.622053	0.482572	1.03846e-12	1.61486e-12	1.75394	1.61446	0.0910503	0.303099
Q4V7F3	Probable tRNA N6-adenosine threonylcarbamoyltransferase, mitochondrial (EC 2.3.1.234) (N6-L-threonylcarbamoyladenine synthase) (t(6)A synthase) (O-sialoglycoprotein endopeptidase-like protein 1) (t(6)A37 threonylcarbamoyladenosine biosynthesis protein Osgepl1) (tRNA threonylcarbamoyladenosine biosynthesis protein Osgepl1)	Osgepl1	-0.220103	0.170979	0.0491244	0.301903	-0.081187	-0.220716	-0.0798349	0.145895	-0.0660604	-3.3589	0.122733	-0.122733	-3.485	0.222493	-0.222493	-2.55547	0.533319	-0.533319	-1.56623	0.185705	-0.186033	0.000805483	0.00279693	1.75194	1.3802	0.0330649	0.445755
D4A0T0	NADH:ubiquinone oxidoreductase subunit B10 (RCG32945)	Ndufb10	-1.53844	0.815747	0.786026	-0.957891	0.805665	0.145998	-0.943177	0.560906	0.33886	-1.15135	0.374148	0.721287	-0.818652	0.3975	0.403761	-1.19801	0.923865	0.302624	-1.10125	0.646305	0.44976	2.61965e-10	9.5184e-10	1.74756	1.55101	0.2941	-0.184105
Q5U4F4	Transmembrane protein 135 (Peroxisomal membrane protein 52) (PMP52)	Tmem135	-3.01465	-0.164616	0.164616	-3.03317	-0.10354	0.10354	-3.78501	0.413727	-0.413727	0.0268086	0.25199	-0.278798	-0.241015	0.0453425	0.195672	-0.2333	-0.250858	0.484158	-1.71339	0.0320077	0.0425767	0.000862496	0.000737021	1.7454	1.75596	0.598103	0.000162618
B1WBT5	Tetratricopeptide repeat domain 8 (Ttc8 protein)	Ttc8	-2.822	0.165252	-0.165252	-2.37197	0.375138	-0.375138	-3.06642	-0.130209	0.130209	0.288467	0.155946	-0.444414	-0.103017	0.932842	-0.411961	-0.165634	0.723707	-0.225188	-1.37343	0.370446	-0.248624	0.000406617	0.00443854	1.74388	1.12481	0.217283	-0.104586
Q4KM35	Proteasome subunit beta type-10 (EC 3.4.25.1) (Low molecular mass protein 10) (Macropain subunit MECl-1) (Multicatalytic endopeptidase complex subunit MECl-1) (Proteasome MECl-1) (Proteasome subunit beta-2i)	Psmb10	-1.36224	0.610767	0.751469	-1.05967	0.0874321	0.925632	-1.43948	0.517028	0.922447	-1.56571	0.536412	1.02918	-1.25144	0.375611	0.827225	-1.20978	0.437142	0.77264	-1.31472	0.427399	0.871431	3.91151e-12	2.1695e-13	1.74212	2.18615	0.439961	0.0659096
Q63279	Keratin, type I cytoskeletal 19 (Cytokeratin-19) (CK-19) (Keratin-19) (K19) (Type I keratin Ka19)	Krt19	0.048363	0.611196	-0.611196	-1.07573	0.388023	-0.388023	-0.954362	0.677315	-0.677315	-1.4191	0.227163	-0.227163	-1.99789	0.336025	-0.336025	-2.07004	0.73858	-0.73858	-1.24479	0.496384	-0.496384	8.31101e-07	0.00136952	1.74118	0.748409	0.130257	-0.257556
D3Z9H1	Cerebellin 3 precursor (Similar to CBLN3 (Predicted))	Cbln3	-0.776445	0.656024	0.197964	-0.544356	0.346993	0.197363	-0.905299	0.594499	0.130431	-0.950199	0.648994	0.301205	-1.23412	1.00215	0.272965	-1.65189	1.11792	0.533974	-1.01038	0.727764	0.272317	1.69372e-09	7.02226e-08	1.73815	1.2827	0.0841249	0.299012
F1LPJ1	Protein tyrosine phosphatase, receptor type, M	Ptprm	0.185112	-0.187874	0.00276128	-0.931732	0.309746	0.621986	-0.0123467	0.101546	-0.0891994	-3.26493	0.40538	-0.40538	-2.80103	0.10446	-0.10446	-3.01232	-0.142832	0.142832	-1.63954	0.0984043	0.0280901	0.000466271	0.000552186	1.73795	1.66763	0.0515138	-0.344513
D4A1G1	Acylphosphatase (EC 3.6.1.7)	Acyp2	-1.78932	0.886048	0.903271	-0.806377	0.45876	0.340102	-0.976196	0.69253	0.317023	-1.23228	0.511746	0.780055	-0.744831	0.479203	0.313371	-1.00372	0.841387	0.218823	-1.09212	0.644946	0.478774	2.37395e-09	7.18333e-09	1.73707	1.57089	0.26702	-0.106473
A0A0A6YYM0	Long-chain-fatty-acid--CoA ligase 6	Acsl6	-1.43855	0.840843	0.597708	-0.905716	0.43348	0.528583	-1.108	0.856879	0.3567	-1.1089	0.771858	0.221341	-0.762991	0.563038	0.171371	-0.916018	0.693411	0.185676	-1.04003	0.693251	0.343563	2.92382e-11	3.06945e-10	1.73328	1.38359	0.302737	-0.101928
Q6P6R2	Dihydrolipoyl dehydrogenase, mitochondrial (EC 1.8.1.4) (Dihydrolipoamide dehydrogenase)	Dld	-1.50589	0.759504	0.760145	-0.911104	0.748871	0.240029	-1.04935	0.523227	0.508302	-1.28185	0.454289	0.835732	-0.792907	0.286769	0.449874	-1.27343	0.802214	0.44725	-1.13575	0.595812	0.540222	1.48537e-10	1.75292e-10	1.73157	1.67598	0.292936	-0.100966
G3V714	Neuroendocrine protein 7B2 (Secretory granule neuroendocrine protein 1)	Scg5	-1.528	0.623246	0.77703	-0.861612	0.670941	0.267114	-1.00319	0.514082	0.489108	-1.25301	0.412067	0.840944	-0.60455	0.521712	0.0828379	-1.60882	0.788079	0.820739	-1.1432	0.588354	0.546295	3.04632e-09	3.48836e-09	1.73155	1.68949	0.358383	0.0713648
D4ADS4	Microsomal glutathione S-transferase 3 (RCG46430)	Mgst3	-1.23761	0.670573	0.55384	-0.492887	0.251111	0.21687	-0.672019	0.298051	0.488758	-1.73468	1.31548	0.152085	-0.785143	0.303974	0.650367	-1.47348	1.12461	0.357772	-1.06597	0.660634	0.403282	1.16075e-07	7.18347e-07	1.7266	1.46925	0.585973	-0.00521915
P31720	Complement C1q subcomponent subunit A	C1qa	-1.19653	0.421633	0.738254	-0.648872	-0.183315	0.917397	-1.73957	0.746911	0.968562	-1.58382	0.749975	0.833846	-1.82378	0.310155	1.5511	-0.961459	0.359014	1.02223	-1.32567	0.400729	1.00523	4.32445e-08	7.8234e-10	1.7264	2.3309	0.155768	0.153196
B2RYW9	Fumarylacetoacetate hydrolase domain-containing protein 2 (EC 3.-.-.-)	Fahd2	-1.78959	0.861619	0.91561	-0.794465	0.736519	0.168664	-0.980186	0.555071	0.425115	-1.329	0.478748	0.753504	-0.790593	0.252969	0.564306	-1.26282	0.525379	0.64753	-1.15778	0.568384	0.579121	2.37619e-09	1.81549e-09	1.72616	1.7369	0.2941	0.119766
P32551	Cytochrome b-c1 complex subunit 2, mitochondrial (Complex III subunit 2) (Core protein II) (Ubiquinol-cytochrome-c reductase complex core protein 2)	Uqcrc2	-1.57791	0.727273	0.800512	-0.934595	0.578835	0.256813	-0.928145	0.513904	0.509096	-1.27549	0.517902	0.787266	-0.805237	0.35823	0.43969	-1.25736	0.868668	0.425203	-1.12979	0.594136	0.53643	1.61944e-10	1.97439e-10	1.72392	1.66622	0.425993	-0.0989269
G3V7Y3	ATP synthase subunit delta, mitochondrial (ATP synthase, H+ transporting, mitochondrial F1 complex, delta subunit, isoform CRA_b)	Atp5f1d	-1.50929	0.764592	0.785596	-0.903211	0.746808	0.168656	-0.897621	0.511833	0.426791	-1.20335	0.395825	0.885861	-0.932787	0.451296	0.486273	-1.27449	0.740456	0.480406	-1.12013	0.601802	0.538931	1.39839e-10	1.74203e-10	1.72193	1.65906	0.521121	-0.0341935
F1M7V4	Protein piccolo	Pclo	-1.57509	1.14549	0.751585	-0.873964	0.743727	0.274882	-1.50117	0.848874	0.545896	-0.748627	0.391938	0.356688	-0.627667	0.275933	0.351734	-1.13913	0.45725	0.681882	-1.07761	0.643869	0.493778	6.08743e-09	1.67923e-08	1.72148	1.57139	0.429542	-0.0528332
Q99MC0	Protein phosphatase 1 regulatory subunit 14A (17 kDa PKC-potentiated inhibitory protein of PP1) (Protein kinase C-potentiated inhibitor protein of 17 kDa) (CPI-17)	Ppp1r14a	-1.06976	0.510154	0.631011	-0.941448	-0.156354	0.939425	-1.04369	0.429331	0.614357	-2.58361	-0.171113	0.171113	-1.70838	-0.365113	0.365113	-2.22532	0.508385	-0.508385	-1.59537	0.125882	0.368772	3.677e-06	7.06153e-07	1.72125	1.96414	0.552691	-0.0296562
P18589	Interferon-induced GTP-binding protein Mx2 (Myxovirus resistance protein 2)	Mx2	-1.48956	0.800148	0.893477	-0.431739	0.499269	-0.256328	-0.991323	0.586169	0.434862	-1.22437	0.840341	0.384027	-1.44876	0.710716	0.738044	-1.07566	0.225647	0.850009	-1.11023	0.610381	0.507348	2.72686e-08	5.12794e-08	1.72062	1.61758	0.445378	-0.0492467
A0A0G2K0A0	Cytohesin 4 (Similar to cytohesin-4 (Predicted), isoform CRA_a)	Cyth4	-1.25909	0.586183	0.672909	-0.983653	-0.195742	1.17722	-1.31124	0.399231	0.912008	-1.75336	0.802599	1.03526	-1.61181	0.417989	1.19382	-1.16491	0.227226	0.937683	-1.34734	0.372914	0.98815	1.32505e-09	2.64988e-11	1.72026	2.33549	0.34169	0.112327
Q5M862	Coiled-coil domain-containing protein 134	Ccdc134	-1.22848	-0.0034754	0.0034754	-0.794096	-0.352848	0.352848	-0.956931	0.0471107	-0.0471107	-2.48949	0.125451	-0.125451	-2.09381	0.0739643	-0.0739643	-2.1849	0.680505	-0.680505	-1.62462	0.0951179	-0.0951179	1.30624e-06	4.27761e-06	1.71974	1.5295	0.410858	0.0522403
Q08877	Dynamin-3 (EC 3.6.5.5) (Dynamin, testicular) (T-dynamin)	Dnm3	-1.62967	0.829923	0.948699	-1.00121	0.590071	0.378599	-1.03185	0.581701	0.458863	-1.30398	0.473227	0.7836	-0.519209	0.187791	0.281673	-1.39739	0.772341	0.538888	-1.14722	0.572509	0.565054	2.90049e-09	2.55592e-09	1.71972	1.71227	0.372938	-0.0809373
A0A0G2K7M4	Apolipoprotein B receptor	Apobr	-2.02203	-0.112343	0.112343	-1.96758	-0.258868	0.258868	-2.51893	-0.209948	0.209948	-2.16453	-0.105403	0.105403	-0.0802338	-0.58845	0.668684	-2.89033	-0.0523487	0.0523487	-1.94061	-0.221227	0.234599	8.40797e-06	5.2568e-07	1.71938	2.1752	0.271046	-0.101119
D3ZKP9	Voltage-dependent calcium channel subunit alpha-2/delta-1	Cacna2d1	-0.794619	0.506978	0.287642	-0.67237	0.379255	0.257855	-0.522189	0.36827	0.312008	-1.99326	-0.0825968	0.0825968	-2.28646	0.307427	-0.307427	-2.27536	0.287162	-0.287162	-1.42404	0.294416	0.0575854	2.6477e-06	1.14778e-05	1.71846	1.48163	0.491517	-0.030209
D3Z9Z0	Ankyrin 1 (Ankyrin 1, erythroid)	Ank1	-1.46047	0.732464	0.689555	-1.05086	0.431488	0.658771	-1.26758	0.487417	0.788203	-1.30569	0.547984	0.618569	-0.795271	0.351508	0.407821	-1.09056	0.773671	0.359068	-1.16174	0.554089	0.586998	2.55476e-11	1.45494e-11	1.71583	1.74874	0.138918	0.225765
A0A0G2JVL6	NADH dehydrogenase [ubiquinone] 1 alpha subcomplex subunit 8	Ndufa8	-1.7426	0.878469	0.864132	-0.963811	0.896027	0.16631	-1.06467	0.647182	0.41749	-1.19569	0.406164	0.794233	-0.778591	0.175101	0.544996	-1.05882	0.485086	0.423082	-1.13403	0.581338	0.535041	2.26483e-09	2.67007e-09	1.71537	1.66907	0.421287	-0.0858991
Q4V8I7	Volume-regulated anion channel subunit LRRC8A (Leucine-rich repeat-containing protein 8A)	Lrrc8a	-3.2718	0.311203	-0.311203	-4	-0.124566	0.124566	-2.64584	0.103973	-0.103973	0.00674473	0.101549	-0.101549	-0.069228	0.0567843	-0.0567843	0.132235	-0.0152186	0.0152186	-1.64132	0.0722874	-0.0722874	0.00134286	0.00196576	1.7136	1.56903	0.292172	-0.103123
G3V6Y7	Caspase activity and apoptosis inhibitor 1	Caap1	-3.01465	0.848077	-0.848077	-3.60145	-0.425992	0.425992	-3.1001	0.623497	-0.623497	0.246307	-0.24879	0.0318033	0.107217	0.257007	-0.337405	-0.0422822	-0.177935	0.144311	-1.56749	0.145977	-0.201145	0.00174776	0.00472781	1.71347	1.36635	0.502531	0.035758
B5DEL5	Kelch-like 9 (Drosophila) (Kelch-like 9 (Drosophila) (Predicted)) (Kelch-like family member 9)	Klhl9	-1.16993	0.243084	-0.243084	-1.25976	-0.334351	0.334351	-1.25907	-0.211732	0.211732	-1.99326	1.33312	-1.33312	-1.66755	-0.081657	0.081657	-1.62947	0.353321	-0.353321	-1.4965	0.216965	-0.216965	2.80412e-06	4.83525e-05	1.71347	1.27954	0.379011	0.0524319
M0R7V3	MICOS complex subunit	Apoo	-1.6612	0.693744	1.02612	-1.21628	0.515248	0.555916	-1.07395	0.575719	0.465321	-0.987971	0.458931	0.532265	-0.619558	0.436955	0.12678	-1.12727	0.913583	0.313053	-1.11437	0.59903	0.503242	1.50755e-09	2.63221e-09	1.7134	1.61761	0.0447876	0.21735
D3ZCJ3	Major facilitator superfamily domain-containing 6 (Similar to expressed sequence AW212394 (Predicted))	Mfsd6	-1.31627	0.687272	0.628993	-1.01427	0.677477	0.336795	-1.08766	0.604142	0.483522	-1.98253	-0.0579192	0.0579192	-1.55776	-0.276674	0.276674	-1.74811	-0.0657031	0.0657031	-1.4511	0.261433	0.308268	3.08951e-08	1.88658e-08	1.71253	1.75937	0.0636306	-0.401238
A0A0G2K014	Lymphocyte cytosolic protein 1	Lcp1	-1.17871	0.493663	0.737392	-1.12142	-0.00979833	1.14547	-1.60599	0.542591	1.09418	-1.71295	0.765079	0.903592	-1.30539	0.157833	1.1351	-1.17348	0.225862	0.968126	-1.34966	0.362538	0.997311	2.19593e-10	4.69942e-12	1.71219	2.34697	0.0670411	0.526758
D4A3X6	Phospholipid-transporting ATPase (EC 7.6.2.1)	Atp8a2	-1.46482	0.684349	0.780472	-0.982994	0.629657	0.354333	-1.09745	0.568705	0.528748	-1.11703	0.736363	0.469105	-0.620603	0.31204	0.183493	-1.03221	1.02601	0.368598	-1.05252	0.659521	0.447458	2.08039e-10	8.68837e-10	1.71204	1.49998	0.00590173	0.780446
D4A518	DENN domain-containing 4A	Dennd4a	-2.24565	-0.113635	0.113635	-1.67807	0.134949	-0.134949	-2.51136	-0.215732	0.215732	-1.47438	-0.00572147	0.00572147	-1.60196	-0.0626963	0.0626963	-1.18889	-0.165956	0.165956	-1.78339	-0.0714654	0.0714654	3.95873e-09	1.18186e-09	1.71192	1.85485	0.245192	0.174709
Q9JJW3	ATP synthase membrane subunit DAPIT, mitochondrial (Diabetes-associated protein in insulin-sensitive tissues) (Up-regulated during skeletal muscle growth protein 5)	Atp5md	-1.84017	1.01739	0.822781	-1.33315	1.02219	0.428075	-0.911249	0.293282	0.70253	-0.795797	0.204034	0.449197	-0.878984	0.26624	0.63545	-1.10291	0.597982	0.379612	-1.14371	0.566853	0.569607	1.05866e-08	8.73619e-09	1.71056	1.71332	0.391516	-0.0877392
D3ZN61	Leucine-rich repeat LGI family, member 3 (Leucine-rich repeat LGI family, member 3 (Predicted), isoform CRA_b)	Lgi3	-1.24288	0.312176	0.923228	-1.28656	-0.044201	1.20843	-0.850188	0.138691	0.77773	-2.11683	-0.050773	0.050773	-1.99789	0.587658	-0.587658	-1.97739	-0.153411	0.153411	-1.57862	0.13169	0.420985	2.09841e-06	2.88776e-07	1.71031	1.99961	0.0553606	-0.229355
A0A0G2JXJ6	Tetratricopeptide repeat domain 7B	Ttc7b	-1.56983	0.832883	0.736951	-0.862234	0.778817	0.217624	-0.979013	0.483823	0.470102	-1.19176	0.464302	0.720376	-0.648193	0.367145	0.281049	-1.21026	0.856262	0.420778	-1.07688	0.630539	0.47448	5.01814e-10	1.39761e-09	1.70742	1.55136	0.0919654	0.395432
F1M9C3	B-Raf proto-oncogene, serine/threonine kinase	Braf	-1.02944	0.105282	-0.105282	-0.830075	0.234972	-0.234972	-0.867201	0.0688473	-0.0688473	-2.31115	-0.0453234	0.0453234	-2.16781	0.00346646	-0.00346646	-2.25848	0.397358	-0.397358	-1.57736	0.127434	-0.127434	4.23556e-07	2.43593e-06	1.7048	1.44993	0.31407	-0.18106
Q498R1	Methionine synthase reductase (MSR) (EC 1.16.1.8)	Mtrr	-3.9855	-0.0223106	0.0223106	-2.10188	0.471304	-0.471304	-3.5342	0.0909019	-0.0909019	0.0826028	-0.0527872	-0.0298156	-0.105776	0.122701	-0.043848	0.0212262	-0.0144532	-0.277134	-1.60392	0.099226	-0.148449	0.00138528	0.00286829	1.70315	1.45547	0.417254	-0.100146
Q5BKE0	Transcription initiation factor TFIID subunit 9 (RNA polymerase II TBP-associated factor subunit G) (Transcription initiation factor TFIID 31 kDa subunit) (TAFII-31) (TAFII31) (Transcription initiation factor TFIID 32 kDa subunit) (TAFII-32) (TAFII32)	Taf9	-0.461938	0.43861	-0.43861	-0.711239	0.192828	-0.192828	-0.39356	-0.175674	0.175674	-2.23917	0.194099	-0.194099	-2.22592	0.83488	-0.83488	-2.41796	0.263034	-0.263034	-1.4083	0.291296	-0.291296	1.78818e-05	0.000555298	1.69959	1.117	0.46332	-0.0671652
O35314	Secretogranin-1 (Chromogranin-B) (CgB) (Glucagonoma peptide) (Secretogranin-I) (SgI) [Cleaved into: PE-11; CCB peptide short form; CCB peptide long form]	Chgb	-2.04014	1.01192	1.02036	-1.10496	0.660423	0.352127	-1.25834	0.570152	0.658735	-0.940567	0.35163	0.588937	-0.413715	0.430772	0.0293384	-0.919317	0.46546	0.493723	-1.11284	0.581726	0.52387	8.63306e-08	1.14921e-07	1.69457	1.63671	0.0707683	-0.183909
G3V774	F-box only protein 2 (F-box protein 2)	Fbxo2	-1.73123	0.875207	0.842064	-0.616875	0.505301	0.136203	-0.861814	0.443488	0.311571	-1.08804	0.53585	0.596292	-0.750779	0.608817	0.141961	-1.34223	0.79968	0.618106	-1.06516	0.628057	0.441033	5.28031e-09	2.01893e-08	1.69322	1.50619	0.434887	-0.0799198
F7EUJ8	C1q and TNF related 4	C1qtnf4	-0.415237	0.0516847	0.363552	-0.117076	0.14667	-0.0295935	-0.167871	0.360825	-0.192954	-2.63308	0.228245	-0.228245	-2.95631	-0.154465	0.154465	-2.94328	0.286687	-0.286687	-1.53881	0.153274	-0.0365771	0.000271658	0.00057384	1.69208	1.50223	0.29876	-0.128625
P20788	Cytochrome b-c1 complex subunit Rieske, mitochondrial (EC 7.1.1.8) (Complex III subunit 5) (Cytochrome b-c1 complex subunit 5) (Liver regeneration-related protein LRRGT00195) (Rieske iron-sulfur protein) (RISP) (Rieske protein UQCRFS1) (Ubiquinol-cytochrome c reductase iron-sulfur subunit) [Cleaved into: Cytochrome b-c1 complex subunit 9 (Su9) (Subunit 9) (8 kDa subunit 9) (Complex III subunit IX…	Uqcrfs1	-1.59255	0.799164	0.775733	-0.97018	0.796	0.086346	-0.965757	0.570299	0.505782	-1.12797	0.505026	0.60595	-0.668833	0.321139	0.441321	-1.15638	0.663988	0.647927	-1.08028	0.609269	0.51051	3.9173e-10	6.91263e-10	1.68955	1.59079	0.559903	0.0252104
P29419	ATP synthase subunit e, mitochondrial (ATPase subunit e) (ATP synthase membrane subunit e)	Atp5me	-1.74775	0.978414	0.82437	-0.290658	0.623214	-0.549055	-0.82676	0.481854	0.443001	-1.21379	0.505189	0.797362	-0.749653	0.610404	0.22256	-1.19111	0.916816	0.274518	-1.00329	0.685982	0.335459	2.77706e-07	3.62816e-06	1.68927	1.33874	0.363454	-0.0745761
A0A0G2JZH8	Dihydrolipoamide acetyltransferase component of pyruvate dehydrogenase complex (EC 2.3.1.-)	Pdhx	-1.6379	0.886754	0.659465	-0.933435	0.745793	0.26409	-0.988401	0.539092	0.469743	-1.26629	0.584091	0.730592	-0.630905	0.220668	0.460347	-1.09137	0.597487	0.474255	-1.09138	0.595648	0.509748	5.28321e-10	8.56276e-10	1.68703	1.60113	0.00547406	0.634773
Q63475	Receptor-type tyrosine-protein phosphatase N2 (R-PTP-N2) (EC 3.1.3.-) (EC 3.1.3.48) (PTP NE-6) (PTPNE6) (Phogrin) [Cleaved into: IA-2beta60]	Ptprn2	-1.50691	0.87616	0.764739	-0.872472	0.603421	0.293929	-1.03264	0.444224	0.512557	-0.966768	0.611945	0.401996	-0.698296	0.437696	0.41767	-1.30365	0.733833	0.616638	-1.06345	0.61788	0.501255	1.10082e-10	2.09149e-10	1.68133	1.56471	0.406499	-0.0558159
G3V6H5	Mitochondrial 2-oxoglutarate/malate carrier protein (Solute carrier family 25 (Mitochondrial carrier; oxoglutarate carrier), member 11, isoform CRA_b)	Slc25a11	-1.33927	0.676018	0.663252	-1.18648	0.451711	0.728779	-1.14983	0.663716	0.565254	-1.36666	0.724466	0.527613	-0.641909	0.146343	0.548745	-0.979632	0.758677	0.228501	-1.11063	0.570155	0.543691	1.74982e-10	1.70874e-10	1.68079	1.65432	0.481324	-0.0467317
Q4V8H8	EH domain-containing protein 2	Ehd2	-0.831736	0.754993	0.157892	-1.16234	1.05269	0.189417	-0.958576	0.562286	0.43427	-0.878429	0.529124	0.260336	-1.0256	0.743216	0.381438	-0.983835	0.579818	0.500985	-0.973419	0.703688	0.320723	3.91151e-12	5.14386e-11	1.67711	1.29414	0.0116619	-0.563189
G3V8V3	Alpha-1,4 glucan phosphorylase (EC 2.4.1.1)	Pygm	-1.02862	0.63451	0.317645	-1.07166	0.211202	0.894009	-1.25699	0.962254	0.30584	-1.27769	1.03819	0.267938	-0.991486	0.5258	0.49814	-0.751325	0.312913	0.343964	-1.06296	0.614144	0.437923	8.28631e-10	2.91745e-09	1.67711	1.50088	0.0207999	-0.400175
P11951	Cytochrome c oxidase subunit 6C-2 (Cytochrome c oxidase polypeptide VIc-2)	Cox6c2	-1.50299	0.760643	0.742347	-1.18792	1.04018	0.198435	-1.09276	0.45988	0.612894	-1.02482	0.143521	0.70291	-0.951524	0.318261	0.557735	-1.00862	0.569759	0.408988	-1.12811	0.548708	0.537218	4.3279e-10	3.88717e-10	1.67681	1.66532	0.217283	0.0912252
Q6AXM5	Choline/ethanolaminephosphotransferase 1 (EC 2.7.8.1) (EC 2.7.8.2)	Cept1	-1.51042	-0.0183801	0.0183801	-0.967579	-0.049874	0.049874	-1.76236	0.0958283	-0.0958283	-2.01495	0.0541257	-0.0541257	-1.72225	0.0785878	-0.0785878	-1.58672	0.336229	-0.336229	-1.59405	0.0827528	-0.0827528	2.1277e-10	6.27783e-10	1.6768	1.51129	0.115911	0.332287
Q5FVI6	V-type proton ATPase subunit C 1 (V-ATPase subunit C 1) (Vacuolar proton pump subunit C 1)	Atp6v1c1	-1.67253	0.798225	0.902979	-1.05802	0.711596	0.487452	-1.02408	0.536661	0.574614	-1.31701	0.613277	0.750753	-0.49324	0.0854516	0.496651	-1.11172	0.633933	0.49885	-1.11277	0.56319	0.61855	2.23043e-09	1.2117e-09	1.67596	1.73132	0.146426	-0.143146
M0R582	Non-specific serine/threonine protein kinase (EC 2.7.11.1)	Sgk3	-2.44945	0.17442	-0.17442	-2.43706	-0.0732289	0.0732289	-2.48888	0.170292	-0.170292	-0.258161	0.241294	0.0168676	-0.424355	0.407277	0.0170779	-0.587108	0.490092	0.0970168	-1.44084	0.235024	-0.0234202	3.38603e-05	0.000133777	1.67586	1.41741	0.337804	0.12021
D4ADV4	Sodium-driven chloride bicarbonate exchanger	Scl4a10	-0.540188	0.681833	-0.141645	-1.47745	0.618069	0.859386	-0.867192	0.420339	0.446853	-0.810953	0.638914	0.172039	-2.0059	1.13205	0.873854	-0.215107	0.617335	-0.617335	-0.986133	0.684756	0.265525	3.30418e-06	5.38499e-05	1.67089	1.25166	0.532205	-0.0316658
G3V9J9	Mitogen-activated protein kinase 4	Mapk4	-0.964021	0.192683	-0.192683	-1.26961	0.0402229	-0.0402229	-1.26542	0.0105241	-0.0105241	-2.37986	-0.175351	0.175351	-2.22592	0.173972	-0.173972	NA	NA	NA	-1.62097	0.0484102	-0.0484102	7.35881e-07	1.19946e-06	1.66938	1.57256	0.0142862	0.615236
G3V8C6	Steroid receptor RNA activator 1 (Steroid receptor RNA activator 1, isoform CRA_a)	Sra1	-1.01465	0.117651	-0.117651	-1.3614	0.299416	-0.299416	-1.28143	-0.307028	0.307028	-2.40829	-0.0749229	0.0749229	-2.47323	-0.426376	0.426376	-2.49492	-0.668214	0.668214	-1.83899	-0.176579	0.176579	1.86405e-06	1.61008e-07	1.66241	2.01557	0.481853	-0.0427617
A0A0G2K7G8	Suppressor of tumorigenicity 7 protein-like	St7l	NA	NA	NA	-2.67807	-0.063496	0.063496	-3.0227	0.255976	-0.255976	-0.557507	0.521276	-0.521276	-0.631107	-0.131004	0.131004	-0.742234	0.0971126	-0.0971126	-1.52632	0.135973	-0.135973	0.000240303	0.000726976	1.6623	1.39035	0.551764	0.0669942
O54715	V-type proton ATPase subunit S1 (V-ATPase subunit S1) (C7-1 protein) (V-ATPase Ac45 subunit) (V-ATPase S1 accessory protein) (Vacuolar proton pump subunit S1)	Atp6ap1	-1.17738	0.73604	0.441338	-0.796641	0.0953932	0.701248	-0.953536	0.134649	0.818887	-1.50092	0.758365	-0.758365	-1.7015	-0.179545	0.179545	-2.25012	0.0282918	-0.0282918	-1.39668	0.262199	0.225727	2.54704e-06	2.85845e-06	1.65888	1.62241	0.567707	0.00953847
Q8SEZ5	Cytochrome c oxidase subunit 2	Mt-co2	-1.32033	0.622578	0.697751	-1.12696	0.71033	0.387111	-1.03029	0.517828	0.450856	-1.22647	0.488343	0.597732	-0.869838	0.364169	0.509235	-1.11026	0.564598	0.54566	-1.11402	0.544641	0.531391	1.05081e-12	7.37951e-13	1.65866	1.64541	0.552492	0.0214988
Q4V882	Epsin-3 (EPS-15-interacting protein 3)	Epn3	-2.94286	0.232547	-0.232547	-3.10188	-0.0122677	0.0122677	-2.822	-0.0260883	0.0260883	-0.231208	0.0926032	-0.0926032	-0.27619	0.0194971	-0.0194971	-0.153367	0.118057	-0.118057	-1.58792	0.0707246	-0.0707246	0.00037956	0.000629927	1.65864	1.51719	0.458636	-0.103749
Q09073	ADP/ATP translocase 2 (ADP,ATP carrier protein 2) (Adenine nucleotide translocator 2) (ANT 2) (Solute carrier family 25 member 5) [Cleaved into: ADP/ATP translocase 2, N-terminally processed]	Slc25a5	-1.61528	0.751498	0.911077	-0.659854	0.749047	-0.160735	-0.945851	0.644073	0.481139	-1.40151	0.594598	0.72661	-0.631513	0.284476	0.350369	-0.87627	0.76249	0.141666	-1.02171	0.63103	0.408354	2.34018e-08	1.24491e-07	1.65274	1.43007	0.503763	-0.0496324
R9PXW2	Deleted.		-1.40035	0.894233	0.486879	-0.741533	0.547857	0.2544	-0.844556	0.487591	0.615081	-1.0042	0.338069	0.666136	-0.696527	0.871394	0.332869	-1.43322	0.6366	0.796623	-1.02006	0.629291	0.525331	7.75088e-10	1.47427e-09	1.64936	1.5454	0.390297	-0.0867271
F1M1A6	Similar to potassium channel tetramerisation domain-containing 12b	LOC681355	-0.894321	0.623088	0.374159	-0.716694	-0.112189	1.01211	-1.00196	0.422248	0.649734	-1.82462	1.10568	0.718937	-1.24056	0.4577	0.782862	-1.26441	0.445627	0.657872	-1.1571	0.490359	0.699279	2.44531e-08	4.47936e-09	1.64745	1.85637	0.580231	-0.00720985
F1LMM5	Arachidonate 5-lipoxygenase	Alox5	-1.03571	0.70689	0.210251	-0.789557	0.159857	0.606163	-1.42866	0.823891	0.666698	-1.13002	0.962353	0.210663	-0.819716	0.482182	0.30203	-1.04354	0.497278	0.504116	-1.0412	0.605409	0.416653	4.33192e-10	1.68888e-09	1.64661	1.45785	0.5801	0.00648155
G3V792	Cytoplasmic dynein 1 intermediate chain 1 (Dynein cytoplasmic 1 intermediate chain 1, isoform CRA_c) (Dynein cytoplasmic 1 intermediate chain 1A)	Dync1i1	-1.55241	0.772716	0.776971	-0.876871	0.734587	0.179333	-1.20003	0.600691	0.436188	-1.02521	0.45981	0.55017	-0.511362	0.166787	0.284583	-1.26237	0.716661	0.541321	-1.07137	0.575209	0.461428	1.8241e-09	3.82674e-09	1.64658	1.5328	0.467234	0.0463099
Q8K3M6	ERC protein 2 (CAZ-associated structural protein 1) (CAST1) (Cast) (Cytomatrix protein p110)	Erc2	-1.80331	0.96368	0.839631	-1.40941	0.985643	0.479044	-1.16013	0.712371	0.464243	-0.71903	0.14555	0.867941	-0.655933	0.121471	0.578382	-0.992025	0.205465	1.01123	-1.12331	0.522363	0.706746	7.01958e-08	1.584e-08	1.64567	1.83005	0.480734	-0.0453692
P11275	Calcium/calmodulin-dependent protein kinase type II subunit alpha (CaM kinase II subunit alpha) (CaMK-II subunit alpha) (EC 2.7.11.17)	Camk2a	-1.97752	1.00868	0.952707	-0.788216	0.164898	0.660872	-1.09871	0.692231	0.387427	-1.21876	0.574019	0.644738	-0.666749	0.381953	0.284796	-0.754388	0.534297	0.501732	-1.08406	0.559347	0.572045	4.09435e-08	3.18312e-08	1.6434	1.6561	0.510613	0.0506731
Q3MIE0	Enoyl-CoA hydratase domain-containing protein 3, mitochondrial	Echdc3	-0.972462	0.641394	0.223459	-0.827386	0.746544	0.0808421	-0.907864	0.393966	0.413863	-0.823607	0.48992	0.333686	-1.55419	0.773918	0.780268	-0.702609	1.02267	-0.320059	-0.964685	0.678068	0.25201	6.27335e-09	2.40937e-07	1.64275	1.2167	0.396408	0.0571343
Q5RKI3	DNA polymerase lambda (Pol Lambda) (EC 2.7.7.7) (EC 4.2.99.-)	Poll	-3.848	0.263361	-0.263361	NA	NA	NA	-4.73124	0.224588	-0.224588	0.0126067	0.285559	-0.298166	0.144878	-0.138356	-0.0065221	0.35371	-0.492637	0.138927	-1.61361	0.0285031	-0.130742	0.00883885	0.0110299	1.64211	1.48287	0.190414	0.171285
F1LPG5	NADH:ubiquinone oxidoreductase subunit B4	Ndufb4	-1.43512	0.801344	0.675451	-0.978662	0.80168	0.141037	-0.854921	0.480304	0.387732	-1.04846	0.47149	0.492117	-0.835168	0.441814	0.393354	-0.867658	0.825155	0.118156	-1.00333	0.636964	0.367975	9.77169e-11	6.89732e-10	1.6403	1.37131	0.230991	-0.186043
A0A0G2JTH4	Leukocyte surface antigen CD47	Cd47	-1.32757	0.713351	0.614217	-1.7465	0.680526	1.06597	-1.71877	0.650993	0.914103	-0.95932	0.749935	0.0998611	-0.228785	-0.124432	0.388661	-0.587598	0.60185	0.225113	-1.09476	0.545371	0.551321	9.82888e-07	8.13753e-07	1.64013	1.64608	0.489765	-0.0548851
Q63355	Unconventional myosin-Ic (Myosin I beta) (MMI-beta) (MMIb) (Myosin heavy chain myr 2)	Myo1c	-0.69652	0.545867	0.191341	-0.9661	0.865947	0.224084	-0.883826	0.559865	0.400155	-1.17442	0.694191	0.504817	-1.26369	0.670522	0.600414	-0.965779	0.545432	0.344733	-0.991722	0.646971	0.37759	1.04013e-11	5.43733e-11	1.63869	1.36931	0.269992	-0.132485
P81155	Voltage-dependent anion-selective channel protein 2 (VDAC-2) (B36-VDAC) (Outer mitochondrial membrane protein porin 2)	Vdac2	-1.5621	0.800784	0.775008	-1.07943	0.694605	0.343288	-1.17403	0.571725	0.59412	-1.01038	0.141965	0.856387	-0.802758	0.284261	0.497907	-0.850087	0.852994	0.0414984	-1.0798	0.557722	0.518035	3.34724e-09	3.83155e-09	1.63752	1.59783	0.178184	0.208262
G3V741	Phosphate carrier protein, mitochondrial (Solute carrier family 25 (Mitochondrial carrier; adenine nucleotide translocator), member 3, isoform CRA_c)	Slc25a3	-1.64794	0.756049	0.869288	-1.0201	0.625409	0.463193	-1.03692	0.524544	0.490712	-1.12333	0.380566	0.722433	-0.690868	0.260516	0.439783	-1.00548	0.738453	0.281481	-1.08744	0.54759	0.544482	5.53086e-10	4.72801e-10	1.63503	1.63192	0.597537	-0.00115865
Q9ERH3	WD repeat-containing protein 7 (TGF-beta resistance-associated protein TRAG)	Wdr7	-1.50503	0.779644	0.765892	-0.77666	0.720592	0.161834	-0.936985	0.576962	0.390027	-1.13329	0.571386	0.633061	-0.421659	0.286281	0.215785	-1.28756	0.812959	0.453761	-1.0102	0.624637	0.436727	2.97812e-09	1.21647e-08	1.63484	1.44692	0.548623	-0.0332218
Q5BJX5	Protein FAM110B	Fam110b	-2.80918	-0.210065	0.210065	-2.01649	-0.341579	0.341579	-2.32724	-0.227215	0.227215	-0.804316	0.209884	-0.209884	-1.02342	0.303639	-0.303639	-1.01941	0.0555157	-0.0555157	-1.66668	-0.0349699	0.0349699	4.39251e-06	2.4246e-06	1.63171	1.70165	0.490127	-0.106517
G3V627	RT1 class Ib, locus M3, gene 1 (RT1 class Ib, locus M3, isoform CRA_a)	RT1-M3-1	-2.05193	-0.179147	0.179147	-1.2115	-0.0531849	0.0531849	-2.02809	0.0937816	-0.0937816	-1.54364	0.0405958	-0.0405958	-1.32828	0.039629	-0.039629	-1.535	0.149329	-0.149329	-1.61641	0.0151673	-0.0151673	2.03278e-10	2.04122e-10	1.63158	1.60124	0.538322	-0.0187758
O88754	Epsilon 3 globin (Globin b2) (Hemoglobin subunit gamma 1) (Hemoglobin, gamma A) (RCG39434, isoform CRA_a)	Hbg1	-1.78441	1.04173	0.742677	-1.32559	0.36598	0.959613	-1.6659	0.713941	0.763751	-0.816846	0.44521	0.449383	-0.109821	0.0265129	-0.0356861	-0.985982	0.503222	0.129224	-1.11476	0.5161	0.501494	1.20052e-06	1.15838e-06	1.63086	1.61625	0.286201	-0.0903809
F7F7H4	Uncharacterized protein		-1.21511	0.578624	0.634381	-0.960883	0.0727852	0.819834	-1.58758	0.533926	1.00935	-1.44721	0.800448	0.646761	-1.07414	0.145787	0.910435	-0.937121	0.428272	0.649476	-1.20367	0.42664	0.778373	4.15153e-10	3.29645e-11	1.63031	1.98205	0.559984	-0.028154
Q9R0I8	Phosphatidylinositol 5-phosphate 4-kinase type-2 alpha (EC 2.7.1.149) (1-phosphatidylinositol 5-phosphate 4-kinase 2-alpha) (Diphosphoinositide kinase 2-alpha) (PIPK2 alpha) (Phosphatidylinositol 5-phosphate 4-kinase type II alpha) (PI(5)P 4-kinase type II alpha) (PIP4KII-alpha) (PtdIns(5)P-4-kinase isoform 2-alpha)	Pip4k2a	-1.31872	0.593966	0.652113	-0.951801	0.186612	0.84625	-1.58493	0.620962	0.887257	-1.88764	0.842514	0.951012	-0.760177	-0.0296092	1.10574	-0.907148	0.149711	0.84605	-1.23507	0.394026	0.881404	2.1272e-08	6.25799e-10	1.6291	2.11647	0.197702	-0.177641
F7FJQ3	NPC intracellular cholesterol transporter 2 (Niemann Pick type C2)	Npc2	-1.52973	0.497347	1.03238	-1.05928	-0.262497	1.32178	-1.46909	0.741859	0.698222	-1.73246	0.127412	1.56005	-1.39357	0.187482	1.40373	-1.20568	0.0817098	1.35951	-1.3983	0.228886	1.22928	7.23581e-09	1.67613e-11	1.62719	2.62758	0.500362	0.0517897
B5DEL8	NADH dehydrogenase (Ubiquinone) Fe-S protein 5 (RCG31129, isoform CRA_b) (RCG31129-like)	Ndufs5	-1.65085	0.717819	0.938694	-1.06202	0.615277	0.379473	-1.0307	0.534457	0.57105	-1.04835	0.307373	0.906628	-0.655483	0.26522	0.506458	-1.15346	0.720485	0.561107	-1.10015	0.526772	0.643902	8.41562e-10	2.94316e-10	1.62692	1.74405	0.442121	0.057492
A0A0G2K1G8	Solute carrier family 7, member 14	Slc7a14	-1.64042	0.919609	0.720816	-1.61656	0.66723	0.495889	-1.88137	0.718559	0.735668	-1.25521	-0.243743	0.243743	-0.302	-0.12065	0.12065	-0.977389	0.142585	-0.142585	-1.27883	0.347265	0.362363	1.69454e-06	1.32631e-06	1.62609	1.64119	0.191754	-0.209621
Q9Z158	Syntaxin-17	Stx17	-0.00114703	0.501816	-0.0837041	-0.217464	0.0712763	0.110064	-0.27692	0.247163	0.140945	-3.01495	-0.0177253	0.0177253	-2.62133	-0.149587	0.149587	-3.1929	-0.229716	0.229716	-1.55412	0.0705378	0.0940556	0.000567036	0.000454937	1.62465	1.64817	0.404341	0.0678153
D3ZQD3	Oxoglutarate dehydrogenase-like	Ogdhl	-1.70114	0.683041	1.00069	-1.06133	0.661848	0.345336	-1.17325	0.565837	0.563404	-1.24547	0.408597	0.778508	-0.55626	0.177444	0.403467	-1.00534	0.496597	0.595243	-1.1238	0.498894	0.614441	2.63802e-09	9.06059e-10	1.62269	1.73824	0.0258579	0.413558
Q5BJY9	Keratin, type I cytoskeletal 18 (Cytokeratin-18) (CK-18) (Keratin-18) (K18)	Krt18	-0.219712	0.667449	-0.515024	-1.47532	0.736251	0.739067	-0.854409	0.408069	0.42167	-0.670878	0.910764	-0.329121	-1.97663	1.4669	0.606811	0.129119	0.477541	-0.616803	-0.844638	0.777829	0.0511001	2.22633e-05	0.00184568	1.62247	0.895738	0.19988	-0.209791
P06685	Sodium/potassium-transporting ATPase subunit alpha-1 (Na(+)/K(+) ATPase alpha-1 subunit) (EC 7.2.2.13) (Sodium pump subunit alpha-1)	Atp1a1	-1.14139	0.764394	0.423242	-1.06859	0.580575	0.530422	-0.936411	0.534945	0.3868	-0.812274	0.545578	0.295591	-1.37961	0.820909	0.56871	-0.513319	0.633373	-0.106402	-0.975265	0.646629	0.349727	3.23608e-10	3.46998e-09	1.62189	1.32499	0.594996	0.0019109
D3ZNW5	Neurofascin (Neurofascin, isoform CRA_e)	Nfasc	-1.71601	0.404164	1.28656	-1.04776	-0.0985834	1.21161	-1.22776	0.450083	0.794299	-0.694578	0.128068	0.530457	-1.36737	1.4126	-0.0763222	-1.1444	0.226192	0.95736	-1.19965	0.42042	0.783994	1.21592e-06	9.05154e-08	1.62007	1.98364	0.148409	0.182664
G3V6P2	Dihydrolipoamide S-succinyltransferase (E2 component of 2-oxo-glutarate complex), isoform CRA_a (Dihydrolipoyllysine-residue succinyltransferase component of 2-oxoglutarate dehydrogenase complex, mitochondrial)	Dlst	-1.15068	0.615824	0.547375	-1.09452	0.745187	0.291106	-0.991953	0.418228	0.585598	-1.22852	0.355006	0.861093	-0.816806	0.311577	0.537744	-1.28014	0.711695	0.422188	-1.09377	0.526253	0.540851	2.9137e-11	1.9034e-11	1.62002	1.63462	0.425987	0.0457498
A0A0G2K946	SPARC/osteonectin, cwcv and kazal-like domains proteoglycan 2 (Sparc/osteonectin, cwcv and kazal-like domains proteoglycan 2 (Predicted))	Spock2	-1.10578	0.578085	0.527691	-0.855061	0.447573	0.407488	-1.00209	0.923435	0.237096	-0.978321	0.53378	0.506636	-0.976607	0.587374	0.389233	-1.00505	0.725961	0.394552	-0.98715	0.632701	0.410449	9.51044e-13	3.03156e-12	1.61985	1.3976	0.175121	-0.116228
Q6PCU0	ATP synthase subunit gamma	Atp5f1c	-1.66152	0.75373	0.912609	-1.12165	0.824011	0.285796	-1.058	0.57576	0.464598	-1.08686	0.408852	0.760091	-0.592009	0.187538	0.37565	-0.891475	0.550335	0.339514	-1.06859	0.550038	0.523043	3.38084e-09	3.4953e-09	1.61862	1.59163	0.0916342	-0.312743
Q32WR5	Biogenesis of lysosome-related organelles complex-1 subunit 2 (BLOC-1 subunit 2) (Spinal cord-expressed protein 1)	Bloc1s2	-1.01097	-0.111158	0.111158	-1.26961	-0.249613	0.249613	-0.633461	-0.164539	0.164539	-2.1706	0.349372	-0.349372	-2.78639	-0.157321	0.157321	-2.58672	-0.422384	0.422384	-1.74296	-0.125941	0.125941	8.86472e-06	1.59603e-06	1.61702	1.8689	0.323549	0.107425
P63031	Mitochondrial pyruvate carrier 1 (Apoptosis-regulating basic protein) (Brain protein 44-like protein)	Mpc1	-1.48822	0.765782	0.722436	-0.991025	0.690206	0.300819	-0.960032	0.487507	0.472524	-1.05468	0.727535	0.523838	-0.508409	0.0781813	0.430228	-1.15813	0.790458	0.288142	-1.02675	0.589945	0.456331	1.1578e-09	2.94472e-09	1.61669	1.48308	0.597537	0.000799135
P10818	Cytochrome c oxidase subunit 6A1, mitochondrial (Cytochrome c oxidase polypeptide VIa-liver)	Cox6a1	-1.50939	0.835396	0.854493	-0.809548	0.538782	0.206343	-1.05245	0.527034	0.718412	-0.975299	0.500857	0.628006	-0.633811	0.47663	0.363634	-1.11066	0.726698	0.383966	-1.01519	0.600899	0.525809	4.43347e-10	6.81061e-10	1.61609	1.541	0.0283705	0.335577
G3V9A3	RCG31390 (Stratifin)	Sfn	0.0303036	0.264681	-0.356795	-0.393771	0.327692	0.0556184	-0.821246	1.98364	-1.16239	-1.91469	0.178106	-0.178106	-1.9159	0.154346	-0.154346	-1.3272	0.444319	-0.444319	-1.05708	0.558797	-0.373389	5.05334e-05	0.00850602	1.61588	0.683693	0.084096	0.334754
Q99ND8	Ppm1b protein (Protein phosphatase 1B) (Protein phosphatase 1B, magnesium dependent, beta isoform, isoform CRA_e) (Protein phosphatase 1B2 53 kDa isoform)	Ppm1b	-3.65208	-0.0585669	0.0585669	-3.50524	0.0235187	-0.0235187	-3.51893	0.0712886	-0.0712886	0.330824	0.129249	-0.129249	0.57578	-0.261971	0.261971	0.00873834	0.024583	-0.024583	-1.62682	-0.0119832	0.0119832	0.0035161	0.00294447	1.61483	1.6388	0.452514	0.220695
P29826	Rano class II histocompatibility antigen, B-1 beta chain (RT1 class II histocompatibility antigen, B-1 beta chain) (RT1.B-beta(1))	RT1-Bb	-1.1424	0.535066	0.503486	-0.94546	0.429687	0.520014	-1.59475	0.81745	0.765208	-0.810215	0.264914	0.545301	-1.08585	0.586924	0.49893	-0.922958	0.545981	0.376977	-1.08361	0.530004	0.534986	9.08637e-11	6.88115e-11	1.61361	1.61859	0.356178	0.0746514
M0R8V0	UHRF1-binding protein 1-like	Uhrf1bp1l	0.0952981	0.0245568	-0.0534518	0.0892583	0.0240416	-0.0546158	0.0382912	-0.000456894	-0.0378343	-3.37284	0.157998	-0.157998	-3.37135	0.279913	-0.279913	-2.90339	-0.231125	0.231125	-1.57079	0.042488	-0.0587814	0.0015831	0.00201884	1.61328	1.51201	0.00623833	0.466773
O88788	Putative Dol-P-Glc:Glc(2)Man(9)GlcNAc(2)-PP-Dol alpha-1,2-glucosyltransferase (EC 2.4.1.256) (Alpha-1,2-glucosyltransferase ALG10-A) (Alpha-2-glucosyltransferase ALG10-B) (Asparagine-linked glycosylation protein 10 homolog B) (Potassium channel regulator 1)	Alg10b	-4.07477	-0.540148	0.540148	NA	NA	NA	-4.11151	-0.130907	0.130907	0.436084	0.0587629	-0.494847	-0.635649	0.379806	0.255842	-0.0285292	-0.11562	0.144149	-1.68287	-0.0696212	0.11524	0.00692157	0.00403742	1.61325	1.79811	0.279249	0.114056
A0A0G2JXA1	Rab3 GTPase-activating protein catalytic subunit	Rab3gap1	-2.09798	-0.0933201	0.0933201	-1.85952	0.0508297	-0.0508297	-1.9855	-0.219039	0.219039	-1.3078	0.0891756	-0.0891756	-1.42706	-0.0995828	0.0995828	-1.29243	-0.023699	0.023699	-1.66171	-0.0492726	0.0492726	2.74705e-10	1.09457e-10	1.61244	1.71099	0.547053	0.0521777
Q9WU70	Syntaxin-binding protein 5 (Lethal(2) giant larvae protein homolog 3) (Tomosyn-1)	Stxbp5	-1.2106	0.587852	0.690036	-0.852903	0.510856	0.257535	-0.93159	0.571017	0.360572	-1.37712	0.699456	0.461119	-0.519201	0.332499	0.129098	-1.11415	0.967306	0.208461	-1.00093	0.611498	0.351137	5.69327e-10	4.53983e-09	1.61243	1.35206	0.15064	-0.263104
A0A0G2KAM4	Fascin	Fscn1	-2.37197	0.0512425	-0.0512425	-1.26961	0.365202	-0.365202	-1.97505	-0.323238	0.323238	-1.0095	-0.383957	0.383957	-0.718774	1.31178	-1.31178	-0.730552	0.566918	-0.566918	-1.34591	0.264657	-0.264657	4.34231e-05	0.0008768	1.61056	1.08125	0.218481	-0.16901
B5DFJ2	Fam3a protein (Family with sequence similarity 3, member A) (Similar to RIKEN cDNA 1810037C20 (Predicted))	Fam3a	-3.01465	-0.0392902	0.0392902	-3.2115	-0.0139813	0.0139813	-3.14627	0.0223425	-0.0223425	-0.181721	0.173539	0.0081822	0.0900736	-0.111914	0.0218403	-0.160953	-0.00948883	0.170442	-1.60417	0.00353451	0.0385656	0.000954385	0.00073806	1.60771	1.64274	0.595316	-0.00145665
Q1M168	Caytaxin	Atcay	-1.44618	0.741902	0.778861	-0.909008	0.732693	0.229597	-0.703176	0.382956	0.269171	-0.895531	0.366345	0.194353	-0.22288	0.828203	-0.355861	-1.12895	1.27774	0.049652	-0.884286	0.72164	0.194296	1.02459e-07	9.09778e-06	1.60593	1.07858	0.280905	-0.0830459
P11980	Pyruvate kinase PKM (EC 2.7.1.40) (Pyruvate kinase muscle isozyme)	Pkm	-1.73222	0.704776	0.996291	-0.702117	0.540929	0.119507	-0.953917	0.820603	0.301185	-0.90949	0.316736	0.654265	-0.735601	0.213319	0.450206	-1.19884	0.804953	0.393882	-1.0387	0.566886	0.485889	1.60177e-08	2.66199e-08	1.60558	1.52459	0.101423	-0.224688
Q63357	Unconventional myosin-Id (Myosin heavy chain myr 4)	Myo1d	-0.892564	0.249671	0.610476	-1.38039	0.51425	0.838557	-0.949627	0.425827	0.552771	-1.02039	0.651032	0.357641	-1.39161	0.874668	0.382618	-0.922029	0.334975	0.664993	-1.09277	0.508404	0.567843	1.56312e-10	8.16291e-11	1.60117	1.66061	0.0523049	-0.219337
B5DEZ8	Plexin domain containing 2 (Predicted) (Plexin domain-containing 2)	Plxdc2	-2.94286	-0.00629868	0.00629868	-2.84472	-0.661695	0.661695	-2.58099	-0.328312	0.328312	-0.41789	0.254678	0.163212	-0.535829	-0.198962	0.734791	-1.27536	-0.0556806	0.0556806	-1.76627	-0.166045	0.324998	0.000111266	7.59461e-06	1.60023	2.09127	0.00568625	0.516783
O88801	Homer protein homolog 2 (Homer-2) (Cupidin) (VASP/Ena-related gene up-regulated during seizure and LTP 2) (Vesl-2)	Homer2	-1.19056	0.251499	-0.251499	-1.34049	-0.0899099	0.0899099	-1.03351	-0.285264	0.285264	-2.24556	0.0722732	-0.0722732	-1.99789	-0.0270576	0.0270576	-2.04089	-0.177175	0.177175	-1.64148	-0.0426058	0.0426058	2.89855e-08	1.28321e-08	1.59888	1.68409	0.484257	0.0435414
B0BMU8	Musculoskeletal, embryonic nuclear protein 1	Mustn1	-0.996361	0.558653	-0.558653	-0.309684	0.321583	-0.321583	-1.05261	0.032854	-0.032854	-1.44257	0.944926	0.497646	-1.34274	0.678732	0.664008	-1.39438	0.506487	0.887896	-1.08973	0.507206	0.18941	1.07359e-06	1.08466e-05	1.59693	1.27914	0.481932	-0.0413552
P49803	Regulator of G-protein signaling 7 (RGS7)	Rgs7	-1.0718	0.560448	0.543716	-0.375514	0.204945	0.210367	-0.710026	0.257861	0.49161	-2.09356	0.191201	-0.191201	-2.00635	-0.171627	0.171627	-1.90996	0.360254	-0.360254	-1.3612	0.233847	0.144311	3.0147e-06	4.99166e-06	1.59505	1.50551	0.309803	0.140508
Q5XIS9	Serine/threonine-protein kinase D2 (EC 2.7.11.13) (nPKC-D2)	Prkd2	-2.31319	0.020287	-0.020287	-3.29084	0.303039	-0.303039	-3.10217	-0.421064	0.421064	-0.107148	0.315201	0.154309	-0.0843664	0.220365	-0.0962027	0.0954076	0.325924	-0.505489	-1.46705	0.127292	-0.0582741	0.000981727	0.00180897	1.59434	1.40878	0.103412	0.246088
G3V936	Citrate synthase	Cs	-1.56208	0.749088	0.800491	-0.868391	0.635177	0.231816	-0.915622	0.536993	0.379902	-1.34079	0.468531	0.857387	-0.573452	0.141705	0.451189	-1.09844	0.662947	0.368183	-1.0598	0.532407	0.514828	3.68271e-09	3.55292e-09	1.5922	1.57462	0.160094	0.244128
B0BNE6	NADH dehydrogenase (Ubiquinone) Fe-S protein 8 (Predicted), isoform CRA_a (NADH:ubiquinone oxidoreductase core subunit S8) (Ndufs8 protein)	Ndufs8	-1.40441	0.855171	0.630646	-1.11634	0.766166	0.282319	-0.69782	0.386333	0.408999	-1.07171	0.408014	0.572163	-0.577262	0.40169	0.374783	-1.06025	0.805544	0.350544	-0.987966	0.60382	0.436576	3.85383e-10	1.27392e-09	1.59179	1.42454	0.574474	-0.0119011
A0A0G2JW01	Uncharacterized protein		-0.938963	0.593845	0.345119	-1.25858	0.879007	0.426445	-0.817629	0.385816	0.411363	-1.02912	0.711545	0.22078	-0.980823	0.552144	0.629399	-0.904676	0.494602	0.448323	-0.988298	0.602826	0.413572	6.57152e-12	1.97389e-11	1.59112	1.40187	0.433204	0.0504146
A0A0G2KAE6	Mitoguardin 2 (Similar to CG12125-PA (Predicted), isoform CRA_a)	Miga2	-0.289507	0.00379438	-0.00379438	-0.366674	0.154678	-0.154678	-0.517036	0.25093	-0.25093	-2.0878	0.0946362	-0.0946362	-2.485	0.0607281	-0.0607281	-2.66238	0.566124	-0.566124	-1.4014	0.188482	-0.188482	6.37409e-05	0.000494224	1.58988	1.21292	0.224124	-0.176705
Q566R0	Acyl-coenzyme A thioesterase THEM4 (Acyl-CoA thioesterase THEM4) (EC 3.1.2.2) (Thioesterase superfamily member 4)	Them4	-1.54154	0.68726	0.854279	-0.918956	0.67606	0.17719	-0.807328	0.528699	0.319703	-1.13263	0.471095	0.630135	-0.456764	0.227632	0.218715	-1.30824	0.768866	0.2823	-1.02758	0.559935	0.41372	6.61856e-09	1.96616e-08	1.58751	1.4413	0.570148	0.0152281
D4A9E3	SH2 domain-containing 1B	Sh2d1b	-1.15923	0.843704	0.315522	-0.869727	-0.133189	1.00292	-1.45919	0.515918	0.943274	-1.47063	0.67368	-0.67368	-1.10286	0.0308348	-0.0308348	-0.95343	0.576705	-0.576705	-1.16918	0.417942	0.163415	3.17287e-06	1.76529e-05	1.58712	1.33259	0.550318	0.0203447
P26431	Sodium/hydrogen exchanger 1 (Na(+)/H(+) exchanger 1) (NHE-1) (Solute carrier family 9 member 1)	Slc9a1	-1.25554	0.668986	0.586554	-0.344958	0.356617	-0.0116593	-0.645876	0.62288	0.022996	-2.22014	-0.333314	0.333314	-1.51487	0.146375	-0.146375	-1.80823	0.263034	-0.263034	-1.29827	0.28743	0.0869659	3.15761e-06	1.17947e-05	1.5857	1.38524	0.584085	0.0150985
A0A0G2JUF9	NCK-associated protein 1-like	Nckap1l	-1.09015	0.505784	0.584365	-0.997201	-0.115436	1.11828	-1.23266	0.433345	0.83425	-1.81297	0.970269	0.814522	-1.24864	0.159067	1.04966	-0.891221	0.284467	0.614466	-1.21214	0.372916	0.835924	1.27226e-08	3.96831e-10	1.58505	2.04806	0.431478	-0.0945414
F1LN03	Lysophosphatidylcholine acyltransferase 2	Lpcat2	-0.758775	0.449044	0.430838	-1.05097	0.00814892	1.06345	-1.58791	0.542901	1.0298	-1.40684	0.862529	0.584985	-1.26216	0.124207	0.947881	-1.03426	0.41819	0.627426	-1.18349	0.400837	0.78073	5.85422e-09	3.12571e-10	1.58432	1.96422	0.545797	-0.0290768
Q63881	Potassium voltage-gated channel subfamily D member 2 (RK5) (Shal1) (Voltage-gated potassium channel subunit Kv4.2)	Kcnd2	-0.641749	0.435863	0.205886	-0.280954	0.0573318	0.223622	-0.386484	0.185103	0.201382	-2.88942	-0.0920264	0.0920264	-2.9728	-1.26197	1.26197	-3.13016	-0.125769	0.125769	-1.71693	-0.133578	0.351776	0.000765481	8.75075e-05	1.58335	2.0687	0.579258	-0.00777601
F1LMT5	PEX5-related protein (Peroxin 2, isoform CRA_b)	Pex5l	-1.54483	0.612032	0.894505	-1.11384	0.303835	0.810002	-1.2944	0.602887	0.68597	-2.37284	-0.325333	0.325333	-1.23583	-0.11202	0.11202	-1.14947	-0.292821	0.292821	-1.45187	0.13143	0.520108	4.34961e-07	2.44179e-08	1.5833	1.97198	0.467873	-0.0860525
Q68FR2	Bridging integrator 2	Bin2	-1.21929	0.633023	0.597165	-0.752474	-0.110547	0.917475	-1.54473	0.632009	0.900218	-1.54161	0.744023	0.79759	-1.08534	0.253616	0.914323	-0.948991	0.248945	0.657347	-1.18207	0.400178	0.797353	3.24041e-09	1.60155e-10	1.58225	1.97942	0.128422	-0.151822
D4A5Q9	Glycine decarboxylase (Glycine decarboxylase (Predicted), isoform CRA_a)	Gldc	-1.87447	0.0465929	-0.0465929	-1.92027	-0.30876	0.30876	-2.64584	0.165402	-0.165402	-0.80833	0.417249	-0.417249	-0.712048	0.216291	-0.216291	-0.262682	0.730901	-0.730901	-1.37061	0.211279	-0.211279	2.33265e-05	0.000307444	1.58189	1.15933	0.548176	0.0258077
D4A1H2	Phosphatidylinositol-specific phospholipase C, X domain-containing 3 (Similar to RIKEN cDNA B130016O10 gene (Predicted))	Plcxd3	-1.40239	0.697288	0.73891	-0.920338	0.637016	0.347415	-1.02569	0.454518	0.608304	-1.15733	0.502972	0.65436	-0.705367	0.497206	0.20816	-0.986514	0.499336	0.487178	-1.03294	0.548056	0.507388	4.52082e-11	4.51707e-11	1.58099	1.54033	0.56801	-0.0223305
A0A0G2JYU6	Formin-like 1	Fmnl1	-1.04258	0.555536	0.507717	-0.89357	0.152531	0.756375	-1.39338	0.653902	0.811483	-1.28491	0.772268	0.485661	-0.940461	0.22128	0.773859	-1.15749	0.417555	0.663429	-1.11873	0.462179	0.666421	8.05494e-11	1.57174e-11	1.58091	1.78515	0.24985	0.097724
Q6AYC6	ABI family, member 3 (ABI gene family, member 3, isoform CRA_b)	Abi3	-1.22126	0.637191	0.557551	-0.938885	0.14019	0.890041	-1.50423	0.732609	0.779046	-1.28053	0.605744	0.561776	-1.06097	0.187032	0.891566	-0.940139	0.214794	0.731011	-1.15767	0.419594	0.735165	2.19111e-10	2.0518e-11	1.57726	1.89283	0.480431	-0.0564979
Q9Z2L0	Voltage-dependent anion-selective channel protein 1 (VDAC-1) (rVDAC1) (Outer mitochondrial membrane protein porin 1)	Vdac1	-1.664	0.879954	0.805748	-0.779502	0.936512	0.185896	-1.04402	0.521723	0.549982	-1.07616	0.199985	0.871879	-0.564659	0.314784	0.348502	-0.890845	0.575899	0.206487	-1.0032	0.571476	0.494749	2.43008e-08	3.94688e-08	1.57467	1.49795	0.0338182	-0.334381
O08957	Neuritin	Nrn1	-1.096	0.571167	0.524834	-0.62585	0.54882	0.0770307	-0.704315	0.418607	0.285708	-1.5715	0.431841	-0.431841	-1.33893	0.20013	-0.20013	-1.95683	-0.0180868	0.0180868	-1.21557	0.358746	0.0456147	1.60604e-07	1.95346e-06	1.57432	1.26119	0.399607	0.118406
Q8R3Z7	EH-domain-containing 4 (Pincher)	Ehd4	-0.855766	0.695764	0.144396	-1.10031	0.611221	0.493621	-1.09953	0.566231	0.559806	-0.843731	0.570765	0.219863	-0.96765	0.666908	0.326559	-0.907013	0.554217	0.293732	-0.962334	0.610851	0.339663	9.51044e-13	4.6778e-12	1.57318	1.302	0.123066	-0.240948
P31399	ATP synthase subunit d, mitochondrial (ATPase subunit d) (ATP synthase peripheral stalk subunit d)	Atp5pd	-1.48347	0.717114	0.766355	-1.01264	0.720393	0.218887	-1.01306	0.560645	0.46056	-1.23284	0.43058	0.767334	-0.69633	0.17229	0.583161	-0.983002	0.40691	0.578757	-1.07022	0.501322	0.562509	3.92359e-10	2.0064e-10	1.57154	1.63273	0.450839	0.0940199
D4A7Y9	Single-pass membrane protein with aspartate-rich tail 1	Smdt1	0.962166	-0.185702	0.185702	-0.740044	0.687191	0.0528533	-0.21843	0.0228901	0.19554	-3.07066	0.354096	-0.354096	NA	NA	NA	-3.66238	0.242713	-0.242713	-1.34587	0.224238	-0.0325427	0.00449917	0.00805055	1.57011	1.31333	0.473568	-0.0422137
P43278	Histone H1.0 (Histone H1') (Histone H1(0)) [Cleaved into: Histone H1.0, N-terminally processed]	H1f0	-1.06817	0.0544125	0.962633	-1.05509	0.410585	0.97921	-1.58199	0.623063	0.867271	-1.60327	0.548929	1.12197	-1.2767	0.186012	1.00651	-0.700193	0.299653	0.372605	-1.21423	0.353776	0.885032	4.54834e-09	9.82475e-11	1.56801	2.09927	0.553874	0.0240698
D3ZE15	NADH:ubiquinone oxidoreductase subunit A13 (RCG38845, isoform CRA_b)	Ndufa13	-1.42737	0.722258	0.645805	-0.772731	0.667532	0.200831	-0.963681	0.627457	0.416387	-1.02591	0.209368	0.793788	-0.739214	0.374614	0.348073	-1.0457	0.821148	0.329062	-0.995769	0.570396	0.455658	5.15881e-10	1.12931e-09	1.56616	1.45143	0.0623534	-0.245242
D3ZX13	Kinesin family member 20B	Kif20b	-4.1375	-0.33355	0.33355	-3.50524	-0.205658	0.205658	-3.66252	-0.341815	0.341815	0.678121	-0.046049	-0.378879	-0.00137891	-0.0419195	0.0121512	-0.0619545	-0.326099	-0.228937	-1.78175	-0.215848	0.0475598	0.00487522	0.00209554	1.5659	1.82931	0.283741	-0.0761337
P19627	Guanine nucleotide-binding protein G(z) subunit alpha (G(x) alpha chain) (Gz-alpha)	Gnaz	-1.59446	0.798368	0.767639	-0.853346	0.478699	0.279442	-0.954481	0.477104	0.476271	-1.14861	0.574663	0.557943	-0.661465	0.429838	0.256456	-0.917357	0.493159	0.496609	-1.02162	0.541972	0.472393	4.22321e-10	6.23548e-10	1.56359	1.49401	0.471117	0.0621465
D3ZQK4	Thioredoxin domain-containing 16	Txndc16	-3.34395	0.385015	-0.385015	-4.87447	-0.0130072	0.0130072	-3.06642	0.0650085	-0.0650085	1.35534	0.226409	-0.226409	0.826241	0.136179	-0.136179	0.656214	0.133174	-0.133174	-1.40784	0.155463	-0.155463	0.00975215	0.0166089	1.5633	1.25238	0.286201	0.11201
A0A0H2UHJ1	Protein S100-A9	S100a9	-0.108288	0.0740162	0.034272	-0.637692	0.120566	0.517125	-1.29644	0.307099	0.989341	-1.12137	1.2157	-0.0943302	-1.54428	0.971168	0.573107	-1.35419	0.627969	0.726224	-1.01038	0.552754	0.457623	2.47802e-06	4.34871e-06	1.56313	1.468	0.304782	-0.096679
A0A0G2K0F3	Erythrocyte membrane protein band 4.1-like 1	Epb41l1	-1.29708	0.629056	0.613088	-1.00105	0.625504	0.375023	-0.791161	0.544389	0.353149	-1.0633	0.538893	0.540068	-0.564725	0.181468	0.393498	-1.32727	0.810178	0.534301	-1.00743	0.554915	0.468188	2.36075e-10	3.84845e-10	1.56234	1.47562	0.495407	0.1042
Q5M821	Protein phosphatase 1H (EC 3.1.3.16)	Ppm1h	-1.6869	0.85897	0.811687	-0.914152	0.417153	0.49074	-0.936995	0.461192	0.533954	-1.33631	0.416117	0.922197	-0.739583	0.407446	0.46562	-0.935562	0.262084	0.762379	-1.09158	0.470494	0.664429	1.80782e-09	3.37601e-10	1.56208	1.75601	0.55668	-0.0166613
Q56A19	Chloride channel protein	Clcn4	-1.49493	-0.259905	0.259905	-1.19265	0.0889313	-0.0889313	-1.50759	0.00942951	-0.00942951	-1.26493	0.518439	-0.518439	-1.64756	0.0194971	-0.0194971	-1.84554	0.036509	-0.036509	-1.4922	0.0688169	-0.0688169	1.09774e-09	3.03282e-09	1.56102	1.42338	0.0910503	-0.182331
F1LMM8	[Pyruvate dehydrogenase (acetyl-transferring)] kinase isozyme 2, mitochondrial	Pdk2	-1.60114	0.662972	0.861874	-1.06824	0.467553	0.571401	-1.01464	0.491317	0.490164	-1.26553	0.548877	0.684259	-0.619536	0.201294	0.418241	-0.893974	0.524815	0.303521	-1.07718	0.482805	0.55491	7.81533e-10	3.66993e-10	1.55998	1.63209	0.0461769	0.252125
Q9JKA9	Potassium/sodium hyperpolarization-activated cyclic nucleotide-gated channel 2	Hcn2	-1.68964	0.753232	0.936404	-1.04834	0.496929	0.551408	-1.27308	0.615273	0.657806	-0.835343	-0.109731	0.109731	-1.43275	-0.161483	0.161483	-1.29673	0.174197	-0.174197	-1.26265	0.294736	0.373772	1.28103e-07	5.93518e-08	1.55738	1.63642	0.386417	0.0862877
Q66H98	Caveolae-associated protein 2 (Cavin-2) (Phosphatidylserine-binding protein) (Serum deprivation-response protein)	Cavin2	-0.677359	0.636797	0.15164	-1.4461	1.19613	0.157632	-0.685757	0.35336	0.424106	-0.627636	0.631877	0.0550699	-1.08367	0.493921	0.543334	-0.886189	0.621166	0.0600364	-0.90112	0.655542	0.23197	3.58485e-09	1.71845e-07	1.55666	1.13309	0.576831	0.00638418
G3V6D3	ATP synthase subunit beta (EC 7.1.2.2)	Atp5f1b	-1.53838	0.764095	0.808019	-1.06164	0.725644	0.248308	-0.979911	0.516036	0.462542	-1.01362	0.246115	0.755372	-0.643369	0.275892	0.286624	-0.973326	0.600678	0.353738	-1.03504	0.52141	0.485767	1.32497e-09	1.46796e-09	1.55645	1.52081	0.541067	0.0351249
M0RC77	Kynurenine formamidase (KFA) (KFase) (EC 3.5.1.9) (Arylformamidase) (N-formylkynurenine formamidase) (FKF)	Afmid	-1.24937	0.577068	0.741235	-1.09701	-0.210966	1.26557	-1.47311	0.580672	0.892437	-1.25602	0.76973	0.184844	-1.04578	0.219838	0.871876	-1.04217	0.229625	0.755616	-1.19391	0.360995	0.785263	1.27226e-08	4.83847e-10	1.5549	1.97917	0.0529132	-0.3054
Q63362	NADH dehydrogenase [ubiquinone] 1 alpha subcomplex subunit 5 (Complex I subunit B13) (Complex I-13kD-B) (CI-13kD-B) (NADH-ubiquinone oxidoreductase 13 kDa-B subunit)	Ndufa5	-1.66362	0.872989	0.771956	-0.931934	0.741592	0.170091	-0.878163	0.679167	0.286002	-1.37186	0.500751	0.852708	-0.654255	0.000254485	0.616825	-0.712663	0.288453	0.358392	-1.03542	0.513868	0.509329	4.78588e-08	4.26715e-08	1.54928	1.54474	0.428675	-0.090334
D3ZIC4	Protein phosphatase 1, regulatory (Inhibitor) subunit 12B (Predicted) (Protein phosphatase 1, regulatory subunit 12B)	Ppp1r12b	-1.22142	0.886928	0.228435	-0.773147	0.610561	0.0752535	-0.775209	0.699472	0.0291804	-0.933172	0.500798	0.432374	-0.960169	0.493462	0.466707	-0.986296	0.450351	0.535945	-0.941569	0.606929	0.294649	4.69219e-11	5.38856e-10	1.5485	1.23622	0.549531	-0.0197245
D3ZG43	NADH dehydrogenase (Ubiquinone) Fe-S protein 3 (Predicted), isoform CRA_c (NADH:ubiquinone oxidoreductase core subunit S3)	Ndufs3	-1.68842	0.821105	0.851398	-0.772618	0.578313	0.0742885	-0.824009	0.423852	0.349133	-1.06075	0.356422	0.750199	-0.609661	0.294649	0.30612	-1.15103	0.705941	0.267799	-1.01775	0.530047	0.433156	1.50881e-08	2.94073e-08	1.5478	1.4509	0.428767	0.0681639
P0DMW0	Heat shock 70 kDa protein 1A (Heat shock 70 kDa protein 2) (HSP70-2) (HSP70.2)	Hspa1a	-0.65305	0.305821	0.364348	-0.999171	0.80103	0.0467252	-1.78863	-0.08427	1.82496	-1.5722	0.900605	0.711712	-0.150172	0.414863	-0.0734878	-1.28356	0.476088	1.07326	-1.07446	0.469023	0.65792	2.08209e-05	5.63065e-06	1.54349	1.73238	0.404225	0.0997368
Q6P6T6	Cathepsin D (Cathepsin D, isoform CRA_c)	Ctsd	-1.35546	0.0955948	1.30007	-1.161	-0.255736	1.44717	-1.68564	0.332374	1.35933	-2.1033	0.199133	1.83093	-1.49753	-0.148434	1.75291	-1.33626	-0.111273	1.58022	-1.5232	0.01861	1.54511	2.67049e-09	7.13279e-13	1.54181	3.0683	0.422397	0.0539604
D3ZUL3	Collagen type VI alpha 1 chain	Col6a1	-0.654538	0.742479	-0.00373222	-0.932865	0.650325	0.348695	-1.31474	0.746117	0.391704	-1.08939	1.01734	0.0709326	-0.547512	0.115335	0.45513	-0.872865	0.566747	0.403615	-0.901984	0.639724	0.277724	2.39945e-09	6.26548e-08	1.54171	1.17971	0.400696	-0.0531993
P18088	Glutamate decarboxylase 1 (EC 4.1.1.15) (67 kDa glutamic acid decarboxylase) (GAD-67) (Glutamate decarboxylase 67 kDa isoform)	Gad1	-1.2305	0.682188	0.548315	-0.523335	0.193882	0.329453	-0.838975	0.477254	0.361721	-1.70678	1.05157	0.65521	-0.704373	0.11102	0.425969	-1.17607	0.545617	0.344165	-1.03001	0.510255	0.444139	3.39652e-08	5.09146e-08	1.54026	1.47414	0.0331171	-0.223403
G3V7I0	Peroxiredoxin 3 (Thioredoxin-dependent peroxide reductase, mitochondrial)	Prdx3	-1.65847	0.739069	0.943444	-1.05156	0.676846	0.454861	-1.07488	0.457538	0.591366	-1.24738	0.62195	0.648442	-0.565377	0.0942949	0.561678	-0.699306	0.353992	0.406308	-1.0495	0.490615	0.601017	7.49583e-09	2.59185e-09	1.54011	1.65051	0.472539	-0.0517775
M0R776	Mitochondrial ribosomal protein S36 (RCG44686, isoform CRA_a)	Mrps36	-1.41141	0.60197	0.82845	-0.866836	0.733333	0.176513	-0.901239	0.55283	0.44201	-0.716132	0.395641	0.757678	-0.920201	0.298022	0.677568	-1.10361	0.731294	0.401125	-0.986571	0.552182	0.547224	4.22878e-10	3.6145e-10	1.53875	1.53379	0.570041	-0.00954261
D4A6X3	KN motif and ankyrin repeat domains 4 (cDNA BC060737 (Predicted))	Kank4	-1.06537	0.659566	0.404829	-1.02199	0.751866	0.274773	-0.789255	0.498175	0.244882	-1.27952	0.902072	0.530153	-0.724897	0.208798	0.496178	-0.905286	0.411189	0.435393	-0.964387	0.571944	0.397701	1.05371e-10	3.61234e-10	1.53633	1.36209	0.103156	0.441061
Q8R431	Monoglyceride lipase (MGL) (EC 3.1.1.23) (Monoacylglycerol lipase) (MAGL)	Mgll	-1.13578	0.65533	0.493937	-1.07917	0.701688	0.328827	-0.941369	0.632524	0.308845	-1.0233	0.560883	0.462422	-0.600144	0.509551	0.153436	-0.683896	0.685556	0.453218	-0.910611	0.624255	0.366781	1.03065e-11	5.6381e-11	1.53487	1.27739	0.0985972	-0.163449
P09034	Argininosuccinate synthase (EC 6.3.4.5) (Citrulline--aspartate ligase)	Ass1	-1.509	0.50197	0.939023	-0.853045	0.626537	0.235746	-0.96618	0.651014	0.314633	-1.26559	0.465784	0.799805	-0.967836	0.431205	0.536631	-0.884378	0.0774397	0.806938	-1.07434	0.458992	0.605463	1.75695e-09	4.53274e-10	1.53333	1.6798	0.0968191	-0.171659
A0A0G2K8Q8	Ubiquinol-cytochrome c reductase, complex III subunit X	Uqcr10	-1.41435	0.502943	0.911406	-0.985488	0.59662	0.388868	-0.946077	0.564514	0.381563	-1.02045	1.00437	0.0160781	0.0652144	-0.13971	0.0744954	-1.29552	1.07233	0.223192	-0.932779	0.600179	0.3326	1.11342e-06	8.2012e-06	1.53296	1.26538	0.544324	0.0312792
D3ZDZ1	Amyloid beta (A4) protein-binding, family B, member 1 interacting protein (Amyloid beta precursor protein-binding family B member 1-interacting protein)	Apbb1ip	-1.12905	0.566222	0.503639	-0.728945	-0.0974813	0.826427	-1.37643	0.629684	0.771516	-1.50095	0.748134	0.707091	-1.14372	0.308168	0.977402	-0.842757	0.32069	0.579575	-1.12031	0.412569	0.727608	2.97812e-09	2.29817e-10	1.53288	1.84792	0.547053	0.027046
P19234	NADH dehydrogenase [ubiquinone] flavoprotein 2, mitochondrial (EC 1.6.99.3) (EC 7.1.1.2) (NADH-ubiquinone oxidoreductase 24 kDa subunit)	Ndufv2	-1.49472	0.71977	0.728469	-0.843759	0.674758	0.125839	-0.864215	0.49255	0.354637	-1.04705	0.487535	0.576584	-0.54902	0.308092	0.37726	-0.973988	0.741105	0.371067	-0.962125	0.570635	0.422309	8.05066e-10	2.48914e-09	1.53276	1.38443	0.273042	-0.149843
D4AB31	PBX homeobox 3 (Pre B-cell leukemia transcription factor 3 (Predicted))	Pbx3	-2.21723	0.246411	-0.246411	-2.55254	-0.117212	0.117212	-2.37454	-0.112179	0.112179	-0.987605	0.0598162	-0.0598162	-1.29785	-0.35381	0.35381	-0.66794	-0.625961	0.625961	-1.68295	-0.150489	0.150489	8.50612e-06	1.02218e-06	1.53246	1.83344	0.494949	0.0295814
F1LQU9	Small G protein-signaling modulator 3	Sgsm3	0.265461	0.038307	-0.038307	-0.164811	-0.0314932	0.0314932	0.59245	-0.0811072	0.0811072	-2.71062	0.573102	-0.573102	-3.05819	0.496595	-0.496595	-3.04089	0.0748465	-0.0748465	-1.35277	0.178375	-0.178375	0.00195624	0.00601715	1.53114	1.17439	0.0163849	-0.363472
Q8CGU4	Arf-GAP with GTPase, ANK repeat and PH domain-containing protein 2 (AGAP-2) (Centaurin-gamma-1) (Cnt-g1) (Phosphatidylinositol 3-kinase enhancer) (PIKE)	Agap2	-2.57407	0.0683951	-0.0683951	-2.55254	-0.268807	0.268807	-2.3953	0.185649	-0.185649	-0.651163	0.478515	0.172648	-0.0151237	-0.407538	0.422661	-0.549043	0.393295	0.155748	-1.45621	0.0749182	0.127637	0.000160717	0.000106722	1.53113	1.58384	0.00590173	0.386181
D3ZEP6	Deleted.		-0.609524	0.387683	0.221841	-1.25269	0.944165	0.308524	-0.86615	0.9599	-0.0937497	-0.869359	0.445906	0.423454	-1.2147	0.369556	0.845143	-1.01999	0.247027	0.772961	-0.972068	0.55904	0.413029	1.68981e-08	5.17758e-08	1.53111	1.3851	0.00551497	-0.371157
Q561S0	NADH dehydrogenase [ubiquinone] 1 alpha subcomplex subunit 10, mitochondrial (Complex I-42kD) (CI-42kD) (NADH-ubiquinone oxidoreductase 42 kDa subunit)	Ndufa10	-1.45704	0.811429	0.641267	-0.911391	0.738567	0.131129	-0.838621	0.565572	0.297919	-0.971636	0.36646	0.656139	-0.777466	0.0990289	0.501978	-1.04038	0.608266	0.491155	-0.999423	0.531554	0.453264	8.23914e-10	1.33628e-09	1.53098	1.45269	0.266429	-0.0857704
D3ZJW0	Ets2 repressor factor	Erf	-2.01465	0.345542	-0.345542	-1.15565	-0.0475494	0.0475494	-1.90391	1.51464	-1.51464	-0.371094	0.0739821	-0.0739821	-0.701496	-0.0223319	0.0223319	-1.25012	-0.103879	0.103879	-1.23282	0.2934	-0.2934	5.18344e-05	0.00164938	1.52622	0.93942	0.548176	0.0382272
P11608	ATP synthase protein 8 (A6L) (Chargerin II) (F-ATPase subunit 8)	Mt-atp8	-1.48859	0.634014	0.854581	-0.557113	0.812554	-0.255441	-0.901431	0.64191	0.259521	-1.10202	0.329132	0.772888	-0.884019	0.287451	0.657943	-0.929011	0.588055	0.330125	-0.977031	0.548853	0.436603	3.07911e-08	6.96452e-08	1.52588	1.41363	0.379594	-0.101311
P0C6P7	Protein fem-1 homolog B (FEM1b) (FEM1-beta)	Fem1b	-2.23704	0.0814871	-0.0814871	-2.35091	0.180793	-0.180793	-2.21227	-0.0835038	0.0835038	-0.940403	0.265565	-0.265565	-0.542298	-0.137253	0.137253	-1.12633	-0.565522	0.565522	-1.56821	-0.0430722	0.0430722	7.69241e-06	3.76954e-06	1.52514	1.61128	0.258122	0.113195
D3ZP15	RAB9B, member RAS oncogene family (RCG56886)	Rab9b	-0.72617	0.348337	0.359681	-0.189192	0.130823	0.0583683	-0.5725	0.130195	0.359144	-1.56749	0.402309	-0.402309	-2.52092	-0.24576	0.24576	-2.81438	-0.0111839	0.0111839	-1.39844	0.125787	0.105305	8.42926e-05	8.32408e-05	1.52423	1.50375	0.0402858	-0.277687
Q5RK08	Glioblastoma amplified sequence (Nipsnap homolog 2)	Nipsnap2	-1.49643	0.719343	0.785529	-0.841947	0.599697	0.165075	-0.903068	0.435758	0.433733	-0.822195	0.37159	0.512013	-0.864857	0.4401	0.461448	-0.955407	0.690853	0.283277	-0.98065	0.54289	0.440179	2.29249e-10	4.37215e-10	1.52354	1.42083	0.385669	-0.0832141
G3V8K2	Guanine nucleotide-binding protein subunit gamma	Gng3	-1.51278	0.744601	0.768178	-0.902548	0.799899	0.102649	-0.873675	0.749647	0.161658	-1.0342	0.377654	-0.377654	-0.834541	-0.408585	0.408585	-1.65133	0.0659643	-0.0659643	-1.13485	0.388197	0.166242	6.92646e-07	3.6648e-06	1.52304	1.30109	0.52389	0.0338737
B6ID11	Ubiquitin-related modifier 1	Urm1	0.327215	-0.155366	-0.17185	-0.353365	0.0129234	0.340441	-0.0208754	-0.0621329	0.0830083	-3.73742	0.454277	-0.454277	-3.55776	0.0194971	-0.0194971	NA	NA	NA	-1.46844	0.0538399	-0.044435	0.00556212	0.00648335	1.52228	1.42401	0.0587391	-0.268764
F1LQZ0	Transmembrane protein 65	Tmem65	-1.42505	0.708512	0.74194	-1.21206	0.726608	0.466194	-1.1475	0.320696	0.705053	-0.920703	0.274716	0.670575	-0.545665	0.205532	0.234659	-0.946296	0.699665	0.198383	-1.03288	0.489288	0.502801	3.28655e-09	2.44534e-09	1.52217	1.53568	0.511711	-0.112382
P62882	Guanine nucleotide-binding protein subunit beta-5 (Gbeta5) (Transducin beta chain 5)	Gnb5	-1.81134	0.907755	0.903585	-0.788098	0.429158	0.346532	-0.954631	0.642915	0.34976	-1.2662	0.570967	0.627562	-0.40645	-0.0120654	0.386208	-0.855952	0.504968	0.450215	-1.01378	0.507283	0.510644	9.85033e-08	8.28831e-08	1.52106	1.52442	0.188389	-0.140373
Q5M9I5	Cytochrome b-c1 complex subunit 6, mitochondrial (Complex III subunit 6) (Complex III subunit VIII) (Cytochrome c1 non-heme 11 kDa protein) (Mitochondrial hinge protein) (Ubiquinol-cytochrome c reductase complex 11 kDa protein)	Uqcrh	-1.26706	0.577412	0.527415	-0.954148	0.73007	0.204072	-1.05311	0.593295	0.459817	-0.864437	0.414776	0.437774	-0.642907	0.306245	0.442338	-0.912245	0.810114	0.287934	-0.948985	0.571986	0.393225	4.0295e-11	1.31164e-10	1.52097	1.34221	0.0198594	0.254182
Q8SEZ0	NADH-ubiquinone oxidoreductase chain 5 (EC 7.1.1.2)	Mt-nd5	-1.45729	0.740943	0.726413	-0.73027	0.779421	0.270346	-1.00584	0.506386	0.574731	-1.07771	0.509052	0.512682	-0.584489	0.275437	0.363403	-0.799811	0.655451	0.0816341	-0.942569	0.577782	0.421535	1.51569e-09	5.11654e-09	1.52035	1.3641	0.128075	0.177748
A0A0G2JTT7	Rho GTPase-activating protein 22	Arhgap22	-1.20207	0.510162	0.706071	-0.716421	-0.0162367	0.715581	-1.38982	0.545085	0.844732	-1.16705	0.612158	0.587095	-1.24656	0.335092	0.826947	-1.13077	0.280816	0.739239	-1.14211	0.377846	0.736611	1.04693e-10	7.08511e-12	1.51996	1.87873	0.489415	0.0450953
D4A229	Serine/threonine-protein kinase (EC 2.7.11.13)	Prkd3	-1.07477	0.233377	-0.233377	-0.983698	-0.179531	0.179531	-0.975046	-0.0175211	0.0175211	-1.55155	0.502543	-0.502543	-2.06701	0.402264	-0.402264	NA	NA	NA	-1.33042	0.188227	-0.188227	9.48611e-07	1.43845e-05	1.51864	1.14219	0.347303	0.0724274
P56571	ES1 protein homolog, mitochondrial		-1.50731	0.712445	0.768737	-0.827036	0.523847	0.263899	-0.839537	0.517532	0.409147	-1.12059	0.345407	0.830883	-0.777669	0.327747	0.451953	-1.09159	0.517069	0.534936	-1.02729	0.490675	0.543259	3.66356e-10	1.9794e-10	1.51796	1.57055	0.49738	0.0457628
Q5PQZ9	NADH dehydrogenase [ubiquinone] 1 subunit C2	Ndufc2	-1.41613	0.635895	0.780239	-0.947025	0.565582	0.305539	-0.846357	0.475308	0.340498	-0.885851	0.275073	0.610778	-0.802361	0.562785	0.26386	-0.860116	0.834064	0.273831	-0.959641	0.558118	0.429124	2.35835e-10	5.81312e-10	1.51776	1.38876	0.292936	-0.146285
P25093	Fumarylacetoacetase (FAA) (EC 3.7.1.2) (Beta-diketonase) (Fumarylacetoacetate hydrolase)	Fah	-1.19156	0.216337	0.921322	-1.02167	-0.0476462	1.16177	-1.36604	0.47185	0.887964	-1.48728	0.439118	0.998246	-0.790894	0.282223	0.451562	-1.49288	0.382933	1.1049	-1.22505	0.290802	0.92096	1.31056e-09	1.65158e-11	1.51586	2.14601	0.0592004	-0.24306
Q4KM52	B-cell linker protein (Cytoplasmic adapter protein)	Blnk	-1.29639	0.553539	0.686999	-0.839387	-0.235599	1.07248	-1.5483	0.530156	0.976849	-1.45871	0.606076	0.85263	-1.15403	0.132134	1.03436	-1.02361	0.182921	0.84069	-1.22007	0.294871	0.910668	2.60502e-09	3.26267e-11	1.51494	2.13074	0.0245086	0.421587
P70567	Tropomodulin-1 (Erythrocyte tropomodulin) (E-Tmod)	Tmod1	-1.07148	0.627986	0.443498	-1.35921	0.437809	0.820433	-1.51808	0.548553	1.05295	-1.05622	0.641619	0.414604	-0.627201	0.202772	0.424429	-0.659819	0.329771	0.330048	-1.04867	0.464752	0.580993	8.28729e-09	2.68918e-09	1.51342	1.62966	0.520922	0.0335066
P14408	Fumarate hydratase, mitochondrial (Fumarase) (EC 4.2.1.2)	Fh	-1.63508	0.823662	0.811414	-0.996606	0.449615	0.515894	-0.98501	0.374932	0.637604	-1.13848	0.46404	0.531106	-0.669228	0.166804	0.529999	-0.893994	0.480377	0.471102	-1.05307	0.459905	0.582853	8.54597e-10	2.69866e-10	1.51297	1.63592	0.549686	0.0222143
F1LN42	Tensin 1	Tns1	-0.677773	0.53943	0.107854	-0.971668	0.652329	0.25054	-0.898886	0.531776	0.372147	-0.897389	0.622695	0.164316	-1.16227	0.602954	0.542405	-1.02266	0.47823	0.451609	-0.938441	0.571236	0.314812	5.36164e-12	3.04613e-11	1.50968	1.25325	0.155649	-0.257234
P13638	Sodium/potassium-transporting ATPase subunit beta-2 (Sodium/potassium-dependent ATPase subunit beta-2)	Atp1b2	-1.68288	0.926261	0.756623	-0.846272	0.247319	0.734204	-1.02835	0.906787	0.251578	-0.896397	0.724689	0.238243	-0.142161	0.281989	-0.0598477	-0.717811	0.652163	0.0656486	-0.885647	0.623201	0.331075	3.65725e-07	3.85254e-06	1.50885	1.21672	0.181028	0.137142
Q5EB98	Telomeric repeat-binding factor	Terf1	-1.81558	0.105669	-0.105669	-2.06711	-0.250225	0.250225	-2.76686	-0.212042	0.212042	-0.871992	0.356032	-0.356032	-0.3416	0.283585	-0.283585	-0.632181	0.263034	-0.263034	-1.41589	0.0910087	-0.0910087	3.06384e-05	8.79216e-05	1.5069	1.32488	0.140045	0.225586
F1LQX4	Rho GTPase-activating protein 44 (Rho-type GTPase-activating protein RICH2) (RhoGAP interacting with CIP4 homologs protein 2) (RICH-2)	Arhgap44	-1.16019	0.599364	0.682343	-0.802389	0.601662	0.200727	-0.795456	0.507897	0.317289	-1.40031	0.696082	0.646623	-0.676604	0.200465	0.476139	-1.02244	0.574099	0.374856	-0.976231	0.529928	0.449663	3.38975e-10	5.534e-10	1.50616	1.42589	0.566815	-0.0266073
A0A0G2JVM3	Zinc finger CCCH type-containing 7 A	Zc3h7a	-0.834941	0.129155	-0.129155	-1.18331	0.0302761	-0.0302761	-1.39879	-0.0956411	0.0956411	-1.82094	0.266613	-0.266613	-1.82328	0.134238	-0.134238	NA	NA	NA	-1.41225	0.0929283	-0.0929283	5.1853e-08	1.94353e-07	1.50518	1.31932	0.540337	-0.0223784
Q5XI78	2-oxoglutarate dehydrogenase, mitochondrial (EC 1.2.4.2) (2-oxoglutarate dehydrogenase complex component E1) (OGDC-E1) (Alpha-ketoglutarate dehydrogenase)	Ogdh	-1.28886	0.586176	0.70569	-0.967487	0.505163	0.28691	-0.862984	0.512004	0.426563	-1.17677	0.507659	0.61897	-0.674993	0.311179	0.498492	-1.01465	0.617343	0.369532	-0.997624	0.506587	0.484359	2.83058e-11	2.37951e-11	1.50421	1.48198	0.0962924	-0.254559
G3V7Z4	Glia-derived nexin (Serine (Or cysteine) proteinase inhibitor, clade E, member 2, isoform CRA_a)	Serpine2	-1.1397	0.498694	0.655358	-0.939358	-0.0183541	0.742092	-2.01731	0.55787	1.41268	-1.29229	0.254681	1.15299	-1.11161	0.0978159	1.12634	-0.923859	0.207212	0.857925	-1.23735	0.26632	0.991232	3.13092e-08	1.76213e-10	1.50367	2.22859	0.591954	-0.00287312
F1LQ24	Rho GTPase-activating protein 27	Arhgap27	-1.28749	0.621254	0.621388	-0.780478	-0.0565719	0.682544	-1.23782	0.504098	0.762381	-1.38566	0.747793	0.701284	-1.07307	0.30412	0.731927	-0.902285	0.231094	0.720581	-1.11113	0.391964	0.703351	4.037e-10	3.45375e-11	1.5031	1.81448	0.280198	0.0978475
O88775	Embigin	Emb	-1.15162	0.621815	0.522655	-1.10954	0.693078	0.451051	-1.22934	0.504745	0.72459	-0.871283	0.428957	0.683313	-0.841334	0.729506	0.11655	-0.373708	0.463632	-0.131221	-0.929469	0.573622	0.39449	6.10041e-09	2.65648e-08	1.50309	1.32396	0.0520184	-0.497088
D3ZB78	PHD finger protein 24	Phf24	-1.73901	0.837344	0.901667	-1.02554	0.527066	0.498476	-1.14503	0.631308	0.512482	-1.01678	0.422536	0.594239	-0.133282	0.0224423	0.11084	-0.907978	0.601071	0.306906	-0.994602	0.506961	0.487435	2.25709e-07	2.28411e-07	1.50156	1.48204	0.020786	0.347036
D4A3X3	ISG15 ubiquitin-like modifier (Interferon, alpha-inducible protein (Clone IFI-15K) (Predicted))	Isg15	-1.17539	0.475083	0.700305	-0.732471	0.494747	0.237724	-1.44659	0.602889	0.764219	-0.852002	0.262354	0.702033	-0.802086	0.402647	0.399439	-0.830543	0.93218	0.0948663	-0.97318	0.528317	0.483098	3.60472e-09	4.47953e-09	1.5015	1.45628	0.458636	0.0525855
D3ZAQ0	FUN14 domain-containing 2	Fundc2	-1.0824	0.66087	0.568897	-0.878072	0.725057	0.265826	-1.16189	0.621661	0.540232	-1.06075	0.70659	0.357028	-0.64118	0.23627	0.387722	-0.622891	0.610927	0.184673	-0.907864	0.593563	0.384063	1.00738e-10	4.99483e-10	1.50143	1.29193	0.559521	-0.0135129
Q6T5E8	UDP-glucuronosyltransferase (EC 2.4.1.17)	Ugt1a7c	-1.38991	0.50372	0.759314	-1.05687	-0.080539	1.13741	-1.50508	0.458383	1.03753	-1.35279	0.700109	0.652685	-0.92087	-0.0179259	0.925158	-0.891784	0.320627	0.599956	-1.18622	0.314062	0.852008	3.88504e-09	6.9885e-11	1.50028	2.03823	0.296251	0.121974
Q9JMC1	Phosphatidylinositol 4,5-bisphosphate 5-phosphatase A (EC 3.1.3.56) (Inositol polyphosphate 5-phosphatase J) (Proline-rich inositol polyphosphate 5-phosphatase)	Inpp5j	-0.848373	0.420501	0.427872	-0.288703	0.273021	0.0156822	-0.153961	0.200858	0.0588175	-2.31788	0.152793	-0.152793	-2.17734	-0.109082	0.109082	-2.01941	0.244297	-0.244297	-1.30094	0.197065	0.0357271	3.64116e-05	9.03761e-05	1.49801	1.33667	0.0588913	0.544781
F1M981	Phosphatidylinositol 3,4,5-trisphosphate 5-phosphatase 1	Inpp5d	-1.07213	0.375966	0.616861	-0.924108	-0.117148	0.99854	-1.53956	0.426232	1.05797	-1.513	0.680963	0.896159	-1.20194	0.093507	1.14818	-0.958876	0.315905	0.689433	-1.2016	0.295904	0.901191	2.46448e-09	3.15783e-11	1.49751	2.10279	0.451536	-0.0822952
P29266	3-hydroxyisobutyrate dehydrogenase, mitochondrial (HIBADH) (EC 1.1.1.31)	Hibadh	-1.24451	0.662958	0.578323	-0.908024	0.671028	0.434202	-1.02506	0.732893	0.457118	-0.978151	0.41141	0.635367	-0.706642	0.235015	0.570193	-0.853062	0.555463	0.325443	-0.952575	0.544794	0.500108	2.64132e-11	2.62845e-11	1.49737	1.45268	0.302507	-0.0792785
F1LXA0	NADH dehydrogenase [ubiquinone] 1 alpha subcomplex subunit 12	Ndufa12	-1.5229	0.831683	0.732878	-0.759632	0.772864	0.0495368	-0.764645	0.389749	0.242995	-0.901389	0.336719	0.701646	-0.758428	0.346689	0.26364	-0.818851	0.771847	0.139761	-0.920973	0.574925	0.355076	7.37639e-09	4.79831e-08	1.4959	1.27605	0.146426	-0.166813
Q9EPT8	Chloride intracellular channel protein 5	Clic5	-0.800737	0.598756	0.201981	-1.10878	0.644614	0.464162	-1.19192	0.592941	0.598981	-0.773747	0.787298	0.104884	-0.794916	0.556532	0.507175	-0.687084	0.427045	0.399554	-0.892864	0.601198	0.379456	4.55388e-11	2.28158e-10	1.49406	1.27232	0.536693	-0.0284635
P57790	Kelch-like ECH-associated protein 1 (Cytosolic inhibitor of Nrf2) (INrf2)	Keap1	-0.623732	0.0477648	-0.0477648	0.173564	0.383487	-0.383487	-0.61103	0.0827655	-0.0827655	-2.25844	0.244116	-0.244116	-2.40451	0.252656	-0.252656	-2.60793	-0.382581	0.382581	-1.38868	0.104701	-0.104701	0.000184018	0.000509685	1.49338	1.28398	0.0529132	0.231136
D3ZK56	RAP2C, member of RAS oncogene family (RCG53223)	Rap2c	-1.56337	0.0402033	-0.0402033	-1.33567	-0.0165099	0.0165099	-1.6957	-0.138846	0.138846	-1.44832	0.00730343	-0.00730343	-1.34965	0.0376288	-0.0376288	-1.35832	0.276812	-0.276812	-1.4585	0.034432	-0.034432	5.51557e-12	6.43073e-12	1.49294	1.42407	0.248394	-0.169342
Q2TA68	Dynamin-like 120 kDa protein, mitochondrial (EC 3.6.5.5) (Optic atrophy protein 1 homolog) [Cleaved into: Dynamin-like 120 kDa protein, form S1]	Opa1	-1.34889	0.736198	0.637427	-0.945197	0.65091	0.349098	-1.03056	0.555464	0.488539	-1.13492	0.521999	0.589034	-0.545351	0.158977	0.409828	-0.85904	0.46812	0.462099	-0.977327	0.515278	0.489338	2.1277e-10	2.09149e-10	1.4926	1.46666	0.412943	-0.11098
Q4QQW3	Hydroxyacid-oxoacid transhydrogenase, mitochondrial (HOT) (EC 1.1.99.24) (Alcohol dehydrogenase iron-containing protein 1) (ADHFe1)	Adhfe1	-0.843374	0.479607	0.363767	-0.597599	0.290966	0.222443	-0.519918	0.438227	0.295514	-2.25844	-0.332996	0.332996	-1.62784	0.138577	-0.138577	-2.30971	-0.233679	0.233679	-1.35948	0.130117	0.218304	1.09229e-05	5.31268e-06	1.4896	1.57778	0.471756	-0.0419728
Q5BK63	NADH dehydrogenase [ubiquinone] 1 alpha subcomplex subunit 9, mitochondrial (Complex I-39kD) (CI-39kD) (NADH-ubiquinone oxidoreductase 39 kDa subunit) (Sperm flagella protein 3)	Ndufa9	-1.38584	0.712159	0.648825	-0.915957	0.605045	0.286478	-0.705591	0.440166	0.326181	-1.03601	0.472311	0.541331	-0.666274	0.266245	0.40951	-0.968357	0.751017	0.245491	-0.946337	0.541157	0.409636	2.32316e-10	5.96584e-10	1.48749	1.35597	0.521635	0.0264268
Q5FVQ6	Interferon-gamma-inducible GTPase Ifgga3 protein (Similar to interferon-inducible GTPase)	MGC108823	-2.20309	0.0731534	-0.0731534	-2.15565	-0.0539042	0.0539042	-2.08316	-0.00998397	0.00998397	-0.470821	0.141844	0.328977	-0.588019	0.273103	0.314916	-0.580758	0.394626	0.186132	-1.34692	0.136473	0.136793	1.21806e-05	1.08526e-05	1.48339	1.48371	0.170899	-0.199017
F7FL53	Solute carrier family 43 member 1	Slc43a1	-1.53929	0.887883	0.651404	-1.38464	0.796325	0.588314	-2.13012	0.683075	1.44704	-0.631833	0.502239	0.129594	-0.0861457	0.115434	-0.0292881	-0.0753088	0.0678862	0.00742256	-0.974555	0.508807	0.465748	5.75909e-05	6.61931e-05	1.48336	1.4403	0.360994	-0.103133
P85108	Tubulin beta-2A chain	Tubb2a	-2.35895	1.17165	1.1873	0.315684	0.348828	-0.0828654	-0.457961	0.456188	0.1641	-1.0491	-0.132818	1.18192	-0.357416	0.746739	-0.389323	-1.40274	0.995507	0.407236	-0.885082	0.597682	0.411395	0.000196221	0.00047851	1.48276	1.29648	0.336138	0.123533
Q6IRG7	Claudin	Cldn11	-1.90619	0.153871	1.75232	-1.47793	0.265759	1.94222	-1.3895	0.348316	1.55709	-1.51631	-1.34989	1.34989	-0.508851	1.1896	-1.1896	NA	NA	NA	-1.35976	0.121531	1.08238	0.00254436	8.45603e-05	1.48129	2.44214	0.245192	0.201699
P62632	Elongation factor 1-alpha 2 (EF-1-alpha-2) (Eukaryotic elongation factor 1 A-2) (eEF1A-2) (Statin-S1)	Eef1a2	-1.31018	0.692565	0.617614	-1.13809	0.552993	0.496188	-1.32719	0.851012	0.476174	-0.899689	0.627276	0.430048	-0.519516	0.0256413	0.493875	-0.492496	0.448409	0.0440872	-0.94786	0.532983	0.426331	1.66144e-08	3.6914e-08	1.48084	1.37419	0.0524105	0.225483
G3V9T9	Tyrosine-protein phosphatase non-receptor type (EC 3.1.3.48)	Ptpn6	-1.1034	0.475723	0.633576	-0.860118	-0.205115	1.06599	-1.4675	0.653976	0.791307	-1.44398	0.68396	0.819163	-1.25591	0.248104	1.02222	-0.721926	0.175245	0.584849	-1.14214	0.338649	0.819518	1.18682e-08	2.72856e-10	1.48079	1.96166	0.405563	-0.126058
B2RYS0	Cox7a2 protein (RCG25255, isoform CRA_b) (RCG63383)	Cox7a2	-1.21537	0.58111	0.634256	-1.03762	1.21011	-0.449577	-0.538321	0.474069	0.207735	-0.529701	0.438279	0.282389	-0.664352	0.26001	0.35226	-1.16777	0.764967	0.660398	-0.858856	0.621423	0.281244	1.50466e-07	2.87121e-06	1.48028	1.1401	0.0475601	-0.351049
Q9JKB0	Potassium/sodium hyperpolarization-activated cyclic nucleotide-gated channel 1	Hcn1	-1.81738	1.04158	0.775799	-1.10945	0.746437	0.363014	-1.2678	0.60557	0.659265	-1.11977	-0.0950509	0.0950509	-0.768283	-0.523933	0.523933	-1.27112	-0.249089	0.249089	-1.22563	0.254253	0.444359	1.84681e-06	3.9004e-07	1.47989	1.66999	0.135096	-0.174019
F1M1Y0	SH3-containing GRB2-like protein 3-interacting protein 1	Sgip1	-1.14034	0.641379	0.525906	-0.731298	0.458386	0.183327	-0.725886	0.337074	0.335333	-1.20268	0.601562	0.601114	-0.558229	0.25896	0.370439	-1.3819	0.837992	0.528508	-0.956721	0.522559	0.424104	1.7141e-09	3.46868e-09	1.47928	1.38083	0.240866	0.19737
D3ZVT1	Actin-related protein 8	Actr8	-3.30743	0.00254728	-0.00254728	-3.17403	-0.344964	0.344964	-2.79417	-0.059049	0.059049	-0.0816712	0.0375009	-0.0531764	-0.0859827	-0.0151957	0.137571	0.148029	-0.046295	-0.101734	-1.54921	-0.0709093	0.0640211	0.00180851	0.000962968	1.4783	1.61323	0.518841	-0.0405847
F1LRV6	GMP reductase (GMPR) (EC 1.7.1.7) (Guanosine 5'-monophosphate oxidoreductase) (Guanosine monophosphate reductase)	Gmpr	-0.919262	0.443851	0.517158	-0.773984	0.0445022	0.716665	-1.05537	0.396513	0.673836	-1.84517	0.734351	1.11082	-1.14053	0.13446	0.944175	-1.01714	0.352651	0.796798	-1.12524	0.351055	0.793243	1.18436e-08	3.4274e-10	1.4763	1.91849	0.292936	0.138762
D3Z9H2	Hyaluronan and proteoglycan link protein 4 (Hyaluronan and proteoglycan link protein 4 (Predicted))	Hapln4	-1.92232	0.737301	0.923599	-0.622901	0.48149	0.235813	-1.23044	0.568481	0.510808	-0.937811	-0.14326	0.14326	-1.20629	-0.197258	0.197258	-1.34045	0.141072	-0.141072	-1.21003	0.264638	0.311611	6.29254e-07	3.7672e-07	1.47467	1.52165	0.0916342	-0.189731
O88407	Protein lifeguard 2 (Fas apoptotic inhibitory molecule 2) (Neural membrane protein 35)	Faim2	-1.81807	0.853309	0.964763	-0.921832	0.362787	0.559045	-1.21142	0.549758	0.661662	-1.0735	-0.139222	0.139222	-1.17734	0.0516924	-0.0516924	-0.929861	0.0220999	-0.0220999	-1.18867	0.283404	0.37515	3.28878e-07	1.33856e-07	1.47207	1.56382	0.298047	0.115631
D4ABK1	Synaptogyrin 3 (Synaptogyrin 3 (Predicted), isoform CRA_a)	Syngr3	-1.60679	0.832684	0.774103	-0.774623	0.657686	0.116937	-1.07492	0.441539	0.633384	-1.27798	-0.170305	0.170305	-0.827027	-0.0463822	0.0463822	-1.35383	0.1947	-0.1947	-1.15253	0.31832	0.257735	2.32061e-07	3.35443e-07	1.47085	1.41026	0.039363	0.218744
A0A0G2JSQ4	Tropomyosin 1, alpha, isoform CRA_p (Tropomyosin alpha-1 chain)	Tpm1	-1.11215	0.713044	0.237745	-1.157	0.745702	0.450952	-0.88156	0.342629	0.316708	-0.524265	0.49875	0.0255154	-0.950567	0.699542	0.251025	-0.704105	0.494734	0.209371	-0.888274	0.5824	0.248553	9.809e-11	1.88221e-09	1.47067	1.13683	0.224175	-0.112418
Q63746	NF-kappa-B inhibitor alpha (I-kappa-B-alpha) (IkB-alpha) (IkappaBalpha) (RL/IF-1)	Nfkbia	0.171219	-0.0106086	-0.16061	-0.145515	0.19403	-0.0485158	0.12643	-0.0590446	-0.0673852	-2.58361	0.579635	-0.579635	-2.64756	-0.263676	0.263676	-3.49492	-0.201424	0.201424	-1.42899	0.0398187	-0.0651743	0.00186118	0.0024628	1.46881	1.36382	0.349077	-0.149555
D3ZEY4	Diacylglycerol kinase (DAG kinase) (EC 2.7.1.107)	Dgkq	-1.42635	0.707528	0.725309	-0.541527	0.483348	0.013434	-0.934587	0.436997	0.494273	-1.10036	0.552052	0.484943	-0.585648	0.195643	0.558917	-1.14888	0.697398	0.678952	-0.956224	0.512161	0.492638	6.48631e-09	6.49636e-09	1.46839	1.44886	0.591188	-0.00350584
Q5U2Z8	Elongation of very long chain fatty acids protein 1 (EC 2.3.1.199) (3-keto acyl-CoA synthase ELOVL1) (ELOVL fatty acid elongase 1) (ELOVL FA elongase 1) (Very long chain 3-ketoacyl-CoA synthase 1) (Very long chain 3-oxoacyl-CoA synthase 1)	Elovl1	-2.88789	-0.551214	0.551214	-3.93587	-0.0764936	0.0764936	-3.3206	-0.595641	0.595641	0.0803517	-0.105626	0.0252748	-0.225258	0.106108	0.11915	-0.0944982	-0.351062	0.445561	-1.73063	-0.262322	0.302222	0.00303275	0.000377996	1.46831	2.03285	0.137381	-0.378029
D4A9V7	Methionyl-tRNA synthetase 2, mitochondrial (RCG22562)	LOC100911305	-0.694645	0.346208	0.348437	-0.455518	0.35095	0.104569	-0.380594	0.0587462	0.321848	-2.11098	-0.320849	0.320849	-2.64756	-0.471652	0.471652	-2.31843	0.237269	-0.237269	-1.43462	0.0334453	0.221681	9.44159e-05	2.76099e-05	1.46807	1.6563	0.284148	-0.0996757
Q63259	Receptor-type tyrosine-protein phosphatase-like N (R-PTP-N) (105 kDa islet cell antigen) (BEM-3) (Brain-enriched membrane-associated protein tyrosine phosphatase) (ICA105) (ICA512) (PTP IA-2) (PTPLP) [Cleaved into: ICA512-N-terminal fragment (ICA512-NTF); ICA512-transmembrane fragment (ICA512-TMF); ICA512-cleaved cytosolic fragment (ICA512-CCF)]	Ptprn	-1.57557	0.770818	0.804749	-0.890325	0.73994	0.170487	-0.892726	0.370952	0.602794	-0.867972	0.477267	0.390705	-0.405698	0.0890248	0.316674	-1.15828	0.556319	0.601961	-0.965095	0.50072	0.481228	2.1711e-08	2.21643e-08	1.46581	1.44632	0.0804585	-0.234111
P16975	SPARC (Basement-membrane protein 40) (BM-40) (Osteonectin) (ON) (Secreted protein acidic and rich in cysteine)	Sparc	-0.874092	0.501092	0.357666	-0.705084	-0.0222642	0.821284	-1.19378	0.666766	0.507097	-1.5425	0.539863	1.00838	-1.20492	0.268101	0.915394	-1.05053	0.25536	0.807371	-1.09515	0.368153	0.736198	5.40221e-09	2.57862e-10	1.4633	1.83135	0.0392501	-0.377484
F1LSP9	FGGY carbohydrate kinase domain-containing	Fggy	-3.67516	0.324201	-0.324201	-2.65208	-0.155708	0.155708	-3.29437	-0.0621251	0.0621251	-0.167969	0.139469	0.0284997	0.607014	-0.412725	-0.194289	0.226095	-0.014368	-0.211727	-1.49274	-0.0302095	-0.0806472	0.0036514	0.00385653	1.46254	1.4121	0.164776	0.142837
Q4KM44	Regulatory factor X-associated protein (Regulatory factor X-associated protein-like 1)	Rfxap	-2.56327	-0.355301	0.355301	-2.19265	-0.0732947	0.0732947	-2.62118	0.216997	-0.216997	0.103578	0.283432	-0.387009	0.181979	-0.448932	0.266952	-1.58146	0.460999	-0.460999	-1.4455	0.0139833	-0.0615761	0.000504967	0.000646365	1.45948	1.38392	0.225041	-0.110708
D3ZIP2	CD180 antigen (Predicted), isoform CRA_a (CD180 molecule)	Cd180	-0.967917	0.548523	0.40303	-0.727195	0.0445935	0.776514	-1.24888	0.364513	0.829936	-1.3542	0.609027	0.502649	-1.08682	0.307775	0.634366	-1.04114	0.437398	0.429207	-1.07103	0.385305	0.59595	2.42707e-10	3.902e-11	1.45633	1.66698	0.447451	0.0718562
P23928	Alpha-crystallin B chain (Alpha(B)-crystallin)	Cryab	-1.38364	0.0137121	1.19765	-1.19517	-0.290073	1.74877	-1.81664	0.437558	1.37909	-1.49722	0.570499	1.05391	-0.481522	0.412686	0.481629	-0.987309	0.231873	0.755435	-1.22692	0.229376	1.10275	1.18695e-06	2.87498e-09	1.45629	2.32966	0.554956	0.0236969
Q5M936	Torsin-3A (Torsin family 3 member A)	Tor3a	-2.2115	0.160901	-0.160901	-1.74519	-0.268488	0.268488	-2.21842	-0.275215	0.275215	-0.917237	0.433614	-0.433614	-1.25587	-0.196361	0.196361	-1.31406	-0.786733	0.786733	-1.61038	-0.155381	0.155381	3.8771e-06	3.61106e-07	1.455	1.76576	0.535556	0.0242161
B2RYW3	NADH dehydrogenase (Ubiquinone) 1 beta subcomplex, 9 (NADH dehydrogenase (Ubiquinone) 1 beta subcomplex, 9 (Predicted)) (NADH:ubiquinone oxidoreductase subunit B9) (Ndufb9 protein)	Ndufb9	-1.55552	0.846954	0.690444	-0.613012	0.582887	0.157527	-0.705888	0.540712	0.340494	-1.20826	0.276033	0.981411	-0.749033	0.215882	0.533151	-0.928604	0.50676	0.221895	-0.960052	0.494871	0.487487	3.18523e-08	2.91994e-08	1.45492	1.44754	0.593169	-0.00201538
Q6AYQ8	Acylpyruvase FAHD1, mitochondrial (EC 3.7.1.5) (Fumarylacetoacetate hydrolase domain-containing protein 1) (Oxaloacetate decarboxylase) (OAA decarboxylase) (EC 4.1.1.112)	Fahd1	-1.35168	0.639466	0.679426	-0.640469	0.635536	0.217594	-0.899626	0.590301	0.265761	-1.15845	0.541451	0.56465	-0.599968	0.311816	0.360295	-0.870172	0.487363	0.280915	-0.920061	0.534322	0.394773	4.33852e-10	1.28702e-09	1.45438	1.31483	0.180634	-0.129866
D3ZC63	Cytidine/uridine monophosphate kinase 2	Cmpk2	-1.18444	0.591553	0.548349	-0.854289	0.535601	0.364359	-0.818513	0.374817	0.48139	-0.95856	0.551962	0.302973	-0.832973	0.417137	0.375725	-0.920274	0.684483	0.225793	-0.928175	0.525926	0.383098	2.79527e-12	5.76126e-12	1.4541	1.31127	0.437475	0.0558918
P63047	Sulfotransferase 4A1 (ST4A1) (EC 2.8.2.-) (Brain sulfotransferase-like protein) (rBR-STL) (Nervous system sulfotransferase) (NST)	Sult4a1	-1.45194	0.666697	0.785243	-0.492437	0.383471	0.126866	-0.822463	0.476762	0.345701	-0.995949	-0.257468	0.257468	-1.44996	-0.059634	0.059634	-1.99126	0.307734	-0.307734	-1.20067	0.252927	0.211196	1.52046e-06	1.85319e-06	1.45359	1.41186	0.369525	0.0800995
B0BNJ4	ETHE1, persulfide dioxygenase (Ethylmalonic encephalopathy 1) (Ethylmalonic encephalopathy 1 (Predicted))	Ethe1	-1.37476	0.539749	0.710262	-0.85511	0.552132	0.120117	-0.887132	0.485818	0.447512	-0.896727	0.394944	0.566789	-0.54444	0.296307	0.252259	-1.11882	0.772611	0.49438	-0.946164	0.506927	0.431886	7.95844e-10	1.29479e-09	1.45309	1.37805	0.141065	-0.148887
Q6AYJ8	Tumor necrosis factor alpha-induced protein 8-like protein 2 (TIPE2) (TNF alpha-induced protein 8-like protein 2) (TNFAIP8-like protein 2)	Tnfaip8l2	-1.05985	0.494149	0.565704	-0.694785	-0.163921	0.859874	-1.52076	0.566083	0.94317	-1.31056	0.608511	0.840324	-0.963343	0.347056	1.00625	-0.946312	0.368085	0.499959	-1.0826	0.369994	0.78588	5.45833e-09	1.86059e-10	1.4526	1.86848	0.561451	0.0124662
F1M8E9	Lysozyme (EC 3.2.1.17)	Lyz2	-0.961288	0.466942	0.490513	-0.852114	-0.0659362	1.07976	-0.984616	0.378888	0.625982	-1.09977	0.546517	0.668782	-1.44908	0.550822	0.904428	-1.2374	0.238177	0.927983	-1.09738	0.352568	0.782907	8.82669e-10	3.18826e-11	1.44995	1.88028	0.5264	0.030374
A0A0G2K3K4	Cytochrome P450 4F5	Cyp4f5	-1.09408	0.375508	-0.375508	-1.27952	0.0893915	-0.0893915	-1.06088	0.160739	-0.160739	-1.0878	0.829547	-0.829547	-1.39337	0.124846	-0.124846	-1.28387	-0.0887691	0.0887691	-1.19992	0.248544	-0.248544	9.29609e-09	1.4403e-06	1.44847	0.951378	0.483443	-0.0540433
D3ZAF6	ATP synthase subunit f, mitochondrial (ATP synthase membrane subunit f)	Atp5mf	-1.46427	0.700075	0.705517	-0.930467	0.740628	0.162479	-0.775532	0.305929	0.276462	-0.807987	0.554533	0.253454	-0.360351	0.525645	-0.0245188	-0.815629	0.709726	0.105902	-0.859039	0.589423	0.246549	7.17549e-09	1.8809e-07	1.44846	1.10559	0.0768359	0.239588
G3V9P3	Platelet receptor Gi24 (V-set immunoregulatory receptor)	Vsir	-0.865618	0.293803	0.511353	-0.720921	-0.0153291	0.747333	-1.01378	0.510569	0.503214	-1.56421	0.491961	0.991503	-1.436	0.452532	0.984509	-0.992354	0.36189	0.71401	-1.09882	0.349238	0.741987	3.85286e-09	1.56171e-10	1.44805	1.8408	0.499899	0.0335176
G3V728	4-nitrophenylphosphatase domain and non-neuronal SNAP25-like protein homolog 1 (C. elegans), isoform CRA_b (Nipsnap homolog 1)	Nipsnap1	-1.5118	0.583078	0.90057	-0.994877	0.671384	0.247572	-0.813375	0.467872	0.353471	-0.857522	0.288609	0.60649	-0.487097	0.231963	0.264459	-0.981045	0.785181	0.180666	-0.940953	0.504681	0.425538	1.23745e-08	2.1839e-08	1.44563	1.36649	0.496283	-0.0362761
M0R4S2	Apolipoprotein D (Apo-D)	Apod	-1.12329	0.491482	0.631811	-0.939486	0.0757211	0.717848	-1.24247	0.492302	0.750172	-1.31451	0.296339	-0.296339	-1.58919	0.120461	-0.120461	-1.46558	-0.482892	0.482892	-1.27909	0.165569	0.360987	2.72154e-07	4.79734e-08	1.44466	1.64008	0.36061	-0.0866522
Q6IRJ7	Annexin	Anxa7	-0.966893	0.44592	0.53987	-1.19296	0.429071	0.746767	-1.20201	0.553533	0.694046	-1.03341	0.619445	0.362655	-0.80325	0.294153	0.565136	-0.784543	0.334229	0.419805	-0.997177	0.446058	0.554713	2.09655e-11	6.36901e-12	1.44324	1.55189	0.0568851	-0.224641
G3V8M6	Folate receptor 1 (Folate receptor 1 (Adult), isoform CRA_b)	Folr1	-0.479323	0.696024	-0.233221	-1.58181	1.02695	0.554864	-0.665336	0.45586	0.196011	-0.468451	0.404482	0.0930223	-1.24052	1.07432	0.321121	-0.0147096	0.550045	-0.749575	-0.741691	0.701279	0.0303704	3.74348e-06	0.000804576	1.44297	0.772062	0.0467712	-0.349846
A0A0G2QC04	Plastin 1	Pls1	-0.932097	0.239113	0.695346	-0.768233	0.143805	0.620914	-1.05124	0.428011	0.528501	-0.635297	0.415153	0.220144	-1.08774	0.774791	0.312948	-1.20599	0.963787	0.242206	-0.946767	0.49411	0.436677	3.26514e-09	4.60133e-09	1.44088	1.38344	0.0768359	0.310587
A0A0G2JYW3	Clathrin light chain	Clta	-1.4843	0.703945	0.772266	-0.851583	0.448899	0.314038	-0.801748	0.536456	0.386506	-1.21718	0.342628	0.785303	-0.495404	0.113912	0.329807	-0.987338	0.648298	0.346544	-0.972925	0.46569	0.489077	7.99488e-09	5.48715e-09	1.43861	1.462	0.577229	-0.00957231
Q6IRK9	Carboxypeptidase Q (EC 3.4.17.-) (Hematopoietic lineage switch 2 related protein) (Hls2-rp) (Liver annexin-like protein 1) (LAL-1) (Plasma glutamate carboxypeptidase)	Cpq	-0.849831	0.616741	0.21971	-0.801145	0.335479	0.465666	-0.856678	0.671452	0.170164	-0.575038	0.695349	0.153129	-1.04137	0.674833	0.514947	-0.903762	0.60104	0.284233	-0.83797	0.599149	0.301308	1.48572e-11	1.53442e-10	1.43712	1.13928	0.439659	-0.0443953
Q63560	Microtubule-associated protein 6 (MAP-6) (145-kDa STOP) (STOP145) (Stable tubule-only polypeptide) (STOP)	Map6	-1.32715	0.705422	0.652379	-0.941396	0.489212	0.459082	-0.972492	0.50642	0.430546	-1.02941	0.459199	0.568116	-0.383496	0.14095	0.301618	-1.06874	0.580155	0.527124	-0.953782	0.480226	0.489811	8.3613e-10	6.52136e-10	1.43401	1.44359	0.391069	-0.0543169
M0RBF1	Complement C3 (RCG45082)	C3	-1.06751	0.545513	0.502732	-0.947072	0.168051	0.803807	-0.93249	0.370277	0.473516	-1.26937	0.588726	0.664752	-1.12941	0.229312	0.802613	-1.02864	0.325005	0.679136	-1.06242	0.371147	0.654426	1.43027e-11	1.34502e-12	1.43356	1.71684	0.551938	0.0182027
Q80W89	NADH dehydrogenase [ubiquinone] 1 alpha subcomplex subunit 11 (Complex I-B14.7) (CI-B14.7) (NADH-ubiquinone oxidoreductase subunit B14.7)	Ndufa11	-1.11578	0.474792	0.517771	-0.571076	0.4205	-0.0162809	-0.607896	0.481213	0.171916	-1.10785	0.968541	0.547873	-0.469807	0.407309	0.117654	-1.12679	0.837045	0.304471	-0.833199	0.598233	0.273901	6.63659e-09	1.48244e-07	1.43143	1.1071	0.500442	0.03521
P04775	Sodium channel protein type 2 subunit alpha (Sodium channel protein brain II subunit alpha) (Sodium channel protein type II subunit alpha) (Voltage-gated sodium channel subunit alpha Nav1.2)	Scn2a	-1.70302	1.12325	0.579771	-1.86715	0.605279	1.26188	-1.15655	0.483699	0.672847	-0.155463	0.0774055	-0.0774055	-0.238322	0.102103	-0.102103	-0.808232	0.254457	-0.254457	-0.988122	0.441032	0.346755	4.87281e-05	7.91785e-05	1.42915	1.33488	0.421287	0.0542936
D3ZD05	KN motif and ankyrin repeat domain-containing protein 2	Kank2	-0.353287	0.478829	-0.125542	-0.843409	0.475993	0.223246	-0.466701	0.405192	0.0680317	-1.68431	-0.0550261	0.0550261	-1.98948	-0.319539	0.319539	-2.04812	0.194283	-0.194283	-1.23088	0.196622	0.0576696	9.88389e-06	2.46606e-05	1.42751	1.28855	0.491559	0.0424061
D4AAI2	Histocompatibility (Minor) HA-1 (Predicted), isoform CRA_b (Rho GTPase-activating protein 45)	Arhgap45	-1.04006	0.513579	0.526026	-0.901842	-0.131601	0.986726	-1.49524	0.501126	0.859958	-1.24225	0.719522	0.486288	-1.04441	0.0631143	0.982309	-0.881602	0.293135	0.517859	-1.1009	0.326479	0.726528	7.91899e-09	2.83145e-10	1.42738	1.82743	0.149349	-0.191107
F1LN92	AFG3-like matrix AAA peptidase subunit 2	Afg3l2	-1.41449	0.732417	0.682073	-0.876465	0.664657	0.246267	-0.880698	0.427915	0.454935	-1.00717	0.398887	0.584338	-0.565582	0.198108	0.374594	-0.84425	0.552652	0.257574	-0.931443	0.495773	0.433297	8.56531e-10	1.26975e-09	1.42722	1.36474	0.395724	-0.0930138
A0A0G2K695	Myoferlin	Myof	-0.720034	0.527887	0.166672	-0.825253	0.502981	0.322272	-0.917804	0.659969	0.283663	-0.672912	0.622206	0.0484711	-1.12939	0.302069	0.886237	-0.98546	0.682142	0.3208	-0.875142	0.549542	0.338019	5.07381e-10	3.29473e-09	1.42468	1.21316	0.0903332	0.274107
P43527	Caspase-1 (CASP-1) (EC 3.4.22.36) (Interleukin-1 beta convertase) (IL-1BC) (Interleukin-1 beta-converting enzyme) (ICE) (IL-1 beta-converting enzyme) (p45) [Cleaved into: Caspase-1 subunit p20; Caspase-1 subunit p10]	Casp1	-0.968936	0.458783	0.51195	-0.952167	-0.016503	0.897131	-1.13362	0.435003	0.61687	-1.60294	0.8238	0.743208	-1.17675	0.182685	0.93776	-0.757989	0.0591213	0.667215	-1.09873	0.323815	0.729023	7.17549e-09	2.4573e-10	1.42255	1.82775	0.0417257	0.293306
Q5XIF3	NADH dehydrogenase [ubiquinone] iron-sulfur protein 4, mitochondrial (Complex I-18 kDa) (CI-18 kDa) (NADH-ubiquinone oxidoreductase 18 kDa subunit)	Ndufs4	-1.20395	0.683308	0.520639	-1.14097	1.01947	0.121495	-0.948749	0.414621	0.573452	-1.20162	0.468363	0.766862	-0.524134	-0.0739788	0.64305	-0.648712	0.346261	0.479029	-0.944688	0.476341	0.517421	3.33001e-08	1.99769e-08	1.42103	1.46211	0.181496	-0.129836
Q10758	Keratin, type II cytoskeletal 8 (Cytokeratin endo A) (Cytokeratin-8) (CK-8) (Keratin-8) (K8) (Type-II keratin Kb8)	Krt8	-0.0852632	0.631164	-0.574201	-1.24346	0.612326	0.640273	-0.827135	0.440198	0.370928	-0.800171	0.936212	-0.202977	-1.69577	1.25731	0.598042	0.221577	0.207	-0.427267	-0.73837	0.680702	0.0674664	3.32574e-05	0.00198218	1.41907	0.805837	0.374566	0.0793361
A0A0G2JT33	Telomerase protein component 1	Tep1	-0.458631	0.47928	-0.0206489	-0.686775	0.243965	0.44281	-0.925223	0.320634	0.604589	-1.51949	0.656785	0.862706	-1.19977	0.547685	0.600032	-1.11235	0.328191	0.784156	-0.983707	0.429423	0.545607	3.58786e-08	1.12241e-08	1.41313	1.52931	0.315345	0.099839
O08662	Phosphatidylinositol 4-kinase alpha (PI4-kinase alpha) (PI4K-alpha) (PtdIns-4-kinase alpha) (EC 2.7.1.67)	Pi4ka	-1.10229	0.600186	0.478425	-0.825602	0.595708	0.229854	-0.804841	0.397274	0.383179	-1.09903	0.544348	0.543857	-0.645793	0.267272	0.378521	-1.03034	0.55757	0.393738	-0.917983	0.493726	0.401262	1.70349e-11	2.48751e-11	1.41171	1.31925	0.569293	-0.013177
F1M779	Clathrin heavy chain	Cltc	-1.46518	0.594387	0.846445	-0.802342	0.450525	0.323619	-0.885455	0.472216	0.407991	-1.02635	0.488342	0.569235	-0.490096	0.239727	0.257189	-0.944223	0.605666	0.361404	-0.935607	0.475144	0.46098	2.1084e-09	1.98606e-09	1.41075	1.39659	0.480431	-0.0567156
Q5PQQ1	tRNA modification GTPase GTPBP3, mitochondrial (GTP-binding protein 3)	Gtpbp3	-0.625127	0.379462	0.245665	-0.273282	0.14519	0.128092	-0.787137	0.412113	0.375024	-1.34854	0.428409	-0.428409	-1.68782	-0.0125681	0.0125681	-2.30104	0.0877858	-0.0877858	-1.17049	0.240065	0.0408589	7.58854e-06	3.10047e-05	1.41056	1.21135	0.572921	-0.0148342
D4ABA5	RCG35999, isoform CRA_a (Smoothelin)	Smtn	-0.870103	1.00103	-0.130925	-0.902568	0.57798	0.40172	-1.12177	0.645057	0.433638	-0.497607	0.74513	-0.247524	-1.00097	0.367554	0.523716	-0.687273	0.0414725	0.6458	-0.846714	0.563037	0.271071	6.48496e-08	9.62176e-07	1.40975	1.11779	0.549295	-0.0265784
P09215	Protein kinase C delta type (EC 2.7.11.13) (nPKC-delta) [Cleaved into: Protein kinase C delta type regulatory subunit; Protein kinase C delta type catalytic subunit (Sphingosine-dependent protein kinase-1) (SDK1)]	Prkcd	-1.28939	0.610424	0.676085	-0.71648	0.141683	0.6029	-1.17136	0.508666	0.659972	-1.27734	0.449069	0.908214	-0.880699	0.136519	0.792272	-0.900844	0.364715	0.563409	-1.03935	0.368513	0.700476	2.32316e-10	1.59278e-11	1.40786	1.73983	0.302737	0.209557
D4A6D7	Tetratricopeptide repeat protein 19, mitochondrial (TPR repeat protein 19)	Ttc19	-0.262591	0.188967	0.0736237	-0.00748962	-0.295345	0.302835	-0.215344	-0.373391	0.373391	-3.59991	-0.467155	0.467155	-3.20629	0.405363	-0.405363	-2.33602	-0.640643	0.640643	-1.60461	-0.197034	0.242048	0.00242835	0.000405634	1.40757	1.84666	0.54262	0.0781952
B5DF57	Erythrocyte membrane protein band 4.2 (Erythrocyte protein band 4.2) (Erythrocyte protein band 4.2 (Predicted))	Epb42	-1.12041	0.575992	0.51864	-1.088	0.278824	0.651779	-1.66871	0.736962	0.869353	-0.990298	0.489247	0.526696	-0.488352	0.0224575	0.353448	-0.611055	0.372006	0.24796	-0.99447	0.412581	0.527979	5.69147e-08	1.81489e-08	1.40705	1.52245	0.52365	-0.0536688
Q6PDU7	ATP synthase subunit g, mitochondrial (ATPase subunit g) (ATP synthase membrane subunit g)	Atp5mg	-1.42761	0.617124	0.810486	-0.671789	0.635637	0.0361523	-0.871551	0.490869	0.46735	-1.02258	0.466361	0.612972	-0.550823	0.150852	0.333105	-0.832934	0.700461	0.111103	-0.896214	0.510217	0.395195	1.21814e-08	3.102e-08	1.40643	1.29141	0.432836	0.0749358
P24135	1-phosphatidylinositol 4,5-bisphosphate phosphodiesterase gamma-2 (EC 3.1.4.11) (Phosphoinositide phospholipase C-gamma-2) (Phospholipase C-IV) (PLC-IV) (Phospholipase C-gamma-2) (PLC-gamma-2)	Plcg2	-1.01038	0.437227	0.571011	-0.827932	0.0789095	0.793946	-1.29925	0.467971	0.779978	-1.28887	0.631323	0.609606	-0.902173	0.23428	0.727988	-0.965423	0.292654	0.624869	-1.04901	0.357061	0.684566	6.84858e-11	4.8731e-12	1.40607	1.73357	0.0824427	-0.187116
P69682	Adaptin ear-binding coat-associated protein 1 (NECAP endocytosis-associated protein 1) (NECAP-1)	Necap1	-1.57641	0.88921	0.665042	-1.01999	0.682069	0.331623	-0.782688	0.562979	0.410522	-0.750324	0.229309	0.624237	-0.215374	0.0422716	0.177953	-1.00803	0.666648	0.370652	-0.892134	0.512081	0.430005	1.40048e-07	2.55448e-07	1.40422	1.32214	0.431162	-0.0478609
A0A0G2K0S7	RAP1 GTPase-activating protein 2	Rap1gap2	-0.92512	0.617354	0.307766	-0.606039	0.0157938	0.590245	-0.465324	0.289528	0.175796	-1.64149	-0.131151	0.131151	-1.8535	0.0735269	-0.0735269	-1.82677	0.217652	-0.217652	-1.21971	0.180451	0.152297	2.52598e-06	2.77453e-06	1.40016	1.372	0.499011	0.0678586
D4A197	Methylmalonyl CoA epimerase (Methylmalonyl CoA epimerase (Predicted), isoform CRA_d)	Mcee	-0.969628	0.588662	0.380967	-0.755984	0.507885	0.248099	-1.01031	0.575054	0.430621	-0.796106	0.322135	0.417203	-1.07776	0.60513	0.516304	-0.628661	0.560014	0.166887	-0.873075	0.52648	0.360014	1.1526e-11	3.32648e-11	1.39956	1.23309	0.217084	-0.115296
D4ADR5	Hexosyltransferase (EC 2.4.1.-)	Chpf2	-0.0285038	0.137148	-0.108644	-0.37994	0.261244	0.118695	-0.509152	0.82631	-0.317158	-2.37284	-0.122682	0.122682	-2.24582	0.346929	-0.346929	NA	NA	NA	-1.10725	0.28979	-0.106271	0.000509138	0.00300536	1.39704	1.00098	0.090296	0.297794
Q08849	Syntaxin-3	Stx3	-0.625348	0.146329	0.348734	-1.07023	0.690388	0.37984	-0.60703	0.237417	0.372369	-0.897391	0.670874	0.244278	-1.44901	0.714214	0.616441	-0.806024	0.464667	0.341357	-0.909171	0.487315	0.383836	3.47511e-09	7.80664e-09	1.39649	1.29301	0.470667	-0.0618058
P21571	ATP synthase-coupling factor 6, mitochondrial (ATPase subunit F6) (ATP synthase peripheral stalk subunit F6)	Atp5pf	-1.2343	0.696299	0.538005	-0.852552	0.665336	0.224689	-0.754326	0.380231	0.369043	-1.14503	0.373111	0.952888	-0.877577	0.150338	0.664252	-0.793094	0.45452	0.343084	-0.942814	0.453306	0.515327	1.37911e-09	6.63826e-10	1.39612	1.45814	0.0320318	0.424285
P15791	Calcium/calmodulin-dependent protein kinase type II subunit delta (CaM kinase II subunit delta) (CaMK-II subunit delta) (EC 2.7.11.17)	Camk2d	-1.39557	0.605437	0.783097	-0.894132	0.543017	0.399064	-0.91312	0.406207	0.521227	-1.25212	0.421586	0.75059	-0.713093	-0.0117678	0.740132	-0.94236	0.29793	0.498011	-1.0184	0.377068	0.615353	8.46197e-10	1.02385e-10	1.39547	1.63375	0.299079	-0.1542
A0A0G2JSP8	Creatine kinase M-type (Creatine kinase, muscle)	Ckm	-2.06711	0.418652	-0.418652	-1.92027	0.155971	-0.155971	-1.45943	-0.492269	0.492269	-1.02253	-0.0632292	1.08576	-1.02784	0.637662	0.390181	-0.413395	-0.198292	0.611688	-1.31843	0.0764156	0.334212	2.61022e-05	4.01924e-06	1.39485	1.65264	0.464968	0.0663571
Q68FX4	Hematopoietic cell-specific LYN substrate 1 (RCG52681)	Hcls1	-0.912919	0.436185	0.524579	-0.618424	-0.185166	0.899303	-1.20804	0.557921	0.735437	-1.3816	0.735568	0.692923	-1.07914	0.249068	0.802779	-1.1119	0.261453	0.781926	-1.05201	0.342505	0.739491	4.74429e-09	1.66851e-10	1.39451	1.7915	0.0947138	-0.157066
Q5RJL0	Ermin (Juxtanodin) (JN)	Ermn	-0.687324	0.0991048	0.588219	-1.06561	-0.167678	1.2391	-1.06911	0.328504	0.740611	-1.27612	0.488723	0.910855	-1.17501	0.512889	0.554849	-1.49008	0.3321	1.15798	-1.12721	0.265607	0.865269	1.39231e-08	1.27296e-10	1.39282	1.99248	0.42091	-0.10559
D4ACC1	Dual adaptor for phosphotyrosine and 3-phosphoinositides 1 (Predicted) (Dual adaptor of phosphotyrosine and 3-phosphoinositides 1)	Dapp1	-0.93328	0.402646	0.530634	-1.16029	0.240849	0.919436	-1.34077	0.590568	0.750199	-1.18298	0.705283	0.572129	-0.75644	0.158615	0.609449	-0.860021	0.0248519	0.835169	-1.03896	0.353802	0.702836	1.01554e-09	5.45442e-11	1.39276	1.7418	0.0293141	-0.353869
B0K020	CDGSH iron-sulfur domain-containing protein 1 (MitoNEET)	Cisd1	-1.63168	0.74383	0.887848	-1.04615	0.712267	0.333879	-1.05856	0.426107	0.599779	-1.04612	0.23871	0.707379	-0.563575	0.126681	0.563488	-0.607616	0.154859	0.602252	-0.992282	0.400409	0.615771	3.52253e-08	4.72382e-09	1.39269	1.60805	0.446191	-0.0502314
Q5M852	Leupaxin	Lpxn	-1.0278	0.495983	0.531819	-0.920325	-0.126732	1.04706	-1.33043	0.530762	0.775905	-1.14976	0.703298	0.465151	-0.952539	0.252354	0.719396	-0.868173	0.238797	0.612714	-1.04151	0.349077	0.692007	1.96387e-09	1.04524e-10	1.39058	1.73351	0.0914848	-0.203109
Q9WV48	SH3 and multiple ankyrin repeat domains protein 1 (Shank1) (GKAP/SAPAP-interacting protein) (SPANK-1) (Somatostatin receptor-interacting protein) (SSTR-interacting protein) (SSTRIP) (Synamon)	Shank1	-1.70465	1.08151	0.623133	-0.284152	0.33714	-0.0529877	-0.783189	0.787753	-0.00456328	-0.635561	0.349952	0.28561	-0.392668	0.316465	0.076203	-1.49987	0.166232	-0.166232	-0.883348	0.506509	0.12686	2.88092e-06	6.3215e-05	1.38986	1.01021	0.542385	0.0698075
A0A0G2K5P9	Propionyl-CoA carboxylase alpha chain, mitochondrial	Pcca	-1.0312	0.597756	0.433448	-0.943319	0.562004	0.381316	-0.891925	0.517453	0.354931	-0.788698	0.386229	0.449383	-0.960995	0.432623	0.530606	-0.684338	0.510077	0.164685	-0.883413	0.501024	0.385728	2.396e-12	3.92939e-12	1.38444	1.26914	0.591525	0.00736678
D3ZBC4	Alanine and glycine-rich protein-like	LOC103694328	0.145881	-0.0452612	-0.10062	0.0366231	-0.0473734	0.0549426	0.0768639	-0.155033	0.0831107	-2.71062	0.0216633	-0.0216633	-2.98948	-0.115096	0.115096	-2.87739	0.328657	-0.328657	-1.38635	-0.00207395	-0.0329651	0.00200005	0.00201884	1.38428	1.35339	0.492298	-0.0634727
A0A0G2JUW7	Alpha-1-inhibitor III	Mug1	-0.922842	0.973623	-0.0507808	-0.903934	0.484831	0.419102	-0.888572	0.906775	-0.0182029	-0.804659	0.397035	0.407624	-0.357058	0.287164	0.0698937	-0.708738	0.669675	0.0390631	-0.7643	0.619851	0.14445	3.01926e-09	5.19508e-07	1.38415	0.90875	0.407948	0.065773
R9PXZ8	Deleted.		-1.29099	0.61412	0.676866	-0.767995	0.162228	0.605766	-1.06069	0.446932	0.613755	-0.787	0.319185	0.467815	-0.946487	0.625288	0.321199	-0.842646	0.440531	0.402115	-0.9493	0.434714	0.514586	9.89731e-11	3.99806e-11	1.38401	1.46389	0.494973	-0.030038
D4A240	BRD4-interacting chromatin-remodeling complex-associated protein-like (Similar to KIAA0240 (Predicted))	Bicral	-2.57407	0.413297	-0.413297	-2.67807	-0.0275384	0.0275384	-3.01197	-0.858433	0.858433	0.0806471	0.343203	-0.42385	-0.0467861	-0.123062	0.169848	0.00707003	0.330781	-0.337851	-1.37053	0.0130412	-0.0198631	0.00226919	0.00230439	1.38357	1.35067	0.553874	0.0216664
O08875	Serine/threonine-protein kinase DCLK1 (EC 2.7.11.1) (Calcium/calmodulin-dependent protein kinase type I-like CPG16) (Doublecortin-like and CAM kinase-like 1) (Doublecortin-like kinase 1)	Dclk1	-1.26741	0.14734	-0.14734	-1.39334	0.362767	-0.362767	-1.93099	0.0242003	-0.0242003	-0.738357	-0.121142	0.121142	-1.13962	0.239777	-0.239777	-1.27961	-0.106843	0.106843	-1.29155	0.0910165	-0.0910165	1.67208e-08	8.60424e-08	1.38257	1.20054	0.588473	0.00391873
D4A7N1	MICOS complex subunit Mic25 (Coiled-coil-helix-coiled-coil-helix domain-containing protein 6)	Chchd6	-1.37159	0.657278	0.739259	-1.01406	0.889498	0.124557	-0.878245	0.448967	0.462701	-0.817425	0.286372	0.645195	-0.306981	0.214724	0.197927	-0.806919	0.601326	0.305839	-0.86587	0.516361	0.41258	2.66177e-08	6.14889e-08	1.38223	1.27845	0.499899	0.0501275
M0R671	Tensin 2	Tns2	-0.950647	0.728984	0.221663	-0.775414	0.540578	0.234836	-0.559341	0.424668	0.134673	-0.906201	0.64155	0.264652	-0.853142	0.524267	0.34443	-0.861154	0.521654	0.441026	-0.81765	0.563617	0.273547	3.48735e-12	3.36138e-11	1.38127	1.0912	0.194241	-0.211523
G3V836	Clusterin	Clu	-0.615473	0.35631	0.152908	-0.91367	0.581558	0.329706	-0.511063	0.444517	0.0873698	-0.798776	0.568602	0.273516	-1.58507	0.796114	0.729266	-0.53751	0.573079	-0.103802	-0.826927	0.553363	0.244827	4.46294e-08	8.60644e-07	1.38029	1.07175	0.367066	0.0778033
F1MAR6	Proline dehydrogenase (EC 1.5.5.2)	Prodh1	-0.812075	0.699552	0.12791	-0.897235	0.493134	0.415751	-0.789171	0.538284	0.212202	-0.649399	0.718464	0.0061734	-0.948024	0.652276	0.354639	-0.529133	0.553542	-0.0542178	-0.770839	0.609208	0.177076	2.82203e-11	1.95367e-09	1.38005	0.947916	0.330622	0.0849192
D3ZVM5	Heat shock protein family A (Hsp70) member 12B	Hspa12b	-0.554692	0.365052	0.0748081	-1.19463	0.83899	0.465887	-0.859065	0.357394	0.476839	-0.686977	0.571734	0.062921	-0.783001	0.485052	0.365182	-0.947403	0.632443	0.228677	-0.837628	0.541778	0.279052	3.80681e-10	4.65267e-09	1.37941	1.11668	0.391039	0.0657743
D3ZH14	Transmembrane and coiled-coil domain family 1	Tmcc1	-0.068701	0.377724	-0.309023	-0.211377	0.109954	0.101423	0.0216808	-0.16724	0.145559	-2.43729	0.0572791	-0.0572791	-2.5331	0.0337816	-0.0337816	-2.68475	-0.0539016	0.0539016	-1.31892	0.0595995	-0.0165333	0.000735165	0.000943049	1.37852	1.30239	0.259969	-0.121535
Q5EB95	DiGeorge syndrome critical region gene 14 (DiGeorge syndrome critical region gene 14 homolog (Human)) (Ess-2-splicing factor homolog)	Ess2	NA	NA	NA	-3.65208	0.344292	-0.344292	-2.822	0.0857043	-0.0857043	0.129825	0.273888	-0.403713	0.181185	-0.100589	-0.0805958	-0.164735	-0.039226	0.203961	-1.26556	0.112814	-0.142069	0.00565978	0.0104368	1.37837	1.12349	0.570503	-0.0244584
Q9JIR4	Regulating synaptic membrane exocytosis protein 1 (Rab-3-interacting molecule 1) (RIM 1)	Rims1	-1.29307	0.710985	0.583121	-0.601099	0.391376	0.190487	-0.555882	0.251214	0.376264	-1.06331	0.485206	0.578103	-0.469901	0.433291	0.0366108	-1.24284	0.765064	0.477773	-0.871016	0.506189	0.373726	1.74099e-08	5.39565e-08	1.37721	1.24474	0.387402	-0.106905
G3V874	Erythrocyte membrane protein band 4.1-like 3 (Erythrocyte protein band 4.1-like 3, isoform CRA_b)	Epb41l3	-0.167877	0.200053	-0.200053	-0.534619	0.3262	-0.3262	-0.276611	0.221156	-0.221156	-2.56749	-0.360846	0.360846	-2.30722	0.0331723	-0.0331723	-2.61866	-0.634464	0.634464	-1.41208	-0.0357884	0.0357884	0.000544437	0.000335084	1.37629	1.44787	0.448082	0.0634748
F1LMV6	Desmoplakin	Dsp	-0.46235	0.520596	-0.0157713	-0.161994	0.0256735	0.203508	-1.49949	2.77308	-1.31061	-0.520093	0.102407	0.501304	-1.1392	0.346505	0.777448	-0.384051	0.308918	0.0751323	-0.694529	0.679529	0.0385024	0.000715133	0.0117116	1.37406	0.733032	0.583788	-0.00647491
F1LVL5	Shroom family member 4	Shroom4	-0.234894	0.271593	-0.271593	-0.151093	0.482534	-0.482534	-0.342274	0.106869	-0.106869	-2.56749	-0.0151321	0.0151321	-2.67427	-0.0339605	0.0339605	-2.61866	-1.15762	1.15762	-1.43145	-0.0576189	0.0576189	0.00147693	0.000801206	1.37383	1.48907	0.38745	-0.0944832
F1M0B5	CD84 molecule	Cd84	-1.75284	0.121853	-0.121853	-2.17403	-0.30482	0.30482	-2.54189	-0.080525	0.080525	-0.562313	0.20595	0.356363	-0.536003	-0.14251	0.678513	-0.797737	0.0702889	0.727449	-1.39414	-0.0216273	0.337636	4.19832e-05	3.45296e-06	1.37251	1.73177	0.0134933	-0.290877
M0R5H1	Enhancer trap locus 4	Etl4	-0.906255	0.57986	0.307564	-0.857149	0.576651	0.265198	-0.669722	0.509595	0.139318	-0.842549	0.489189	0.25229	-0.871731	0.627903	0.0631284	-0.930629	0.369601	0.301901	-0.846339	0.525467	0.221567	7.2531e-13	7.02006e-12	1.37181	1.06791	0.403483	-0.106084
A0A0G2KBB9	Ankyrin 2	Ank2	-0.0486444	0.0912176	-0.0425732	-0.261827	0.0913562	0.170471	-0.249189	0.193593	0.0555955	-2.75556	0.133809	-0.133809	-2.94001	0.0841386	-0.0841386	NA	NA	NA	-1.25105	0.118823	-0.00689097	0.00200276	0.00289497	1.36987	1.24416	0.437335	-0.0806497
Q6IFU7	Keratin, type I cytoskeletal 42 (Cytokeratin-42) (CK-42) (Keratin-42) (K42) (Type I keratin Ka22)	Krt42	-0.678045	0.990721	-0.508189	0.234167	-0.124679	-0.122339	-1.22274	2.13806	-0.915315	-0.953265	-0.409432	1.49886	-1.99882	0.0857363	1.8549	-0.661329	0.255606	0.0303965	-0.880005	0.489335	0.306385	0.0021043	0.0038226	1.36934	1.18639	0.264637	0.148907
Q6P0K8	Junction plakoglobin	Jup	-0.723608	0.589488	0.10407	-0.279937	0.131751	0.112763	-1.15964	1.89414	-0.626917	-0.686059	0.043837	0.417773	-0.883848	0.531022	0.408061	-0.778274	0.506819	0.374614	-0.751894	0.616176	0.131727	1.06293e-05	0.000438211	1.36807	0.883622	0.456628	-0.0797639
Q4FZX5	Methionine-R-sulfoxide reductase B2, mitochondrial (MsrB2) (EC 1.8.4.12) (EC 1.8.4.14)	Msrb2	-1.4474	0.534903	0.722224	-0.931545	0.42103	0.510515	-1.00367	0.502209	0.413678	-0.805285	0.446654	0.442795	-1.00612	0.481029	0.514396	-0.266398	0.361671	0.269037	-0.910069	0.457916	0.478774	3.94526e-09	2.72779e-09	1.36799	1.38884	0.439937	0.0691068
P12075	Cytochrome c oxidase subunit 5B, mitochondrial (Cytochrome c oxidase polypeptide Vb) (Cytochrome c oxidase subunit VIA*)	Cox5b	-1.29937	0.691351	0.608017	-0.762208	0.704632	0.0575762	-0.816077	0.440012	0.402393	-0.99249	0.211163	0.607879	-0.480813	0.156051	0.406846	-0.99538	0.657535	0.460622	-0.891056	0.476791	0.423889	4.67678e-09	6.5231e-09	1.36785	1.31494	0.503866	0.0571138
P20717	Protein-arginine deiminase type-2 (EC 3.5.3.15) (Peptidylarginine deiminase II) (Protein-arginine deiminase type II)	Padi2	-0.848026	0.243006	0.714255	-0.996227	-0.265696	1.3461	-1.25055	0.285661	0.986695	-1.69213	0.554383	1.04578	-1.14395	-0.000692051	1.12034	-1.2127	0.235954	1.03464	-1.1906	0.175436	1.0413	1.04112e-08	2.00948e-11	1.36603	2.2319	0.0549475	0.589876
P28492	Glutaminase liver isoform, mitochondrial (GLS) (EC 3.5.1.2) (L-glutaminase) (L-glutamine amidohydrolase)	Gls2	-1.4199	0.107283	-0.107283	-1.66502	0.358811	-0.358811	-1.20309	-0.136041	0.136041	-0.769915	0.561415	0.2085	-0.473174	0.37197	0.101204	-0.876015	0.521564	0.354451	-1.06785	0.2975	0.0556837	1.95286e-07	1.71556e-06	1.36535	1.12354	0.544324	0.0382416
D3ZCH6	RCG44970 (Ribonuclease T2)	Rnaset2	-1.20211	0.473909	0.728196	-0.660362	0.000726098	0.659636	-1.17661	0.37426	0.628039	-1.76544	0.0833291	1.39679	-1.11469	0.283767	0.933379	-0.855612	0.19989	0.899676	-1.12914	0.23598	0.874286	4.09435e-08	2.56605e-10	1.36512	2.00342	0.152547	-0.431695
P47860	ATP-dependent 6-phosphofructokinase, platelet type (ATP-PFK) (PFK-P) (EC 2.7.1.11) (6-phosphofructokinase type C) (Phosphofructo-1-kinase isozyme C) (PFK-C) (Phosphohexokinase)	Pfkp	-1.42265	0.576243	0.781	-0.817039	0.532896	0.269198	-0.896062	0.576882	0.371776	-0.838624	0.483982	0.299558	-0.313201	0.179027	0.0341357	-0.943308	0.610648	0.304428	-0.871814	0.49328	0.343349	1.30583e-08	4.93125e-08	1.36509	1.21516	0.230786	-0.361478
Q7TP58	Phosphoglycerate mutase (EC 5.4.2.11) (EC 5.4.2.4)	Bpgm	-1.25056	0.570225	0.680332	-0.752032	0.470453	0.370392	-0.959424	0.491193	0.624804	-0.90649	0.450618	0.372631	-0.765401	0.227871	0.315142	-0.894129	0.445548	0.414824	-0.921339	0.442651	0.463021	3.23593e-11	2.00948e-11	1.36399	1.38436	0.483527	-0.043386
F1LP15	Potassium voltage-gated channel subfamily C member 3	Kcnc3	-2.4862	1.2816	1.2046	-1.55325	0.740999	0.812248	-1.30801	0.718577	0.518531	-0.060754	-0.111755	0.111755	-0.0848249	-0.243959	0.243959	-0.180923	0.122051	-0.122051	-0.94566	0.417919	0.461507	0.000429013	0.000300612	1.36358	1.40717	0.550046	-0.0385507
Q9WUS0	Adenylate kinase 4, mitochondrial (AK 4) (EC 2.7.4.10) (EC 2.7.4.6) (Adenylate kinase 3-like) (Adenylate kinase isoenzyme 4) (GTP:AMP phosphotransferase AK4)	Ak4	-1.32178	0.715594	0.606191	-0.9995	0.391788	0.636534	-0.975509	0.506881	0.392346	-0.893823	0.40912	0.484703	-0.478165	0.0982615	0.34247	-0.882884	0.502368	-0.0419249	-0.925278	0.437335	0.403387	4.54834e-09	5.30495e-09	1.36261	1.32866	0.467537	-0.043766
F1M9G8	Histidine triad nucleotide-binding protein 3	Hint3	-1.19542	0.557546	0.639084	-0.795047	0.429036	0.440452	-0.856319	0.391021	0.4551	-0.907752	0.4822	0.44361	-0.805778	0.422915	0.375206	-0.855442	0.476923	0.415129	-0.902627	0.45994	0.46143	1.8954e-12	1.18956e-12	1.36257	1.36406	0.47689	-0.0385215
Q6AYC4	Macrophage-capping protein (Actin regulatory protein CAP-G)	Capg	-0.902051	0.473064	0.471175	-0.939166	0.384318	0.526237	-0.960305	0.304405	0.704063	-0.808773	0.442172	0.540789	-0.94207	0.558447	0.512534	-1.10497	0.339713	0.710129	-0.942889	0.41702	0.577488	1.02645e-12	1.9723e-13	1.35991	1.52038	0.0496164	0.240193
P50545	Tyrosine-protein kinase HCK (EC 2.7.10.2) (Hematopoietic cell kinase) (Hemopoietic cell kinase) (p56-HCK) (p56Hck) (p59Hck)	Hck	-0.872756	0.395157	0.491576	-0.739688	0.000786663	0.665321	-1.37786	0.592257	0.785606	-1.20563	0.737595	0.468039	-0.837744	0.323802	0.640876	-0.605793	0.469233	0.27229	-0.939913	0.419805	0.553952	5.96737e-09	1.46407e-09	1.35972	1.49386	0.562822	-0.0195415
A0A0G2KB60	Ribosomal protein S6 kinase C1	Rps6kc1	0.1137	-0.0826651	-0.143653	0.0849275	-0.279066	0.380863	0.291013	-0.163292	0.0915689	-2.95082	-0.321092	0.321092	-2.77189	-0.137557	0.137557	-3.61866	0.280008	-0.280008	-1.47529	-0.117277	0.0845699	0.00404515	0.00182475	1.35801	1.55986	0.0115859	-0.505168
A0A0G2KAA3	NADH:ubiquinone oxidoreductase subunit A3	Ndufa3	-1.23111	0.646243	0.656043	-0.889318	0.350626	0.302308	-0.807262	0.377895	0.429366	-0.409625	0.187063	0.202755	-0.911094	0.666279	0.0487241	-0.993028	0.670576	0.422006	-0.873573	0.483114	0.343534	2.71377e-09	9.19822e-09	1.35669	1.21711	0.323233	-0.104635
B1WC22	Zfp131 protein (Zinc finger protein 131) (Zinc finger protein 131, isoform CRA_a)	Zfp131	-0.291735	-0.279462	0.279462	-1.16481	-0.22614	0.22614	-0.354079	-0.157968	0.157968	-2.09934	0.104132	-0.104132	-2.10286	0.358533	-0.358533	-1.77186	0.542748	-0.542748	-1.29745	0.056974	-0.056974	4.79931e-05	9.26254e-05	1.35442	1.24047	0.545525	0.0254689
Q8CHJ1	Phosphatidylinositol glycan anchor biosynthesis class U protein (Cell division cycle protein 91-like 1) (Protein CDC91-like 1) (GPI transamidase component PIG-U) (Liver regeneration-related protein LRRGT00059)	Pigu	0.12163	0.171622	-0.293252	-0.0849824	-0.0558266	0.140809	0.273526	-0.2393	-0.0342263	-2.85967	0.437304	-0.437304	-2.44996	0.166363	-0.166363	-2.41796	0.213267	-0.213267	-1.23624	0.115571	-0.167267	0.0014863	0.0043331	1.35181	1.06897	0.573877	0.00928234
D3ZIP8	Uncharacterized protein		-0.707046	0.410323	0.342931	-0.900335	0.505888	0.300621	-1.1119	0.550238	0.503604	-0.924856	0.461581	0.463276	-1.06122	0.543206	0.807111	-0.663115	0.265978	0.497787	-0.894746	0.456202	0.485888	5.72317e-11	3.36138e-11	1.35095	1.38063	0.248297	0.181555
F1M1I1	Deleted.		-1.00388	0.531035	0.472845	-1.08434	-0.147232	1.11883	-1.25035	0.356591	0.89376	-1.08486	0.556479	0.724647	-1.09852	0.262515	0.943361	-0.830897	0.175245	0.563029	-1.05881	0.289105	0.786079	1.8241e-09	3.23934e-11	1.34791	1.84489	0.185653	-0.140793
D3ZGL1	Rho GTPase-activating protein 25 (Similar to Rho-GTPase-activating protein 25 (Predicted))	Arhgap25	-0.958796	0.44727	0.432599	-0.830566	-0.134177	0.849415	-1.38329	0.496537	0.781565	-1.1811	0.673859	0.475826	-0.96463	0.153299	0.775389	-0.862804	0.259449	0.596684	-1.0302	0.316039	0.651913	2.86557e-09	1.46892e-10	1.34624	1.68211	0.55498	0.0258217
Q5PPN5	Tubulin polymerization-promoting protein family member 3	Tppp3	-1.12645	0.455655	0.665383	-0.878585	0.302767	0.5712	-0.832801	0.295201	0.575205	-1.36708	0.619921	0.642291	-0.499764	0.300201	0.190365	-0.870729	0.527529	0.299	-0.929236	0.416879	0.490574	1.69727e-09	7.18733e-10	1.34612	1.41981	0.235865	-0.210475
Q921A4	Cytoglobin (Histoglobin) (HGb) (Stellate cell activation-associated protein)	Cygb	-1.54721	-0.0842845	0.0842845	-2.55254	0.129219	-0.129219	-1.3507	-0.24389	0.24389	-0.490019	0.4992	-0.00918103	-0.0549983	0.116664	-0.0616659	-0.799026	0.861493	-0.0624671	-1.13241	0.213067	0.0109401	6.50011e-05	0.000226586	1.34548	1.14335	0.100667	0.181519
Q2IBC5	Caveolin-2	Cav2	-0.503246	0.408619	0.0946262	-1.65545	0.772756	0.882694	-1.49556	0.629446	0.866114	-0.59873	0.682965	-0.084235	-0.685285	-0.109869	0.795155	-0.50469	0.243312	0.261378	-0.90716	0.437872	0.469289	4.9655e-06	3.39697e-06	1.34503	1.37645	0.383198	0.0643421
D4ADS9	EFR3 homolog A (Similar to RIKEN cDNA C920006C10 (Predicted))	Efr3a	-1.09153	0.549424	0.509539	-0.744766	0.405971	0.311977	-0.777111	0.316947	0.460164	-1.37284	0.343248	-0.343248	-1.57025	-0.360196	0.360196	-1.44634	-0.188188	0.188188	-1.16714	0.177868	0.247803	3.43482e-07	1.58013e-07	1.34501	1.41494	0.208731	-0.113925
P84850	D-2-hydroxyglutarate dehydrogenase, mitochondrial (EC 1.1.99.-)	D2hgdh	-1.29375	0.636145	0.619315	-0.731248	0.407513	0.319841	-0.726978	0.500546	0.258878	-0.796887	0.359461	0.211407	-0.685094	0.388459	0.316869	-0.991294	0.552377	0.417609	-0.870875	0.474083	0.35732	1.14735e-10	2.76611e-10	1.34496	1.22819	0.464608	-0.0644372
D3ZZP2	RAB39, member RAS oncogene family (Predicted) (RAB39A, member RAS oncogene family)	Rab39a	-1.01358	0.48111	0.515927	-0.49121	0.285892	0.137144	-0.633373	0.300095	0.33518	-1.45572	0.337623	-0.337623	-1.76469	-0.0143223	0.0143223	-1.73055	-0.414706	0.414706	-1.18152	0.162615	0.179943	2.73373e-06	2.0614e-06	1.34414	1.36146	0.11158	-0.17136
P31421	Metabotropic glutamate receptor 2 (mGluR2)	Grm2	-1.30886	0.544854	0.764003	-0.670683	0.429287	0.227776	-0.613606	0.328722	0.323193	-1.02317	0.276107	-0.276107	-1.38784	0.071415	-0.071415	-1.20902	0.191308	-0.191308	-1.03553	0.306949	0.129357	1.06009e-07	5.26663e-07	1.34248	1.16488	0.267999	-0.125107
Q5U2X8	Acyl-CoA thioesterase 9 (Similar to acyl-CoA thioesterase, isoform CRA_b)	Acot9	-1.18246	0.564816	0.642711	-0.901622	0.481135	0.446506	-0.960885	0.463094	0.496954	-1.12511	0.573645	0.493342	-0.567534	0.0587628	0.564097	-0.749408	0.426062	0.325605	-0.914502	0.427919	0.494869	2.42707e-10	1.09812e-10	1.34242	1.40937	0.576831	-0.0115248
Q6AY05	Endosomal/lysosomal potassium channel TMEM175 (Transmembrane protein 175)	Tmem175	-0.768054	0.361933	0.406121	0.344727	-0.435992	0.0912645	-0.0834004	-0.367881	0.451281	-3.22645	0.243255	-0.243255	-2.98948	0.171387	-0.171387	NA	NA	NA	-1.34453	-0.00545932	0.106805	0.00479829	0.00302912	1.33907	1.45134	0.457782	0.16089
G3V904	Phospholipase D family, member 4 (Similar to phospholipase D family, member 4)	Pld4	-1.40439	0.484875	0.892798	-0.985755	-0.0139972	0.980072	-1.46493	0.464422	0.930933	-0.847527	0.00669112	0.813295	-1.0102	0.28952	0.718055	-0.966212	0.120931	1.07196	-1.11317	0.225407	0.901185	9.91094e-10	6.36901e-12	1.33858	2.01435	0.0144089	-0.453924
Q6DGG1	Protein ABHD14B (EC 3.-.-.-) (Alpha/beta hydrolase domain-containing protein 14B) (Abhydrolase domain-containing protein 14B)	Abhd14b	-0.850146	0.5496	0.217013	-0.895075	0.418165	0.466271	-0.806027	0.412466	0.393561	-0.954242	0.638588	0.25376	-0.909661	0.72979	0.259876	-0.402045	0.463711	0.234324	-0.802866	0.535387	0.304134	3.82214e-11	2.67616e-10	1.33825	1.107	0.595176	0.0017644
Q4V7B9	Cerebellar degeneration-related 2 (Cerebellar degeneration-related 2, isoform CRA_a) (Cerebellar degeneration-related protein 2)	Cdr2	-2.28063	0.306586	-0.306586	-1.1107	0.27554	-0.27554	-2.23704	-0.369793	0.369793	-0.985203	-0.157385	0.157385	-0.935962	-0.119861	0.119861	-0.632181	-0.0879057	0.0879057	-1.36362	-0.0254698	0.0254698	9.97383e-06	5.97729e-06	1.33815	1.38909	0.452766	-0.0740691
P19511	ATP synthase F(0) complex subunit B1, mitochondrial (ATP synthase peripheral stalk-membrane subunit b) (ATP synthase subunit b) (ATPase subunit b)	Atp5pb	-1.01326	0.471947	0.547699	-0.789031	0.500683	0.218606	-0.712603	0.266958	0.469024	-1.17888	0.424369	0.91801	-0.732712	0.38162	0.423276	-0.948967	0.606723	0.294706	-0.895909	0.44205	0.478553	3.48104e-10	2.05433e-10	1.33796	1.37446	0.183751	-0.139993
D3ZZ99	Alpha-adducin	Add1	-0.359533	0.113672	0.245861	-0.467218	0.0775375	0.389681	-0.324413	-0.0387054	0.363119	-1.76472	0.496283	-0.496283	-1.98111	0.00649946	-0.00649946	-2.60793	-0.134556	0.134556	-1.25082	0.0867884	0.105072	0.00013837	0.00010871	1.33761	1.35589	0.18223	-0.271946
F1LPM3	Sorbin and SH3 domain-containing protein 2	Sorbs2	-0.72052	0.873247	-0.0901465	-1.05349	0.58538	0.333368	-0.677117	0.409742	0.291413	-0.740161	0.676122	0.0397392	-0.860033	0.573734	0.426168	-0.672486	0.183351	0.322605	-0.787302	0.550263	0.220524	5.49615e-10	1.77703e-08	1.33756	1.00783	0.0202356	0.42202
D3ZWQ8	Rho guanine nucleotide exchange factor 6	Arhgef6	-0.901494	0.553566	0.386719	-0.638353	0.0831994	0.625419	-1.11901	0.547323	0.595545	-1.3262	0.704726	0.410881	-0.968454	0.164776	0.774176	-0.757015	0.260253	0.447516	-0.951754	0.38564	0.540043	2.04609e-09	4.18942e-10	1.33739	1.4918	0.424128	-0.122973
B2GUV5	V-type proton ATPase subunit G	Atp6v1g1	-1.37945	0.706443	0.713879	-0.594458	0.95883	-0.00953382	-1.3185	0.988804	0.228106	-0.907957	0.0369954	0.767763	-0.424544	-0.0299817	0.490673	-0.470575	0.262902	0.379995	-0.849248	0.487332	0.42848	1.99257e-06	2.8839e-06	1.33658	1.27773	0.487307	0.15469
Q9ESN0	Protein Niban (Protein FAM129A)	Fam129a	-1.13187	0.641968	0.46883	-0.995857	0.356381	0.648882	-1.48826	0.701396	0.727691	-0.70832	0.515921	0.192399	-0.86032	0.0773931	0.74412	-0.482259	0.0439825	0.571936	-0.944479	0.389507	0.558976	4.26162e-08	7.79453e-09	1.33399	1.50346	0.535586	-0.0282707
D3ZYM7	LYR motif-containing 4 (RCG44066)	Lyrm4	-1.2674	0.713583	0.553817	-0.87105	0.602825	0.268234	-0.77957	0.424489	0.355239	-0.953212	0.370946	0.582267	-0.776314	0.108036	0.662972	-0.773904	0.359899	0.457891	-0.903575	0.429963	0.48007	2.99452e-10	1.56221e-10	1.33354	1.38365	0.0195731	0.455826
D3Z8L7	Ras-related protein R-Ras (p23)	Rras	-0.513411	0.458587	0.236429	-0.916573	0.471969	0.425559	-0.958719	0.423744	0.525356	-0.779128	0.746986	0.0321422	-0.676484	0.476767	0.199717	-0.914598	0.663015	0.251582	-0.793152	0.540178	0.278464	7.22336e-11	8.174e-10	1.33333	1.07162	0.38246	-0.169226
F1LN88	Aldehyde dehydrogenase, mitochondrial (RCG21519, isoform CRA_a)	Aldh2	-0.629787	0.441956	0.1697	-0.880686	0.497094	0.368867	-0.911248	0.585173	0.367206	-0.92946	0.53752	0.380061	-1.07583	0.614068	0.574931	-0.526777	0.367468	0.175106	-0.825632	0.507213	0.339312	5.69637e-11	2.1342e-10	1.33284	1.16494	0.041867	0.288535
D3ZXP8	Purkinje cell protein 2 (Purkinje cell protein 2 (L7), isoform CRA_c)	Pcp2	-1.20757	0.608881	0.59869	-0.336468	0.153321	0.183148	-0.353979	0.383128	-0.0291495	-1.68431	-0.172816	0.172816	-1.70838	-0.137229	0.137229	-1.65684	0.212889	-0.212889	-1.15792	0.174696	0.141641	6.85296e-06	7.88256e-06	1.33262	1.29957	0.283261	-0.134377
D4A565	NADH dehydrogenase (Ubiquinone) 1 beta subcomplex, 5 (Predicted), isoform CRA_b (NADH:ubiquinone oxidoreductase subunit B5)	Ndufb5	-1.32839	0.751253	0.669062	-1.00271	0.729095	0.273616	-0.80997	0.483517	0.355325	-1.01926	0.431287	0.676651	-0.570439	-0.13131	0.456821	-0.594095	0.39746	0.149977	-0.887478	0.44355	0.430242	3.18523e-08	3.11516e-08	1.33103	1.31772	0.552899	0.0120736
O70617	Inward rectifier potassium channel 13 (Inward rectifier K(+) channel Kir7.1) (Potassium channel, inwardly rectifying subfamily J member 13)	Kcnj13	-0.222056	0.413358	-0.207621	-1.13539	1.02948	0.300876	-0.448073	0.321531	0.019705	-0.47072	0.651519	-0.180799	-1.86885	1.35563	0.513219	0.413868	0.480911	-1.0788	-0.621871	0.70874	-0.10557	0.00012085	0.0147418	1.33061	0.516301	0.258214	-0.100829
Q62667	Major vault protein (MVP)	Mvp	-1.00351	0.475623	0.534796	-0.82603	0.0829665	0.7276	-1.10692	0.408574	0.763763	-1.12484	0.590347	0.603819	-1.02682	0.281441	0.721016	-0.886058	0.166992	0.678604	-0.995697	0.334324	0.6716	2.19043e-11	1.24229e-12	1.33002	1.6673	0.240941	-0.120618
Q6AY81	Neural proliferation, differentiation and control, 1 (Neural proliferation, differentiation and control, 1, isoform CRA_a)	Npdc1	-2.29844	0.0443246	-0.0443246	-2.24998	0.0344378	-0.0344378	-2.74894	-0.0998712	0.0998712	-0.240549	-0.0337854	0.274334	0.154736	-0.185572	0.0308369	-0.232475	0.602046	-0.369571	-1.26927	0.0602633	-0.00721524	0.000784568	0.000972326	1.32954	1.26206	0.425987	-0.0854189
P18614	Integrin alpha-1 (CD49 antigen-like family member A) (Laminin and collagen receptor) (VLA-1) (CD antigen CD49a)	Itga1	-0.692381	0.629589	-0.00574737	-1.09609	0.508864	0.431452	-0.861091	0.779494	0.292664	-0.609342	0.583387	-0.0787063	-0.562005	0.39131	0.234621	-0.646475	0.614524	0.078219	-0.744564	0.584528	0.15875	1.98533e-10	2.20117e-08	1.32909	0.903314	0.552492	0.0245913
D4A8C5	1-phosphatidylinositol 4,5-bisphosphate phosphodiesterase (EC 3.1.4.11)	Plcb4	-0.85486	0.673716	0.270595	-0.976093	0.726445	0.283462	-0.917173	0.586568	0.310145	-0.743953	0.528394	-0.132865	-0.775697	0.307307	0.770874	-0.370752	0.511	0.0156367	-0.773088	0.555572	0.252975	4.17255e-09	9.58002e-08	1.32866	1.02606	0.543661	0.022187
A0A0G2JVH4	MICOS complex subunit MIC60 (Mitofilin)	Immt	-1.40462	0.668168	0.760364	-0.781203	0.621855	0.155768	-0.788007	0.449933	0.361773	-0.894602	0.31573	0.600574	-0.626482	0.0960822	0.481389	-0.771236	0.547096	0.208624	-0.877691	0.449811	0.428082	6.09404e-09	6.31245e-09	1.3275	1.30577	0.376779	0.157561
D4A0I8	Nuclear factor of activated T-cells, cytoplasmic, calcineurin-dependent 2 (Predicted), isoform CRA_b (Nuclear factor of-activated T-cells 2)	Nfatc2	-1.10774	0.579977	0.467115	-0.908178	0.0853219	0.776182	-1.2619	0.535122	0.735275	-0.887176	0.411796	0.34147	-0.5916	0.282224	0.219369	-0.824838	0.488533	0.376715	-0.930239	0.397162	0.486021	1.59849e-09	5.84338e-10	1.3274	1.41626	0.476412	-0.0410078
F1LS29	Calpain-1 catalytic subunit	Capn1	-0.937261	0.467323	0.469938	-0.927164	0.335144	0.639337	-0.761116	0.328572	0.500462	-0.992311	0.552247	0.472303	-0.568631	0.279833	0.285979	-1.08108	0.723161	0.253572	-0.877928	0.447713	0.436932	1.05371e-10	9.33018e-11	1.32564	1.31486	0.0244843	0.415438
M0RAK2	RCG22622 (Similar to isochorismatase domain-containing 2)	LOC684270	-1.34807	0.711632	0.636434	-0.651844	0.692367	-0.040523	-0.913887	0.478834	0.357214	-0.793145	0.256679	0.670311	-0.669177	0.384055	0.308427	-0.58592	0.460757	0.176324	-0.827006	0.497387	0.351364	8.72835e-09	3.32894e-08	1.32439	1.17837	0.29876	0.339499
A0A0G2JW12	Complement C4-like	LOC103689965	-0.349554	-0.00957619	0.359131	-1.90484	-0.264177	0.264177	-1.11457	0.393339	0.721235	-1.4268	0.654228	0.772576	-0.695637	-0.0997907	0.795427	-1.29943	0.479782	0.819645	-1.13181	0.192301	0.622032	2.85354e-06	8.62875e-08	1.32411	1.75384	0.451827	-0.0763935
A0A0G2KA27	MAP kinase-activating death domain protein	Madd	-1.302	0.672236	0.654603	-0.705101	0.536006	0.199171	-0.783091	0.457778	0.307533	-0.709261	0.400672	0.408252	-0.452937	0.266511	0.171959	-1.06348	0.586171	0.422913	-0.835979	0.486563	0.360738	1.98743e-09	5.99609e-09	1.32254	1.19672	0.566828	0.0101137
P19637	Tissue-type plasminogen activator (t-PA) (t-plasminogen activator) (tPA) (EC 3.4.21.68) [Cleaved into: Tissue-type plasminogen activator chain A; Tissue-type plasminogen activator chain B]	Plat	-0.482536	0.420612	0.107907	-0.988167	0.90725	0.080917	-0.688769	0.548015	0.251622	-0.979011	0.572697	0.406315	-0.743484	0.420316	0.323169	-0.696502	0.481823	0.356193	-0.763078	0.558452	0.254354	1.49759e-10	3.22511e-09	1.32153	1.01743	0.259808	0.160525
P62483	Voltage-gated potassium channel subunit beta-2 (EC 1.1.1.-) (K(+) channel subunit beta-2) (Kv-beta-2)	Kcnab2	-1.39715	0.695689	0.768535	-0.768523	0.217999	0.550524	-0.945152	0.490205	0.515486	-0.841405	0.302286	0.259637	-0.511382	0.635151	0.100004	-0.683141	0.423813	0.177235	-0.857792	0.460857	0.395237	1.19559e-08	1.96786e-08	1.31865	1.25303	0.520332	0.0648721
P23347	Anion exchange protein 2 (AE 2) (Anion exchanger 2) (Band 3-related protein 2) (B3RP-2) (Non-erythroid band 3-like protein) (Solute carrier family 4 member 2)	Slc4a2	-0.58195	0.539443	0.0187637	-1.07456	0.45612	0.573401	-0.737436	0.120101	0.619092	-0.736609	0.666131	0.121971	-1.37673	1.01622	0.466949	-0.26617	0.339958	-0.200343	-0.795576	0.522996	0.266639	4.49461e-07	4.69223e-06	1.31857	1.06221	0.519879	0.0469354
B5DFI9	Pdk3 protein (Pyruvate dehydrogenase kinase 3) (Pyruvate dehydrogenase kinase, isoenzyme 3 (Mapped), isoform CRA_a)	Pdk3	-1.36409	0.644615	0.716884	-0.740749	0.454214	0.195369	-0.755353	0.346149	0.513881	-0.822799	0.414503	0.538395	-0.694926	0.277905	0.416049	-0.875255	0.513933	0.343678	-0.875528	0.441886	0.454043	4.8151e-10	3.51694e-10	1.31741	1.32957	0.0291556	-0.312573
Q9WV57	Macrophage-expressed gene 1 protein (Macrophage gene 1 protein) (Mpg-1)	Mpeg1	-1.28396	0.409037	0.79644	-0.698385	-0.296324	1.14846	-1.47691	0.426016	1.18318	-1.43379	0.428028	0.916266	-1.00379	0.189091	1.05824	-0.797737	0.0454645	0.685155	-1.11576	0.200219	0.964622	3.85716e-08	9.9279e-11	1.31598	2.08038	0.450839	0.0542629
Q64542	Plasma membrane calcium-transporting ATPase 4 (PMCA4) (EC 7.2.2.10) (Plasma membrane calcium ATPase isoform 4) (Plasma membrane calcium pump isoform 4)	Atp2b4	-1.00965	0.778929	0.23072	-0.764463	0.583393	0.219953	-0.837512	0.50019	0.315827	-0.398862	0.54186	0.0797659	-0.810584	0.625328	0.19045	-0.660315	0.377908	0.383313	-0.746897	0.567935	0.236672	5.57823e-11	1.47984e-09	1.31483	0.983569	0.253287	-0.19115
M0R3N4	Vesicle amine transport 1-like	Vat1l	-0.760861	0.581631	0.215372	-1.06659	0.657292	0.594351	-0.639582	0.462498	0.211609	-0.920892	0.730261	0.14374	-1.06241	0.594385	0.372462	-0.129213	0.282183	-0.0833681	-0.763258	0.551375	0.242361	1.65872e-08	4.11172e-07	1.31463	1.00562	0.349753	-0.0649459
P53678	AP-3 complex subunit mu-2 (Adaptor-related protein complex 3 subunit mu-2) (Clathrin assembly protein assembly protein complex 3 mu-2 medium chain) (Clathrin coat assembly protein AP47 homolog 2) (Clathrin coat-associated protein AP47 homolog 2) (Golgi adaptor AP-1 47 kDa protein homolog 2) (HA1 47 kDa subunit homolog 2) (Mu3B-adaptin) (P47B)	Ap3m2	-1.46008	0.631428	0.773068	-0.412091	0.393217	-0.00672898	-0.721102	0.37401	0.196291	-1.15986	0.110961	0.648098	-0.512629	0.372864	0.285096	-1.03099	0.704148	0.326845	-0.882792	0.431105	0.370445	1.53355e-07	2.37905e-07	1.3139	1.25324	0.0843882	-0.242399
D4AB36	FLYWCH family member 2 (RCG33321, isoform CRA_b)	NEWGENE_6497122	-3.36257	0.324201	-0.324201	-3.75899	0.0481207	-0.0481207	NA	NA	NA	0.244387	-0.00731037	-0.237077	0.263961	-0.00146042	-0.262501	0.144674	-0.276989	0.132315	-1.29371	0.0173122	-0.147917	0.0104454	0.0139311	1.31102	1.14579	0.429369	0.0886566
P04041	Glutathione peroxidase 1 (GPx-1) (GSHPx-1) (EC 1.11.1.9) (Cellular glutathione peroxidase)	Gpx1	-0.947491	0.523803	0.430267	-1.05465	0.267642	0.795686	-1.06768	0.390335	0.683643	-1.06222	0.483032	0.610266	-0.817016	0.469676	0.390204	-0.631953	0.150376	0.461112	-0.930168	0.380811	0.561863	8.52565e-11	1.52779e-11	1.31098	1.49203	0.492298	0.0735365
D3Z8X7	Centrosomal protein of 104 kDa (Cep104) (Glycine-, glutamate- and thienylcyclohexylpiperidine-binding protein) (Gly-, L-Glu and TCP-binding protein) (GlyBP)	Cep104	-0.518221	0.0771109	-0.0771109	-0.314773	0.0474997	-0.0474997	-0.136047	-0.0566058	0.0566058	NA	NA	NA	-2.67427	0.100633	-0.100633	-3.64035	-0.912214	0.912214	-1.45673	-0.148715	0.148715	0.00500606	0.0017182	1.30802	1.60545	0.305104	-0.0997322
P52481	Adenylyl cyclase-associated protein 2 (CAP 2)	Cap2	-1.27618	0.659758	0.608425	-0.737531	0.422814	0.339507	-0.762712	0.418319	0.335607	-0.941159	0.415703	0.546892	-0.601057	0.31638	0.291839	-0.929645	0.362744	0.571538	-0.874715	0.43262	0.448968	1.74982e-10	1.22768e-10	1.30733	1.32368	0.559984	0.0241945
D4AAG4	Kinesin-like protein	Kif23	-0.43214	0.231464	-0.231464	-0.426009	-0.243494	0.243494	-0.762359	-0.214286	0.214286	-2.04812	-0.408635	0.408635	-2.28646	-0.207362	0.207362	-2.22532	0.502618	-0.502618	-1.3634	-0.0566158	0.0566158	0.000133267	5.68648e-05	1.30678	1.42002	0.579804	0.00815529
Q9Z250	Protein lin-7 homolog A (Lin-7A) (Mammalian lin-seven protein 1) (MALS-1) (Vertebrate lin-7 homolog 1) (Veli-1)	Lin7a	-0.89937	0.588788	0.310582	-0.56731	0.320716	0.246594	-0.481728	0.3879	0.0938278	-1.67564	0.0716006	-0.0716006	-1.73626	-0.229563	0.229563	-1.57101	-0.236966	0.236966	-1.15522	0.150413	0.174322	2.31513e-06	1.6402e-06	1.30563	1.32954	0.292172	-0.184742
B5DFK2	SAM and SH3 domain-containing 3 (Sash3 protein) (Similar to RIKEN cDNA 1200013B08 (Predicted))	Sash3	-0.726771	0.375043	0.351728	-0.428915	-0.0372678	0.466182	-0.813779	0.361514	0.452265	-1.34271	0.529743	0.748584	-1.42248	0.483067	0.960892	-1.03026	0.355962	0.656298	-0.960821	0.344677	0.605992	4.63415e-08	3.78919e-09	1.3055	1.56681	0.240886	0.411348
A0A0G2K2W2	C-X9-C motif-containing 4 (Similar to p13MTCP1 (Predicted), isoform CRA_b)	Cmc4	-1.95091	0.904232	1.04668	-1.07607	-0.0520499	1.12812	-1.15136	0.904227	0.247131	-0.0217975	0.218599	-0.218599	-0.624579	0.0438692	-0.0438692	-0.568405	0.407439	-0.407439	-0.898854	0.404386	0.292004	0.000115315	0.000213405	1.30324	1.19086	0.292172	0.0984214
D4AAR5	Zinc finger protein 511 (Zinc finger protein 511 (Predicted), isoform CRA_c)	Zfp511	-1.81558	0.325224	-0.325224	-1.24998	-0.128002	0.128002	-1.3953	0.0467973	-0.0467973	-0.82333	0.215329	-0.215329	-1.16781	-0.101007	0.101007	-1.28387	-0.291778	0.291778	-1.28931	0.011094	-0.011094	2.44531e-08	2.63853e-08	1.30041	1.27822	0.58789	-0.00549036
D4A563	Pseudopodium-enriched atypical kinase 1 (Similar to RIKEN cDNA C230081A13 (Predicted))	Peak1	0.00747185	-0.152604	0.145132	-0.138168	-0.0482217	0.323332	-0.142374	0.149115	-0.0313959	-1.54759	0.412418	-0.412418	-2.75753	0.121806	-0.121806	-2.66238	0.0784175	-0.0784175	-1.20676	0.0934886	-0.0292622	0.000876077	0.001431	1.30025	1.1775	0.49078	-0.0462204
F1M707	Neutrophil cytosolic factor 1 (NCF-1)	Ncf1	-1.00226	0.325633	0.703127	-0.887183	-0.0800116	0.993319	-1.36003	0.387274	0.887196	-1.59006	0.674677	0.855301	-1.0115	-0.16299	1.11456	-0.747021	0.0571796	0.561293	-1.09968	0.200294	0.852465	5.33503e-08	2.51063e-10	1.29997	1.95214	0.540169	-0.0370565
A0A0G2K9J1	Heterogeneous nuclear ribonucleoprotein Q	Syncrip	-1.77138	0.21488	-0.21488	-1.58907	0.0204426	-0.0204426	-1.64171	-0.00403757	0.00403757	-0.871992	-0.251805	0.251805	-0.708383	0.399281	-0.399281	-0.632181	0.200269	-0.200269	-1.20245	0.096505	-0.096505	6.93518e-07	3.81209e-06	1.29896	1.10595	0.540631	0.0220586
Q641Y2	NADH dehydrogenase [ubiquinone] iron-sulfur protein 2, mitochondrial (EC 1.6.99.3) (EC 7.1.1.2) (Complex I-49kD) (CI-49kD) (NADH-ubiquinone oxidoreductase 49 kDa subunit)	Ndufs2	-1.20529	0.581543	0.692845	-0.825875	0.507543	0.356939	-0.779715	0.371533	0.399014	-0.926923	0.321964	0.583326	-0.583055	0.253259	0.376868	-0.772765	0.66405	0.116669	-0.848937	0.449982	0.420943	5.28321e-10	5.85702e-10	1.29892	1.26988	0.0841249	-0.175189
B0BNL9	Nudix (Nucleoside diphosphate linked moiety X)-type motif 18 (Nudt18 protein)	Nudt18	-0.51631	0.218103	0.298207	-0.59959	0.175786	0.423804	-0.861165	0.369047	0.492118	-2.06499	-0.347207	0.347207	-1.84589	-0.123049	0.123049	-1.76589	-0.15938	0.15938	-1.27564	0.0222166	0.307294	7.58668e-06	7.14192e-07	1.29785	1.58293	0.480431	0.0481009
F1M391	Stimulator of interferon genes protein (rSTING) (Transmembrane protein 173)	Tmem173	-0.932964	0.433839	0.499125	-0.656978	0.0593239	0.681777	-1.32967	0.482118	0.857228	-1.11277	0.386656	0.909703	-0.963565	0.289677	0.977372	-1.05089	0.0817933	0.713	-1.00781	0.288901	0.773034	6.78609e-10	1.29034e-11	1.29671	1.78084	0.0726468	-0.222908
D3ZIE4	FYN-binding protein 1	Fyb1	-1.10251	0.550565	0.551947	-0.776445	-0.181456	0.9579	-1.09615	0.381684	0.653134	-1.53311	0.628275	0.776232	-1.08989	-0.00864815	0.806082	-0.823839	-0.0170622	0.818449	-1.07032	0.22556	0.760624	2.31845e-08	2.35528e-10	1.29588	1.83095	0.00519308	0.610865
Q920L2	Succinate dehydrogenase [ubiquinone] flavoprotein subunit, mitochondrial (EC 1.3.5.1) (Flavoprotein subunit of complex II) (Fp)	Sdha	-1.3145	0.617043	0.678725	-0.803561	0.58518	0.177998	-0.73119	0.43828	0.332901	-0.858586	0.300196	0.553293	-0.54846	0.259021	0.363681	-0.814259	0.491626	0.315612	-0.845093	0.448558	0.403702	9.178e-10	1.21218e-09	1.29365	1.2488	0.340712	0.141083
Q6IFU9	Keratin 16 (Type I keratin KA16)	Krt16	-0.557495	1.00155	-0.351727	0.462644	-0.183969	-0.312884	-1.02944	1.99204	-1.07985	-0.729664	-0.13795	0.867614	-1.93471	0.0455453	2.0535	-0.938496	0.316206	0.284087	-0.78786	0.50557	0.243458	0.00250536	0.00620485	1.29343	1.03132	0.214536	0.153193
E9PTZ9	RT1 class I, locus1	RT1-CE1	-0.789107	0.467194	0.321914	-0.75383	0.195759	0.558071	-1.03308	0.703595	0.329489	-0.835282	0.995871	-0.160589	-0.853855	0.463726	0.39013	-0.619448	0.0421374	0.577311	-0.814101	0.478047	0.336054	2.4513e-08	9.20082e-08	1.29215	1.15016	0.477416	-0.0775483
D3ZE17	Caskin-1	Caskin1	-1.15039	0.63022	0.591153	-0.588428	0.602027	0.0389809	-0.833286	0.483942	0.335429	-0.8239	0.48101	0.337604	-0.320751	0.153824	0.133024	-1.0592	0.620738	0.396253	-0.795992	0.495293	0.305407	6.16853e-09	4.03231e-08	1.29129	1.1014	0.372111	0.111851
B0BNJ1	LOC683667 protein (Sorcin)	Sri	-0.83583	0.477345	0.341205	-0.91948	0.152769	0.731683	-1.22048	0.553846	0.570645	-1.0308	0.537495	0.470189	-0.6861	0.196493	0.451744	-0.780785	0.356017	0.438408	-0.912246	0.378994	0.500646	1.59361e-10	4.39682e-11	1.29124	1.41289	0.422972	-0.0636295
Q6JE36	Protein NDRG1 (N-myc downstream-regulated gene 1 protein) (Protein Ndr1)	Ndrg1	-0.514525	0.194881	0.31356	-1.29951	0.317493	0.798394	-0.90718	0.493748	0.387037	-0.424736	0.221821	0.287387	-1.10945	0.574369	0.455005	-1.055	0.617034	0.549795	-0.885066	0.403224	0.465196	1.48198e-08	6.79094e-09	1.28829	1.35026	0.146771	-0.128047
D3Z822	ATR serine/threonine kinase	Atr	-2.78387	0.103684	-0.103684	-1.85952	-0.0268094	0.0268094	-3.07756	-0.131574	0.131574	0.185998	0.0825282	-0.268526	-0.0352398	0.0678312	-0.0325914	0.0207636	0.0808759	-0.10164	-1.25824	0.0294226	-0.0580096	0.00191222	0.00247619	1.28766	1.20023	0.425466	-0.107897
Q5RJN0	NADH dehydrogenase (Ubiquinone) Fe-S protein 7 (NADH dehydrogenase (Ubiquinone) Fe-S protein 7, isoform CRA_d) (NADH:ubiquinone oxidoreductase core subunit S7)	Ndufs7	-1.21286	0.594978	0.617881	-0.789654	0.555373	0.154509	-0.500927	0.300523	0.247721	-0.921866	0.436769	0.485678	-0.647421	0.187861	0.451896	-0.87037	0.691704	0.143349	-0.82385	0.461201	0.350172	2.07302e-09	5.51526e-09	1.28505	1.17402	0.355314	-0.0761148
G3V7B6	Phosphatidylglycerophosphatase and protein-tyrosine phosphatase 1 (Protein tyrosine phosphatase, mitochondrial 1, isoform CRA_a)	Ptpmt1	-0.854271	0.470674	0.383597	-0.836562	0.3419	0.509902	-0.788329	0.355015	0.414598	-0.987124	0.367731	0.619393	-0.818125	0.424486	0.393639	-1.00614	0.453415	0.552724	-0.881758	0.402204	0.478975	6.53867e-13	2.13849e-13	1.28396	1.36073	0.542471	-0.0196247
F1M124	Cordon-bleu WH2 repeat protein-like 1	Cobll1	-0.560898	0.502654	0.0568388	-0.909455	0.73061	0.178846	-0.789147	0.473514	0.315337	-0.632083	0.519982	0.085832	-0.921411	0.413441	0.511558	-0.73318	0.510649	0.198704	-0.757696	0.525141	0.224519	3.74319e-11	6.97371e-10	1.28284	0.982215	0.025855	-0.248156
A0A0G2K1R5	CaM kinase-like vesicle-associated protein	Camkv	-0.824836	0.387826	0.43701	-0.977476	0.272889	0.704587	-0.512169	0.201575	0.310594	-1.25199	0.178802	-0.178802	-1.67427	0.0139695	-0.0139695	-1.57622	-0.17988	0.17988	-1.13616	0.145864	0.239883	5.20146e-07	1.8963e-07	1.28203	1.37605	0.299079	-0.144442
Q5XIN6	Mitochondrial proton/calcium exchanger protein (Leucine zipper-EF-hand-containing transmembrane protein 1)	Letm1	-1.35278	0.633145	0.688154	-0.96301	0.662031	0.240058	-0.857855	0.48583	0.372025	-0.902855	0.373647	0.512856	-0.440256	0.0212191	0.379587	-0.581952	0.410855	0.1685	-0.849785	0.431121	0.39353	1.65311e-08	2.08013e-08	1.28091	1.24331	0.472594	0.0455572
D3ZDJ4	Unc-93 homolog B1 (C. elegans) (Unc-93 homolog B1, TLR-signaling regulator)	Unc93b1	-0.907343	0.356711	0.550631	-1.31745	-0.240834	1.55828	-1.44042	0.29019	1.15023	-1.15962	0.452743	0.48319	-0.810215	0.0282505	0.781965	-0.709048	0.426934	0.142299	-1.05735	0.218999	0.777766	1.67512e-06	1.68514e-08	1.27635	1.83511	0.273042	-0.267578
F1M8F4	Glia maturation factor gamma (Glia maturation factor, gamma, isoform CRA_a) (Glia maturation factor, gamma, isoform CRA_b)	Gmfg	-0.94582	0.540577	0.411389	-0.863516	-0.0839936	0.941618	-1.08908	0.331576	0.771062	-1.13331	0.692415	0.562093	-0.924348	0.230961	0.670763	-0.691575	0.287817	0.415125	-0.941273	0.333226	0.628675	2.97258e-09	1.76604e-10	1.2745	1.56995	0.0523049	-0.287694
Q2KJ09	Ubiquitin carboxyl-terminal hydrolase 16 (EC 3.4.19.12) (Deubiquitinating enzyme 16) (Ubiquitin thioesterase 16) (Ubiquitin-specific-processing protease 16)	Usp16	-2.12156	0.646129	-0.646129	-2.26961	-0.158149	0.158149	-2.86962	0.0922324	-0.0922324	-0.261152	0.181953	0.079199	0.100234	-0.259948	0.159714	-0.18017	-0.46209	0.64226	-1.26698	0.00668769	0.0501603	0.00143507	0.00104027	1.27367	1.31714	0.0976923	0.167698
P21588	5'-nucleotidase (5'-NT) (EC 3.1.3.5) (Ecto-5'-nucleotidase) (CD antigen CD73)	Nt5e	-1.04195	0.552544	0.489409	-0.516005	0.0382738	0.477731	-0.842129	0.407096	0.435033	-1.19717	0.26751	1.04468	-1.1787	0.428219	0.705536	-0.87387	0.295184	0.658876	-0.941638	0.331471	0.63521	4.08302e-09	2.25085e-10	1.27311	1.57685	0.02061	-0.322855
P07171	Calbindin (Calbindin D28) (D-28K) (Spot 35 protein) (Vitamin D-dependent calcium-binding protein, avian-type)	Calb1	-1.96454	1.03063	0.84789	-0.432076	0.276721	0.217781	-0.780563	0.508414	0.25886	-1.08074	0.456274	0.601366	-0.00535449	-0.0376819	0.0420373	-0.634018	0.501573	0.31243	-0.816215	0.455988	0.380061	1.77061e-05	2.88172e-05	1.2722	1.19628	0.559521	-0.0159346
Q9WV97	Mitochondrial import inner membrane translocase subunit Tim9	Timm9	-1.2986	0.642587	0.662185	-0.655397	0.575436	0.0700735	-0.729304	0.390829	0.335708	-0.861305	0.348591	0.493993	-0.369264	0.105983	0.423654	-0.953945	0.701879	0.329776	-0.811302	0.460884	0.385898	1.55496e-08	2.89441e-08	1.27219	1.1972	0.340081	0.0861898
D3ZFC5	Phospholipid-transporting ATPase (EC 7.6.2.1)	Atp11c	-0.359777	0.448568	-0.11262	-0.869493	0.592337	0.431907	-0.368367	0.431898	0.181105	-0.487629	0.582964	-0.0643455	-1.35011	0.864498	0.689739	-0.642327	0.634815	-0.101703	-0.679618	0.592513	0.17068	1.71211e-07	1.44984e-05	1.27213	0.850298	0.0316309	-0.219192
Q9Z252	Protein lin-7 homolog B (Lin-7B) (Mammalian lin-seven protein 2) (MALS-2) (Vertebrate lin-7 homolog 2) (Veli-2)	Lin7b	-1.8614	0.87773	0.98367	-1.05905	0.642393	0.416658	-1.07098	0.615648	0.455333	-0.207595	-0.138462	0.138462	-0.621326	-0.075081	0.075081	-0.537544	0.346294	-0.346294	-0.892983	0.378087	0.287152	2.55317e-05	4.57415e-05	1.27107	1.18013	0.278495	0.233987
A0A0G2K5T9	WAS protein family, member 2	Wasf2	-0.973399	0.45051	0.515272	-0.939338	-0.0429018	0.982951	-1.09911	0.359084	0.823772	-1.29357	0.681248	0.601949	-0.950314	0.147218	0.865325	-0.60184	0.164189	0.515788	-0.976262	0.293224	0.717509	6.03509e-09	1.33343e-10	1.26949	1.69377	0.232011	0.121221
Q1WIM2	Cell adhesion molecule 2 (Immunoglobulin superfamily member 4D) (IgSF4D) (Nectin-like protein 3) (NECL-3) (Synaptic cell adhesion molecule 2) (SynCAM 2)	Cadm2	-0.892086	0.443558	0.448528	-0.853817	0.269343	0.584474	-0.6665	0.383486	0.283014	-1.27471	0.343862	-0.343862	-1.74332	-0.647215	0.647215	-1.70747	-0.326451	0.326451	-1.18965	0.0777639	0.324303	7.32816e-06	8.77937e-07	1.26741	1.51395	0.259969	-0.120863
Q920G0	Src kinase-associated phosphoprotein 2 (SKAP55 homolog) (SKAP-55HOM) (SKAP-HOM) (SKAP55-HOM) (Src family-associated phosphoprotein 2) (Src kinase-associated phosphoprotein 55-related protein)	Skap2	-1.04828	0.545743	0.435628	-0.705652	-0.106669	0.843667	-1.25734	0.50028	0.712354	-1.2371	0.553861	0.600773	-1.10761	0.244761	0.90854	-0.439693	0.0658965	0.46555	-0.965946	0.300645	0.661085	4.66167e-08	1.56803e-09	1.26659	1.62703	0.493903	0.0588527
O35921	Excitatory amino acid transporter 4 (High-affinity neuronal glutamate transporter) (Sodium-dependent glutamate/aspartate transporter) (Solute carrier family 1 member 6)	Slc1a6	-1.41293	0.795804	0.617129	-0.0766068	0.21057	-0.133963	-0.22793	0.422373	-0.194442	-1.78788	0.530938	-0.530938	-1.75753	-0.358867	0.358867	-1.6904	-0.959016	0.959016	-1.15888	0.106967	0.179278	0.000432708	0.000252649	1.26585	1.33816	0.391914	0.0664744
F1LLX8	Lysosome-associated membrane glycoprotein 2 (LAMP-2) (Lysosome-associated membrane protein 2) (CD107 antigen-like family member B) (LGP-110) (LGP-96) (Lysosomal membrane glycoprotein type B) (LGP-B) (CD antigen CD107b)	Lamp2	-1.01646	0.176422	0.821683	-1.15652	-0.184166	1.3656	-1.33931	0.188653	1.15035	-1.5223	0.298441	1.27108	-1.15535	-0.0666782	1.22098	-0.905911	0.0846918	0.940597	-1.18264	0.0828938	1.12838	1.57908e-09	1.18482e-12	1.26553	2.31102	0.502531	0.0520444
D3ZWL6	Adenosylhomocysteinase (EC 3.3.1.1)	Ahcyl2	-0.879338	0.509024	0.264876	-0.799085	0.308524	0.487731	-0.648382	0.236422	0.336382	-0.711322	0.519734	0.33801	-1.2116	0.561065	0.621913	-0.781036	0.41235	0.218144	-0.838461	0.42452	0.377843	1.47089e-10	1.82441e-10	1.26298	1.2163	0.264101	-0.102769
B1WBM0	Tetraspanin	Cd9	-0.874054	0.237219	0.636836	-0.710255	0.190173	0.397163	-0.706051	0.357436	0.278111	-0.926712	0.163336	0.79126	-1.29003	0.894839	0.339707	-1.03101	0.192729	0.549775	-0.923018	0.339289	0.498809	8.60623e-09	1.54345e-09	1.26231	1.42183	0.536869	0.0353913
P13599	IgG receptor FcRn large subunit p51 (FcRn) (IgG Fc fragment receptor transporter alpha chain) (Neonatal Fc receptor)	Fcgrt	-0.315828	0.124848	0.19098	-1.17708	0.300971	0.876108	-0.951534	0.407233	0.5443	-0.679019	0.543289	0.13573	-1.21371	0.438652	0.665877	-0.950798	0.466386	0.484413	-0.881328	0.38023	0.482901	4.12533e-08	1.30502e-08	1.26156	1.36423	0.331125	-0.156355
D3ZUX5	MICOS complex subunit	Chchd3	-1.3622	0.58519	0.770524	-0.67169	0.617748	0.0539421	-0.574173	0.401153	0.22846	-0.874711	0.360808	0.550781	-0.636597	0.167465	0.47404	-0.74262	0.548326	0.158518	-0.810332	0.446781	0.372711	1.85142e-08	3.45228e-08	1.25711	1.18304	0.227481	-0.183924
F1MAN8	Laminin subunit alpha 5 (Laminin, alpha 5, isoform CRA_a)	Lama5	-0.902529	0.484309	0.388138	-0.895415	0.10374	0.890873	-1.0589	0.436175	0.374064	-1.57553	-0.0578058	0.0578058	-1.50885	-0.365312	0.365312	-1.30104	-0.308445	0.308445	-1.20704	0.0487768	0.39744	2.74852e-07	1.07194e-08	1.25582	1.60448	0.0794526	-0.222252
A0A0G2KAK2	Erythrocyte membrane protein band 4.1	Epb41	-1.25833	0.728924	0.529403	-0.151093	-0.344351	0.344351	-1.5628	0.579588	0.98321	-0.842126	0.516158	0.325967	-0.58292	0.354251	0.228669	-0.610199	0.690604	-0.0804042	-0.834577	0.420862	0.388533	7.94105e-06	9.26141e-06	1.25544	1.22311	0.445378	0.0566888
Q75T81	Asc-type amino acid transporter 1 (Solute carrier family 7 (Cationic amino acid transporter, y+ system), member 10, isoform CRA_b) (Solute carrier family 7, (Neutral amino acid transporter, y+ system) member 10) (System asc amino acid transporter Asc-1)	Slc7a10	-3.47961	-0.109058	0.109058	-3.2115	0.297737	-0.297737	-2.96985	0.364949	-0.364949	1.24444	-0.305206	0.305206	-0.0810415	-0.0846394	0.165681	1.00612	-0.124987	0.124987	-1.24857	0.00646604	0.00704089	0.0113685	0.0102158	1.25504	1.25561	0.363038	-0.169661
Q80ZA5	Sodium-driven chloride bicarbonate exchanger (Solute carrier family 4 member 10)	Slc4a10	-0.946437	0.64521	0.242214	-1.60189	0.584295	0.847872	-1.20461	0.617316	0.480182	-0.345296	0.0913447	0.283575	-1.14285	0.243967	0.565202	0.0474454	0.134905	-0.18235	-0.865607	0.386173	0.372783	9.41079e-06	9.34505e-06	1.25178	1.23839	0.414687	-0.0935483
P10247	H-2 class II histocompatibility antigen gamma chain (Ia antigen-associated invariant chain) (Ii) (MHC class II-associated invariant chain) (CD antigen CD74)	Cd74	-1.16129	0.532827	0.628461	-1.05034	0.195287	0.787275	-1.43841	0.0426781	1.33489	-1.3403	0.247261	1.09303	-0.733949	-0.0207458	0.754695	-0.7344	0.0460622	0.688338	-1.07645	0.173895	0.881115	3.4702e-08	1.00895e-10	1.25034	1.95756	0.437615	0.055507
Q5I0K3	Citramalyl-CoA lyase, mitochondrial (EC 4.1.3.25) (Beta-methylmalate synthase) (EC 2.3.3.-) (Citrate lyase subunit beta-like protein, mitochondrial) (Citrate lyase beta-like) (Malate synthase) (EC 2.3.3.9)	Clybl	-0.87386	0.489201	0.485299	-1.08034	0.234589	0.841507	-0.681341	0.462531	0.217689	-0.374648	0.541049	0.0562633	-1.11873	0.535782	0.506312	-0.642713	0.463816	0.178897	-0.795273	0.454495	0.380994	1.42319e-08	2.651e-08	1.24977	1.17627	0.568983	-0.0124225
A0A0A0MXX0	Deleted.		-0.746992	0.414021	0.253409	-0.725095	0.309644	0.401064	-0.883657	0.324308	0.649082	-1.06457	0.647577	0.405538	-0.980636	0.440104	0.583268	-0.714415	0.23281	0.40476	-0.852561	0.394744	0.44952	5.87801e-11	2.71398e-11	1.24731	1.30208	0.364461	0.0969682
B2RYA8	DnaJ heat shock protein family (Hsp40) member B2 (LOC689593 protein)	Dnajb2	-1.19542	0.603165	0.572836	-1.09606	0.504023	0.625242	-1.02478	0.393949	0.392808	-0.734245	0.348351	0.385894	-0.355749	0.235694	0.10714	-0.686718	0.303686	0.344652	-0.848828	0.398145	0.404762	5.96883e-09	4.65955e-09	1.24697	1.25359	0.151397	-0.143412
A0A0G2JXC7	Actin-binding LIM protein 2	Ablim2	-1.21595	0.684945	0.601849	-0.574462	0.216152	0.358311	-0.755721	0.48562	0.418047	-0.935568	0.482995	0.452574	-0.362064	0.372067	-0.0100032	-0.942732	0.451088	0.491645	-0.797749	0.448811	0.385404	8.05868e-09	1.35174e-08	1.24656	1.18315	0.225282	-0.12426
Q5BK52	Protein kinase, X-linked	Prkx	-1.75284	0.562804	-0.562804	-1.80122	0.115319	-0.115319	-2.1001	-0.0690678	0.0690678	-0.386919	-0.265325	0.265325	-0.79369	0.0026555	-0.0026555	-0.890333	-0.592825	0.592825	-1.28752	-0.0410733	0.0410733	4.71541e-05	2.26327e-05	1.24644	1.32859	0.181496	0.22231
Q99MZ4	Glutathione hydrolase 7 (EC 3.4.19.13) (Gamma-glutamyltransferase 7) (GGT 7) (EC 2.3.2.2) (Gamma-glutamyltransferase-like 3) (Gamma-glutamyltranspeptidase 7) [Cleaved into: Glutathione hydrolase 7 heavy chain; Glutathione hydrolase 7 light chain]	Ggt7	-1.19711	0.610444	0.586663	-0.883997	0.592469	0.291528	-0.859966	0.467287	0.451628	-0.893813	0.300783	0.599243	-0.182126	-0.0147435	0.209777	-0.801775	0.697403	0.270802	-0.803131	0.442274	0.401607	4.11915e-08	5.35798e-08	1.2454	1.20474	0.583479	-0.00660526
P04218	OX-2 membrane glycoprotein (MRC OX-2 antigen) (CD antigen CD200)	Cd200	-1.31421	0.690813	0.623395	-1.07853	0.515663	0.417491	-0.825676	0.579478	0.163754	-0.463158	-0.224948	0.688105	-0.718493	0.382755	0.335738	-0.828009	0.298591	0.529418	-0.871345	0.373725	0.45965	7.11248e-08	2.65486e-08	1.24507	1.331	0.594999	0.00146214
Q07014	Tyrosine-protein kinase Lyn (EC 2.7.10.2) (V-yes-1 Yamaguchi sarcoma viral related oncogene homolog) (p53Lyn) (p56Lyn)	Lyn	-0.752477	0.432704	0.37967	-0.610677	-0.0406207	0.687867	-1.13207	0.468483	0.630523	-1.18716	0.888555	0.33819	-0.773478	0.161846	0.622196	-0.680464	0.422724	0.2483	-0.856053	0.388949	0.484458	2.45793e-08	8.08503e-09	1.245	1.34051	0.130279	-0.22668
F1LPQ9	A-kinase anchor protein 2	Akap2	-0.544744	0.591222	-0.0410075	-1.05427	0.810831	0.242797	-0.722499	0.401202	0.332531	-0.578907	0.554193	0.0156751	-0.861959	0.4422	0.49296	-0.557892	0.345131	0.182553	-0.720045	0.52413	0.204251	9.51673e-10	3.69153e-08	1.24417	0.924296	0.24122	0.111226
D3ZUY8	AP-2 complex subunit alpha	Ap2a1	-1.34617	0.622081	0.661908	-0.798448	0.469677	0.202663	-0.723582	0.402385	0.303012	-0.760756	0.395274	0.391866	-0.265336	0.201647	0.0512809	-0.894132	0.581977	0.277959	-0.798071	0.445507	0.314782	2.02146e-08	7.0801e-08	1.24358	1.11285	0.44994	0.0968657
Q6PEB9	Coiled-coil domain-containing protein 127	Ccdc127	-1.12332	0.567235	0.5431	-0.82343	0.458847	0.265668	-1.03373	0.473071	0.560655	-0.89764	0.41035	0.48729	-0.571232	0.190302	0.340153	-0.557569	0.354428	0.203142	-0.834485	0.409039	0.400001	4.19504e-10	3.77062e-10	1.24352	1.23449	0.248601	-0.149228
D3ZF13	Acyl carrier protein	Ndufab1	-1.27477	0.679931	0.38996	-0.745004	0.913306	-0.0782059	-0.946335	0.534661	0.42245	-1.19635	0.665114	0.398152	-0.384284	-0.277602	0.630764	-0.214012	0.147464	-0.0754235	-0.793458	0.443812	0.281283	3.88232e-06	1.50905e-05	1.23727	1.07474	0.399105	0.0671186
B5DEK6	Cyhr1 protein (Cysteine and histidine-rich protein 1)	Cyhr1	-2.02944	0.0721793	-0.0721793	-3.41504	0.17758	-0.17758	-2.23081	-0.26005	0.26005	0.350046	0.10499	-0.10499	-0.144279	-0.23779	0.23779	-0.149473	-0.0659126	0.0659126	-1.26983	-0.0348338	0.0348338	0.00251707	0.00168484	1.235	1.30467	0.217055	0.126895
O88397	Solute carrier organic anion transporter family member 1A5 (Organic anion-transporting polypeptide 3) (OATP-3) (Sodium-independent organic anion transporter 3) (Solute carrier family 21 member 7)	Slco1a5	-0.228334	0.490437	-0.0295578	-1.32065	0.63678	0.707608	-0.59878	0.243643	0.295915	-0.62356	0.52666	0.0192653	-1.48112	0.969512	0.557727	-0.07448	0.2103	-0.140255	-0.721154	0.512889	0.235117	7.73315e-06	8.03603e-05	1.23404	0.956271	0.597537	0.000803302
G3V985	SCO1 cytochrome c oxidase assembly protein (Similar to SCO cytochrome oxidase deficient homolog 1 (Yeast) (Predicted))	Sco1	-1.30655	0.719274	0.645889	-0.36521	0.38788	-0.101305	-0.568238	0.258609	0.310007	-0.571504	0.149282	-0.149282	-0.981114	-0.0645219	0.0645219	-1.14559	1.00676	-1.00676	-0.823034	0.409547	-0.0394877	1.66043e-05	0.000661893	1.23258	0.783547	0.595218	-0.00152225
A0A0G2JVI6	Peripheral plasma membrane protein CASK	Cask	-0.777608	0.0701271	-0.0701271	-1.37197	-0.0561726	0.0561726	-0.711578	-0.158468	0.158468	-0.998649	0.263342	-0.263342	-1.13962	0.229354	-0.229354	-1.6026	0.444319	-0.444319	-1.10034	0.132084	-0.132084	5.89624e-08	9.80352e-07	1.23242	0.968253	0.338582	0.15007
D3ZA93	Acyl-CoA thioesterase 13 (Thioesterase superfamily member 2 (Predicted))	Acot13	-1.15391	0.696029	0.457885	-0.792186	0.568329	0.223858	-0.749744	0.583201	0.172862	-0.385078	0.0969941	0.288084	-0.589089	0.380504	0.208585	-0.624687	0.772596	-0.147909	-0.715783	0.516276	0.200561	1.19559e-08	4.22326e-07	1.23206	0.916344	0.543116	-0.051199
G8CYZ7	Engulfment and cell motility 1 (Engulfment and cell motility 1 splice 1 variant)	Elmo1	-0.693514	0.348435	0.377355	-0.877561	-0.0303177	0.853525	-1.10837	0.339612	0.83566	-1.4745	0.775604	0.59987	-0.953334	0.143334	0.778842	-0.641673	0.0607316	0.540903	-0.95816	0.2729	0.664359	5.19921e-08	1.26377e-09	1.23106	1.62252	0.22962	-0.13266
E9PTK4	Threonine synthase-like 1	Thnsl1	-1.18338	0.505978	0.638586	-0.606131	0.432912	0.136756	-0.936666	0.459483	0.389709	-0.731545	0.123418	0.537097	-0.533998	0.336397	0.243983	-0.947464	0.58867	0.229376	-0.823197	0.40781	0.362584	2.23043e-09	3.00345e-09	1.23101	1.18578	0.226277	-0.19301
A0A0G2K1B6	Nuclear factor 1	Nf1x	-1.75899	0.216478	-0.216478	-1.42601	-0.0828227	0.0828227	-1.82669	-0.0569909	0.0569909	-0.830526	-0.142026	0.142026	-0.97695	0.0601471	-0.0601471	-0.980845	-0.416309	0.416309	-1.3	-0.0702539	0.0702539	2.465e-07	5.46428e-08	1.22975	1.37026	0.520922	-0.0438812
Q5U2U8	Bcl2-associated athanogene 3 (RCG40209, isoform CRA_b)	Bag3	-0.744201	0.43657	0.340228	-0.697719	0.545026	0.142724	-1.3567	0.019384	1.31446	-0.930126	0.71104	0.20198	-0.504099	0.172624	0.272792	-0.979782	0.276894	0.677933	-0.868771	0.360256	0.491686	9.42485e-07	2.41369e-07	1.22903	1.36046	0.356456	0.081732
Q62737	Cytochrome b-245 light chain (Cytochrome b(558) alpha chain) (Cytochrome b558 subunit alpha) (Neutrophil cytochrome b 22 kDa polypeptide) (Superoxide-generating NADPH oxidase light chain subunit) (p22 phagocyte B-cytochrome) (p22-phox) (p22phox)	Cyba	-2.11366	-0.0148354	0.0148354	-1.85952	0.0136274	-0.0136274	-2.11724	0.164799	-0.164799	-0.324288	0.211488	0.112801	-0.318668	-0.0279322	0.3466	-0.33345	-0.0489321	0.382382	-1.1778	0.0497023	0.113032	0.000128613	7.32823e-05	1.22751	1.29084	0.475857	-0.0522013
F1LQ83	TMEM9 domain family, member B (TMEM9 domain family, member B (Predicted), isoform CRA_b)	Tmem9b	-0.112876	-0.0312136	0.0933877	-0.344443	-0.031194	0.363812	-0.0796208	-0.254535	0.316804	-2.11098	0.136666	-0.136666	-2.50885	0.100138	-0.100138	-2.2669	0.00411025	-0.00411025	-1.23728	-0.0126714	0.0888483	0.000639909	0.000322112	1.22461	1.32613	0.327792	0.0768509
D4A5W8	CDP-diacylglycerol--glycerol-3-phosphate 3-phosphatidyltransferase (EC 2.7.8.5)	Pgs1	-0.852964	0.364522	0.48872	-0.162577	0.239096	-0.0665503	-0.541929	0.307434	0.309017	-1.66274	-0.00579602	0.00579602	-1.62133	0.200782	-0.200782	-1.78388	-0.401926	0.401926	-1.10424	0.117352	0.156355	2.0773e-05	1.35267e-05	1.22159	1.26059	0.219596	0.1369
D4AAR7	Coiled-coil domain-containing 136	Ccdc136	-1.14041	0.690929	0.501696	-0.739784	0.400285	0.321265	-0.724602	0.55874	0.172748	-0.641197	0.225844	0.415354	-0.634929	0.267204	0.367725	-0.956417	0.348988	0.60743	-0.806224	0.415332	0.397703	5.40483e-10	5.42676e-10	1.22156	1.20393	0.289795	-0.075241
A0A0G2K3I9	Dual-specificity phosphatase 3	Dusp3	-1.10647	0.552263	0.56549	-0.756888	0.390979	0.401917	-0.896899	0.384698	0.50361	-0.925437	0.342544	0.523282	-0.635737	0.139944	0.467449	-0.769347	0.426381	0.362146	-0.848463	0.372802	0.470649	2.93517e-11	8.54157e-12	1.22126	1.31911	0.0859065	-0.173506
A0A0G2JXG3	Cell cycle control protein	Tmem30a	-0.856885	0.522113	0.335061	-0.981325	0.498393	0.478264	-0.943926	0.586649	0.278246	-0.459875	0.395891	0.257592	-0.910684	0.328072	0.857343	-0.40577	0.429086	-0.0233167	-0.759744	0.460034	0.363865	1.11035e-08	2.7056e-08	1.21978	1.12361	0.370446	-0.0867373
B0BNK4	Proline-serine-threonine phosphatase-interacting protein 1 (Pstpip1 protein)	Pstpip1	-0.789504	0.314317	0.475187	-0.722159	0.300123	0.616418	-0.801782	0.276302	0.610567	-1.27761	0.751698	0.525909	-0.924056	0.202162	0.721894	-0.770611	0.165847	0.604764	-0.880953	0.335075	0.592457	5.65011e-10	4.58456e-11	1.21603	1.47341	0.565942	0.0153779
B2RYK3	RCG56371 (Sepiapterin reductase (7,8-dihydrobiopterin:NADP+ oxidoreductase))	Spr	-0.828817	0.496299	0.360232	-0.616157	0.237265	0.448024	-1.09554	0.419811	0.564348	-1.04165	0.539255	0.48022	-0.500183	0.368575	0.15608	-0.648245	0.499203	0.23601	-0.788432	0.426735	0.374152	5.83708e-10	8.58323e-10	1.21517	1.16258	0.486661	0.0716632
Q5RKI8	ATP-binding cassette sub-family B member 8, mitochondrial	Abcb8	-1.10635	0.588614	0.494718	-0.772148	0.368089	0.298393	-0.692359	0.312357	0.402714	-0.778587	0.37714	0.367332	-0.605003	0.277391	0.290049	-0.827298	0.581173	0.231833	-0.796957	0.41746	0.347506	4.68749e-11	6.9885e-11	1.21442	1.14446	0.348641	0.104527
D3ZIM7	Family with sequence similarity 177, member A1	Fam177a1	-0.932178	0.364702	0.567476	-0.687921	0.145837	0.542084	-1.00697	0.503222	0.503746	-0.867052	0.178557	-0.178557	-0.861153	0.22861	-0.22861	-0.654081	0.85494	-0.85494	-0.834892	0.379311	0.0585331	3.16832e-06	6.11239e-05	1.2142	0.893425	0.0198594	-0.348784
Q6AXX6	Peroxiredoxin-like 2A (Peroxiredoxin-like 2 activated in M-CSF stimulated monocytes) (Protein PAMM) (Redox-regulatory protein FAM213A) (Sperm head protein 1)	Prxl2a	-0.790239	0.492503	0.301818	-1.0634	0.422176	0.493616	-0.785998	0.549393	0.379745	-0.664468	0.462108	0.169222	-0.78131	0.357705	0.419381	-0.536203	0.378359	0.181008	-0.77027	0.443707	0.324132	3.70282e-11	9.22066e-11	1.21398	1.0944	0.271589	-0.135574
P45479	Palmitoyl-protein thioesterase 1 (PPT-1) (EC 3.1.2.22) (Palmitoyl-protein hydrolase 1)	Ppt1	-1.16088	0.252399	0.918294	-0.963477	-0.170963	1.13695	-1.22093	0.295913	0.913955	-1.49207	-0.190322	1.24561	-1.31111	-0.29188	1.60201	-1.1365	0.0968844	0.987654	-1.21416	-0.00132816	1.13408	1.3456e-08	3.74601e-12	1.21283	2.34824	0.32318	-0.135045
B0BNA5	Coactosin-like protein	Cotl1	-0.838812	0.428288	0.476848	-0.974159	-0.218912	1.04831	-1.04375	0.310581	0.763169	-1.24907	0.650697	0.690458	-0.918195	0.0679625	0.864429	-0.820935	0.187304	0.675609	-0.974154	0.237654	0.753137	9.12019e-09	8.81918e-11	1.21181	1.72729	0.459337	-0.0596651
P68403	Protein kinase C beta type (PKC-B) (PKC-beta) (EC 2.7.11.13)	Prkcb	-1.30743	-0.00519859	0.00519859	-0.493647	0.364769	-0.364769	-1.19094	0.730758	-0.730758	-1.2076	-0.320087	0.320087	-1.09833	0.137441	-0.137441	-1.1111	-0.0468296	0.0468296	-1.06817	0.143476	-0.143476	1.16842e-06	1.90418e-05	1.21165	0.924699	0.598242	-7.80786e-05
Q68FP1	Gelsolin (Actin-depolymerizing factor) (ADF) (Brevin)	Gsn	-0.595877	0.293	0.365904	-0.89087	0.340716	0.499617	-0.892949	0.093245	0.799721	-0.949162	0.791884	0.213187	-1.36654	0.541486	0.78242	-0.468839	0.0414362	0.422962	-0.860705	0.350294	0.513968	1.0728e-07	1.86969e-08	1.211	1.37467	0.0358744	-0.268628
A0A0H2UHQ9	Synaptopodin	Synpo	-0.581213	0.41075	0.170463	-0.868447	0.744058	0.124388	-0.546153	0.458881	0.0872713	-0.5889	0.538035	0.0401013	-0.918832	0.695019	0.205039	-0.657072	0.257643	0.274381	-0.693436	0.517398	0.150274	9.8941e-11	7.27556e-09	1.21083	0.84371	0.264955	0.0943847
G3V9Z3	Amine oxidase (EC 1.4.3.-)	Maoa	-0.705175	0.403433	0.269004	-0.663819	0.499555	0.148185	-0.762798	0.407369	0.402111	-0.845997	0.451627	0.249072	-0.733676	0.405125	0.340123	-0.727767	0.654452	0.106888	-0.739872	0.47026	0.252564	2.47442e-12	1.47262e-11	1.21013	0.992436	0.47432	-0.0413281
Q9QXY2	SRC kinase signaling inhibitor 1 (SNAP-25-interacting protein) (SNIP) (p130Cas-associated protein) (p140Cap)	Srcin1	-1.3092	0.760918	0.525487	-0.824957	0.486159	0.320177	-0.586622	0.329526	0.33144	-0.597366	0.256038	0.327906	-0.170551	0.0369511	0.0982027	-1.14716	0.754797	0.359875	-0.772642	0.437398	0.327181	2.81482e-07	7.63039e-07	1.21004	1.09982	0.421296	0.0712496
G3V783	Receptor-interacting serine/threonine-protein kinase 2 (EC 2.7.11.1) (Tyrosine-protein kinase RIPK2)	Ripk2	-0.775903	0.357559	0.388125	-0.773588	-0.143764	0.893526	-1.17267	0.315357	0.818243	-1.37755	0.562185	0.727068	-0.937498	0.0714216	0.869969	-0.911096	0.146857	0.764239	-0.991385	0.218269	0.743528	9.18125e-09	8.26888e-11	1.20965	1.73491	0.467378	-0.0574284
G3V8V1	Granulin, isoform CRA_c (Progranulin)	Grn	-1.06052	0.16313	0.843718	-0.905827	-0.606169	1.64898	-1.42223	0.749252	0.66526	-1.3745	0.13637	1.24579	-1.33933	-0.158506	1.52986	-0.754908	0.113972	0.806632	-1.14288	0.0663413	1.12337	4.18688e-06	1.54691e-09	1.20923	2.26626	0.396558	0.0793595
P39069	Adenylate kinase isoenzyme 1 (AK 1) (EC 2.7.4.3) (EC 2.7.4.6) (ATP-AMP transphosphorylase 1) (ATP:AMP phosphotransferase) (Adenylate monophosphate kinase) (Myokinase)	Ak1	-1.08688	0.573781	0.580798	-0.52908	0.533997	0.254987	-0.758509	0.432014	0.327753	-0.644668	0.27941	0.419612	-0.633825	0.52708	0.274836	-0.743584	0.511484	0.295188	-0.732758	0.476294	0.358862	8.51738e-11	2.28615e-10	1.20905	1.09162	0.279419	-0.125824
Q498U6	DNA fragmentation factor subunit alpha (DNAation factor, alpha subunit) (DNAation factor, alpha subunit, isoform CRA_a)	Dffa	-1.65208	-0.0509103	0.0509103	-1.58907	-0.0609694	0.0609694	-1.91386	0.134729	-0.134729	-1.31451	-0.380936	0.380936	-0.775497	-0.0535814	0.0535814	-0.584086	-0.177513	0.177513	-1.30485	-0.0981968	0.0981968	9.05151e-07	1.24491e-07	1.20665	1.40305	0.0364682	0.339197
A0A0G2K0N5	Nuclear factor-related to kappa B-binding protein	Nfrkb	-1.58496	-0.136121	0.136121	-1.07573	0.142603	-0.142603	-1.24017	0.238756	-0.238756	-0.435463	0.430401	-0.430401	-1.06259	-0.0131909	0.0131909	-1.27961	-0.10432	0.10432	-1.11309	0.0930213	-0.0930213	1.45317e-07	9.51646e-07	1.20611	1.02007	0.174788	0.167134
D3ZA22	Similar to Tripartite motif protein 47 (Tripartite motif-containing 47)	Trim47	-3.20309	0.18736	-0.18736	-0.507303	0.444603	0.0627	-3.56523	-0.498869	0.498869	0.448869	-0.0446322	-0.404237	-0.063949	-0.253308	0.317257	-0.262684	0.242902	-0.242902	-1.19223	0.0130093	0.00738785	0.00600006	0.00551454	1.20524	1.19962	0.596125	-0.0027657
F1M9C4	Optineurin	Optn	-0.160379	0.242746	-0.0823676	-0.273003	0.159078	0.152572	-0.147859	0.148466	0.0174824	-1.89947	-0.0986507	0.0986507	-2.75753	-0.382805	0.382805	-2.07004	-0.151082	0.151082	-1.21805	-0.013708	0.120038	0.000703962	0.000296215	1.20434	1.33808	0.51797	-0.0359119
P20411	High affinity immunoglobulin epsilon receptor subunit gamma (Fc receptor gamma-chain) (FcRgamma) (Fc-epsilon RI-gamma) (IgE Fc receptor subunit gamma) (FceRI gamma)	Fcer1g	-1.01802	0.446406	0.554402	-0.739074	0.098266	0.640808	-1.40394	0.437494	0.97303	-1.18273	0.5952	0.82296	-1.15374	-0.000702288	0.994301	-0.331432	-0.18201	0.530365	-0.97149	0.232442	0.752644	3.57955e-07	3.22886e-09	1.20393	1.72413	0.0950438	0.245939
Q66H15	Regulator of microtubule dynamics protein 3 (RMD-3) (Protein FAM82A2) (Protein FAM82C)	Rmdn3	-1.13961	0.576767	0.507084	-0.485158	0.361831	0.115001	-0.779042	0.455283	0.29542	-0.837598	0.435762	0.399456	-0.499424	0.174747	0.377796	-0.879368	0.597464	0.312176	-0.770033	0.433642	0.334489	1.01509e-09	2.58041e-09	1.20368	1.10452	0.281978	0.134864
F1LVR4	Calcium/calmodulin-dependent protein kinase ID	Camk1d	-0.931449	0.510232	0.409349	-0.974938	0.122819	0.797481	-1.15712	0.505892	0.690777	-0.696597	0.683002	0.0672459	-0.42965	0.2668	0.387621	-0.589469	0.348613	0.240856	-0.796537	0.406226	0.432222	3.40396e-08	2.24137e-08	1.20276	1.22876	0.154209	-0.114613
D3ZPG5	Ubiquitin carboxyl-terminal hydrolase 30 (EC 3.4.19.12) (Deubiquitinating enzyme 30) (Ubiquitin thioesterase 30) (Ubiquitin-specific-processing protease 30) (Ub-specific protease 30)	Usp30	0.15158	-0.223943	0.329725	-0.437497	0.259873	0.198024	0.170088	-0.0210621	-0.119596	-2.9096	0.244695	-0.244695	-2.59556	0.130693	-0.130693	NA	NA	NA	-1.1242	0.0780513	0.00655302	0.00468221	0.00543069	1.20225	1.13075	0.484874	0.0698273
Q6AYA6	Cytochrome b-245 chaperone 1 (Essential for reactive oxygen species protein) (Eros)	Cybc1	-0.506681	0.174052	0.313659	-0.885198	-0.097571	1.04883	-1.14421	0.078174	1.00818	-1.28329	0.651637	0.688603	-1.3327	0.182324	0.955884	-0.850604	0.217967	0.632638	-1.00045	0.201097	0.774631	1.4626e-07	8.52999e-10	1.20155	1.77508	0.306396	-0.13958
P85834	Elongation factor Tu, mitochondrial	Tufm	-1.36193	0.652751	0.709181	-0.588746	0.607524	0.161206	-0.745729	0.392597	0.325933	-0.860204	0.225946	0.674201	-0.433941	0.0803713	0.221248	-0.834413	0.415438	0.338709	-0.804161	0.395771	0.40508	5.33675e-08	4.1719e-08	1.19993	1.20924	0.484806	-0.0767243
Q80X08	WASH complex subunit 2	Washc2	-2.0369	0.288744	-0.288744	-1.33015	-0.396128	0.396128	-1.93397	0.0452444	-0.0452444	-0.737416	0.0206869	-0.0206869	-0.560873	-0.105616	0.105616	-0.789931	-0.049211	0.049211	-1.23154	-0.0327134	0.0327134	9.30963e-06	4.69223e-06	1.19883	1.26425	0.0330649	-0.247972
D3ZDR9	NRDE-2, necessary for RNA interference, domain-containing	Nrde2	-2.47961	-0.209809	0.209809	-2.45943	-0.426917	0.426917	-2.51136	0.0440724	-0.0440724	0.051532	0.248632	-0.317311	0.0520585	-0.245344	0.0741115	-0.210388	0.223421	0.18312	-1.25953	-0.0609908	0.0887622	0.00186492	0.000824859	1.19854	1.3483	0.033754	-0.376964
M0R4H8	Proto-oncogene vav	Vav1	-0.931619	0.408134	0.530166	-0.599124	-0.169153	0.832341	-1.06481	0.394043	0.663614	-1.31013	0.779849	0.579919	-0.778191	0.127805	0.692752	-0.723869	0.239781	0.466957	-0.901291	0.296743	0.627625	3.18493e-08	1.17283e-09	1.19803	1.52892	0.00568625	-0.375823
F1LV76	Uncharacterized protein (Fragment)	Cdkal1	NA	NA	NA	-2.33015	0.0714809	-0.0714809	-2.73124	-0.296519	0.296519	-0.591739	0.0913648	-0.0913648	-0.65087	0.141941	-0.141941	-0.446344	-0.776605	0.776605	-1.35007	-0.153668	0.153668	0.00156304	0.000328697	1.1964	1.50374	0.579979	0.0063413
G3V8P6	Zinc finger and BTB domain containing 7a (Zinc finger and BTB domain-containing protein 7A)	Zbtb7a	-0.547208	0.362995	-0.362995	-0.991826	-0.022599	0.022599	-1.74894	-0.231763	0.231763	-1.10224	-0.0926372	0.0926372	-1.28132	0.0544078	-0.0544078	-1.38554	0.0432684	-0.0432684	-1.17618	0.0189455	-0.0189455	1.64436e-07	2.11878e-07	1.19512	1.15723	0.484806	-0.0407448
G3V7L1	Utrophin (Utrophin, isoform CRA_a)	Utrn	-0.589826	0.470752	0.0504808	-0.753363	0.563515	0.243565	-0.683172	0.384531	0.357178	-0.663788	0.602505	0.0804537	-0.895963	0.524154	0.366899	-0.681099	0.353851	0.291377	-0.711202	0.483218	0.231659	1.35488e-11	1.46424e-10	1.19442	0.942861	0.557141	-0.0214791
B0BND0	Ectonucleotide pyrophosphatase/phosphodiesterase family member 6 (E-NPP 6) (NPP-6) (EC 3.1.4.-) (EC 3.1.4.38) (Choline-specific glycerophosphodiester phosphodiesterase) (Glycerophosphocholine cholinephosphodiesterase) (GPC-Cpde)	Enpp6	-0.638444	0.124727	0.513718	-0.658807	0.208804	0.450003	-0.605743	0.296442	0.309301	-1.07103	0.591944	0.479085	-1.06814	0.856702	0.211435	-0.592595	0.447397	0.145197	-0.772459	0.421003	0.351456	1.01621e-08	1.87885e-08	1.19346	1.12392	0.564649	-0.0323296
D4A6T9	Non-specific serine/threonine protein kinase (EC 2.7.11.1)	Mark4	-2.67516	-0.0783914	0.0783914	-1.74519	0.00525574	-0.00525574	-2.58099	-0.0499213	0.0499213	-0.0253858	0.206098	-0.180712	-0.13697	-0.192549	0.329519	-0.233195	-0.128633	0.361828	-1.23282	-0.0396901	0.105615	0.00114087	0.000474893	1.19313	1.33843	0.361836	-0.0660023
Q5PPM8	Type 1 phosphatidylinositol 4,5-bisphosphate 4-phosphatase (Type 1 PtdIns-4,5-P2 4-Ptase) (EC 3.1.3.78) (PtdIns-4,5-P2 4-Ptase I) (Transmembrane protein 55B)	Pip4p1	-0.924459	0.321547	0.445336	-0.900371	0.121116	0.779256	-1.03437	0.221522	0.628592	-0.835237	0.174647	0.699168	-1.05334	0.242277	0.882167	-0.995311	0.334123	0.661187	-0.957181	0.235872	0.682618	9.09087e-12	1.9723e-13	1.19305	1.6398	0.576831	0.0153519
Q64559	Cytosolic acyl coenzyme A thioester hydrolase (EC 3.1.2.2) (ACH1) (ACT) (Acyl-CoA thioesterase 7) (Brain acyl-CoA hydrolase) (BACH) (CTE-IIa) (CTE-IIb) (CTE-II) (LACH1) (Long chain acyl-CoA thioester hydrolase) (MTE-II)	Acot7	-1.05364	0.493021	0.54279	-0.635259	0.599819	0.0679107	-0.532237	0.431943	0.0944054	-0.54221	0.290863	0.417346	-0.456461	0.33662	0.129121	-1.05296	0.731391	0.278663	-0.712128	0.48061	0.255039	6.10041e-09	7.54759e-08	1.19274	0.967167	0.207135	-0.529314
A0A0G2JZ69	Spectrin alpha chain, non-erythrocytic 1	Sptan1	-1.29404	0.741525	0.552517	-1.01132	0.54534	0.524403	-0.618894	0.530177	0.0303015	-0.680119	0.483132	0.196987	-0.378703	0.228497	0.150206	-0.266731	0.368905	-0.102174	-0.708302	0.48293	0.225373	2.02222e-07	3.06827e-06	1.19123	0.933676	0.298276	-0.0902852
A4GW50	Non-specific serine/threonine protein kinase (EC 2.7.11.1)	Stk38l	-0.686687	0.230162	0.426909	-0.623464	0.0552066	0.559354	-0.902311	0.414479	0.434187	-0.978456	0.589021	0.389435	-0.940357	0.423336	0.517021	-0.777195	0.516648	0.260547	-0.818078	0.371475	0.431242	1.65868e-10	7.4543e-11	1.18955	1.24932	0.468217	0.183092
Q5XII0	Mammalian ependymin-related protein 1 (MERP-1)	Epdr1	-0.837691	0.58564	0.330811	-0.817447	0.0406932	0.566126	-0.787211	0.616115	0.198209	-0.997256	0.465989	0.587378	-0.839742	0.00427574	0.539214	-0.707524	0.429217	0.278307	-0.831145	0.356988	0.416674	1.72505e-09	7.74074e-10	1.18813	1.24782	0.47261	0.0534171
D3ZWX4	NCK-interacting protein with SH3 domain	Nckipsd	-1.01838	0.502358	0.464933	-0.562854	0.231545	0.285477	-0.488471	0.301725	0.22959	-1.01913	0.587344	0.562517	-0.356009	0.313846	0.0754731	-1.05133	0.690562	0.471262	-0.749362	0.437897	0.348209	1.89945e-08	4.41819e-08	1.18726	1.09757	0.394542	-0.104087
F1LPS8	Transcriptional activator protein Pur-alpha	Pura	-0.827087	0.363866	0.433255	-0.8447	0.42733	0.489091	-0.688746	0.46195	0.302555	-0.722652	0.30267	0.41718	-0.888852	0.403989	0.469325	-0.827182	0.362888	0.463947	-0.79987	0.387116	0.429226	4.62842e-13	1.9723e-13	1.18699	1.2291	0.427231	0.0843277
D3Z900	Mitochondrial amidoxime reducing component 2 (RCG20112)	Marc2	-0.93383	0.488576	0.445254	-0.893105	0.308544	0.62921	-0.797075	0.509507	0.392053	-0.853713	0.540448	0.337755	-0.699935	0.339554	0.400301	-0.500372	0.257181	0.260784	-0.779672	0.407302	0.410893	5.60489e-11	4.06022e-11	1.18697	1.19056	0.236625	-0.11438
Q5XIJ4	Protein FAM210A	Fam210a	-1.29038	0.595455	0.669037	-0.871478	0.787377	0.0841005	-0.713974	0.341972	0.330084	-1.00678	-0.135122	0.135122	-1.15835	-0.64453	0.64453	-1.01941	0.110607	-0.110607	-1.01006	0.17596	0.292044	3.50691e-06	1.05631e-06	1.18602	1.30211	0.323549	-0.171495
Q63198	Contactin-1 (Neural cell surface protein F3)	Cntn1	-1.11288	0.479977	0.665086	-0.713266	0.0728496	0.657596	-0.804899	0.350422	0.417128	-0.718235	0.185401	0.502844	-0.990956	0.757142	0.180028	-0.677967	0.245658	0.453978	-0.836367	0.348575	0.479443	3.45164e-09	7.57495e-10	1.18494	1.31581	0.370877	-0.0821598
Q5XI77	Annexin	Anxa11	-0.884857	0.427816	0.465019	-0.804711	0.366172	0.512207	-0.987723	0.417839	0.530176	-0.948414	0.598037	0.350377	-0.755298	0.196801	0.486768	-0.572519	0.146459	0.418623	-0.825587	0.358854	0.460528	5.53324e-11	1.64128e-11	1.18444	1.28612	0.152547	-0.202945
Q5XI90	Dynein light chain Tctex-type 3 (RCG42244, isoform CRA_a)	Dynlt3	-1.36059	0.705519	0.655074	-0.694485	0.355369	0.339116	-0.820957	0.321033	0.499924	-0.674465	0.208973	0.465491	-0.469562	0.44246	0.027102	-0.609931	0.438936	0.170994	-0.771666	0.412049	0.359617	2.96473e-08	4.51577e-08	1.18371	1.13128	0.427322	-0.0976629
P38718	Mitochondrial pyruvate carrier 2 (Brain protein 44) (Protein 0-44)	Mpc2	-1.24858	0.722161	0.545371	-0.523113	0.461592	0.297293	-0.669576	0.262044	0.475412	-0.697965	0.27409	0.426903	-0.449868	0.284798	0.0234444	-0.738301	0.752712	-0.0144118	-0.721233	0.459566	0.292335	4.18054e-08	2.43504e-07	1.1808	1.01357	0.368645	-0.14752
B4F772	Heat shock 70kDa protein 4-like (Predicted), isoform CRA_b (Hspa4l protein)	Hspa4l	-1.37308	0.67567	0.649669	-0.628073	0.511669	0.12404	-0.595006	0.4474	0.194694	-0.751039	0.27575	0.401026	-0.303647	0.207697	0.0632892	-0.777367	0.538343	0.190043	-0.738035	0.442755	0.27046	6.68359e-08	4.12072e-07	1.18079	1.0085	0.200627	-0.161971
Q642A2	Type-1 angiotensin II receptor-associated protein (AT1 receptor-associated protein)	Agtrap	-0.563604	0.326797	0.236806	-0.537003	0.236796	0.300207	-0.45989	-0.132267	0.592157	-1.62055	0.31801	-0.31801	-1.44996	-0.267621	0.267621	-1.49987	0.470553	-0.470553	-1.02181	0.158711	0.101371	1.71088e-05	2.49804e-05	1.18052	1.12318	0.476412	0.0412953
Q6P686	Osteoclast-stimulating factor 1	Ostf1	-0.694823	0.444148	0.320478	-0.546	-0.0244337	0.501127	-1.15851	0.407907	0.702642	-1.39154	0.665088	0.781761	-0.98163	0.104507	0.798821	-0.649307	0.0607199	0.592381	-0.903635	0.276323	0.616202	9.62907e-08	3.23695e-09	1.17996	1.51984	0.0663413	-0.380451
F1LXV3	Serine/threonine kinase 26	Stk26	-1.09972	0.579559	0.459915	-0.827242	0.0684342	0.758808	-1.36511	0.497989	0.830543	-0.7537	0.400333	0.335722	-0.678162	0.27212	0.406042	-0.56677	-0.0309631	0.327973	-0.881784	0.297912	0.519834	5.31452e-08	4.99046e-09	1.1797	1.40162	0.450598	-0.0905375
G3V965	1-acylglycerol-3-phosphate O-acyltransferase 5 (Agpat5 protein)	Agpat5	-0.977261	0.595975	0.356059	-0.877539	0.531071	0.346468	-0.679156	0.5194	0.0785415	-0.535335	0.47473	0.0342515	-0.876522	0.367012	0.507242	-0.422345	0.210974	0.362081	-0.728026	0.44986	0.280774	1.24743e-09	7.63989e-09	1.17789	1.0088	0.248014	0.147119
Q63622	Disks large homolog 2 (Channel-associated protein of synapse-110) (Chapsyn-110) (Postsynaptic density protein PSD-93)	Dlg2	-1.0214	0.646817	0.383198	-0.728236	0.656893	0.155064	-0.521581	0.394941	0.00564462	-0.627215	0.226919	0.280173	-0.235268	0.363155	-0.0776081	-0.938553	0.685407	0.479966	-0.678709	0.495689	0.204406	2.23844e-08	6.61962e-07	1.1744	0.883115	0.319274	0.130283
O35913	Solute carrier organic anion transporter family member 1A4 (Brain digoxin carrier protein) (Brain-specific organic anion transporter) (OATP-B1) (Sodium-independent organic anion-transporting polypeptide 2) (Solute carrier family 21 member 5)	Slco1a4	-0.637075	0.640488	-0.040995	-0.47836	0.342882	0.135478	-0.994385	0.552557	0.355692	-0.77451	0.875394	0.14247	-0.702889	0.386455	0.316434	-0.465745	0.191096	0.250041	-0.675494	0.498145	0.193187	3.38009e-09	1.31627e-07	1.17364	0.868681	0.039363	0.351273
D4A0W7	Fibronectin type III domain-containing 3B	Fndc3b	-1.05193	0.0823254	-0.0823254	-0.959586	0.0182533	-0.0182533	-0.764608	-0.0087296	0.0087296	-1.28127	-0.283363	0.283363	-1.8535	-0.372996	0.372996	-1.6026	0.0737786	-0.0737786	-1.25225	-0.0817887	0.0817887	2.3527e-07	3.91178e-08	1.17046	1.33404	0.225799	0.201847
O35815	Ataxin-3 (EC 3.4.19.12) (Machado-Joseph disease protein 1 homolog)	Atxn3	-0.450719	0.534714	-0.0839955	-0.252897	-0.12428	0.377177	-0.373293	0.0258362	0.347457	-2.59991	0.365109	-0.365109	-2.64756	-0.365196	0.365196	-2.27536	-2.01645	2.01645	-1.43329	-0.263378	0.442863	0.00555174	0.000344319	1.16991	1.87615	0.391039	-0.0767345
Q6P6T5	Occludin	Ocln	-0.504894	0.378574	0.12632	-0.898129	0.769516	0.128613	-0.795955	0.186924	0.344553	-0.719167	0.793275	0.19348	-0.913846	0.464011	0.453553	-0.364551	0.229898	0.0309666	-0.699424	0.470367	0.212914	9.31495e-09	1.84595e-07	1.16979	0.912338	0.483854	-0.0745004
P39052	Dynamin-2 (EC 3.6.5.5)	Dnm2	-0.824042	0.277829	0.546213	-0.77811	0.110216	0.621527	-0.801941	0.403465	0.553973	-1.0137	0.524503	0.392451	-0.741471	0.27777	0.579371	-0.829376	0.433353	0.343436	-0.831441	0.337856	0.506162	2.40123e-11	3.66137e-12	1.1693	1.3376	0.545831	-0.0266022
A0A0G2JSV0	N-myc downstream regulated gene 2, isoform CRA_a (Protein NDRG2)	Ndrg2	-1.16735	0.556871	0.610477	-0.777587	0.327407	0.450181	-1.21739	0.94776	0.269633	-1.00678	0.0836	-0.0836	-0.238322	0.313666	-0.313666	-0.241805	0.125845	-0.125845	-0.774872	0.392525	0.13453	5.24103e-06	5.53626e-05	1.1674	0.909402	0.355067	-0.136078
B2RYT7	Haloacid dehalogenase-like hydrolase domain-containing 3 (RCG55172)	Hdhd3	-0.868927	0.321449	0.538265	-1.05445	0.361138	0.331413	-0.936398	0.49598	0.569551	-0.60454	0.631078	-0.0265383	-0.2974	0.0501735	0.247227	-0.884268	0.497775	0.386493	-0.77433	0.392932	0.341068	2.25053e-08	3.44928e-08	1.16726	1.1154	0.209377	-0.125714
E9PTX9	Solute carrier family 12 member 2	Slc12a2	-0.51151	0.384845	0.0567216	-1.1005	0.498475	0.552622	-0.683455	0.446875	0.249457	-0.561766	0.570659	-0.0689406	-1.31511	0.749832	0.64713	-0.000339892	0.16768	-0.215956	-0.695447	0.469728	0.203506	2.52428e-06	3.26666e-05	1.16518	0.898953	0.296251	-0.105644
Q4V7E3	Zinc finger, BED domain containing 3, isoform CRA_a (Zinc finger, BED-type-containing 3)	Zbed3	0.769669	-0.154845	-0.614824	0.75324	-0.371517	-0.381723	0.523787	-0.42571	-0.0980773	-3.20136	-0.109316	0.109316	-3.95631	-0.0794726	0.0794726	-3.535	-0.517717	0.517717	-1.441	-0.27643	-0.0646862	0.0166481	0.00920142	1.16457	1.37631	0.420393	-0.0611172
P84092	AP-2 complex subunit mu (AP-2 mu chain) (Adaptor protein complex AP-2 subunit mu) (Adaptor-related protein complex 2 subunit mu) (Clathrin assembly protein complex 2 mu medium chain) (Clathrin coat assembly protein AP50) (Clathrin coat-associated protein AP50) (Mu2-adaptin) (Plasma membrane adaptor AP-2 50 kDa protein)	Ap2m1	-1.19298	0.606154	0.655249	-0.701551	0.536966	0.190252	-0.718993	0.421521	0.336807	-0.755675	0.244777	0.42979	-0.307787	0.0680523	0.187633	-0.804094	0.627182	0.0985059	-0.746846	0.417442	0.316373	2.88019e-08	7.81461e-08	1.16429	1.06322	0.536354	0.025308
A0A0H2UHK1	Complement C1q subcomponent subunit C (Complement component 1, q subcomponent, gamma polypeptide)	C1qc	-1.12043	0.523122	0.597306	-0.139348	-0.215157	0.354505	-1.16915	0.583236	0.585912	-0.972878	0.295168	0.67771	-0.937803	0.288939	0.648864	-0.746064	0.421074	0.32499	-0.847611	0.316064	0.531548	2.59499e-07	2.65446e-08	1.16367	1.37916	0.449479	-0.039907
Q6AYT7	Lysophosphatidylserine lipase ABHD12 (EC 3.1.-.-) (2-arachidonoylglycerol hydrolase ABHD12) (Abhydrolase domain-containing protein 12) (Monoacylglycerol lipase ABHD12) (EC 3.1.1.23) (Oxidized phosphatidylserine lipase ABHD12) (EC 3.1.-.-)	Abhd12	-0.912135	0.269508	0.594436	-0.761505	-0.0824871	0.937805	-1.08989	0.450295	0.652462	-1.10843	0.591372	0.508066	-0.965647	0.0823063	0.871756	-0.710076	0.11823	0.591846	-0.924614	0.238204	0.692728	3.68271e-09	5.04933e-11	1.16282	1.61734	0.511297	-0.0574332
F1M0Q9	Peptidase M20 domain-containing 1	Pm20d1	-0.574074	0.0127169	-0.0127169	-0.216258	0.0905909	-0.0905909	-0.163976	-0.225321	0.225321	-2.15848	-0.0768756	0.0768756	-1.57654	0.209291	-0.209291	-2.05539	0.22059	-0.22059	-1.12412	0.0384987	-0.0384987	0.000167655	0.000256379	1.16262	1.08562	0.476412	-0.0468539
P20291	Arachidonate 5-lipoxygenase-activating protein (FLAP) (MK-886-binding protein)	Alox5ap	-1.33713	0.65595	0.681183	-1.46314	0.724252	0.738888	-1.7625	0.674278	1.08823	-0.466887	-0.259379	0.259379	-0.322985	-0.323538	0.323538	-0.264788	-0.115767	0.115767	-0.93624	0.225966	0.534497	0.0001191	1.15736e-05	1.16221	1.47074	0.30487	0.147337
Q63042	FAD-linked sulfhydryl oxidase ALR (EC 1.8.3.2) (Augmenter of liver regeneration)	Gfer	-1.45266	0.664658	0.788002	-1.02359	0.605425	0.467965	-0.807236	0.547836	0.138005	-0.367601	-0.0779969	0.0779969	-0.746857	0.128	-0.128	-0.679124	0.0273176	-0.0273176	-0.846178	0.315873	0.219442	2.11781e-06	4.83781e-06	1.16205	1.06562	0.160094	-0.174067
A5H2Z9	Toll-like receptor 7	Tlr7	-1.03378	0.320919	0.712857	-0.907126	-0.234156	1.14128	-1.39531	0.289495	1.10581	-1.24204	0.154939	1.05048	-1.26793	0.126716	1.07951	-0.796127	-0.330327	1.22221	-1.10705	0.0545975	1.05203	2.02532e-08	8.08088e-12	1.16165	2.15908	0.202541	-0.111498
P01041	Cystatin-B (Cystatin-beta) (Liver thiol proteinase inhibitor) (Stefin-B)	Cstb	-0.900136	0.408943	0.548539	-0.813469	0.36879	0.444679	-1.0842	0.48306	0.539612	-0.930004	0.260303	0.570208	-0.434656	0.19072	0.297826	-0.704932	0.380217	0.342905	-0.811233	0.348672	0.457295	2.94378e-10	8.20037e-11	1.1599	1.26853	0.0498742	0.257273
A0A0G2KAX2	Similar to hypothetical protein FLJ10925	RGD1305455	-1.0662	0.538767	0.524759	-0.311629	0.289295	-0.0637894	-0.625321	0.377616	0.247705	-1.36238	0.310425	-0.310425	-1.02342	0.119584	-0.119584	-1.16905	-0.235952	0.235952	-0.926333	0.233289	0.0857695	1.02377e-06	4.17313e-06	1.15962	1.0121	0.0825699	-0.206872
D3ZD48	RAB11 family interacting protein 2 (Class I) (Predicted), isoform CRA_a (RAB11 family-interacting protein 2)	Rab11fip2	0.234576	-0.149439	-0.0851367	0.382733	0.246767	-0.6295	0.515712	0.188224	-0.703935	-2.71949	0.362936	-0.362936	-2.78639	-0.128699	0.128699	-2.60793	-0.558894	0.558894	-1.16347	-0.0065175	-0.182319	0.00691653	0.0109425	1.15695	0.981146	0.164779	-0.147396
D4ACB4	2-oxoglutarate and iron-dependent oxygenase domain-containing 1 (Similar to mKIAA1612 protein (Predicted))	Ogfod1	0.246087	-0.038563	-0.207524	0.160838	-0.168397	0.00755983	0.00417909	-0.0910299	0.0868508	-2.15245	-0.109316	0.109316	-2.81583	-0.0492547	0.0492547	-2.71896	0.120333	-0.120333	-1.21269	-0.056038	-0.0124792	0.00331243	0.00247344	1.15665	1.20021	0.220022	0.223632
P36860	Ras-related protein Ral-B	Ralb	-0.910595	0.459589	0.461794	-0.926485	0.566095	0.373457	-1.02287	0.453476	0.552878	-0.848058	0.599954	0.30903	-0.455624	0.217012	0.443174	-0.210987	0.25782	-0.0409097	-0.729103	0.425658	0.349904	3.2999e-08	6.70849e-08	1.15476	1.07901	0.445171	0.0483976
P55009	Allograft inflammatory factor 1 (AIF-1) (Ionized calcium-binding adapter molecule 1) (MRF-1) (Microglia response factor)	Aif1	-1.25411	0.56242	0.61294	-0.862718	-0.206468	1.30559	-1.33433	0.40895	1.01171	-1.29094	0.656664	0.537197	-0.575255	-0.38744	1.03223	-0.632891	-0.0614969	0.649178	-0.991707	0.162105	0.858142	4.18363e-06	1.18588e-08	1.15381	1.84985	0.49612	0.0710398
A0A0G2K8V2	Vinculin	Vcl	-0.482577	0.48745	-0.0303513	-0.950962	0.721806	0.176459	-0.706627	0.46004	0.266904	-0.580958	0.552486	0.107633	-0.711546	0.464814	0.356095	-0.507088	0.296081	0.168806	-0.656626	0.497113	0.174258	1.87284e-10	9.82715e-09	1.15374	0.830884	0.478332	0.0485002
D4A7L4	NADH dehydrogenase (Ubiquinone) 1 beta subcomplex, 11 (Predicted) (NADH:ubiquinone oxidoreductase subunit B11)	Ndufb11	-1.28026	0.668859	0.611402	-1.03241	0.523407	0.328388	-0.571636	0.240538	0.378922	-0.634774	0.405596	0.174785	-0.3962	0.0688773	0.328663	-0.75079	0.347501	0.318268	-0.777678	0.375796	0.356738	3.19896e-08	3.40319e-08	1.15347	1.13442	0.438105	-0.0608294
Q5XI04	RCG45489, isoform CRA_a (Stomatin)	Stom	-0.565379	0.545932	0.0304119	-1.18741	0.714942	0.480306	-0.765269	0.292161	0.54962	-0.506891	0.413985	0.126198	-0.438119	0.464355	0.00940478	-0.480655	0.54223	0.0889549	-0.657287	0.495601	0.214149	2.05896e-08	5.79101e-07	1.15289	0.871436	0.286201	0.108792
O54861	Sortilin (Glycoprotein 110) (Gp110) (Neurotensin receptor 3) (NTR3)	Sort1	-0.460335	0.0616357	0.389517	-0.775673	-0.0495484	0.828951	-0.907439	0.240216	0.643552	-1.48918	0.543526	0.913433	-1.21257	0.0966991	1.03844	-0.874238	0.296001	0.523754	-0.953238	0.198088	0.722941	2.05263e-07	1.42907e-09	1.15133	1.67618	0.522511	0.0482736
P21913	Succinate dehydrogenase [ubiquinone] iron-sulfur subunit, mitochondrial (EC 1.3.5.1) (Iron-sulfur subunit of complex II) (Ip)	Sdhb	-0.935961	0.507815	0.461844	-0.672771	0.581255	0.153385	-0.65079	0.3661	0.293982	-0.877187	0.27494	0.592158	-0.529632	0.245834	0.330374	-0.750679	0.511725	0.239388	-0.73617	0.414611	0.345189	1.96415e-10	3.3589e-10	1.15078	1.08136	0.39759	0.0689314
P23640	Ras-related protein Rab-27A (Rab-27) (GTP-binding protein Ram) (Ram p25)	Rab27a	-0.408372	0.448435	0.244088	-0.560573	0.0906245	0.469948	-0.701113	0.122481	0.578632	-1.75101	0.00857177	-0.00857177	-1.06701	-0.107311	0.107311	-1.36734	0.48553	-0.48553	-0.975902	0.174722	0.15098	9.55213e-06	1.05617e-05	1.15062	1.12688	0.337804	-0.0788225
A0A0G2K1W9	Lactate dehydrogenase D (Lactate dehydrogenase D, isoform CRA_d)	Ldhd	-0.0164881	0.0176946	-0.0176946	0.136758	0.0712421	-0.0712421	-0.252738	0.0369088	-0.0369088	-1.92492	-0.066872	0.066872	-2.28646	0.117125	-0.117125	-2.31843	0.0523025	-0.0523025	-1.11038	0.0380669	-0.0380669	0.000923472	0.00125277	1.14845	1.07231	0.147963	-0.169393
P43427	Solute carrier family 2, facilitated glucose transporter member 5 (Fructose transporter) (Glucose transporter type 5, small intestine) (GLUT-5)	Slc2a5	-0.528939	0.348991	0.179948	-0.55487	-0.225681	0.780551	-1.04237	0.376365	0.666009	-1.3975	1.00706	0.390434	-0.904827	0.274169	0.630658	-0.601609	0.0788628	0.522746	-0.838352	0.309961	0.528391	1.57123e-06	1.68243e-07	1.14831	1.36674	0.0803983	-0.236998
Q6AYC2	Immunity-related GTPase family M protein (EC 3.6.5.-)	Irgm	-0.5774	0.294525	0.419217	-0.725247	0.283371	0.326477	-0.772623	0.267538	0.434109	-1.00872	0.383944	0.449581	-1.05005	0.262891	0.74876	-0.904031	0.359422	0.329237	-0.839678	0.308615	0.45123	1.10058e-10	2.23803e-11	1.14829	1.29091	0.431859	-0.0798836
F1M8H6	Phosphatidylinositol 4-phosphate 5-kinase type-1 gamma	Pip5k1c	-1.37446	0.759526	0.61493	-0.891896	0.63102	0.260876	-0.655798	0.21049	0.445308	-0.713828	0.406345	0.0949178	-0.178646	0.0016733	0.202056	-0.601778	0.461754	0.140025	-0.736067	0.411801	0.293019	4.93029e-07	1.54253e-06	1.14787	1.02909	0.0129809	-0.510826
A0A0G2JVL5	Similar to expressed sequence AW549877 (Predicted) (Similar to-expressed sequence AW549877)	RGD1305938	-2.08246	-0.119797	0.119797	-1.50524	-0.113442	0.113442	-1.84561	-0.206679	0.206679	-0.617738	0.374813	0.242925	-0.185544	0.170432	0.0151124	-0.472589	0.0695926	0.402996	-1.1182	0.0291532	0.183492	6.37792e-05	1.70271e-05	1.14735	1.30169	0.22495	-0.39459
A0A0G2JSV5	3-hydroxyanthranilate 3,4-dioxygenase (EC 1.13.11.6) (3-hydroxyanthranilate oxygenase) (3-HAO) (3-hydroxyanthranilic acid dioxygenase) (HAD)	Haao	-1.61255	0.062275	-0.062275	-0.437064	-0.455867	0.455867	-1.43415	-0.240164	0.240164	-1.00689	0.572199	0.434694	-0.731052	0.375092	0.35596	-0.955071	0.382691	0.57238	-1.02946	0.116038	0.332798	4.42555e-06	5.33141e-07	1.1455	1.36226	0.359641	-0.130171
P46101	Dipeptidyl aminopeptidase-like protein 6 (DPPX) (Dipeptidyl aminopeptidase-related protein) (Dipeptidyl peptidase 6) (Dipeptidyl peptidase IV-like protein) (Dipeptidyl peptidase VI) (DPP VI)	Dpp6	-1.3633	0.662203	0.669524	-0.592841	0.211728	0.387487	-0.73994	0.385218	0.354722	-0.645128	0.324046	0.343317	-0.326335	0.212713	0.0546355	-0.820072	0.585703	0.23437	-0.747936	0.396935	0.340676	8.00837e-08	1.29842e-07	1.14487	1.08861	0.26809	0.100543
Q6MGB8	RT1 class I, A2 (RT1 class Ia, A2n) (RT1 class Ia, locus A2)	RT1-A2	-0.704639	0.478679	0.22596	-0.633304	0.306864	0.326441	-0.763862	-0.0258303	0.789692	-0.830229	0.490679	0.33955	-0.925547	0.570122	0.355426	-0.834174	0.351717	0.482457	-0.781959	0.362038	0.419921	1.32692e-09	5.91914e-10	1.144	1.20188	0.373016	-0.121905
Q56R16	Importin subunit alpha-6 (Karyopherin subunit alpha-5)	Kpna5	-1.57951	0.239901	-0.239901	-1.92027	0.136773	-0.136773	-1.88422	0.287644	-0.287644	0.227165	-0.0834958	-0.143669	0.00825942	0.204622	-0.212881	-0.855026	0.0732126	-0.0732126	-1.0006	0.143109	-0.182347	0.000216294	0.00180439	1.14371	0.818253	0.375029	-0.0691928
D3Z8G8	MAU2 sister chromatid cohesion factor	Mau2	-0.547737	0.542954	-0.0880773	0.111661	0.0708536	0.0616961	-0.206476	0.094329	-0.0114137	-1.42999	0.443168	-0.443168	-1.39337	0.519497	-0.519497	-1.2669	0.45707	-0.45707	-0.788802	0.354645	-0.242922	2.32211e-05	0.00386712	1.14345	0.54588	0.430694	-0.0954198
P07150	Annexin A1 (Annexin I) (Annexin-1) (Calpactin II) (Calpactin-2) (Chromobindin-9) (Lipocortin I) (Phospholipase A2 inhibitory protein) (p35)	Anxa1	-0.439126	0.403655	0.0586228	-0.714775	0.68459	0.0223118	-0.587599	0.643304	-0.000266539	-0.594375	0.43669	0.142526	-0.728268	0.600437	0.0891051	-0.679795	0.346598	0.2913	-0.62399	0.519212	0.1006	2.93517e-11	5.96123e-09	1.1432	0.724589	0.399607	0.092509
Q5BJZ3	Nicotinamide nucleotide transhydrogenase	Nnt	-1.03061	0.460413	0.577092	-0.842558	0.496172	0.284518	-0.767875	0.283859	0.475658	-0.789419	0.321556	0.54692	-0.780094	0.239909	0.548907	-0.542872	0.303759	0.27432	-0.792238	0.350945	0.451236	7.62481e-11	2.2308e-11	1.14318	1.24347	0.542057	0.0156632
Q5PPJ9	Endophilin-B2 (SH3 domain-containing GRB2-like protein B2)	Sh3glb2	-1.27621	-0.0808556	0.0808556	-1.29956	0.221539	-0.221539	-1.29113	0.134217	-0.134217	-0.753283	-0.132969	0.132969	-0.923889	0.0938836	-0.0938836	-0.998248	0.0775754	-0.0775754	-1.09039	0.0522317	-0.0522317	9.21872e-10	2.67007e-09	1.14262	1.03815	0.496283	0.036522
P11348	Dihydropteridine reductase (EC 1.5.1.34) (HDHPR) (Quinoid dihydropteridine reductase)	Qdpr	-1.23628	0.141971	1.12716	-1.21806	-0.139623	1.34835	-1.37439	0.414654	1.03063	-0.996671	-0.0480779	1.21911	-0.517247	0.114421	0.462577	-0.975412	0.0485529	1.07161	-1.05301	0.0886496	1.04324	1.751e-07	6.91135e-11	1.14166	2.09625	0.0245086	0.227307
Q62969	Prostacyclin synthase (EC 5.3.99.4) (Prostaglandin I2 synthase)	Ptgis	-0.245581	0.196117	0.0494647	-1.51237	0.430153	0.993643	-1.20402	0.406416	0.700142	-0.594421	1.09184	-0.215664	-0.658126	0.0183762	0.854768	-0.394978	0.0953591	0.247967	-0.768249	0.373043	0.438387	4.11305e-05	2.12775e-05	1.14129	1.20664	0.0968337	-0.369543
D3ZPP9	Caspase recruitment domain family, member 19 (Similar to RIKEN cDNA 1110007C09 (Predicted), isoform CRA_a)	Card19	-1.0595	0.281749	-0.281749	-1.23061	0.0222544	-0.0222544	-1.00398	0.151281	-0.151281	-0.485774	0.485912	-0.000138074	-0.71404	0.39596	0.31808	-0.495734	0.517649	-0.0219148	-0.831607	0.309134	-0.0265429	4.44247e-08	2.57415e-06	1.14074	0.805064	0.431859	-0.421081
B5DFL0	Snta1 protein (Syntrophin, alpha 1)	Snta1	-0.481546	0.332434	0.149112	-0.0802236	0.166975	-0.160177	-0.216112	0.135958	0.0772797	-1.70179	0.220165	-0.220165	-1.62133	0.0194971	-0.0194971	-1.82677	0.0399063	-0.0399063	-0.987961	0.152489	-0.035559	6.56235e-05	0.000261494	1.14045	0.952402	0.572921	-0.00881216
Q6AYD4	Endothelial cell-selective adhesion molecule	Esam	-0.53999	0.572692	0.00677368	-0.826977	0.67648	0.160236	-0.434861	0.270746	0.164115	-0.644628	0.445763	0.11645	-0.975421	0.48898	0.460957	-0.597147	0.361395	0.287488	-0.669837	0.469343	0.199336	7.24809e-10	1.98814e-08	1.13918	0.869174	0.507339	-0.0951306
F7F0B1	Zinc finger CCCH-type antiviral protein 1	Zc3hav1	-0.724419	0.413394	0.340676	-0.696218	0.159503	0.536715	-0.828874	0.377421	0.408976	-0.743239	0.335265	0.407974	-1.01617	0.358657	0.58279	-0.845218	0.329063	0.630014	-0.809024	0.328884	0.484524	1.40324e-11	2.284e-12	1.13791	1.29355	0.555029	0.0183075
D4A6L1	TAP binding protein-like (Predicted) (TAP-binding protein-like)	Tapbpl	-0.627262	0.274509	0.352753	-0.80151	0.314148	0.50217	-0.898869	0.346507	0.467453	-0.972142	0.609615	0.119171	-0.416897	0.437302	0.632574	-0.610264	0.515499	0.0404792	-0.721157	0.416263	0.352434	3.58136e-09	6.30274e-09	1.13742	1.07359	0.414954	0.0514837
A0A0G2JXN6	Galectin	Lgals3	0.122849	-0.0687835	-0.054065	-0.232459	0.062569	0.16989	0.133097	-0.00314491	-0.129952	-1.9456	0.179804	-0.179804	-1.9159	-0.081657	0.081657	-2.16119	0.714927	-0.714927	-0.999866	0.133952	-0.137867	0.00105671	0.00401632	1.13382	0.862	0.159857	0.171138
Q5XIM4	ATP synthase subunit s, mitochondrial (ATP synthase-coupling factor B) (Distal membrane arm assembly complex 2-like protein) (Mitochondrial ATP synthase regulatory component factor B)	Dmac2l	-1.63628	0.832883	0.704377	-0.850931	0.471604	0.265677	-1.07565	0.589017	0.354598	-0.631475	0.4897	0.141775	-0.195105	-0.30541	0.500515	-0.15213	0.183484	-0.031354	-0.756928	0.37688	0.322598	2.20649e-05	3.142e-05	1.13381	1.07953	0.191049	0.215484
Q499S6	Cathepsin F (Cathepsin F, isoform CRA_a)	Ctsf	-0.962632	0.175432	0.719932	-0.700501	-0.138413	0.838913	-1.13245	0.101681	1.03077	-1.57896	0.191299	1.18754	-0.881931	0.112044	1.14152	-1.07563	0.0271	1.07988	-1.05535	0.0781906	0.999758	1.15209e-08	6.71325e-12	1.13354	2.05511	0.54194	0.0330834
Q66HB8	Methyl-CpG-binding domain protein 1	Mbd1	-4.07477	-0.204091	0.204091	-3.10188	0.0518104	-0.0518104	-3.23081	-0.427532	0.427532	0.785361	-0.115047	0.115047	1.20356	0.0598989	-0.0598989	1.21007	0.217778	-0.217778	-1.20141	-0.0695303	0.0695303	0.0207036	0.013985	1.13188	1.27094	0.316101	-0.0800495
A0A0G2JSR0	Voltage-dependent anion-selective channel protein 3	Vdac3	-1.2956	0.623715	0.641646	-0.618847	0.608613	0.0715582	-0.987415	0.442159	0.535882	-0.849151	0.28604	0.514814	-0.165017	-0.0146756	0.143017	-0.475	0.441318	0.135259	-0.731839	0.397861	0.340363	7.18116e-07	1.14655e-06	1.1297	1.0722	0.371441	0.0691226
B2GVB9	Fermitin family member 3 (Fermt3 protein)	Fermt3	-0.768383	0.277717	0.449724	-0.578607	-0.240412	0.884867	-0.958287	0.311765	0.651434	-1.26745	0.823181	0.399134	-0.887513	0.142834	0.734161	-0.675282	0.310616	0.450132	-0.85592	0.27095	0.594909	1.65756e-07	5.67074e-09	1.12687	1.45083	0.233893	0.114729
Q5FVK8	ARL14 effector protein (ARF7 effector protein)	Arl14ep	-2.25432	-0.0273809	0.0273809	-2.15565	0.0872436	-0.0872436	-2.40229	-0.107183	0.107183	0.24952	-0.00961389	-0.239906	-0.453722	0.0479942	0.405728	0.153459	-0.100792	-0.0526665	-1.14383	-0.0182887	0.0267459	0.00165625	0.00117339	1.12554	1.17058	8.13e-05	-1.08591
G3V667	Integrin subunit alpha 6 (Integrin, alpha 6, isoform CRA_a)	Itga6	-0.785737	0.440485	0.227306	-0.762408	0.237275	0.537282	-0.988136	0.482235	0.459646	-0.848988	0.609181	0.308059	-0.688404	0.0520351	0.597673	-0.577889	0.265229	0.266634	-0.77526	0.34774	0.399433	7.81207e-10	3.66993e-10	1.123	1.17469	0.118792	-0.166753
F1LQS6	RCG61833 (Xanthine dehydrogenase/oxidase)	Xdh	-1.40514	0.780607	0.624532	-0.918335	0.665353	0.252982	-1.54599	0.591317	0.909132	0.319969	-0.047563	-0.272406	-0.311274	0.0340724	0.0169521	-0.418231	0.42688	-0.00864939	-0.713167	0.408444	0.253757	0.000154375	0.000428504	1.12161	0.966924	0.216849	-0.159332
D3ZZ94	Poly [ADP-ribose] polymerase (PARP) (EC 2.4.2.-)	Parp10	-0.93126	0.551611	0.379648	-0.67863	0.17172	0.50691	-1.02898	0.277786	0.751198	-1.12271	0.617526	0.505185	-0.968795	0.053232	0.176628	-0.370706	-0.0440591	0.414765	-0.850181	0.271303	0.455722	7.16087e-08	8.82564e-09	1.12148	1.3059	0.0130812	-0.367124
Q62896	BET1 homolog (rBET1) (Golgi vesicular membrane-trafficking protein p18)	Bet1	0.438486	-0.145222	-0.293264	0.223048	-0.183164	-0.0398836	0.164205	-0.14334	-0.0208655	-2.70179	0.16133	-0.16133	-2.05819	-0.0930362	0.0930362	-2.67352	0.5221	-0.5221	-1.10129	0.0197779	-0.157401	0.00457595	0.00808865	1.12107	0.943893	0.52277	0.0240375
Q07266	Drebrin (Developmentally-regulated brain protein)	Dbn1	-0.383804	0.406802	-0.406802	-1.16481	0.505256	-0.505256	-0.44133	0.0312372	-0.0312372	-0.82333	0.11792	-0.11792	-1.60839	0.117696	-0.117696	NA	NA	NA	-0.884332	0.235782	-0.235782	1.20506e-05	0.00080174	1.12011	0.64855	0.336779	0.186213
D4A7M3	OTU deubiquitinase 3	Otud3	-2.04439	-0.236095	0.236095	-1.85952	-0.00104428	0.00104428	-2.60497	0.215607	-0.215607	0.202295	-0.087315	-0.11498	-0.295466	0.227071	0.0683944	-0.242626	-0.261725	0.50435	-1.14078	-0.0239167	0.0798828	0.00126722	0.000639609	1.11686	1.22066	0.433313	-0.093307
F1LN63	Toll-like receptor 3	Tlr3	-0.731199	0.281159	0.626601	-0.869318	-0.0724453	1.03149	-0.747785	0.0195653	0.727184	-1.32941	0.458766	0.870647	-1.02568	0.135986	1.07561	-0.863551	0.310479	0.654717	-0.927824	0.188918	0.831042	8.57118e-09	2.58072e-11	1.11674	1.75887	0.245192	-0.174499
O88794	Pyridoxine-5'-phosphate oxidase (EC 1.4.3.5) (Pyridoxamine-phosphate oxidase)	Pnpo	-1.10279	0.647536	0.455253	-0.620605	0.28397	0.336635	-0.781371	0.356203	0.406846	-0.705725	0.168913	0.572349	-0.591141	0.232046	0.300078	-0.758718	0.446523	0.422954	-0.760058	0.355865	0.415686	4.15153e-10	1.80111e-10	1.11592	1.17574	0.14362	0.146175
G3V7L0	Adrenodoxin, mitochondrial (Ferredoxin 1)	Fdx1	-0.28901	0.131753	0.200895	-0.610604	0.413302	0.185124	-0.418539	0.497227	-0.00669979	-0.854773	0.177367	-0.177367	-1.57654	-0.0686643	0.0686643	-1.34045	0.454342	-0.454342	-0.848319	0.267555	-0.0306212	4.32826e-06	8.13748e-05	1.11587	0.817698	0.587094	-0.00619567
B2GV54	Neutral cholesterol ester hydrolase 1 (NCEH) (EC 3.1.1.-) (Arylacetamide deacetylase-like 1)	Nceh1	-0.667437	0.282296	0.403989	-0.729102	0.318468	0.316201	-0.855951	0.278793	0.558957	-1.15943	0.474951	0.491351	-0.675097	0.0418068	0.63329	-0.795	0.411785	0.33316	-0.813669	0.30135	0.456158	4.0605e-10	6.88115e-11	1.11502	1.26983	0.399105	0.0680772
A0A0G2JUA5	AHNAK nucleoprotein	Ahnak	-0.454726	0.415813	0.0666358	-0.976767	0.752977	0.228967	-0.628432	0.494312	0.164799	-0.445678	0.465235	-0.0211601	-0.827764	0.318412	0.487304	-0.634242	0.269446	0.351686	-0.661268	0.452699	0.213039	3.54621e-09	6.65857e-08	1.11397	0.874307	0.403483	0.100744
D3ZHC4	Heme binding protein 2 (Predicted), isoform CRA_b (Heme-binding protein 2)	Hebp2	-0.933373	0.495618	0.480078	-0.760366	0.215035	0.431788	-0.967411	0.396361	0.569382	-0.468559	0.186477	0.282082	-0.692418	0.455398	0.23702	-0.763996	0.344065	0.419932	-0.764354	0.348826	0.40338	2.25555e-10	1.02959e-10	1.11318	1.16773	0.236264	-0.117083
D3Z9I3	FYVE, RhoGEF and PH domain-containing 2	Fgd2	-0.906849	0.511987	0.441009	-0.526626	-0.0701335	0.616825	-1.1035	0.515669	0.587077	-0.774936	0.497998	0.287136	-0.937997	0.217672	0.807253	-0.699503	0.0549245	0.552256	-0.824901	0.288019	0.548593	1.5188e-08	8.57994e-10	1.11292	1.37349	0.43022	-0.0480513
P49430	Thromboxane-A synthase (TXA synthase) (TXS) (EC 5.3.99.5) (Cytochrome P450 5A1)	Tbxas1	-0.61623	0.402042	0.28524	-0.530282	0.097145	0.686975	-1.0811	0.579419	0.428423	-0.724262	0.427085	0.49123	-0.63377	0.198468	0.473918	-0.882981	0.502786	0.686768	-0.74477	0.367824	0.508759	2.38049e-09	4.29964e-10	1.11259	1.25353	0.29575	-0.294483
M0R5P8	ADAM metallopeptidase domain 22	Adam22	-1.18464	0.687094	0.497547	-0.519537	0.357497	0.432359	-0.829523	0.318641	0.510882	-0.652077	0.0448824	-0.0448824	-1.03204	0.209925	-0.209925	-0.939915	-0.10099	0.10099	-0.859622	0.252842	0.214495	2.95667e-07	3.92884e-07	1.11246	1.07412	0.508171	0.030231
D4ADQ1	Ribonucleotide reductase M2 B (TP53 inducible) (Predicted) (Ribonucleotide reductase regulatory TP53-inducible subunit M2B)	Rrm2b	-1.18227	-0.0703511	0.0703511	-1.24026	0.217505	-0.217505	-0.993391	-0.0287224	0.0287224	-0.802686	0.205271	0.597415	-0.901788	0.0619911	0.839797	-0.97932	0.181567	0.797753	-1.01662	0.0945434	0.352756	4.19181e-07	2.67408e-08	1.11116	1.36938	0.392362	-0.141054
P23457	3-alpha-hydroxysteroid dehydrogenase (3-alpha-HSD) (EC 1.1.1.50) (Hydroxyprostaglandin dehydrogenase)	Akr1c9	-0.686145	0.373529	0.30231	-1.25032	0.692817	0.502297	-0.717929	0.506554	0.211375	-0.334716	0.341693	-0.006977	-0.693095	0.354214	0.338881	-0.529899	0.18546	0.344439	-0.702018	0.409044	0.282054	2.66871e-08	1.05436e-07	1.11106	0.984072	0.0318465	0.421627
Q3MHT2	Cysteine desulfurase, mitochondrial (NFS1 nitrogen fixation 1 homolog (S. cerevisiae)) (Nitrogen fixation gene 1 (S. cerevisiae), isoform CRA_b)	Nfs1	-0.983179	0.525253	0.463319	-0.606945	0.423645	0.282209	-0.70201	0.326059	0.373988	-0.74555	0.411165	0.268583	-0.613759	0.165409	0.392592	-0.717907	0.439716	0.279294	-0.728225	0.381875	0.343331	3.1307e-11	3.45375e-11	1.1101	1.07156	0.104495	0.18903
F1LXV0	Ribosomal protein S6 kinase (EC 2.7.11.1)	Rps6ka1	-0.753056	0.320071	0.432985	-0.287689	-0.123621	0.378066	-0.647193	0.289168	0.376001	-1.2014	0.727013	0.530313	-0.77184	0.450786	0.296662	-0.94887	0.381826	0.434857	-0.768341	0.340874	0.408147	6.30744e-08	2.61052e-08	1.10921	1.17649	0.540337	0.0295212
Q6IRI3	Protein kinase C and casein kinase substrate in neurons 2 (Protein kinase C and casein kinase substrate in neurons 2, isoform CRA_a)	Pacsin2	-0.757038	0.415517	0.289132	-0.850333	0.281243	0.564074	-0.8144	0.385142	0.4448	-0.896562	0.49472	0.43547	-0.618671	0.198472	0.475577	-0.701298	0.231378	0.416993	-0.77305	0.334412	0.437674	1.35488e-11	3.42953e-12	1.10746	1.21072	0.464968	0.0340597
A0A0G2JTN3	Inactive ubiquitin carboxyl-terminal hydrolase 54	Usp54	-2.45943	-0.0835872	0.0835872	-2.19265	0.0412307	-0.0412307	-1.96467	0.0584114	-0.0584114	0.0400033	0.199914	-0.199914	0.385158	0.163094	-0.163094	-0.0229705	0.0505236	-0.0505236	-1.03576	0.0715977	-0.0715977	0.00200973	0.00359552	1.10736	0.964161	0.205271	-0.180939
D4ADD7	Glutaredoxin 5 (Glutaredoxin 5 homolog (S. cerevisiae) (Predicted), isoform CRA_b)	Glrx5	-1.15163	0.811392	0.340233	-0.759231	0.721697	0.0375339	-0.606521	0.469106	0.137415	-0.483764	0.381282	0.102482	-0.168122	0.168289	-0.000166812	-0.43857	0.476434	-0.0378633	-0.601305	0.5047	0.0966057	8.53751e-08	1.48683e-05	1.10601	0.697911	0.435197	-0.0631843
A0A0A0MY13	Probable G-protein-coupled receptor 158	Gpr158	-0.813524	0.457261	0.356263	-0.341747	0.224361	0.117386	-0.35523	0.17247	0.295423	-0.975016	0.456284	0.518732	-0.510089	0.252405	0.257684	-1.44211	0.617785	0.82432	-0.739618	0.363428	0.394968	8.75146e-07	5.43792e-07	1.10305	1.13459	0.21174	-0.14369
Q9R1T3	Cathepsin Z (EC 3.4.18.1) (Cathepsin Y)	Ctsz	-0.874093	0.220665	0.653428	-1.03217	-0.0957322	1.04167	-1.22996	0.155621	0.962476	-1.12489	0.231186	0.925633	-1.19717	0.0537491	1.20302	-0.736958	-0.144502	0.804107	-1.03254	0.0701644	0.931722	2.63011e-09	2.28472e-12	1.1027	1.96426	0.269992	0.125617
A0A0G2K785	Glycerol kinase	Gk	-1.2999	0.654263	0.689532	-0.488114	0.364688	0.189039	-0.733959	0.276968	0.436206	-0.697815	0.330469	0.475826	-0.33278	0.124688	0.158022	-0.817052	0.493923	0.227226	-0.728271	0.374167	0.362642	9.62907e-08	9.44071e-08	1.10244	1.09091	0.578396	0.00817545
D4A987	Cdc42 GTPase-activating protein (Predicted) (Rho GTPase-activating protein 31)	Arhgap31	-0.476466	0.393515	0.233883	-0.202281	0.072433	0.206206	-0.112242	0.0213743	0.090868	-1.60402	0.265326	-0.265326	-1.54538	0.538398	-0.538398	-1.72475	-0.343462	0.343462	-0.944188	0.157931	0.0117826	0.000153992	0.000409201	1.10212	0.955971	0.395926	-0.0729023
Q499N5	Acyl-CoA synthetase family member 2, mitochondrial (EC 6.2.1.-)	Acsf2	-0.714337	0.40028	0.271683	-0.797463	-0.01558	0.773123	-1.10574	0.482995	0.571163	-1.14432	0.563451	0.52798	-0.830146	0.0175734	0.829069	-0.518117	0.0513352	0.472846	-0.851687	0.250009	0.574311	5.0213e-08	1.5394e-09	1.1017	1.426	0.473282	0.0492181
A0A0G2JSY8	RCG51087 (Transcription factor jun-B)	Junb	-0.539244	0.0597973	-0.0597973	-1.0248	-0.0486299	0.0486299	-1.46308	-0.481126	0.481126	-1.05315	0.726266	0.326883	-0.36394	0.214817	0.149123	-1.29961	0.394976	0.904638	-0.957305	0.14435	0.308434	1.5595e-05	3.19783e-06	1.10165	1.26574	0.145806	-0.150064
O88954	MAGUK p55 subfamily member 3 (Discs large homolog 3) (Protein MPP3)	Mpp3	-0.139542	0.383491	-0.24395	-0.303481	0.158118	0.274474	-0.540157	0.225775	0.244832	-0.948209	-0.0061079	0.0061079	-1.41012	0.0887205	-0.0887205	-1.833	0.58299	-0.58299	-0.862418	0.238831	-0.0650412	4.34231e-05	0.000532975	1.10125	0.797376	0.455479	-0.0385509
B0BN27	Neuromedin B (Predicted), isoform CRA_d (WD repeat domain 73)	Wdr73	-2.37197	-0.295775	0.295775	-2.90484	-0.0910668	0.0910668	-2.49633	-0.270139	0.270139	0.498263	-0.380735	-0.117529	0.109526	-0.332826	0.223299	-0.404739	0.402105	0.00263441	-1.26168	-0.161406	0.127564	0.00448189	0.00121532	1.10028	1.38925	0.448829	0.0453124
Q68FP2	Serum paraoxonase/lactonase 3 (EC 3.1.1.2) (EC 3.1.1.81) (EC 3.1.8.1)	Pon3	-0.791291	0.518812	0.272479	-0.746148	0.573288	0.17286	-0.826691	0.320281	0.506409	-0.163938	0.173334	-0.0631855	-1.00078	0.551049	0.630417	-0.635354	0.299758	-0.00987848	-0.694034	0.406087	0.251517	9.51485e-08	5.31542e-07	1.10012	0.94555	0.304718	0.119718
P97710	Tyrosine-protein phosphatase non-receptor type substrate 1 (SHP substrate 1) (SHPS-1) (Brain Ig-like molecule with tyrosine-based activation motifs) (Bit) (CD172 antigen-like family member A) (Inhibitory receptor SHPS-1) (Macrophage fusion receptor) (Macrophage membrane protein MFP150) (Signal-regulatory protein alpha-1) (Sirp-alpha-1) (CD antigen CD172a)	Sirpa	-1.00929	0.568006	0.441279	-0.61902	-0.160414	0.679339	-1.01471	0.49662	0.391785	-1.12308	0.458621	0.664457	-0.52151	-0.00714182	0.528652	-0.661252	0.288765	0.372486	-0.824809	0.274076	0.513	5.81374e-08	4.00332e-09	1.09889	1.33781	0.545797	-0.0476846
D4AC65	Cytochrome c oxidase assembly factor 7 (Similar to RIKEN cDNA 2010305A19 (Predicted), isoform CRA_a)	Coa7	-1.01752	0.530804	0.477462	-0.441135	0.540787	-0.0315872	-0.241361	0.181573	0.119835	-0.652655	0.330079	0.589336	-0.66829	0.570574	0.144869	-0.888524	0.528821	0.122233	-0.651581	0.447106	0.237025	4.62796e-08	5.51902e-07	1.09869	0.888605	0.447661	0.052521
Q66HG3	Beta-Ala-His dipeptidase (EC 3.4.13.20) (CNDP dipeptidase 1) (Carnosine dipeptidase 1)	Cndp1	-0.852884	0.304419	0.581408	-0.61834	-0.328051	0.923524	-1.06381	0.242047	0.753877	-1.16206	0.493254	0.657179	-0.955969	0.216386	0.773047	-0.806635	0.194529	0.629176	-0.90995	0.187097	0.719702	1.19559e-08	6.88115e-11	1.09705	1.62965	0.451583	-0.0410671
D4A2R5	Mex-3 RNA-binding family member C (Ring finger and KH domain containing 2 (Predicted))	Mex3c	-1.15362	0.244679	-0.244679	-1.71796	0.37493	-0.37493	-0.775905	-0.19079	0.19079	-1.14646	-0.0505317	0.0505317	-0.660854	-0.164825	0.164825	-0.81747	0.0846876	-0.0846876	-1.04538	0.0496916	-0.0496916	6.07112e-07	1.6011e-06	1.09507	0.995687	0.181496	-0.200599
Q9EPY0	Caspase recruitment domain-containing protein 9 (rCARD9)	Card9	-0.863711	0.529298	0.36394	-0.679001	-0.0264652	0.724786	-1.03265	0.345345	0.667574	-1.08632	0.693323	0.0126941	-0.380899	-0.107158	0.656792	-0.774248	0.314516	0.507295	-0.802804	0.291476	0.488847	3.95283e-07	4.33808e-08	1.09428	1.29165	0.343591	0.290088
Q07936	Annexin A2 (Annexin II) (Annexin-2) (Calpactin I heavy chain) (Calpactin-1 heavy chain) (Chromobindin-8) (Lipocortin II) (Placental anticoagulant protein IV) (PAP-IV) (Protein I) (p36)	Anxa2	-0.4255	0.34288	0.0732371	-0.946931	0.829096	0.20565	-0.553006	0.750464	-0.11181	-0.396082	0.357026	0.245524	-0.754735	0.354484	0.356924	-0.548961	0.305227	0.221897	-0.604202	0.489863	0.165237	1.10526e-08	7.548e-07	1.09407	0.769439	0.506166	-0.0570281
Q75Q39	Mitochondrial import receptor subunit TOM70 (Mitochondrial precursor proteins import receptor) (Translocase of outer membrane 70 kDa subunit) (Translocase of outer mitochondrial membrane protein 70)	Tomm70	-1.25051	0.641905	0.604234	-0.607735	0.565914	0.114414	-0.564388	0.4083	0.163991	-0.893227	0.381843	0.468333	-0.183463	0.0406886	0.21755	-0.613492	0.410399	0.144936	-0.685469	0.408175	0.285576	2.25709e-07	8.12099e-07	1.09364	0.971045	0.323879	0.105089
F1LPB4	A-kinase-anchoring protein 9	Akap9	-1.60699	0.00806641	-0.00806641	-2.11958	0.0247528	-0.0247528	-1.26542	-0.122739	0.122739	0.286061	0.657998	-0.657998	-0.801032	0.0864249	-0.0864249	-1.15337	-0.753584	0.753584	-1.11005	-0.0165134	0.0165134	0.000528304	0.00037862	1.09354	1.12657	0.419161	-0.0700325
D4A164	Nebulette	Nebl	-0.791199	0.64485	0.146349	-0.725056	0.528573	0.336708	-0.633673	0.541852	0.0918209	-0.729313	0.481766	0.109827	-0.961443	0.227152	0.699194	-0.39997	-0.107668	0.44079	-0.706776	0.386087	0.304115	6.09805e-08	1.40129e-07	1.09286	1.01089	0.522511	-0.062003
P25409	Alanine aminotransferase 1 (ALT1) (EC 2.6.1.2) (Glutamate pyruvate transaminase 1) (GPT 1) (Glutamic--alanine transaminase 1) (Glutamic--pyruvic transaminase 1)	Gpt	-1.08632	0.386006	-0.386006	-0.264675	-0.46505	0.46505	-1.32724	0.586782	-0.586782	-0.840176	0.570222	-0.570222	-0.637665	0.261758	-0.261758	-0.833	0.228169	-0.228169	-0.831513	0.261315	-0.261315	1.07215e-05	0.00170025	1.09283	0.570198	0.297665	-0.0924038
F1LNJ8	Phosphoinositide-3-kinase, regulatory subunit 6	Pik3r6	-0.510052	0.416527	0.0935258	-0.714177	0.133459	0.580718	-0.519995	0.385038	0.242579	-1.06754	0.635942	0.431602	-0.848436	0.0678466	0.78059	-0.972797	0.282921	0.689876	-0.772167	0.320289	0.469815	5.67896e-08	9.45095e-09	1.09246	1.24198	0.0350361	-0.561192
Q45QM2	Guanine nucleotide binding protein alpha 12 (Guanine nucleotide binding protein, alpha 12)	Gna12	-0.492916	0.151422	0.341494	-0.361463	-0.395799	0.268505	-0.338004	0.0845647	0.380936	-1.30441	0.445617	0.85879	-1.05935	0.58201	0.477336	-1.07082	1.05757	0.0132492	-0.771159	0.320897	0.390052	2.22219e-05	1.06646e-05	1.09206	1.16121	0.561481	0.0134084
Q4QR73	DnaJ (Hsp40) homolog, subfamily A, member 4 (DnaJ heat shock protein family (Hsp40) member A4)	Dnaja4	-0.774405	0.523548	0.335221	-0.853966	0.323621	0.484591	-0.742202	0.382281	0.3645	-0.980852	0.556107	0.471156	-0.62105	0.157823	0.414038	-0.416107	0.217645	0.214744	-0.73143	0.360171	0.380708	5.86434e-10	3.84378e-10	1.0916	1.11214	0.157437	-0.226931
Q05BA4	Myadm protein (Myeloid-associated differentiation marker) (Myeloid-associated differentiation marker, isoform CRA_a)	Myadm	-0.473813	0.567033	-0.0932199	-0.744233	0.487746	0.256486	-0.721893	0.138138	0.583755	-0.593778	-0.55063	0.55063	-1.68782	0.390803	-0.390803	-1.52488	-0.248507	0.248507	-0.957736	0.130764	0.192559	5.57714e-05	2.9335e-05	1.0885	1.1503	0.573363	0.01014
F7F469	Interferon gamma-induced GTPase	Igtp	-0.730697	0.380969	0.389155	-0.780845	0.390544	0.390301	-1.13974	0.402123	0.682234	-0.555898	0.271966	0.283932	-0.803125	0.201235	0.621662	-0.611263	0.257442	0.393736	-0.770261	0.31738	0.46017	5.95673e-10	1.09938e-10	1.08764	1.23043	0.211094	-0.231684
D4AE03	Endo-beta-N-acetylglucosaminidase (Similar to RIKEN cDNA D230014K01 (Predicted))	Engase	-0.477237	0.356176	0.144457	-0.494204	-0.0762911	0.615835	-0.755117	0.232943	0.42365	-1.04753	0.731924	0.319055	-0.901088	0.464859	0.48136	-0.789524	0.348381	0.53342	-0.744117	0.342999	0.419629	3.22397e-08	1.15989e-08	1.08712	1.16375	0.216849	0.0988215
D3ZQH9	RAS p21 protein activator 4 (RCG21933, isoform CRA_a)	Rasa4	-0.340622	0.246166	0.113776	-0.567103	0.0755533	0.542726	-0.689265	0.131006	0.558258	-1.07032	0.492035	0.490869	-1.00764	0.269701	0.720128	-1.17247	0.460786	0.711683	-0.807903	0.279208	0.522907	1.06491e-07	6.89179e-09	1.08711	1.33081	0.025001	0.273512
G3V6D9	Na(+)/H(+) exchange regulatory cofactor NHE-RF	Slc9a3r2	-0.549499	0.469237	0.0170863	-0.593752	0.761512	0.104022	-0.54746	0.184979	0.325669	-0.486546	0.542505	-0.0278306	-0.929315	0.512847	0.347193	-0.648277	0.291585	0.324657	-0.625808	0.460444	0.181799	2.47834e-09	9.23593e-08	1.08625	0.807608	0.222254	-0.106659
Q4G012	Protein FMC1 homolog (Formation of mitochondrial complex V assembly factor 1 homolog)	Fmc1	-0.350907	0.0209274	-0.0209274	-0.119582	0.187687	-0.187687	0.368593	-0.0597451	0.0597451	-1.87944	-0.0567012	0.0567012	-1.52092	0.10446	-0.10446	-1.98431	0.82649	-0.82649	-0.914427	0.17052	-0.17052	0.00087492	0.00548546	1.08495	0.743908	0.107112	-0.225865
A7E3N2	Neutrophil cytosol factor 2 (NCF-2) (Neutrophil NADPH oxidase factor 2)	Ncf2	-0.68832	0.23963	0.44869	-0.585747	-0.00886134	0.613266	-1.00608	0.242784	0.853092	-1.36233	0.532183	0.830147	-0.995146	-0.0448554	0.977356	-0.85772	0.0424403	0.881947	-0.91589	0.16722	0.767416	5.25954e-08	1.63862e-10	1.08311	1.68331	0.157132	-0.400369
G3V8U8	Branched-chain-amino-acid aminotransferase (EC 2.6.1.42)	Bcat2	-0.51702	0.344715	0.206213	-0.898214	0.465273	0.428559	-0.648038	0.336171	0.274596	-0.605279	0.346058	0.275983	-1.00391	0.479951	0.587809	-0.485477	0.363493	0.0453115	-0.692989	0.389277	0.303079	1.27853e-09	3.11684e-09	1.08227	0.996068	0.0163114	-0.492511
P68511	14-3-3 protein eta	Ywhah	-1.01687	0.412486	0.474179	-0.767106	-0.0833538	0.862414	-1.04785	0.600219	0.533633	-1.06791	0.489751	0.502961	-0.668974	-0.170726	0.865838	-0.581274	0.0941292	0.568998	-0.858331	0.223751	0.63467	1.01887e-07	1.39761e-09	1.08208	1.493	0.117505	0.259962
F1LRJ9	Selenium-binding protein 1	Selenbp1	-0.591722	0.25937	0.416092	-0.776584	0.234129	0.620466	-1.02493	0.408246	0.607024	-1.05904	0.370717	0.572331	-0.619813	0.295459	0.431168	-0.681461	0.169964	0.427456	-0.792259	0.289647	0.512423	2.15449e-10	1.94139e-11	1.08191	1.30468	0.44756	0.124325
F7DLY1	EPS8-like 2 (Eps8l2 protein)	Eps8l2	-0.34621	0.448166	-0.139611	-0.794399	0.537552	0.189505	-0.389533	0.325357	0.0605411	-0.656146	0.617531	-0.0188149	-0.868158	0.710424	0.158893	-0.357279	0.43815	-0.119296	-0.568621	0.512863	0.0218696	2.36575e-09	3.46603e-06	1.08148	0.59049	0.195402	0.123808
M0RDI5	Mitochondrial calcium uniporter (Similar to CG18769-PB, isoform B, isoform CRA_b)	Mcu	-1.11951	0.525893	0.562534	-0.831391	0.595461	0.23593	-0.733562	0.467943	0.276814	-0.529203	0.347745	0.191686	-0.290799	-0.0935688	0.400174	-0.648229	0.484307	0.177567	-0.692115	0.387963	0.307451	5.7118e-08	1.29919e-07	1.08008	0.999566	0.519918	-0.0274401
Q9Z311	Enoyl-[acyl-carrier-protein] reductase, mitochondrial (EC 1.3.1.104) (2-enoyl thioester reductase) (Nuclear receptor-binding factor 1) (NRBF-1)	Mecr	-1.10394	0.628753	0.475182	-0.478413	0.529492	-0.0166426	-0.455725	0.276752	0.173997	-0.666756	0.284152	0.382604	-0.365946	0.376401	0.245568	-0.675131	0.617794	0.0976197	-0.624318	0.452224	0.226388	1.56456e-08	2.61072e-07	1.07654	0.850706	0.52389	0.0248206
P26772	10 kDa heat shock protein, mitochondrial (Hsp10) (10 kDa chaperonin) (Chaperonin 10) (CPN10)	Hspe1	-1.15375	0.56738	0.570963	-0.486402	0.55716	-0.121987	-0.42354	0.218354	0.191456	-0.835412	0.202268	0.632868	-0.413434	0.265996	0.143379	-0.672509	0.655802	0.110575	-0.664175	0.41116	0.254542	2.65302e-07	1.48901e-06	1.07533	0.918717	0.0752961	-0.416414
D3ZX63	Similar to D3Mm3e (Predicted), isoform CRA_a (WD repeat-containing protein 54)	Wdr54	-0.571877	0.442195	0.129682	-0.166183	0.177199	-0.0110162	-0.446246	0.0791484	0.367097	-1.4191	0.942915	-0.942915	-0.849688	0.0766634	-0.0766634	-1.03011	0.24875	-0.24875	-0.747201	0.327812	-0.130427	2.8495e-05	0.001721	1.07501	0.616773	0.437965	-0.0605406
F1LR60	Amyloid beta (A4) protein-binding, family A, member 1, isoform CRA_a (Amyloid-beta A4 precursor protein-binding family A member 1)	Apba1	-0.949509	0.480629	0.46888	-0.551941	0.478312	0.232862	-0.593733	0.377305	0.216427	-0.591547	0.378638	0.310639	-0.366976	0.0216767	0.3453	-1.19787	0.454854	0.558913	-0.708597	0.365236	0.355503	2.76386e-08	2.67664e-08	1.07383	1.0641	0.562822	0.0136662
P04631	Protein S100-B (S-100 protein beta chain) (S-100 protein subunit beta) (S100 calcium-binding protein B)	S100b	-1.11784	0.474744	0.643092	-1.10477	0.0568893	0.985103	-0.790579	0.700257	0.134241	-0.877427	0.76772	0.0308838	-0.0589342	0.0718333	-0.0769872	-0.221182	0.197363	0.0238181	-0.695121	0.378135	0.290025	2.23957e-05	4.49822e-05	1.07326	0.985146	0.342261	0.069272
B2GUX7	Cellular repressor of E1A-stimulated genes (Predicted), isoform CRA_b (Cellular repressor of E1A-stimulated genes 1)	Creg1	-0.943238	0.444657	0.498581	-0.46256	0.0817224	0.380838	-0.864745	0.216334	0.648411	-1.13544	0.469572	0.665867	-0.800916	0.158997	0.641919	-0.609526	0.246802	0.362725	-0.802737	0.269681	0.533057	4.08302e-09	2.09149e-10	1.07242	1.33579	0.491517	0.0488881
P62329	Thymosin beta-4 (T beta 4) [Cleaved into: Hematopoietic system regulatory peptide (Seraspenide)]	Tmsb4x	-1.20258	0.456678	0.745907	0.406444	-0.203384	-0.20306	-0.635655	0.676378	-0.0407226	-0.672151	-0.0790751	0.751226	-0.494372	0.658402	-0.0953569	-1.08797	1.23593	0.488502	-0.614382	0.457488	0.274416	0.000206528	0.000718275	1.07187	0.888798	0.0161982	-0.428423
P63079	Gamma-aminobutyric acid receptor subunit beta-3 (GABA(A) receptor subunit beta-3)	Gabrb3	-1.22553	0.779086	0.446443	-0.567359	0.233282	0.334077	-0.670521	0.551528	0.118994	-0.539456	0.536318	0.00313808	-0.153088	0.161569	-0.00848084	-0.536072	0.473255	0.0628174	-0.615338	0.45584	0.159498	2.57199e-07	9.02242e-06	1.07118	0.774836	0.534247	-0.0252474
D3ZZ38	Sorting nexin	Snx18	-0.745267	0.432088	0.298244	-0.675562	0.0995442	0.642162	-0.783453	0.378154	0.663912	-1.06028	0.633759	0.514661	-0.905921	0.0765657	0.747078	-0.53874	0.0972106	0.504442	-0.784871	0.28622	0.56175	7.12777e-09	3.18689e-10	1.07109	1.34662	0.277944	0.116481
Q6XFR6	Glycophorin-C (CD antigen CD236)	Gypc	-0.338143	0.337002	0.00114058	-0.614781	0.232395	0.382386	-1.17043	0.367693	0.802741	-0.801317	0.292911	0.508405	-0.258448	0.0699303	0.188518	-1.62405	0.315089	-0.315089	-0.801196	0.26917	0.26135	1.41965e-05	1.36668e-05	1.07037	1.06255	0.401215	-0.0751519
F1LTW9	EFR3 homolog B	Efr3b	-0.778978	0.373834	0.437559	-0.319636	0.223678	0.0350199	-0.561795	0.277493	0.251802	-1.0219	0.464435	0.557465	-0.602856	0.128377	0.474479	-1.12013	0.54493	0.575199	-0.734216	0.335458	0.388587	5.42454e-08	2.54612e-08	1.06967	1.1228	0.306342	-0.141352
D4A7X9	Myosin IF (Myosin IF (Predicted))	Myo1f	-1.11586	0.517223	0.519654	-0.5608	-0.128976	0.693739	-1.08971	0.35932	0.6856	-0.697761	0.53452	0.247276	-0.630929	0.117193	0.580384	-0.742935	0.179983	0.480999	-0.806334	0.263211	0.534608	3.99653e-08	1.83571e-09	1.06954	1.34094	0.364461	0.0730679
P97879	Glutamate receptor-interacting protein 1 (GRIP-1) (AMPA receptor-interacting protein GRIP1)	Grip1	-1.29844	-0.0589787	0.0589787	-1.05004	0.117902	-0.117902	-1.1551	0.17432	-0.17432	-0.152454	-0.0422771	0.0422771	-1.0538	0.10538	-0.10538	-1.22942	0.172231	-0.172231	-0.989875	0.0780963	-0.0780963	2.13187e-07	1.21497e-06	1.06797	0.911779	0.262503	0.155837
D4AB70	alpha-1,2-Mannosidase (EC 3.2.1.-)	Edem3	-2.04439	0.0850493	-0.0850493	-2.11958	-0.33027	0.33027	-1.68365	-0.149038	0.149038	0.0310649	-0.0318975	0.000832596	-0.246046	0.33152	-0.0854742	-0.219305	0.217983	-0.153382	-1.04698	0.0205578	0.0260392	0.000670759	0.000576324	1.06754	1.07302	0.200088	-0.129875
F1LRI7	AP2-associated protein kinase 1	Aak1	-0.988949	0.522057	0.474696	-0.600488	0.394273	0.0662926	-0.519025	0.329867	0.206263	-0.619619	0.290982	0.338483	-0.344078	0.209348	0.0937443	-0.927819	0.657605	0.292493	-0.666663	0.400689	0.245329	7.67802e-09	4.91033e-08	1.06735	0.911992	0.0519993	-0.279865
Q5U2U3	Poly [ADP-ribose] polymerase (PARP) (EC 2.4.2.-)	Parp3	-0.458007	0.284505	0.0352975	-0.762469	0.408393	0.287817	-0.821348	0.44986	0.448265	-0.647883	0.408781	0.304285	-1.11255	0.586542	0.493857	-0.296475	0.167021	0.227208	-0.683123	0.384184	0.299455	1.81332e-08	4.45437e-08	1.06731	0.982578	0.123066	0.230302
Q6MGA6	Proteasome subunit beta (EC 3.4.25.1)	Psmb9	-0.807757	0.364105	0.443652	-0.382165	0.0355068	0.392672	-0.849943	0.58802	0.574403	-0.853024	0.158716	0.801425	-0.780467	0.32151	0.575225	-0.849204	0.41325	0.596591	-0.75376	0.313518	0.563995	2.61282e-09	1.53959e-10	1.06728	1.31775	0.424756	0.0535862
Q6P7S1	Acid ceramidase (AC) (ACDase) (Acid CDase) (EC 3.5.1.23) (Acylsphingosine deacylase) (N-acylethanolamine hydrolase ASAH1) (EC 3.5.1.-) (N-acylsphingosine amidohydrolase) [Cleaved into: Acid ceramidase subunit alpha; Acid ceramidase subunit beta]	Asah1	-0.891683	0.173952	0.744731	-0.946974	-0.182926	1.03865	-1.00625	0.0147307	1.01826	-1.22324	0.337471	0.766285	-0.96273	0.113101	1.05968	-0.925551	-0.0120216	0.898913	-0.992738	0.0740513	0.921087	4.22321e-10	4.57781e-13	1.06679	1.91383	0.579804	-0.00786638
Q5XI07	Lipoma-preferred partner homolog	Lpp	-0.270808	0.356582	-0.172523	-0.585253	0.630683	0.0178382	-0.528535	0.281707	0.222316	-0.644105	0.456397	0.138648	-1.0031	0.537508	0.485392	-0.762453	0.338114	0.345147	-0.632376	0.433499	0.172803	2.03816e-08	5.76565e-07	1.06587	0.805179	0.491587	0.0483682
Q68FS4	Cytosol aminopeptidase (EC 3.4.11.1) (Leucine aminopeptidase 3) (LAP-3) (Leucyl aminopeptidase) (Proline aminopeptidase) (EC 3.4.11.5) (Prolyl aminopeptidase)	Lap3	-0.895257	0.245271	0.649736	-0.837143	-0.143198	0.954022	-1.0985	0.435136	0.683167	-1.04963	0.437662	0.702024	-0.710015	0.0597819	0.71134	-0.703262	0.0634694	0.665712	-0.882301	0.18302	0.727667	3.02611e-09	1.65158e-11	1.06532	1.60997	0.0403664	-0.305977
P80067	Dipeptidyl peptidase 1 (EC 3.4.14.1) (Cathepsin C) (Cathepsin J) (Dipeptidyl peptidase I) (DPP-I) (DPPI) (Dipeptidyl transferase) [Cleaved into: Dipeptidyl peptidase 1 exclusion domain chain (Dipeptidyl peptidase I exclusion domain chain); Dipeptidyl peptidase 1 heavy chain (Dipeptidyl peptidase I heavy chain); Dipeptidyl peptidase 1 light chain (Dipeptidyl peptidase I light chain)]	Ctsc	-0.481642	0.351048	0.120585	-0.668365	0.285466	0.447765	-0.513601	0.167502	0.288246	-0.677804	0.503499	0.300305	-1.09253	0.755278	0.415953	-0.536296	0.343246	0.397944	-0.661706	0.401007	0.328466	6.54789e-09	1.39471e-08	1.06271	0.990172	0.58428	-0.00558872
P28042	Single-stranded DNA-binding protein, mitochondrial (Mt-SSB) (MtSSB) (Single strand DNA-binding protein P16)	Ssbp1	-1.05733	0.658876	0.39845	-0.769941	0.648334	0.166447	-0.848287	0.360805	0.497812	-0.411798	0.227333	0.196373	-0.409033	0.279096	0.190316	-0.385846	0.316435	0.143987	-0.647038	0.415146	0.265564	2.74453e-08	1.59064e-07	1.06218	0.912602	0.448344	-0.0906464
Q01986	Dual specificity mitogen-activated protein kinase kinase 1 (MAP kinase kinase 1) (MAPKK 1) (EC 2.7.12.2) (ERK activator kinase 1) (MAPK/ERK kinase 1) (MEK 1)	Map2k1	-1.01038	0.329851	0.515512	-0.706879	0.14721	0.351355	-0.715133	0.221907	0.493941	-0.933002	0.443035	0.479151	-0.608129	0.290373	0.317756	-0.596308	0.368494	0.365634	-0.761639	0.300145	0.420558	1.03662e-10	2.33833e-11	1.06178	1.1822	0.455479	0.0597668
A0A023IMI6	Proteasome subunit beta (EC 3.4.25.1)	Psmb8	-0.738347	0.364169	0.403794	-0.776773	0.0551354	0.528349	-0.955078	0.0533864	0.915593	-1.04649	0.335397	0.774057	-0.849542	0.0757546	0.682957	-0.801009	0.319516	0.510633	-0.861206	0.20056	0.635897	8.09881e-10	1.12015e-11	1.06177	1.4971	0.51335	0.0257454
B2RYS8	NADH dehydrogenase [ubiquinone] 1 beta subcomplex subunit 8, mitochondrial (Complex I-ASHI) (NADH-ubiquinone oxidoreductase ASHI subunit)	Ndufb8	-0.86097	0.523262	0.359214	-0.658724	0.525575	0.138524	-0.478249	0.197393	0.370588	-0.72158	0.34028	0.276405	-0.452526	0.103482	0.375814	-0.84685	0.65847	0.324432	-0.669816	0.39141	0.307496	1.82301e-09	4.38421e-09	1.06123	0.977312	0.00024065	0.997428
F1LXR9	Uncharacterized protein	Lrmp	-0.804211	0.294813	0.461302	-0.654416	-0.0988147	0.673663	-1.11383	0.392168	0.730846	-1.08709	0.704058	0.574961	-0.993123	0.0518872	1.03567	-0.596387	-0.232172	0.849521	-0.874843	0.185323	0.720993	3.1503e-07	1.46242e-09	1.06017	1.59584	0.467873	-0.0682226
Q9JHY2	Sideroflexin-3	Sfxn3	-0.857867	-0.080248	0.080248	-0.240263	0.889194	-0.889194	-0.534199	0.551365	-0.551365	1.48078	0.259897	-0.259897	0.398039	2.59404	-2.59404	0.450961	2.84332	-2.84332	0.116242	1.17626	-1.17626	0.0123215	0.00557104	1.06002	-1.2925	0.576831	0.0123208
A0A0G2K735	Ubiquitin-like modifier-activating enzyme 7	Uba7	-0.754088	0.316754	0.387882	-0.902233	0.113575	0.535554	-0.672633	0.108178	0.564455	-1.09282	0.753771	0.339049	-0.899486	0.143269	0.756217	-0.381831	0.220056	0.161775	-0.783848	0.275934	0.457489	7.32268e-08	8.32894e-09	1.05978	1.24134	0.424128	-0.0818215
E9PTU4	Myosin-11	Myh11	-0.265222	0.31456	-0.31456	-0.459432	0.212347	-0.212347	-0.40755	0.104176	-0.104176	-1.88942	0.298149	-0.298149	-1.83078	-0.503072	0.503072	-1.75401	-0.676197	0.676197	-1.10107	-0.0416727	0.0416727	0.000532768	0.000271751	1.0594	1.14274	0.545831	0.0297623
A0A0G2K4A0	RAB11 family-interacting protein 5	Rab11fip5	-0.731813	0.389868	0.341945	-0.627895	0.438768	0.189127	-0.347047	0.211267	0.0470728	-0.725756	0.320231	0.405526	-0.589824	0.4497	0.140123	-0.896439	0.627257	0.269182	-0.653129	0.406182	0.232163	6.97806e-10	5.8258e-09	1.05931	0.885292	0.0044616	0.600196
O88656	Actin-related protein 2/3 complex subunit 1B (Arp2/3 complex 41 kDa subunit) (p41-ARC)	Arpc1b	-0.535715	0.289504	0.27383	-0.857609	0.0796516	0.751821	-0.801317	0.216035	0.705609	-1.08333	0.569381	0.477833	-0.896461	0.293536	0.612678	-0.688692	0.0415133	0.728035	-0.810521	0.24827	0.591634	6.03509e-09	1.46892e-10	1.05879	1.40216	0.32984	-0.161835
P97636	Interleukin-18 (IL-18) (Interferon gamma-inducing factor) (IFN-gamma-inducing factor) (Interleukin-1 gamma) (IL-1 gamma)	Il18	-0.202398	0.355374	-0.152975	-0.592567	-0.0429466	0.635514	-0.601561	0.142381	0.45918	-1.67564	-0.114909	0.114909	-1.93193	-0.321988	0.321988	-1.74223	-0.418933	0.418933	-1.12439	-0.0668372	0.299592	0.000141849	7.53714e-06	1.05755	1.42398	0.00519308	0.446698
F1LVS9	Zinc finger protein 496	Zfp496	-1.89465	0.308023	-0.308023	-1.62654	-0.0449452	0.0449452	-2.38143	0.194574	-0.194574	0.458983	-0.116673	-0.34231	0.677252	-1.25006	0.572804	-2.28387	0.202527	-0.202527	-1.17504	-0.117759	-0.0716139	0.00535819	0.00401662	1.05728	1.10343	0.492298	-0.0575002
Q5PPN4	Carbonic anhydrase-related protein (CARP) (Carbonic anhydrase VIII) (CA-VIII)	Ca8	-1.56088	0.852784	0.799809	-0.437284	0.293199	0.154851	-0.536361	0.541036	0.00879753	-0.753043	0.287812	0.489033	-0.190846	-0.197157	0.412238	-0.611852	0.47474	0.242849	-0.681711	0.375403	0.351263	1.32484e-05	1.49383e-05	1.05711	1.03297	0.193179	-0.30344
Q32KK0	Arylsulfatase E (EC 3.1.6.1)	Arse	-0.810063	0.342546	0.467517	-1.06978	-0.0867464	1.15653	-0.918679	0.112853	0.805827	-0.649002	0.376009	0.272993	-0.480356	0.0469891	0.433367	-1.20311	0.418211	0.784903	-0.855166	0.201644	0.653522	4.00462e-07	3.79842e-09	1.05681	1.50869	0.362865	-0.0707195
D3ZLT1	NADH dehydrogenase (Ubiquinone) 1 beta subcomplex, 7 (Predicted) (NADH:ubiquinone oxidoreductase subunit B7)	Ndufb7	-0.802969	0.503581	0.404543	-0.612065	0.440219	0.309047	-0.692122	0.411894	0.270992	-0.888578	0.425758	0.530707	-0.454757	0.050075	0.521067	-0.766108	0.288132	0.452963	-0.702767	0.353277	0.414887	3.7933e-10	1.5616e-10	1.05604	1.11765	0.483527	-0.0602784
D3ZWK2	Parvin, gamma (RCG59635)	Parvg	-0.59725	0.331752	0.475921	-0.567133	-0.33767	0.999677	-0.884324	0.201632	0.595952	-0.88237	0.860961	0.388504	-0.883147	0.2593	0.511822	-0.820077	0.384318	0.552026	-0.772384	0.283382	0.587317	3.852e-07	1.39722e-08	1.05577	1.3597	0.530983	0.0226802
E9PTV9	Glyceraldehyde-3-phosphate dehydrogenase (EC 1.2.1.12)		0.288015	0.0605687	-0.0605687	0.258042	0.456287	-0.456287	0.187202	-0.207543	0.207543	-2.02043	0.557279	-0.557279	-1.92389	0.179031	-0.179031	-2.49492	-0.418251	0.418251	-0.950996	0.104562	-0.104562	0.00394188	0.00851046	1.05556	0.846434	0.115052	-0.262298
P42335	Inositol-trisphosphate 3-kinase B (EC 2.7.1.127) (Inositol 1,4,5-trisphosphate 3-kinase B) (IP3 3-kinase B) (IP3K B) (InsP 3-kinase B)	Itpkb	-0.310531	0.0951686	0.215362	-0.211362	0.184774	0.0265885	-0.37994	0.101858	0.278082	-0.620894	0.100501	0.520393	-1.19415	1.46149	-0.267344	-1.79601	-0.124082	0.124082	-0.752147	0.303285	0.149527	0.000218026	0.000615939	1.05543	0.901674	0.171358	-0.175782
Q4FZV0	Beta-mannosidase (EC 3.2.1.25) (Lysosomal beta A mannosidase) (Mannanase) (Mannase)	Manba	-1.52607	-0.254832	0.254832	-1.37197	-0.223779	0.223779	-1.86479	-0.354111	0.354111	-0.464083	0.191822	0.272261	-0.519746	0.0678691	0.451877	-0.749182	0.408068	0.341114	-1.08264	-0.0274938	0.316329	1.60768e-05	6.35868e-07	1.05515	1.39897	0.45294	0.0723631
Q64595	cGMP-dependent protein kinase 2 (cGK 2) (cGK2) (EC 2.7.11.12) (cGMP-dependent protein kinase II) (cGKII)	Prkg2	-1.47961	0.128605	-0.128605	-1.55254	0.19102	-0.19102	-1.37798	-0.0696297	0.0696297	-0.424533	0.379827	-0.379827	-0.102859	0.259878	-0.259878	0.151302	0.652061	-0.652061	-0.797704	0.25696	-0.25696	0.000135804	0.00639422	1.05466	0.540744	0.188907	-0.249935
G3V8R3	Globin e1 (Hemoglobin subunit zeta) (RCG35242)	Hbz	0.244422	0.314384	-0.314384	-0.730981	0.133005	-0.133005	-0.210996	0.0946579	-0.0946579	-1.13453	0.42144	-0.42144	-1.88436	-0.0368869	0.0368869	-1.67352	-0.00352738	0.00352738	-0.898328	0.153845	-0.153845	0.000186333	0.00173049	1.05217	0.744483	0.439463	0.0654137
D4A8I8	DNA polymerase iota (Polymerase (DNA directed), iota (Predicted), isoform CRA_c)	Poli	-2.33474	0.0516117	-0.0516117	-1.33015	0.206474	-0.206474	-2.50383	0.0710095	-0.0710095	-0.390459	-0.131341	0.131341	-0.289037	-0.505816	0.505816	-0.6026	-0.832421	0.832421	-1.2418	-0.19008	0.19008	0.00121717	0.000114823	1.05172	1.43188	0.480099	-0.0774462
P37805	Transgelin-3 (Neuronal protein 22) (NP22) (Neuronal protein NP25)	Tagln3	-1.33619	0.645911	0.658829	-0.574126	0.366863	0.29252	-0.43525	0.358174	0.159122	-0.627711	0.113873	0.520102	-0.116599	0.0501331	0.0927636	-0.922893	0.759424	0.174391	-0.668795	0.382396	0.316288	2.76111e-06	4.9539e-06	1.05119	0.985083	0.11948	-0.376071
Q63ZY8	Coiled-coil-helix-coiled-coil-helix domain-containing 10	Chchd10	-0.695417	0.45884	0.236577	-1.08688	0.580559	0.506325	-0.595893	0.416937	0.178956	-0.0324486	0.12735	-0.0949012	-1.12393	0.552992	0.570943	-0.275251	0.359383	-0.0841318	-0.634972	0.41601	0.218961	2.27842e-06	1.81719e-05	1.05098	0.853933	0.416689	0.207676
G3V8W2	Phosphatidate cytidylyltransferase (EC 2.7.7.41)	Cds2	-0.724691	0.280798	0.404384	-0.916685	0.317524	0.569713	-0.907668	0.336002	0.513215	-0.850286	0.742491	0.0945624	-0.585675	-0.0659902	0.651665	-0.253527	0.455688	-0.137177	-0.706422	0.344419	0.349394	5.56953e-07	4.57953e-07	1.05084	1.05582	0.248416	-0.105494
F1LR66	Sodium/iodide cotransporter	Slc5a5	0.201128	0.12346	-0.463162	-1.3384	0.320955	0.919631	-0.572943	0.287596	0.265893	-0.524498	0.616687	-0.0921888	-1.25	0.73245	0.517549	-0.32617	0.404899	-0.0787292	-0.635147	0.414341	0.178166	9.31442e-05	0.000595042	1.04949	0.813313	0.352794	-0.0872485
D4A9V4	E2F transcription factor 4 (RCG51568)	E2f4	-2.16175	0.243694	-0.243694	-2.60145	-0.144006	0.144006	-2.58099	-0.372696	0.372696	0.320057	0.146354	-0.433978	0.0524967	0.0844762	-0.0830524	0.176552	-0.459382	0.0900765	-1.13251	-0.0835934	-0.0256576	0.00515821	0.00367404	1.04892	1.10686	0.315345	-0.123329
A0A0U1RRT8	Septin 6	Sept6	-0.975642	0.574251	0.424325	-0.732098	0.327697	0.373678	-0.58381	0.332568	0.241392	-0.595699	0.260355	0.442218	-0.485482	0.0423345	0.306123	-0.936363	0.446616	0.491394	-0.718182	0.330637	0.379855	1.61714e-09	7.57444e-10	1.04882	1.09804	0.277944	-0.317796
P13803	Electron transfer flavoprotein subunit alpha, mitochondrial (Alpha-ETF)	Etfa	-0.956575	0.535451	0.41926	-0.654872	0.509126	0.140786	-0.555899	0.359346	0.210934	-0.642052	0.334088	0.288358	-0.656875	0.292987	0.345631	-0.48129	0.312981	0.097976	-0.657927	0.390663	0.250491	1.79624e-10	8.64758e-10	1.04859	0.908418	0.34776	-0.104338
D4A586	High mobility group 20 B (High mobility group 20 B (Predicted), isoform CRA_a)	Hmg20b	-1.66357	0.357878	-0.357878	-1.65208	0.219677	-0.219677	-1.58496	-0.212739	0.212739	-0.40314	0.358535	0.0446047	0.137401	0.105419	-0.24282	-0.223262	0.0671503	0.156112	-0.898269	0.14932	-0.06782	0.000224631	0.0010206	1.04759	0.830449	0.502531	0.0285377
M0RBE8	Wiskott-Aldrich syndrome	Was	-0.874047	0.479341	0.31376	-0.66458	-0.0996071	0.611432	-0.956376	0.204372	0.779962	-0.99947	0.461328	0.508229	-0.750621	0.0959289	0.609494	-0.741466	0.156569	0.64832	-0.831093	0.216322	0.578533	3.22394e-09	6.72456e-11	1.04742	1.40963	0.12096	-0.166461
P18163	Long-chain-fatty-acid--CoA ligase 1 (EC 6.2.1.3) (Long-chain acyl-CoA synthetase 1) (LACS 1) (Long-chain-fatty-acid--CoA ligase, liver isozyme)	Acsl1	-0.836558	0.410412	0.375132	-0.679767	0.370995	0.275715	-0.588109	0.372068	0.240361	-0.678219	0.583117	0.178981	-0.66825	0.304025	0.292982	-0.509346	0.282606	0.213568	-0.660042	0.387204	0.26279	1.59481e-11	4.58951e-11	1.04725	0.922832	0.0245086	-0.335574
P36370	Antigen peptide transporter 1 (APT1) (ATP-binding cassette sub-family B member 2) (Peptide transporter TAP1)	Tap1	-0.738811	0.371149	0.464055	-0.410567	0.201763	0.243155	-0.437527	0.244597	0.606328	-1.31336	0.314534	0.998822	-1.47542	0.200703	1.27471	-0.737877	-0.167066	0.904943	-0.852259	0.19428	0.748669	8.70944e-06	5.19082e-08	1.04654	1.60093	0.511333	-0.0285305
F1LUT4	Phospholipid-transporting ATPase (EC 7.6.2.1)	Atp8a1	-0.916026	0.560326	0.3557	-0.988731	0.145827	0.703897	-0.639606	0.237609	0.336064	-0.500797	0.403621	0.0419062	-0.417049	0.158147	0.258901	-0.868368	0.440666	0.550977	-0.721763	0.324366	0.374574	3.22033e-08	1.53095e-08	1.04613	1.09634	0.164305	0.246094
Q5BK43	Epithelial-stromal interaction protein 1	Epsti1	-0.559813	0.32583	0.233982	-0.449801	-0.224804	0.674605	-1.01895	0.443541	0.575409	-1.00667	0.414663	0.592011	-0.980176	0.394824	0.796099	-0.97859	-0.0722171	0.77337	-0.832334	0.213639	0.607579	2.09816e-07	3.04361e-09	1.04597	1.43991	0.0499558	0.241709
P10860	Glutamate dehydrogenase 1, mitochondrial (GDH 1) (EC 1.4.1.3) (Memory-related gene 2 protein) (MRG-2)	Glud1	-1.08879	0.701578	0.445971	-0.574418	0.279683	0.259472	-0.832911	0.485213	0.245299	-0.789898	0.429241	0.329227	-0.166526	0.0713843	0.19221	-0.460183	0.389618	0.105748	-0.652121	0.392786	0.262988	8.3898e-08	3.78916e-07	1.04491	0.915109	0.0852833	-0.230149
D3ZWW5	RCG64242 (Solute carrier family 30 member 9)	Slc30a9	-1.05581	0.478582	0.570963	-0.738105	0.545866	0.262417	-0.68725	0.261261	0.406754	-0.676904	0.254407	0.426808	-0.217199	0.0754307	0.308971	-0.763466	0.513273	0.258668	-0.689788	0.354803	0.37243	1.69089e-08	1.16933e-08	1.04459	1.06222	0.0572888	-0.305203
F1LZ05	Poly [ADP-ribose] polymerase (PARP) (EC 2.4.2.-)	Parp14	-0.689735	0.397015	0.212997	-0.611044	0.0170296	0.529296	-0.902586	0.279507	0.625302	-0.98501	0.604999	0.349194	-0.858633	0.265351	0.539985	-0.549005	0.10482	0.399823	-0.766002	0.27812	0.442766	4.58988e-09	5.91914e-10	1.04412	1.20877	0.544741	-0.019746
G3V7X9	Activating transcription factor 7 (Activating transcription factor 7 (Predicted), isoform CRA_a)	Atf7	-1.78387	0.0491684	-0.0491684	-1.63925	-0.277796	0.277796	-2.15805	-0.423658	0.423658	-0.092791	-0.057742	0.150533	-0.30417	0.166631	0.137539	-0.681087	0.146553	0.534533	-1.10987	-0.0661405	0.245815	0.000307004	2.86131e-05	1.04373	1.35568	0.459406	-0.0664325
A4F267	Mitochondrial import receptor subunit TOM40B (Protein TOMM40-like)	Tomm40l	-1.27202	0.800179	0.47184	-0.605523	0.443034	0.162489	-0.533109	0.178175	0.367795	-0.681265	0.504846	-0.124684	-0.302575	0.283431	0.330016	-0.555446	0.101303	0.559633	-0.658323	0.385161	0.294515	6.5783e-07	1.64841e-06	1.04348	0.952838	0.0374415	-0.326268
Q5U1Z9	Metaxin 2	Mtx2	-1.19242	0.563585	0.627695	-0.533621	0.563535	0.124666	-0.670427	0.504086	0.236649	-0.698844	0.414166	0.258739	-0.350487	0.0424722	0.284094	-0.450421	0.273995	0.262301	-0.64937	0.39364	0.299024	7.61049e-08	2.16852e-07	1.04301	0.948395	0.267054	-0.176667
A0A0G2K134	Tyrosine-protein kinase (EC 2.7.10.2)	Btk	-0.485908	0.20213	0.307252	-0.604774	0.0484005	0.606478	-0.899911	0.55519	0.497884	-1.28798	0.652349	0.666289	-0.895308	0.0497913	0.8923	-0.586335	-0.0162261	0.529954	-0.79337	0.248606	0.583359	3.61315e-07	9.21015e-09	1.04198	1.37673	0.112725	0.28897
B0BMW2	3-hydroxyacyl-CoA dehydrogenase type-2 (Hydroxyacyl-Coenzyme A dehydrogenase type II) (Hydroxysteroid (17-beta) dehydrogenase 10)	Hsd17b10	-0.905802	0.519	0.422894	-0.550195	0.382386	0.236603	-0.729205	0.343293	0.2947	-0.624633	0.337769	0.299564	-0.381763	0.307081	0.0650885	-0.628343	0.541537	0.113452	-0.636657	0.405178	0.238717	3.17067e-10	2.36665e-09	1.04183	0.875374	0.0822749	-0.179673
D3ZG57	RCG45397 (Torsin family 4, member A)	Tor4a	-0.624808	0.143899	0.480909	-0.624198	0.0682371	0.555961	-1.19991	0.398599	0.801306	-0.00318088	0.089615	-0.0864341	-0.706671	0.123247	0.583424	-2.57622	-0.309161	0.309161	-0.955831	0.0857394	0.440721	0.000430401	3.24049e-05	1.04157	1.39655	0.197924	-0.165325
Q6B345	Protein S100-A11 (Calgizzarin) (S100 calcium-binding protein A11)	S100a11	-0.352565	0.343458	-0.00969714	-0.781756	0.916257	-0.0938298	-0.449145	0.669568	-0.220423	-0.421853	0.415922	0.00759181	-0.697734	0.645616	0.0322565	-0.234167	0.320747	0.065133	-0.489537	0.551928	-0.0364947	9.12012e-09	9.15225e-05	1.04146	0.453042	0.299461	-0.156895
Q5XIT1	Microtubule-associated protein RP/EB family member 3 (EB1 protein family member 3) (EBF3) (End-binding protein 3) (EB3) (RP3)	Mapre3	-0.888084	0.528497	0.387714	-0.720112	0.259582	0.46053	-0.661284	0.411561	0.250406	-0.769025	0.321396	0.44154	-0.257514	0.140611	0.167464	-0.782255	0.504804	0.258821	-0.679712	0.361075	0.327746	2.31342e-09	2.92628e-09	1.04079	1.00746	0.593889	0.00293634
F1LTX8	Lysophosphatidylglycerol acyltransferase 1 (RCG20137)	Lpgat1	-0.918235	0.440318	0.500845	-0.561097	0.199828	0.292259	-0.63387	0.411226	0.147771	-0.460056	0.243916	0.21614	-1.01402	0.666724	0.347293	-0.406865	0.284918	0.121947	-0.66569	0.374488	0.271042	1.00551e-08	3.28398e-08	1.04018	0.936732	0.417214	-0.0822971
D4A7H1	Sodium/hydrogen exchanger	Slc9a9	-0.626652	0.151596	0.402091	-0.802177	-0.274137	1.07631	-1.09808	0.114808	0.983269	-1.2903	0.524881	0.695189	-0.776773	0.0328903	0.695727	-0.704486	0.391548	0.699628	-0.883077	0.156931	0.758703	3.1987e-07	8.21625e-10	1.04001	1.64178	0.197702	-0.116971
D4ACA7	Macrophage colony-stimulating factor 1 receptor	Csf1r	-1.16783	0.582294	0.585533	-0.503459	-0.0762307	0.57969	-1.10774	0.524598	0.618274	-0.891032	0.360123	0.388368	-0.790523	0.01671	0.634609	-0.392442	-0.0326292	0.340848	-0.808838	0.229144	0.524554	3.21804e-07	1.1824e-08	1.03798	1.33339	0.470416	0.0589729
A0A096MIT4	Interleukin-33	Il33	-1.19056	-0.254522	0.254522	-0.49943	-0.217828	0.217828	-1.14627	0.0408713	-0.0408713	-0.470737	-0.222861	0.693598	-0.962842	0.336833	0.626009	-1.01941	1.25593	-1.25593	-0.881543	0.156404	0.0825263	0.00049057	0.000721882	1.03795	0.96407	0.176806	-0.123672
A0A0G2K0B6	Clathrin coat assembly protein AP180	Snap91	0.5025	-0.0831758	0.0831758	0.551796	0.11342	-0.11342	0.25994	-0.0940694	0.0940694	-2.16585	1.0102	1.15565	-0.741733	0.120195	0.621537	-2.25273	1.3126	0.94013	-0.641014	0.396529	0.463524	0.00568781	0.00392216	1.03754	1.10454	0.233135	0.274171
P05065	Fructose-bisphosphate aldolase A (EC 4.1.2.13) (Muscle-type aldolase)	Aldoa	-1.01431	0.499568	0.578439	-0.508055	0.285514	0.164688	-0.594739	0.23983	0.354909	-0.757107	0.103359	0.64693	-0.586501	0.287559	0.271792	-0.82047	0.528034	0.238673	-0.71353	0.323977	0.375905	5.71741e-09	2.54812e-09	1.03751	1.08943	0.246463	-0.270388
Q99NH3	Guanine nucleotide exchange factor for Rab-3A (Rab-3A-interacting-like protein 1) (Rab3A-interacting-like protein 1) (Rabin3-like 1)	Rab3il1	-0.873035	0.485348	0.288222	-0.60834	-0.0684558	0.676796	-0.766027	0.192771	0.46603	-0.84806	0.4644	0.50892	-0.817457	0.304423	0.597285	-0.776109	0.156243	0.607789	-0.781505	0.255788	0.524173	9.29693e-10	4.67763e-11	1.03729	1.30568	0.476179	-0.0426115
D3ZG95	Mitochondrial calcium uptake family, member 3	Micu3	-1.20336	0.555653	0.814817	-0.849032	0.635043	0.505903	-1.02004	0.676902	0.440642	-0.559809	0.251349	0.30846	-0.296892	-0.454352	0.751244	-0.385808	0.242205	0.143603	-0.719158	0.3178	0.494112	9.21842e-06	1.4485e-06	1.03696	1.21327	0.397353	-0.0741149
G3V7N4	Tyrosine-protein kinase (EC 2.7.10.2)	Syk	-0.703067	0.312822	0.410022	-0.873597	0.0685001	0.922189	-1.01958	0.391548	0.626186	-0.985379	0.505497	0.595397	-0.922932	0.0572475	0.830149	-0.380779	0.000783157	0.486597	-0.814223	0.222733	0.64509	3.97533e-08	4.18636e-10	1.03696	1.45931	0.0251467	0.217047
D3ZLC3	ITPR-interacting domain-containing 2 (Sperm specific antigen 2 (Predicted))	Itprid2	-0.559708	0.466463	0.0383811	-0.534918	0.486293	0.119427	-0.77388	0.389082	0.357032	-0.731862	0.481348	0.171579	-0.776726	0.272309	0.547672	-0.544595	0.200305	0.34429	-0.653615	0.382633	0.263063	5.36154e-10	2.14347e-09	1.03625	0.916678	0.562822	0.0198065
A0A0G2K261	Isoleucyl-tRNA synthetase 2, mitochondrial	Iars2	-1.07554	0.450153	0.563765	-0.683039	0.4271	0.261418	-0.669104	0.322409	0.334883	-0.65156	0.33678	0.348744	-0.414374	0.129861	0.320591	-0.60384	0.451677	0.170231	-0.682909	0.352997	0.333272	1.64174e-09	1.74391e-09	1.03591	1.01618	0.479445	0.0381568
D3ZAI6	5'-nucleotidase domain-containing 3	Nt5dc3	-1.00978	0.443363	0.566422	-0.449423	0.348189	0.162704	-0.435412	0.320765	0.132455	-0.825616	0.368986	0.45663	-0.425304	0.154492	0.270812	-0.746727	0.684009	0.0627179	-0.648711	0.386634	0.27529	2.76997e-08	9.97122e-08	1.03535	0.924001	0.225799	-0.150031
F1M8D5	Amyotrophic lateral sclerosis 2 (Juvenile) chromosome region, candidate 13 (Predicted) (Family with sequence similarity 117, member B)	Fam117b	-1.96402	-0.217256	0.217256	-2.26961	-0.209738	0.209738	-2.38143	-0.319711	0.319711	-0.0217341	0.348005	-0.326271	-0.0591651	-0.33334	0.392506	-0.0739017	0.169855	-0.0959534	-1.12831	-0.0936976	0.119498	0.00230091	0.000676182	1.03461	1.24781	0.527672	-0.0276793
G3V644	NADH dehydrogenase (Ubiquinone) flavoprotein 3-like, isoform CRA_a (NADH dehydrogenase [ubiquinone] flavoprotein 3, mitochondrial)	Ndufv3	-0.925654	0.445753	0.432516	-0.746437	0.457034	0.12537	-0.62879	0.27134	0.256954	-0.723375	0.262029	0.517967	-0.68888	0.0755084	0.500924	-0.602289	0.380032	0.15843	-0.719238	0.315283	0.332027	5.65003e-10	3.82292e-10	1.03452	1.05126	0.283744	-0.0901044
D4A9W3	D-glutamate cyclase	Dglucy	-0.597073	0.315472	0.2644	-0.581817	0.220019	0.361156	-0.947692	0.45905	0.427908	-1.14268	0.322579	0.820103	-0.937824	-0.0503329	0.988156	-0.690535	0.032179	0.658356	-0.81627	0.216494	0.58668	1.22718e-07	2.08379e-09	1.03276	1.40295	0.472539	-0.0599568
P20760	Ig gamma-2A chain C region	Igg-2a	-1.01205	0.0494408	0.955071	-1.16518	0.361006	0.77647	-1.04698	0.201882	0.880124	-0.653969	0.262734	0.380653	-0.625659	-0.236664	0.862323	-0.678246	0.371824	0.179877	-0.863681	0.16837	0.67242	4.23556e-07	2.35377e-09	1.03205	1.5361	0.0572525	0.320295
D3ZWW3	RAS protein activator-like 3 (Similar to Ras GTPase-activating protein nGAP (RAS protein activator like 1) (Predicted))	Rasal3	-0.944923	0.457626	0.487297	-0.235705	-0.196819	0.707636	-0.623348	0.374482	0.449947	-0.92769	0.624887	0.302803	-1.00522	0.351779	0.653444	-0.911686	-0.0732394	0.984925	-0.774762	0.256453	0.597675	1.09028e-06	2.80134e-08	1.03121	1.37244	0.509356	0.0280775
D3ZT98	BolA family member 3 (Similar to BolA domain-containing protein like (11.4 kD) (1P25) (Predicted))	Bola3	-1.24305	0.750859	0.492196	-0.630122	0.820802	-0.179963	-0.589535	0.442719	0.146816	-0.470991	-0.208495	0.679486	-0.470262	0.264471	0.205791	-0.291569	0.417468	-0.1259	-0.615922	0.414637	0.203071	7.93167e-06	6.60124e-05	1.03056	0.818993	0.0802012	-0.269043
Q6P6S4	Nucleotide exchange factor SIL1	Sil1	-1.06646	0.693159	0.373301	-0.471956	0.566361	-0.0944049	-0.544564	0.605005	-0.0604416	-0.174686	0.541947	-0.366934	-0.803994	0.293945	0.347305	-0.335482	0.0789717	0.25651	-0.56619	0.463231	0.0758893	1.06467e-06	0.000111857	1.02942	0.642079	0.227118	-0.135994
G3V9E5	Steroid sulfatase (Steryl-sulfatase)	Sts	-0.699834	0.525715	0.151414	-0.606396	0.24516	0.371091	-0.624355	0.321645	0.30271	-0.617892	0.536113	0.0817786	-0.784963	0.418531	0.353422	-0.544052	0.245973	0.221688	-0.646249	0.382189	0.247017	5.65009e-11	2.28615e-10	1.02844	0.893266	0.238141	-0.234316
Q9EPX4	P2Y purinoceptor 12 (P2Y12) (P2Y12 platelet ADP receptor)	P2ry12	-1.24139	0.459455	0.781935	-0.49943	-0.701029	0.701029	-0.765029	0.161037	0.603992	-0.77482	0.598051	0.176769	-0.746398	0.364814	0.381585	-0.66176	0.591735	0.0700252	-0.781471	0.245677	0.452556	1.1739e-05	1.40325e-06	1.02715	1.23403	0.0215401	0.515484
Q9Z1Z9	PDZ and LIM domain protein 7 (LIM mineralization protein) (LMP) (Protein enigma)	Pdlim7	-0.429105	0.598194	-0.261195	-0.592566	0.513466	0.104585	-0.329534	0.301689	0.0338458	-0.604844	0.621894	-0.0170503	-0.995835	0.703773	0.292062	-0.541879	-0.075085	0.616964	-0.582294	0.443989	0.128202	6.85166e-07	3.12933e-05	1.02628	0.710495	0.379671	0.0745484
D3ZD46	DEXH-box helicase 58	Dhx58	-0.320516	0.0539022	0.266614	-0.600973	-0.0701045	0.671077	-0.848534	0.0977049	0.750829	-1.40829	0.329828	-0.329828	-1.27108	-0.165922	0.165922	-1.4753	-0.0131138	0.0131138	-0.987449	0.0387158	0.256288	1.69501e-05	1.91792e-06	1.02616	1.24374	0.315031	-0.085632
P16228	Cathepsin E (EC 3.4.23.34)	Ctse	-0.60027	0.128555	0.471715	-0.439711	0.145425	0.294285	-0.0947632	-0.161226	0.255989	-1.48541	0.270196	1.21521	-1.43643	0.0778556	1.35857	-1.31897	0.305533	1.01344	-0.895925	0.127723	0.768201	0.000103721	5.91736e-07	1.02365	1.66413	0.0835079	0.19796
Q5RJS6	Motile sperm domain-containing protein 1	Mospd1	0.00215937	0.223143	-0.251981	-0.8321	0.771272	0.214964	-0.362696	0.277089	0.205555	-0.647289	0.728651	0.097163	-1.17285	0.516819	0.547675	-0.246623	0.364572	-0.0874579	-0.543233	0.480258	0.120986	4.09218e-06	0.000215085	1.02349	0.664219	0.513414	0.0382213
A0A0G2K478	Deoxyguanosine kinase (Deoxyguanosine kinase (Predicted), isoform CRA_b)	Dguok	-0.657938	0.135227	0.522711	-0.865039	0.188657	0.4772	-0.822572	0.3032	0.376623	-0.908428	0.47799	0.430439	-0.696725	0.0856572	0.611068	-0.680012	0.312554	0.438145	-0.771786	0.250548	0.476031	6.60499e-11	5.26413e-12	1.02233	1.24782	0.403483	-0.0705491
P14882	Propionyl-CoA carboxylase alpha chain, mitochondrial (PCCase subunit alpha) (EC 6.4.1.3) (Propanoyl-CoA:carbon dioxide ligase subunit alpha)	Pcca	-0.652466	0.335806	0.316661	-0.521588	0.341311	0.180277	-0.602748	0.530097	0.0726507	-0.66551	0.211666	0.453844	-0.849392	0.430518	0.418874	-0.686039	0.306676	0.379363	-0.662957	0.359346	0.303611	1.33517e-10	2.07949e-10	1.0223	0.966569	0.434911	-0.0562485
Q6T487	Alpha-actinin-1 (Brain-specific alpha actinin 1 isoform)	Actn1	-0.648097	0.650779	-0.0161224	-0.733323	0.477451	0.250787	-0.494025	0.392913	0.0656278	-0.483306	0.526358	-0.0941333	-0.726566	0.412649	0.282157	-0.394511	0.191983	0.175082	-0.579971	0.442022	0.110566	7.74348e-10	9.81294e-08	1.02199	0.690538	0.471117	-0.0695463
Q5U2P5	C2CD2-like (RCG58016) (Transmembrane protein 24)	C2cd2l	-0.639262	0.455908	0.183353	-0.354678	0.179389	0.0957069	-0.817468	0.442703	0.298376	-0.557375	0.296955	0.334948	-0.711531	0.397728	0.335778	-0.737946	0.539467	0.19848	-0.636377	0.385358	0.241107	2.56216e-10	1.39773e-09	1.02174	0.877484	0.454763	-0.0393829
O88989	Malate dehydrogenase, cytoplasmic (EC 1.1.1.37) (Cytosolic malate dehydrogenase)	Mdh1	-1.02978	0.420587	0.641262	-0.559866	0.247248	0.262838	-0.686027	0.298015	0.298594	-0.639631	0.0205586	0.677523	-0.906648	0.439578	0.312323	-0.555771	0.316629	0.25163	-0.729621	0.290436	0.407362	7.24218e-09	1.48462e-09	1.02006	1.13698	0.406907	0.183416
C6ZII9	NAD-dependent protein deacetylase (EC 3.5.1.-)	Sirt3	-0.70305	0.329015	0.374034	-0.942683	0.495298	0.311754	-0.836391	0.284071	0.511679	-0.252242	0.634677	0.0526775	-0.269964	0.179737	0.138283	-0.539072	0.6483	-0.109229	-0.590567	0.428517	0.2132	1.68248e-07	2.43298e-06	1.01908	0.803767	0.334749	0.0814305
Q9Z0J5	Thioredoxin reductase 2, mitochondrial (EC 1.8.1.9) (Thioredoxin reductase TR3)	Txnrd2	-1.12755	0.519305	0.608241	-0.383056	0.390929	0.184299	-0.608909	0.230142	0.407663	-0.989801	0.195966	0.881393	-0.639528	-0.00188704	0.648176	-0.760937	0.265035	0.520802	-0.751629	0.266582	0.541763	1.09787e-07	4.42523e-09	1.01821	1.29339	0.445096	0.0633592
F1LZ81	Dedicator of cytokinesis 4	Dock4	-0.508039	0.240813	0.225953	-0.826067	-0.0664435	0.784467	-0.857783	0.344763	0.545124	-0.929225	0.503878	0.549063	-0.774396	0.137451	0.59108	-0.802064	0.249028	0.484742	-0.782929	0.234915	0.530072	4.38897e-09	1.49912e-10	1.01784	1.313	0.399729	-0.0748488
Q6J4I0	Protein phosphatase 1 regulatory subunit 1B (DARPP-32) (Dopamine- and cAMP-regulated neuronal phosphoprotein)	Ppp1r1b	-0.730319	0.618266	0.112053	-0.56719	0.415081	0.12946	-0.63349	0.271138	0.362352	-0.328262	0.228124	0.11444	-0.884262	0.667759	0.246276	-0.521007	0.240407	0.319765	-0.610755	0.406796	0.214058	3.38953e-09	4.23216e-08	1.01755	0.824813	0.343857	-0.060526
G3V6R7	3-oxoacyl-[acyl-carrier-protein] synthase, mitochondrial (EC 2.3.1.41)	Oxsm	-0.923282	0.487622	0.449356	-0.582259	0.483965	0.0925466	-0.724019	0.382716	0.297849	-0.676599	0.315918	0.347205	-0.554017	0.205805	0.348212	-0.585132	0.182772	0.40236	-0.674218	0.343133	0.322921	2.52014e-10	2.59159e-10	1.01735	0.997139	0.222531	-0.167244
A0A0A0MXZ0	Iron-sulfur cluster assembly 1 homolog, mitochondrial	Isca1	-0.905038	0.588066	0.336093	-0.634533	0.477821	0.169431	-0.66286	0.392609	0.378644	-0.459937	0.150901	0.0617844	-0.252162	0.210025	0.0383474	-0.706097	0.65866	0.0474365	-0.603438	0.413014	0.171956	1.61993e-08	4.14827e-07	1.01645	0.775394	0.0946365	-0.183462
D3ZJ32	Extended synaptotagmin 2	Esyt2	-0.365709	0.311758	0.151338	-0.59757	0.428408	0.220682	-0.57746	0.175686	0.345082	-0.642478	0.600865	0.0717127	-1.09622	0.441791	0.561838	-0.510212	0.347408	0.206123	-0.631609	0.384319	0.259463	1.43565e-08	6.50971e-08	1.01593	0.891071	0.171532	0.165126
P84025	Mothers against decapentaplegic homolog 3 (MAD homolog 3) (Mad3) (Mothers against DPP homolog 3) (SMAD family member 3) (SMAD 3) (Smad3)	Smad3	-2.40054	-0.104134	0.104134	-1.74519	-0.536527	0.536527	-1.98026	0.187224	-0.187224	-0.140669	0.20033	-0.0596611	-0.211929	-0.0479438	0.259873	0.0695765	-0.0138861	-0.0556904	-1.06817	-0.0524894	0.0996596	0.00164805	0.000616987	1.01568	1.16783	0.42367	-0.0663515
P06686	Sodium/potassium-transporting ATPase subunit alpha-2 (Na(+)/K(+) ATPase alpha-2 subunit) (EC 7.2.2.13) (Na(+)/K(+) ATPase alpha(+) subunit) (Sodium pump subunit alpha-2)	Atp1a2	-0.777168	0.472839	0.309482	-0.982171	0.203547	0.814356	-0.892979	0.726036	0.183869	-0.503929	0.711	-0.199968	-0.0103414	0.0410565	0.0141398	-0.334848	0.430673	-0.118213	-0.583573	0.430859	0.167278	7.87e-06	0.000121139	1.01443	0.75085	0.509356	0.0316598
P32851	Syntaxin-1A (Neuron-specific antigen HPC-1) (Synaptotagmin-associated 35 kDa protein) (P35A)	Stx1a	-0.999096	0.521467	0.477629	-0.591971	0.374171	0.432334	-1.03138	0.536367	0.495008	-0.604704	0.229957	0.374746	-0.0724846	-0.135102	-0.0256394	-0.754618	0.488129	0.254715	-0.675708	0.335831	0.334799	8.68526e-07	7.58551e-07	1.01154	1.01051	0.112725	-0.324203
P97608	5-oxoprolinase (EC 3.5.2.9) (5-oxo-L-prolinase) (5-OPase) (Pyroglutamase)	Oplah	-0.731463	0.389137	0.343522	-0.260472	-0.185909	0.471377	-0.851892	0.291216	0.509434	-1.07161	0.609846	0.467092	-0.779845	0.261626	0.527738	-0.731039	0.267321	0.445408	-0.737719	0.272206	0.460762	6.18075e-08	5.93615e-09	1.00993	1.19848	0.56801	0.0216416
Q68FX9	NAD-dependent protein deacylase sirtuin-5, mitochondrial (EC 3.5.1.-) (Regulatory protein SIR2 homolog 5) (SIR2-like protein 5)	Sirt5	-1.30303	0.52924	0.790439	-0.785228	0.574986	0.355836	-0.599608	0.43435	0.183461	-0.398351	0.282696	0.324003	-0.332518	-0.185162	0.526771	-0.672682	0.318872	0.187469	-0.681904	0.32583	0.394663	1.51883e-06	6.09869e-07	1.00773	1.07657	0.548546	0.020359
A0A0G2KBC1	Centrosomal protein POC5	Poc5	-1.80281	0.153682	-0.153682	-2.05004	-0.102849	0.102849	-1.78501	-0.122739	0.122739	-0.0421775	0.100932	-0.0587547	-0.0437066	0.17394	-0.161936	-0.049138	0.0685199	-0.213591	-0.962146	0.0452479	-0.060396	0.00086087	0.00150541	1.00739	0.90175	0.548475	-0.0212231
D3ZY50	ATP synthase mitochondrial F1 complex assembly factor 1 (ATP synthase mitochondrial F1 complex assembly factor 1 (Predicted), isoform CRA_a)	Atpaf1	-1.05877	0.497198	0.56157	-0.535143	0.532729	0.0598589	-0.71562	0.460862	0.222737	-0.878344	0.514682	0.362193	-0.251541	-0.145387	0.362826	-0.577287	0.166643	0.421333	-0.669451	0.337788	0.331753	2.76016e-07	2.57113e-07	1.00724	1.0012	0.038991	-0.222083
Q9JM53	Apoptosis-inducing factor 1, mitochondrial (EC 1.1.1.-) (Programmed cell death protein 8)	Aifm1	-0.906507	0.490839	0.420828	-0.575969	0.514338	0.0565068	-0.560048	0.27535	0.288383	-0.529256	0.23478	0.298608	-0.64644	0.34395	0.343212	-0.582839	0.38144	0.158952	-0.63351	0.37345	0.261082	2.22963e-10	7.98863e-10	1.00696	0.894591	0.281193	0.121652
Q3ZBA0	Tectonin beta-propeller repeat-containing protein 1	Tecpr1	-1.13448	0.56695	0.629954	-0.58693	0.406473	0.163227	-0.706633	0.368871	0.369237	-0.351567	0.0557772	0.29579	-0.312105	0.277828	0.034277	-0.663803	0.6031	0.0607031	-0.625919	0.379833	0.258865	2.38466e-07	9.56037e-07	1.00575	0.884784	0.440907	-0.0750404
D3ZPQ3	XIAP-associated factor 1	Xaf1	-0.692997	0.340766	0.352232	-0.261978	0.0255587	0.236419	-1.02001	0.481948	0.402628	-0.96093	0.638615	0.310684	-0.528014	0.27947	0.491576	-0.409232	0.393232	0.296885	-0.645526	0.359932	0.348404	6.43305e-08	6.46111e-08	1.00546	0.99393	0.0572987	0.194683
P30121	Metalloproteinase inhibitor 2 (Tissue inhibitor of metalloproteinases 2) (TIMP-2)	Timp2	-0.0424856	0.206902	-0.164416	-0.26763	-0.204176	0.471806	-0.0845939	-0.36557	0.450164	-1.79256	0.311915	-0.311915	-2.21607	-0.393254	0.393254	-2.39013	-0.321928	0.321928	-1.13224	-0.127685	0.19347	0.00222585	0.000343685	1.00456	1.32571	0.430405	-0.0515497
A0A0G2JVE8	RNA-binding protein Nova-1	Nova1	-1.05571	-0.0924745	0.0924745	-2.05004	-0.120776	0.120776	-0.658336	-0.242507	0.242507	-0.937811	0.0546782	-0.0546782	-0.985289	-0.3109	0.3109	-1.44634	-0.402355	0.402355	-1.18892	-0.185722	0.185722	3.95662e-06	8.17484e-08	1.0032	1.37464	0.0684871	0.257382
Q7TSU1	Brefeldin A-inhibited guanine nucleotide-exchange protein 2 (Brefeldin A-inhibited GEP 2) (ADP-ribosylation factor guanine nucleotide-exchange factor 2)	Arfgef2	-0.75228	0.487103	0.300862	-0.579098	0.336622	0.252943	-0.562222	0.222334	0.336401	-0.646325	0.304228	0.30313	-0.578718	0.331903	0.318315	-0.612942	0.60196	0.0758912	-0.621931	0.380692	0.26459	4.6161e-11	1.50906e-10	1.00262	0.886521	0.0873358	-0.227106
D3Z8X6	Deltex E3 ubiquitin ligase 3L	Dtx3l	-0.510776	0.352879	0.157897	-0.511773	0.0719061	0.439867	-0.823491	0.336722	0.491234	-0.814459	0.405612	0.312849	-0.714028	0.322001	0.355605	-0.709415	0.416319	0.363717	-0.680657	0.317573	0.353528	2.32316e-10	1.23973e-10	0.99823	1.03419	0.0985972	0.285078
Q9WTQ2	Podocalyxin (Podocalyxin-like protein 1) (PC) (PCLP-1)	Podxl	-0.075313	0.37183	-0.296517	-0.666375	0.826079	-0.0995753	-0.200135	0.28123	0.000491345	-0.435027	0.64921	-0.214183	-0.608089	0.543828	0.082013	-0.865958	0.458345	0.305468	-0.47515	0.521753	-0.0370504	2.34533e-07	0.000614848	0.996903	0.438099	0.45294	-0.04428
Q5BK71	ADP-ribosylation factor-like protein 11	Arl11	-0.500952	0.306742	0.396995	-0.636769	-0.104221	0.791979	-0.784842	0.149617	0.740706	-1.22641	0.48106	0.745348	-0.954145	0.0681126	0.886032	-1.39013	-0.41647	0.41647	-0.915541	0.0808068	0.662922	2.11115e-06	6.14723e-09	0.996347	1.57846	0.579055	0.0115637
G3V6P7	Myosin, heavy polypeptide 9, non-muscle (Myosin-9)	Myh9	-0.37858	0.321801	0.0759524	-0.790272	0.471451	0.325117	-0.641973	0.317095	0.30528	-0.667541	0.462642	0.291666	-0.822583	0.358154	0.473033	-0.506181	0.238499	0.287409	-0.634522	0.361607	0.293076	3.46977e-10	7.05232e-10	0.996129	0.927598	0.188389	0.192927
D3ZFJ3	SH3 domain-binding protein 1	Sh3bp1	-0.638288	0.412811	0.225476	-0.544333	-0.017908	0.465989	-0.820295	0.409566	0.466449	-0.860319	0.707073	0.320024	-0.72707	0.0984254	0.602231	-0.547417	0.226263	0.376486	-0.68962	0.306039	0.409443	1.19357e-08	2.82105e-09	0.995659	1.09906	0.474183	-0.0829292
D3ZHX3	DIRAS family GTPase 2	Diras2	-1.57812	0.8598	0.718323	-0.972305	0.194025	0.77828	-0.999077	0.505503	0.493573	0.0320909	0.0814466	-0.0814466	-0.393374	-0.0364494	0.0364494	-0.568405	-0.11164	0.11164	-0.746532	0.248781	0.342803	0.000107625	4.22306e-05	0.995313	1.08934	0.0370299	-0.40064
B4F7C7	Hebp1 protein (Heme binding protein 1 (Predicted), isoform CRA_a) (Heme-binding protein 1)	Hebp1	-1.11719	0.386653	0.71018	-0.647652	0.206655	0.440997	-0.955982	0.420902	0.53508	-0.943038	0.439693	0.569809	-0.415952	-0.118244	0.579662	-0.465216	0.0883457	0.376871	-0.757504	0.237334	0.535433	8.64802e-08	2.59185e-09	0.994839	1.29294	0.502531	0.0554996
D3ZEY0	Coiled-coil domain-containing 141	Ccdc141	-0.333987	0.261483	0.0465881	-0.833364	0.446923	0.499134	-0.696578	0.225282	0.373375	-0.600317	0.540742	0.00509254	-0.774549	0.451368	0.400102	-0.352782	0.446071	-0.0639057	-0.598596	0.395312	0.210064	2.66425e-08	3.04991e-07	0.993908	0.808661	0.508946	-0.0309464
A0A0G2K174	LIM domain 7	Lmo7	-0.407432	0.399848	-0.00153105	-0.62137	0.484927	0.0536238	-0.227393	0.165244	0.122402	-0.196277	0.442536	-0.251427	-1.13159	0.686445	0.429753	-0.847842	0.350359	0.597914	-0.571984	0.42156	0.158456	2.1673e-06	4.5141e-05	0.993544	0.730439	0.439937	0.0906613
F1LYA6	Abl-interactor 2	Abi2	-2.12951	0.118202	-0.118202	-1.75899	0.339933	-0.339933	-1.87447	0.173072	-0.173072	0.363349	-0.0233013	-0.213204	0.112422	0.113134	-0.274746	0.26964	0.218501	-0.0427488	-0.83626	0.15659	-0.193651	0.00237537	0.0120281	0.99285	0.642609	0.571478	-0.0136865
F1M6P8	EGF-like repeats and discoidin domains 3 (RCG44653, isoform CRA_a)	Edil3	-1.06473	0.56656	0.498171	-0.202461	0.00545304	0.197008	-0.545706	0.19133	0.354377	-0.813792	-0.0616032	0.0616032	-1.26092	-0.0375884	0.0375884	-1.3449	0.0575679	-0.0575679	-0.872085	0.120286	0.181863	4.25798e-06	1.90555e-06	0.992372	1.05395	0.188389	0.135527
Q4V8F3	Rhomboid-related protein 4 (RRP4) (EC 3.4.21.105) (Rhomboid domain-containing protein 1) (rRHBDD1) (Rhomboid-like protein 4)	Rhbdd1	-0.0803137	0.163717	-0.0834031	-0.0753985	-0.0753241	0.150723	-0.633461	-0.293312	0.293312	-1.76014	0.234066	-0.234066	-2.04942	0.031132	-0.031132	-1.70176	-0.406891	0.406891	-1.05008	-0.0577688	0.0837208	0.000608713	0.000202167	0.992312	1.1338	0.292936	0.122289
D3ZLD2	Zinc finger, matrin type 5	Zmat5	-1.91511	0.117651	-0.117651	-1.74519	0.185277	-0.185277	-2.01733	0.0227004	-0.0227004	0.209782	0.170964	-0.170964	-0.008474	-0.116017	0.116017	-0.0626968	0.0233582	-0.0233582	-0.923169	0.0673224	-0.0673224	0.00131433	0.00260038	0.990491	0.855846	0.126214	0.249464
G3V7N8	Galectin	Lgals9	-0.395358	0.329888	0.0654704	-0.564175	0.394456	0.085501	-0.574334	0.382306	0.136654	-0.402171	0.469025	0.0809414	-0.768438	0.435029	0.0112136	-0.75739	0.467684	0.270708	-0.576978	0.413065	0.108415	8.2369e-11	6.50041e-09	0.990042	0.685392	0.19549	0.215362
F1LPC5	Transmembrane protein 259	Tmem259	-1.27621	0.00866331	-0.00866331	0.266196	-0.120821	-0.145375	1.08415	-0.481287	-0.602858	-3.09356	-0.514387	0.514387	NA	NA	NA	-3.30971	-0.27216	0.27216	-1.26583	-0.275998	0.0059302	0.0203085	0.00923854	0.989829	1.27176	0.51005	0.0320668
D3ZXB1	Mitogen-activated protein kinase kinase kinase kinase (EC 2.7.11.1)	Map4k2	-1.56327	0.0737284	-0.0737284	-1.60145	-0.171381	0.171381	-1.88912	-0.057746	0.057746	-0.402811	0.361044	0.0417674	-0.180042	-0.0160594	0.196101	0.0321046	0.140132	-0.172237	-0.934097	0.0549529	0.0368385	0.000317771	0.000323331	0.98905	0.970936	0.243564	0.148819
D3ZFJ0	Phosphatidylinositol-4,5-bisphosphate 3-kinase, catalytic subunit gamma	Pik3cg	-0.616985	0.199954	0.161711	-0.453646	-0.188926	0.440446	-0.799408	0.276287	0.52227	-1.39072	0.503246	0.556605	-0.734091	0.370413	0.604835	-0.605896	0.168857	0.437039	-0.766791	0.221638	0.453818	3.85796e-07	2.40157e-08	0.98843	1.22061	0.49726	-0.0388055
B5DF65	Biliverdin reductase B (Biliverdin reductase B (Flavin reductase (NADPH))) (Biliverdin reductase B (Flavin reductase (NADPH)) (Predicted), isoform CRA_b)	Blvrb	-0.746502	0.330009	0.390617	-0.59377	0.239115	0.391426	-0.940652	0.269807	0.583457	-0.70952	0.456806	0.504069	-0.392003	0.303466	0.119818	-0.496985	0.433885	0.176918	-0.646572	0.338848	0.361051	3.0613e-09	1.90739e-09	0.98542	1.00762	0.587367	-0.00439996
P54311	Guanine nucleotide-binding protein G(I)/G(S)/G(T) subunit beta-1 (Transducin beta chain 1)	Gnb1	-0.645878	0.416439	0.266702	-0.65779	0.342744	0.327465	-0.673242	0.463557	0.287137	-0.706683	0.274873	0.373334	-0.552936	0.177763	0.375173	-0.660292	0.338567	0.311229	-0.64947	0.335657	0.323507	3.91151e-12	3.23873e-12	0.985127	0.972977	0.413061	0.0652358
Q4G075	Leukocyte elastase inhibitor A (Serine protease inhibitor EIA) (Serpin B1a)	Serpinb1a	-0.408077	0.105949	0.306379	-0.798921	-0.175872	0.931236	-1.23081	0.338201	0.920337	-1.34107	0.548684	0.731341	-0.749986	0.151715	0.657614	-0.350746	0.061624	0.50124	-0.813267	0.171717	0.674691	4.09309e-06	2.49343e-08	0.984984	1.48796	0.0276826	0.407702
C7E1V1	Inositol 1,4,5-trisphosphate receptor type 3	Itpr3	-0.152134	0.2659	-0.113766	-0.679201	0.689249	0.0178225	-0.483792	0.388853	0.113837	-0.879064	0.584122	0.0482478	-0.76341	0.389069	0.350094	-0.374958	0.259956	-0.0203967	-0.555426	0.429525	0.0659731	4.6003e-08	8.95433e-06	0.984951	0.6214	0.160094	0.139668
D3ZT90	Glutaryl-CoA dehydrogenase (Glutaryl-Coenzyme A dehydrogenase (Predicted))	Gcdh	-0.823021	0.605401	0.217621	-0.580227	0.326601	0.109449	-0.714039	0.468098	0.173277	-0.28389	0.268834	0.0856093	-0.510296	0.505386	0.0499542	-0.41811	0.396722	-0.0634838	-0.55493	0.428507	0.0954043	9.8051e-10	1.62631e-07	0.983438	0.650335	0.450839	0.0673658
A0A0G2K8V6	THAP domain-containing 12	Thap12	-2.51042	-0.00271166	0.00271166	-2.26961	0.098189	-0.098189	-2.61305	-0.254882	0.254882	0.620136	-0.03883	0.03883	0.375421	-0.108785	0.108785	0.238579	0.0484505	-0.0484505	-1.02649	-0.0430949	0.0430949	0.00820147	0.00538333	0.983395	1.06959	0.0454791	-0.230139
G3V7X4	ATP-binding cassette sub-family A member 2	Abca2	-0.66721	0.0808516	0.502715	-0.849139	0.017362	0.882479	-0.532872	0.287357	0.314258	-0.924257	0.400265	0.430889	-0.696971	0.528946	0.175207	-0.719801	0.192988	0.428655	-0.731708	0.251295	0.4557	2.41034e-08	1.78899e-09	0.983003	1.18741	0.537571	0.0318346
D4A4Q9	Ankyrin 2	Ank2	-1.36726	-0.133807	0.133807	-1.23061	-0.0850304	0.0850304	-1.15805	-0.103276	0.103276	-1.53971	-0.444177	0.444177	-0.834541	-0.136104	0.136104	-0.998248	-0.337115	0.337115	-1.18807	-0.206585	0.206585	1.80815e-08	1.74677e-10	0.981486	1.39466	0.330622	-0.119099
Q68FU3	Electron transfer flavoprotein subunit beta (Beta-ETF)	Etfb	-0.893376	0.47494	0.37869	-0.432004	0.431507	0.00702784	-0.588306	0.354024	0.249601	-0.584592	0.374009	0.273621	-0.775855	0.252443	0.462462	-0.357182	0.365874	0.0797514	-0.605219	0.375466	0.241859	2.83199e-09	1.585e-08	0.980685	0.847078	0.597796	0.000252467
Q1KQ07	Signal transducer and activator of transcription	Stat6	-0.980933	0.507199	0.551784	-0.560988	0.099476	0.413484	-0.904403	0.311356	0.529558	-0.443956	0.319001	0.340936	-0.756202	0.24523	0.607737	-0.55655	0.184965	0.428891	-0.700505	0.277871	0.478732	2.6573e-09	2.0755e-10	0.978376	1.17924	0.547311	-0.041397
P22734	Catechol O-methyltransferase (EC 2.1.1.6)	Comt	-0.726447	0.296524	0.466198	-0.631214	0.0795148	0.618809	-0.873064	0.295404	0.453329	-0.911591	0.322419	0.722684	-0.770603	0.217987	0.633728	-0.632345	0.110302	0.506181	-0.757544	0.220359	0.566822	8.37978e-11	2.10367e-12	0.977903	1.32437	0.166003	0.265093
A0A0G2K6M8	DEP domain-containing 5	Depdc5	-0.214362	0.0504762	0.163886	-0.180192	0.0829142	0.0310631	-0.184943	-0.0790162	0.209363	-1.70179	0.190334	-0.190334	-1.56399	-0.276564	0.276564	-1.99126	0.0538781	-0.0538781	-0.972757	0.00367043	0.0727773	0.000430628	0.000227504	0.976428	1.04553	0.501991	-0.0364277
A0A0G2KAD4	Protein LBH	Lbh	-1.61255	0.155683	-0.155683	-2.05004	0.190939	-0.190939	-1.39182	-0.0534787	0.0534787	-0.565489	-0.099618	0.099618	-0.208727	0.419754	-0.419754	0.200948	-0.383107	0.383107	-0.937946	0.0383621	-0.0383621	0.000696284	0.00104701	0.976309	0.899584	0.0669856	0.213166
A0A0G2JVX7	Apolipoprotein A-IV	Apoa4	-1.37669	0.263953	-0.263953	-1.34049	0.0967888	-0.0967888	-1.08036	0.0707682	-0.0707682	0.0318264	0.205441	-0.237267	-0.637552	0.224148	0.413403	-0.250951	0.342281	-0.0913307	-0.775703	0.200563	-0.057784	2.71976e-05	0.000336122	0.976266	0.717919	0.370151	-0.0829728
R9PXX8	Deleted.		-1.1507	0.58464	0.430194	-1.04778	0.240988	0.621725	-0.610412	0.00291417	0.526226	-0.415757	0.281857	0.258383	-0.273391	0.0590341	0.109956	-0.812946	0.362174	0.339907	-0.718497	0.255268	0.381065	6.62323e-07	1.29373e-07	0.973765	1.09956	0.452264	-0.054005
A0A0G2JY43	Fatty aldehyde dehydrogenase	Aldh3a2	-0.676473	0.373221	0.301409	-0.700427	0.382814	0.297516	-0.626371	0.332111	0.250874	-0.645882	0.481378	0.164504	-0.667065	0.320569	0.434226	-0.408536	0.217535	0.230816	-0.620792	0.351271	0.279891	3.02692e-11	5.36708e-11	0.972064	0.900683	0.117505	-0.207925
B0BNB9	HtrA serine peptidase 2 (RCG56292, isoform CRA_d)	Htra2	-0.932107	0.438903	0.469439	-0.541118	0.447134	0.109439	-0.536089	0.275882	0.291772	-0.642016	0.262495	0.386806	-0.490682	0.220292	0.309756	-0.632224	0.409208	0.149212	-0.629039	0.342319	0.286071	5.40483e-10	9.64063e-10	0.971358	0.91511	0.550046	-0.0586183
Q9WTW8	Solute carrier family 23 member 2 (Na(+)/L-ascorbic acid transporter 2) (Sodium-dependent vitamin C transporter 2)	Slc23a2	0.0793156	0.285932	-0.365248	0.00496012	-0.20405	0.199089	-0.126443	-0.0960599	0.222503	-1.42272	0.0772203	-0.0772203	-2.26599	0.0763255	-0.0763255	-1.84554	0.107773	-0.107773	-0.929404	0.0411902	-0.0341623	0.00143925	0.00201146	0.970595	0.895242	0.102051	0.216702
A0A0G2K165	Serine/threonine-protein phosphatase 2A 55 kDa regulatory subunit B	Ppp2r2b	-0.680989	0.215585	-0.215585	-0.844722	0.444128	-0.444128	-0.778175	0.0851079	-0.0851079	-0.904526	-0.342258	0.342258	-1.15835	0.0761024	-0.0761024	-1.61329	-0.635199	0.635199	-0.996676	-0.0260889	0.0260889	3.296e-05	1.76017e-05	0.970587	1.02276	0.570148	-0.0137183
Q6AYE7	Interferon-induced protein with tetratricopeptide repeats 3	Ifit3	-0.36947	0.185096	0.184374	-0.235744	0.256037	-0.0202931	-0.465293	0.18402	0.281274	-0.722684	0.618208	0.104476	-1.04107	0.440644	0.600423	-1.02941	0.270972	0.75844	-0.643945	0.32583	0.318116	1.76053e-06	1.67672e-06	0.969775	0.962061	0.341762	-0.0765615
Q5U1Y2	Rac family small GTPase 2 (Ras-related C3 botulinum toxin substrate 2 (Rho family, small GTP binding protein Rac2))	Rac2	-0.765504	0.406132	0.379739	-0.542615	0.0622553	0.460946	-0.959355	0.451501	0.507854	-0.501139	0.234852	0.462533	-1.01878	0.211035	0.381728	-0.711954	-0.0495063	0.589899	-0.749892	0.219378	0.463783	6.99611e-09	3.29745e-10	0.96927	1.21367	0.143706	-0.150844
Q4V7E5	Peptide chain release factor 1-like, mitochondrial (Mitochondrial translational release factor 1-like)	Mtrf1l	-0.388645	0.0821592	-0.046432	-0.264644	0.0157412	0.474938	-0.370562	0.308164	0.0623975	-1.43729	-0.147251	0.147251	-1.36046	0.038649	-0.038649	-1.79601	-0.104568	0.104568	-0.936268	0.0321491	0.117346	7.5982e-05	3.07695e-05	0.968417	1.05361	0.305067	0.15952
F1LPG2	Dedicator of cytokinesis 8	Dock8	-0.794694	0.391535	0.33431	-0.45656	-0.12196	0.566317	-1.11173	0.456409	0.533869	-0.82978	0.459442	0.473306	-0.626222	-0.100853	0.715606	-0.65554	0.248493	0.222732	-0.745754	0.222178	0.474357	1.59501e-07	7.1436e-09	0.967932	1.22011	0.551908	0.018216
D4ADT5	DEAD (Asp-Glu-Ala-Asp) box polypeptide 58 (Predicted) (DEXD/H-box helicase 58)	Ddx58	-0.564961	0.328214	0.278417	-0.473101	0.12147	0.319455	-0.893265	0.244747	0.593784	-0.526455	0.420795	0.10566	-0.752664	0.428122	0.317325	-0.701932	0.347035	0.367681	-0.652063	0.315064	0.330387	1.25899e-09	8.60421e-10	0.967127	0.98245	0.289783	-0.1274
Q68FW7	Threonine--tRNA ligase, mitochondrial (EC 6.1.1.3) (Threonyl-tRNA synthetase) (ThrRS) (Threonyl-tRNA synthetase-like 1)	Tars2	-0.86942	0.507493	0.393473	-0.6076	0.440054	0.1468	-0.481516	0.302087	0.208447	-0.69285	0.193647	0.4517	-0.442809	0.201489	0.267388	-0.542117	0.503576	0.0763159	-0.606052	0.358058	0.257354	1.64005e-09	5.66721e-09	0.96411	0.863406	0.252872	-0.141519
P63039	60 kDa heat shock protein, mitochondrial (EC 5.6.1.7) (60 kDa chaperonin) (Chaperonin 60) (CPN60) (HSP-65) (Heat shock protein 60) (HSP-60) (Hsp60) (Mitochondrial matrix protein P1)	Hspd1	-1.0652	0.636775	0.451201	-0.401278	0.441954	-0.0676957	-0.489994	0.339626	0.165905	-0.647523	0.168885	0.431636	-0.251079	0.205293	0.0389082	-0.622736	0.513855	0.127791	-0.579635	0.384398	0.191291	1.79029e-07	2.19983e-06	0.964033	0.770926	0.579773	0.0056266
A0A0G2K5F1	ADP-ribose glycohydrolase MACROD1 (LRP16 protein)	Macrod1	-1.01101	0.416639	0.571626	-0.730305	0.339874	0.381788	-0.585824	0.219403	0.355654	-0.919827	0.373171	0.52862	-0.275346	0.102797	0.297486	-0.423971	0.381261	0.173989	-0.657714	0.305524	0.38486	3.71551e-08	1.15938e-08	0.963238	1.04257	0.487062	-0.0392314
A0A0G2K7I4	RCSD domain containing 1 (Predicted), isoform CRA_a (RCSD domain-containing 1)	Rcsd1	-0.714566	0.29516	0.297711	-0.401305	-0.227419	0.736892	-0.876045	0.301325	0.625908	-0.794952	0.253092	0.555981	-0.956768	0.333684	0.634177	-0.908793	0.17004	0.807333	-0.775405	0.187647	0.609667	3.66188e-08	2.95271e-10	0.963052	1.38507	0.176216	-0.122374
Q6AXS4	Renin receptor (ATPase H(+)-transporting lysosomal accessory protein 2) (ATPase H(+)-transporting lysosomal-interacting protein 2) (Renin/prorenin receptor)	Atp6ap2	-0.213911	0.283331	0.10399	-0.0170689	0.157615	-0.0470496	-0.115294	0.105022	0.0574041	-1.68431	-0.162115	0.162115	-1.57025	0.12725	-0.12725	-1.60793	0.0555157	-0.0555157	-0.868127	0.0944364	0.0156156	0.000314853	0.000519344	0.962564	0.883743	0.0636306	-0.296834
P97612	Fatty-acid amide hydrolase 1 (EC 3.5.1.99) (Anandamide amidohydrolase 1) (Oleamide hydrolase 1)	Faah	-0.788355	0.589951	0.244439	-0.544	0.42071	0.175601	-0.547202	0.247529	0.274522	-0.159935	0.173495	0.0894559	-0.810112	0.513821	0.405882	-0.529963	0.449031	0.113007	-0.563261	0.39909	0.217151	1.11815e-08	1.34926e-07	0.962351	0.780412	0.464816	-0.0952043
Q6AYT1	Similar to 9230105E10Rik protein (Tripartite motif-containing 5)	Trim5	-1.51561	0.130896	-0.130896	-0.897189	-0.117301	0.117301	-1.80802	0.0152168	-0.0152168	-0.663528	0.36772	0.295807	-0.730262	0.107085	0.623177	-0.208921	-0.557135	0.766057	-0.970589	-0.00891957	0.276038	0.000130096	1.00449e-05	0.961669	1.24663	0.452766	0.0469175
A0A096MIT7	Synapsin-3	Syn3	-0.8691	0.354267	0.569688	-0.424572	0.331541	0.119728	-0.367404	0.14124	0.215156	-0.656824	0.279724	0.3771	-0.0846995	-0.0455807	0.0644286	-1.22593	1.07798	0.18142	-0.604755	0.356528	0.254587	1.33011e-05	3.5533e-05	0.961283	0.859341	0.0234338	-0.61907
A0A0G2JXD5	Chimaerin	Chn2	-0.567817	0.351271	0.291228	-0.501826	-0.0081342	0.430534	-0.90322	0.393768	0.426951	-0.662143	0.46432	0.417638	-0.67176	0.149103	0.682083	-0.764292	0.342418	0.372852	-0.67851	0.282124	0.436881	2.07697e-09	2.58063e-10	0.960634	1.11539	0.0233478	-0.393709
A0A0G2K536	Paraplegin (EC 3.4.24.-)	Spg7	-0.8904	0.4479	0.430811	-0.504208	0.436767	0.0674409	-0.557317	0.33053	0.269946	-0.63013	0.139203	0.342694	-0.5493	0.175456	0.259377	-0.58959	0.500863	0.140537	-0.620157	0.338453	0.251801	9.95867e-10	2.85642e-09	0.958611	0.871958	0.0697763	-0.334351
G3V670	Methionine aminopeptidase (EC 3.4.11.18)	Metap1d	-0.0676287	0.0490898	0.0185389	0.087977	0.139556	-0.194704	0.0769763	0.00767336	-0.038496	-1.72018	0.320575	-0.320575	-1.91107	-0.398995	0.398995	-2.10732	-0.0132361	0.0132361	-0.940207	0.0174437	-0.0205007	0.00199957	0.00221679	0.957651	0.919707	0.32646	0.0876279
G3V887	V-type proton ATPase subunit a	Tcirg1	-0.735673	0.185852	0.684849	-0.319461	0.0182676	0.548311	-0.790458	-0.0936604	1.00416	-1.01468	0.26333	0.7447	-0.934923	0.171484	0.879407	-1.06695	0.337324	0.875223	-0.810357	0.1471	0.789441	5.94305e-08	7.7828e-11	0.957457	1.5998	0.530983	-0.0273552
D4AE58	KN motif and ankyrin repeat domains 1	Kank1	0.310808	0.0866968	-0.443139	-0.0751133	0.110388	-0.0647639	0.0470309	-0.166903	0.09097	-1.96131	0.17298	-0.17298	-1.58285	-0.00772683	0.00772683	-2.27536	0.0100889	-0.0100889	-0.922799	0.034254	-0.0987126	0.00237756	0.00434844	0.957053	0.824087	0.116001	0.252992
A0A0G2K047	Acyl-CoA synthetase short-chain family member 3	Acss3	-0.507694	0.496266	0.0316581	-0.908927	0.672023	0.0842308	-0.354481	0.421512	-0.0588434	-0.310274	0.297356	0.0129181	-0.976044	0.490519	0.467745	0.0528885	0.358694	-0.202391	-0.500755	0.456062	0.0558862	1.33178e-06	0.000231767	0.956817	0.556641	0.190414	0.168194
P55159	Serum paraoxonase/arylesterase 1 (PON 1) (EC 3.1.1.2) (EC 3.1.1.81) (EC 3.1.8.1) (Aromatic esterase 1) (A-esterase 1) (Serum aryldialkylphosphatase 1)	Pon1	-1.50007	0.0458963	-0.0458963	-0.639253	0.173319	-0.173319	-1.83612	0.0167494	-0.0167494	-0.669176	0.281332	-0.281332	-0.79369	-1.0406	1.0406	-0.648575	0.174844	-0.174844	-1.01448	-0.0580768	0.0580768	0.000392251	0.000141535	0.956405	1.07256	0.568983	-0.0106607
P97846	Contactin-associated protein 1 (Caspr) (Caspr1) (Neurexin IV) (Neurexin-4) (Paranodin) (p190)	Cntnap1	-1.00392	0.507763	0.574167	-0.506312	-0.000656651	0.600455	-0.427848	0.18011	0.482309	-0.740226	0.620953	0.119273	-0.352634	0.384805	-0.0321714	-0.864826	0.145567	0.71926	-0.649294	0.306424	0.410549	1.156e-06	2.93517e-07	0.955718	1.05984	0.250485	-0.139128
Q920A6	Retinoid-inducible serine carboxypeptidase (EC 3.4.16.-) (Serine carboxypeptidase 1)	Scpep1	-0.69235	0.328499	0.350385	-0.733129	0.0876485	0.656581	-0.86303	0.30495	0.556301	-0.915085	0.431357	0.483904	-0.850545	0.238254	0.65697	-0.315792	-0.0318311	0.317156	-0.728322	0.22648	0.50355	1.5752e-08	5.0454e-10	0.954801	1.23187	0.0148071	0.381808
A0A0G2JXI5	Syntaxin-binding protein 4	Stxbp4	-0.871133	0.119617	-0.119617	-1.06711	-0.0189012	0.0189012	-0.428792	-0.0618181	0.0618181	-1.23917	0.025512	-0.025512	-1.06701	-0.104815	0.104815	-0.946656	0.149329	-0.149329	-0.936646	0.018154	-0.018154	1.51259e-08	2.13215e-08	0.9548	0.918492	0.503852	-0.0714641
Q3KRF1	Sp110 nuclear body protein (Intracellular pathogen resistance protein 1)	Sp110	-0.388242	0.188647	0.199594	-0.408141	0.124602	0.283539	-0.623193	0.216269	0.406924	-1.20012	0.571075	0.612393	-0.695929	0.461275	0.234654	-0.625743	0.216219	0.449381	-0.656894	0.296348	0.364414	1.25818e-07	4.54745e-08	0.953242	1.02131	0.499894	0.0462398
P56603	Secretory carrier-associated membrane protein 1 (Secretory carrier membrane protein 1) (SCAMP 37)	Scamp1	-0.733331	0.420213	0.313118	-0.60019	0.605351	0.0950612	-0.406786	0.227351	0.179435	-0.363628	0.125061	0.228752	-0.646135	0.362342	0.283342	-0.717969	0.503954	0.186787	-0.578007	0.374045	0.214416	1.38106e-09	1.24151e-08	0.952052	0.792423	0.268129	-0.255977
G3V7I5	Aldehyde dehydrogenase X, mitochondrial (RCG55098)	Aldh1b1	-0.875231	0.467822	0.405549	-0.524465	0.632046	-0.0658778	-0.521902	0.316494	0.0730818	-0.598382	0.31537	0.341788	-0.422835	0.152678	0.196471	-0.450909	0.433133	0.150503	-0.565621	0.386257	0.183586	6.59627e-09	1.17951e-07	0.951878	0.749207	0.0404698	-0.246624
P62982	Ubiquitin-40S ribosomal protein S27a (Ubiquitin carboxyl extension protein 80) [Cleaved into: Ubiquitin; 40S ribosomal protein S27a]	Rps27a	-1.30356	0.650422	0.579419	-0.614207	0.279121	0.333677	-1.05356	0.525429	0.496489	-0.601399	0.387065	0.188743	-0.0416928	0.0907751	0.122658	-0.198606	-0.0347177	0.393053	-0.635505	0.316349	0.35234	1.19029e-05	7.21693e-06	0.951854	0.987845	0.327792	-0.0905005
Q5M7T5	Serine (Or cysteine) peptidase inhibitor, clade C (Antithrombin), member 1 (Serpin family C member 1)	Serpinc1	-0.900139	0.717281	0.182858	0.465022	0.164646	-0.550443	-0.0295631	-0.0239184	0.0432907	-0.92874	-0.24867	1.15069	-1.4496	0.814048	0.660355	-1.28239	0.160114	1.12877	-0.687569	0.263917	0.435921	0.00170276	0.000535277	0.951486	1.12349	0.417193	-0.0734713
D3ZJK8	Uncharacterized protein		-1.20362	0.651805	0.551818	-0.72102	0.241925	0.479095	-0.720435	0.293113	0.427321	-0.694626	0.26192	0.432706	-0.427934	-0.0553612	0.483295	-0.487066	0.056182	0.430884	-0.709117	0.241597	0.46752	1.00446e-07	5.6581e-09	0.950715	1.17664	0.180833	0.16113
Q6AY80	Ribosyldihydronicotinamide dehydrogenase [quinone] (EC 1.10.5.1) (NRH dehydrogenase [quinone] 2) (NRH:quinone oxidoreductase 2) (Quinone reductase 2) (QR2)	Nqo2	-0.897543	0.37791	0.510475	-0.725329	0.102	0.5217	-0.735891	0.248694	0.472446	-0.498348	0.278139	0.21904	-0.593539	0.210784	0.333045	-0.711263	0.322402	0.303236	-0.693652	0.256655	0.393324	2.48314e-10	4.0193e-11	0.950307	1.08698	0.561451	0.0154529
F1LQJ7	Phosphoenolpyruvate carboxykinase 2 (mitochondrial)	Pck2	-0.776188	0.366623	0.365678	-0.559922	0.383632	0.101674	-0.562417	0.304547	0.206279	-0.601243	0.37693	0.276099	-0.566797	0.26928	0.236084	-0.461117	0.470752	0.066607	-0.587947	0.361961	0.208737	4.32749e-11	2.59825e-10	0.949908	0.796684	0.454095	-0.113948
E9PTW1	Secretory carrier-associated membrane protein (Secretory carrier membrane protein)	Scamp3	-0.978013	0.507132	0.455045	-0.539839	0.574676	-0.0348361	-0.619333	0.243465	0.311419	-0.46299	0.198456	0.270896	-0.351974	0.130082	0.227294	-0.69658	0.389671	0.303446	-0.608122	0.34058	0.255544	2.44469e-08	6.94091e-08	0.948702	0.863666	0.117397	-0.18291
Q6P6T4	Echinoderm microtubule-associated protein-like 2 (EMAP-2)	Eml2	-0.707707	0.314521	0.358516	-0.727141	0.322576	0.420017	-0.600014	0.361124	0.221575	-0.680139	0.516932	0.199236	-0.457543	0.379636	0.0910869	-0.337215	0.277446	0.0288636	-0.58496	0.362039	0.219882	7.18075e-10	4.85357e-09	0.946999	0.804842	0.195863	-0.118543
B5DEJ1	SLIT-ROBO Rho GTPase-activating protein 2 (Srgap2 protein)	Srgap2	-1.83494	-0.222354	0.222354	-1.90484	-0.264785	0.264785	-2.50383	-0.0597172	0.0597172	-0.587669	-0.377432	0.377432	-0.360459	-0.253129	0.253129	-0.0229705	-0.359102	0.359102	-1.20245	-0.256087	0.256087	0.00121646	3.80871e-05	0.946365	1.45854	0.317664	0.0856755
P23978	Sodium- and chloride-dependent GABA transporter 1 (GAT-1) (Solute carrier family 6 member 1)	Slc6a1	-1.28495	0.834003	0.450947	-0.893145	0.222446	0.923174	-0.85285	0.704884	0.296767	-0.439039	0.257932	0.181107	0.202664	-0.193012	-0.00965195	-0.222776	0.353305	-0.130528	-0.581683	0.36326	0.285302	0.000140765	0.000249034	0.944943	0.866985	0.0329718	-0.283211
F1LZW6	Solute carrier family 25 member 13	Slc25a13	-0.830021	0.128916	0.714986	-0.761174	0.034133	0.807116	-1.0244	0.285847	0.678588	-0.841706	0.438151	0.389763	-0.594825	0.0808657	0.481438	-0.441073	0.206809	0.173307	-0.748867	0.195787	0.540866	5.52888e-08	8.65033e-10	0.944654	1.28973	0.331374	0.135803
D3ZA84	Talin 2	Tln2	-0.876583	0.544291	0.362644	-0.550991	0.48976	0.0220931	-0.398403	0.312786	0.0614188	-0.55123	0.28871	0.217069	-0.34593	0.266505	0.0640341	-0.593689	0.448089	0.12864	-0.552804	0.39169	0.14265	1.85896e-09	7.90501e-08	0.944494	0.695454	0.00950689	-0.3398
Q5M849	Interferon-induced protein 35 (Interferon-induced protein 35, isoform CRA_a)	Ifi35	-0.544472	0.417464	0.278859	-0.515878	0.00506562	0.531472	-0.782323	0.140893	0.64143	-0.971617	0.491218	0.480398	-0.923753	0.285518	0.67327	-0.483144	0.0993606	0.358311	-0.703531	0.23992	0.493957	2.97593e-08	1.17351e-09	0.943451	1.19749	0.369525	0.079028
Q8CFD0	Sideroflexin-5 (Tricarboxylate carrier BBG-TCC)	Sfxn5	-1.01735	0.684031	0.334036	-0.662428	0.318931	0.400499	-0.754753	0.689847	0.0907887	-0.666527	0.380362	0.18009	0.107934	-0.223166	0.0176592	-0.19983	0.610197	-0.139123	-0.532159	0.410033	0.147325	1.28395e-05	0.000220957	0.942192	0.679484	0.540337	0.0256835
[truncated: 5,681 more rows]
