# Supplementary material for: Changes in the Oligodendrocyte Progenitor Cell Proteome with Ageing
Source: Mol Cell Proteomics. 2020 Nov 23;19(8):1281–302. doi: 10.1074/mcp.RA120.002102 (PMC8015006; doi:10.1074/mcp.RA120.002102)
Supplement: Supplementary file 1 [file mmc1.zip › 160324_0_supp_515364_q95d32.xlsx]

## Sheet: Clustering table-OPC Regs minim
					Membership to each cluster
Uniprot Accesion	Protein.names	Gene.names	Cluster	Max Membership	1	2	3	4	Neo.1	Young.1	Aged.1	Neo.2	Young.2	Aged.2	Neo.3	Young.3	Aged.3	Neo.4	Young.4	Aged.4	Neo.5	Young.5	Aged.5	Neo.6	Young.6	Aged.6	Mean.of.log. Neo	Mean.of.log.Young	Mean.of.log.Aged	Sds	qvalue.Young vs Neo	Log2_Change_Young vs Neo	qvalue.Aged vs Neo	Log2 Change Aged vs Neo
A0A023IMI6	Proteasome subunit beta (EC 3.4.25.1)	Psmb8	4	0.648734	0.225588	0.0631127	0.0625656	0.648734	-0.738347	0.364169	0.403794	-0.776773	0.0551354	0.528349	-0.955078	0.0533864	0.915593	-1.04649	0.335397	0.774057	-0.849542	0.0757546	0.682957	-0.801009	0.319516	0.510633	-0.861206	0.20056	0.635897	0.158201	8.1e-10	1.06177	1.12e-11	1.4971
A0A059NZR0	HN1 (Hematological and neurological expressed sequence 1)	Jpt1	2	0.486102	0.0451016	0.486102	0.423565	0.0452314	1.38642	-0.554455	-0.785891	0.616319	-0.235247	-0.47274	1.38195	-0.731178	-0.63396	1.46332	-0.655724	-0.502208	0.948538	-0.304345	-0.712339	0.992275	-0.68862	-0.406686	1.13147	-0.528262	-0.585637	0.233429	4e-10	-1.65973	2.13e-10	-1.71711
A0A096MIT2	Deleted.		3	0.764169	0.0323672	0.171233	0.764169	0.0322312	1.1593	-0.243532	-0.893522	0.840701	-0.29778	-0.535579	1.31882	-0.540744	-0.604753	1.10101	-0.400051	-0.623814	1.05349	-0.162086	-0.92104	1.19839	-0.611612	-0.556113	1.11195	-0.375968	-0.689137	0.169168	3.57e-11	-1.48792	3.15e-12	-1.80109
A0A096MIT4	Interleukin-33	Il33	1	0.833551	0.833551	0.0247748	0.0248738	0.116801	-1.19056	-0.254522	0.254522	-0.49943	-0.217828	0.217828	-1.14627	0.0408713	-0.0408713	-0.470737	-0.222861	0.693598	-0.962842	0.336833	0.626009	-1.01941	1.25593	-1.25593	-0.881543	0.156404	0.0825263	0.522631	0.00049057	1.03795	0.000721882	0.96407
A0A096MIT5	Deleted.		3	0.540395	0.0806762	0.299143	0.540395	0.0797856	0.611376	-0.270756	-0.340621	0.512736	-0.251708	-0.203907	0.494334	-0.194599	-0.299735	0.367712	0.0855808	-0.453293	0.147676	0.389716	-0.541812	0.463423	-0.560421	-0.396755	0.432876	-0.133698	-0.372687	0.214871	4.8e-05	-0.566574	1.04e-06	-0.805563
A0A096MIT7	Synapsin-3	Syn3	1	0.865882	0.865882	0.0212385	0.0213487	0.0915312	-0.8691	0.354267	0.569688	-0.424572	0.331541	0.119728	-0.367404	0.14124	0.215156	-0.656824	0.279724	0.3771	-0.0846995	-0.0455807	0.0644286	-1.22593	1.07798	0.18142	-0.604755	0.356528	0.254587	0.319859	1.33e-05	0.961283	3.55e-05	0.859341
A0A096MIU6	Low affinity immunoglobulin gamma Fc region receptor III-like	LOC103694908	4	0.581362	0.258732	0.0803794	0.0795264	0.581362	-0.314207	-0.21774	0.21774	0.151593	-0.598608	0.598608	-0.39356	-0.213254	0.213254	-1.84503	-0.352925	0.352925	-1.62784	0.0731758	-0.0731758	-1.2543	0.230597	-0.230597	-0.880556	-0.179792	0.179792	0.488681	0.00334058	0.700763	0.000224722	1.06035
A0A096MIV5	ATP-binding cassette subfamily F member 2	Abcf2	3	0.918028	0.0102806	0.061436	0.918028	0.0102551	0.725591	-0.305299	-0.421139	0.613051	-0.264167	-0.271143	0.760671	-0.320951	-0.359703	0.497448	-0.113777	-0.404566	0.693533	-0.316331	-0.326713	0.90665	-0.140931	-0.60932	0.699491	-0.243576	-0.398764	0.126077	2.19e-10	-0.943067	2.88e-11	-1.09825
A0A096MIX2	DEAD (Asp-Glu-Ala-Asp) box polypeptide 17, isoform CRA_a (DEAD-box helicase 17)	Ddx17	2	0.630559	0.0388745	0.630559	0.291506	0.0390608	0.91882	-0.438948	-0.479871	0.527451	-0.319633	-0.212205	0.843762	-0.416992	-0.363345	0.70192	-0.275393	-0.392394	0.486439	-0.141856	-0.239214	0.726149	-0.445404	-0.302926	0.700757	-0.339704	-0.331659	0.13876	2.13e-10	-1.04046	1.87e-10	-1.03242
A0A096MIY3	Thymine-DNA glycosylase	Tdg	2	0.542293	0.0436174	0.542293	0.370312	0.0437773	0.393011	-0.254832	0.254832	1.07836	-0.569096	-0.509266	1.55252	-0.678143	-0.874377	0.843268	-0.396725	-0.289269	0.438581	-0.316393	-0.276701	0.258034	0.273109	-0.357472	0.76063	-0.32368	-0.342042	0.378788	2.17e-05	-1.08431	1.64e-05	-1.10267
A0A096MIZ1	Paralemmin 2	Palm2	1	0.785814	0.785814	0.0312716	0.0313859	0.151529	-0.78815	0.372495	0.543955	-0.470999	0.337363	0.339563	-0.637837	0.386635	0.243326	-0.730198	0.652171	0.0780268	-0.409184	0.118029	0.291155	-0.444739	0.206774	0.237965	-0.580184	0.345578	0.288999	0.166184	8.87e-09	0.925762	1.71e-08	0.869183
A0A096MJ11	Gasdermin D (Gasdermin domain containing 1 (Predicted), isoform CRA_a)	Gsdmd	4	0.718715	0.185636	0.0480012	0.0476475	0.718715	-0.218455	0.151368	0.0635183	-0.316119	-0.197187	0.510149	-0.47232	0.0610427	0.412003	-0.523983	0.378318	0.130765	-0.439922	0.0920961	0.366607	-0.274193	0.134217	0.131141	-0.374165	0.103309	0.269031	0.166305	2.11e-05	0.477475	7.21e-07	0.643196
A0A096MJ27	Uncharacterized protein (Fragment)		3	0.871516	0.0166894	0.0951568	0.871516	0.0166374	0.991187	-0.42175	-0.542144	0.499623	-0.197631	-0.301992	0.797449	-0.234227	-0.518919	0.820582	-0.273352	-0.675117	0.205325	-0.226916	-0.0279621	0.295606	-0.0251686	-0.216576	0.601629	-0.229841	-0.380452	0.231488	1.96e-06	-0.83147	2.38e-07	-0.982081
A0A096MJ28	Integrator complex subunit 2 (Similar to RIKEN cDNA 2810417D08 (Predicted))	Ints2	2	0.612046	0.0606077	0.612046	0.265978	0.0613678	1.04304	-0.578619	-0.381697	0.505925	-0.335711	-0.083188	0.796821	-0.47932	-0.390326	0.608872	-0.233998	-0.413664	0.675126	-0.473532	-0.169109	0.682817	-0.420482	0.0234366	0.718767	-0.420277	-0.235758	0.166855	6.58e-10	-1.13904	5.3e-09	-0.954525
A0A096MJ70	PR/SET domain 16	Prdm16	2	0.501835	0.0448193	0.501835	0.408387	0.0449583	0.654171	-0.292153	-0.362018	0.61179	-0.290544	-0.352881	0.996206	-0.28348	-0.414724	1.46684	-0.536211	-0.906804	0.850391	-0.417706	-0.405916	1.03578	-0.570608	-0.184545	0.935863	-0.39845	-0.437815	0.231581	5.78e-09	-1.33431	3.32e-09	-1.37368
A0A096MJ99	Vesicle-associated membrane protein 4 (Vesicle-associated membrane protein 4 (Predicted), isoform CRA_b)	Vamp4	2	0.746209	0.0350307	0.746209	0.183403	0.0353582	0.619639	-0.267262	-0.352378	0.19818	-0.0548814	-0.143298	0.457858	-0.304575	-0.153283	0.850963	-0.407725	-0.443238	0.279641	-0.100649	-0.178992	0.488753	-0.544141	0.0553882	0.482506	-0.279872	-0.202634	0.195601	7.61e-07	-0.762378	2.27e-06	-0.685139
A0A096MJG7	Nebulette (Fragment)	Nebl	1	0.542065	0.542065	0.0909624	0.0920201	0.274953	-0.905958	0.89811	-0.0617006	-1.39158	1.03359	0.304478	-1.18745	0.875366	0.312085	-0.954167	0.676525	0.422492	-1.29377	0.781402	0.447403	-0.858823	0.681289	0.327579	-1.09862	0.82438	0.292056	0.182237	4.65e-12	1.923	1.41e-10	1.39068
A0A096MJI4	Uncharacterized protein (Fragment)	Gigyf2	2	0.775365	0.0262772	0.775365	0.171916	0.0264419	0.59416	-0.21114	-0.385952	0.438857	-0.259953	-0.166128	0.573878	-0.30196	-0.248707	0.552807	-0.219553	-0.302024	0.516679	-0.470299	-0.084784	0.942171	-0.441306	-0.500866	0.603092	-0.317368	-0.28141	0.151093	2.83e-09	-0.92046	3.93e-09	-0.884502
A0A096MJL5	DNA polymerase alpha catalytic subunit (Fragment)	Pola1	3	0.791035	0.0247529	0.159497	0.791035	0.0247145	1.50719	-0.480151	-0.803343	1.36904	-0.371747	-0.782859	1.5855	-0.77353	-0.687357	0.993512	-0.247104	-0.620935	1.04248	-0.171214	-0.75767	0.880469	-0.538362	-0.32966	1.2297	-0.430351	-0.663637	0.226299	2.75e-10	-1.66005	4.59e-11	-1.89334
A0A096MJN4	Septin 4	2004-09-01	1	0.831886	0.831886	0.0250073	0.0251069	0.118	-1.86069	0.914153	0.726888	-1.21785	0.519063	0.67591	-1.04568	0.623772	0.530066	-1.40682	0.823512	0.626967	-1.28275	0.773875	0.563115	-1.54136	1.04501	0.651507	-1.39253	0.783232	0.629075	0.197495	3.23e-12	2.17576	4.75e-12	2.0216
A0A096MJT6	Similar to RIKEN cDNA D630029K19	RGD1307100	4	0.526005	0.279963	0.0976548	0.096377	0.526005	-0.346718	0.144137	0.170055	-0.31914	0.15436	0.16478	-0.023021	0.0456176	0.0426882	-0.49329	-0.291759	0.291759	-0.923889	-0.389401	0.389401	-0.713205	-0.0943308	0.0943308	-0.469877	-0.071896	0.192169	0.22859	0.00117049	0.397981	1.72e-05	0.662046
A0A096MJV6	Zinc finger protein X-linked	Zfx	2	0.539201	0.080004	0.539201	0.299499	0.0812964	1.12306	-0.455173	-0.650393	0.37114	-0.414658	0.0488978	0.595914	-0.321139	-0.270511	0.390472	-0.189327	-0.160341	0.405865	-0.44908	0.0131971	0.936982	-0.887081	-0.214245	0.637239	-0.452743	-0.205566	0.258843	3.02e-07	-1.08998	5.11e-06	-0.842805
A0A096MJX5	Similar to Hypothetical protein MGC11690	RGD1305178	2	0.42654	0.125669	0.42654	0.318445	0.129347	0.439671	-0.26615	-0.204774	0.204982	-0.33164	0.1332	0.268901	-0.245485	0.0378395	0.285056	-0.143398	-0.0599695	0.311141	-0.257073	0.0533542	0.491002	-0.462018	-0.0445974	0.333459	-0.284294	-0.0141579	0.120967	2.69e-08	-0.617753	1.86e-05	-0.347617
A0A096MJY4	Myocyte-specific enhancer factor 2C (Myocyte enhancer factor 2C)	Mef2c	4	0.795196	0.13797	0.0335252	0.0333096	0.795196	-0.413709	0.440474	0.0278765	-0.592909	0.0357577	0.526695	-0.708274	0.193939	0.497799	-0.442792	0.0750456	0.367747	-0.676831	0.136026	0.540804	-0.740527	0.201439	0.539088	-0.59584	0.180447	0.416668	0.164252	7.11e-08	0.776287	2.02e-09	1.01251
A0A096MK13	DNA polymerase (EC 2.7.7.7) (Fragment)	Pola1	3	0.74561	0.0293566	0.195711	0.74561	0.0293225	1.01739	-0.464618	-0.602431	0.96773	-0.426337	-0.794234	1.49354	-0.535555	-0.822631	0.837129	-0.261554	-0.546022	0.534381	-0.165087	-0.242224	0.600436	-0.246105	-0.0778097	0.908436	-0.349876	-0.514225	0.263636	6.28e-08	-1.25831	1.14e-08	-1.42266
A0A096MK61	Cartilage-associated protein-like 1 (Similar to Cartilage-associated protein (Predicted), isoform CRA_b)	Crtapl1	3	0.56893	0.07221	0.287331	0.56893	0.0715295	0.630996	-0.100287	-0.53071	0.423277	-0.00831055	-0.414967	0.705516	-0.275514	-0.430001	0.229687	-0.0159036	-0.213783	0.34586	-0.350445	0.00458544	0.93848	-0.124725	-0.813755	0.545636	-0.145864	-0.399772	0.226079	1.11e-05	-0.6915	2.84e-07	-0.945407
A0A096MKB0	RAB24, member RAS oncogene family	Rab24	1	0.52679	0.52679	0.0564381	0.0564875	0.360285	-0.581649	0.260079	0.313829	-0.502653	0.299447	0.235785	-0.385414	0.0876748	0.25479	-0.53685	0.367849	0.230349	-0.44294	0.119349	0.323592	-0.502749	0.29194	0.182121	-0.492042	0.237723	0.256744	0.0990238	2.61e-10	0.729766	1.55e-10	0.748787
A0A096MKC0	Uncharacterized protein (Fragment)	Gigyf2	2	0.90599	0.0120024	0.90599	0.0699123	0.0120955	0.648855	-0.427252	-0.221603	0.362087	-0.271906	-0.427623	0.574318	-0.2502	-0.324117	0.404422	-0.137002	-0.26742	0.210617	-0.19895	-0.0625961	0.0702477	-0.174085	0.103837	0.378424	-0.243232	-0.19992	0.175958	2.37e-06	-0.621657	4.61e-06	-0.578345
A0A096MKE9	DNA ligase (EC 6.5.1.1)	Lig3	3	0.550518	0.0433513	0.362734	0.550518	0.0433974	0.769714	-0.379765	-0.418928	0.635656	-0.331412	-0.285245	0.820439	-0.432437	-0.330638	0.79502	-0.225882	-0.463959	0.53633	-0.217656	-0.444241	0.693131	-0.331905	-0.447868	0.708381	-0.319843	-0.39848	0.105207	1.15e-11	-1.02822	3.43e-12	-1.10686
A0A096P6L1	Deleted.		2	0.574751	0.0698316	0.574751	0.2846	0.070818	1.46846	-0.961528	-0.233569	0.525702	-0.345498	-0.0242111	0.849784	-0.326924	-0.413689	0.61978	-0.353643	-0.266137	0.620892	-0.272619	-0.245318	0.579953	-0.455676	-0.124277	0.777428	-0.452648	-0.217867	0.252674	4.92e-08	-1.23008	5.84e-07	-0.995295
A0A0A0MXV6	Deleted.		1	0.564312	0.564312	0.0542862	0.054361	0.327041	-2.15194	1.0723	1.07964	-1.62188	0.82235	0.563516	-1.88449	0.85906	0.902133	-0.938716	0.200112	0.738604	-0.293517	0.0173582	0.276158	-1.18801	0.830712	0.357299	-1.34643	0.633649	0.652892	0.46218	2.45e-07	1.98007	1.86e-07	1.99932
A0A0A0MXX0	Deleted.		1	0.488672	0.488672	0.0579066	0.0579262	0.395495	-0.746992	0.414021	0.253409	-0.725095	0.309644	0.401064	-0.883657	0.324308	0.649082	-1.06457	0.647577	0.405538	-0.980636	0.440104	0.583268	-0.714415	0.23281	0.40476	-0.852561	0.394744	0.44952	0.148723	5.88e-11	1.24731	2.71e-11	1.30208
A0A0A0MXX3	Deoxycytidylate deaminase (Similar to 6030466N05Rik protein, isoform CRA_a)	Dctd	3	0.584828	0.0679246	0.279912	0.584828	0.0673353	1.73423	0.292107	-0.292107	2.02438	0.276674	-0.276674	1.17037	0.18928	-0.18928	0.310541	0.0650982	-0.375639	0.76675	-0.166354	-0.600396	0.677626	-0.42752	-0.250107	1.11398	0.0382142	-0.3307	0.395587	3.58e-05	-1.07577	1.41e-06	-1.44468
A0A0A0MXZ0	Iron-sulfur cluster assembly 1 homolog, mitochondrial	Isca1	1	0.57899	0.57899	0.0800382	0.0808424	0.260129	-0.905038	0.588066	0.336093	-0.634533	0.477821	0.169431	-0.66286	0.392609	0.378644	-0.459937	0.150901	0.0617844	-0.252162	0.210025	0.0383474	-0.706097	0.65866	0.0474365	-0.603438	0.413014	0.171956	0.191249	1.62e-08	1.01645	4.15e-07	0.775394
A0A0A0MXZ5	Ubiquitin carboxyl-terminal hydrolase BAP1	Bap1	3	0.517988	0.088147	0.30683	0.517988	0.0870352	0.40166	-0.0191586	-0.382502	0.473091	-0.238768	-0.234323	0.400939	-0.217564	-0.183376	0.268122	-0.0828076	-0.232791	0.256192	-0.165949	-0.396603	0.482645	0.10113	-0.583775	0.380442	-0.103853	-0.335562	0.134288	1.88e-06	-0.484294	1.33e-08	-0.716003
A0A0A0MY13	Probable G-protein-coupled receptor 158	Gpr158	1	0.521227	0.521227	0.0566994	0.0567447	0.365329	-0.813524	0.457261	0.356263	-0.341747	0.224361	0.117386	-0.35523	0.17247	0.295423	-0.975016	0.456284	0.518732	-0.510089	0.252405	0.257684	-1.44211	0.617785	0.82432	-0.739618	0.363428	0.394968	0.286326	8.75e-07	1.10305	5.44e-07	1.13459
A0A0A0MY48	Dynamin-2	Dnm2	3	0.768816	0.0316364	0.168042	0.768816	0.0315055	0.47786	0.139016	-0.139016	0.573991	-0.0943515	0.0943515	0.658566	0.0027999	-0.0027999	0.775127	0.240835	-0.240835	1.07611	0.20401	-0.20401	1.09251	-0.0523487	0.0523487	0.775694	0.0733268	-0.0733268	0.185177	1.05e-06	-0.702367	9.02e-08	-0.84902
A0A0A6YYD9	Centromere protein L	Cenpl	3	0.319413	0.205086	0.282171	0.319413	0.19333	-0.91855	0.146129	-0.146129	-0.582915	0.675181	-0.675181	-1.65	0.0300575	-0.0300575	1.81794	0.294158	-0.294158	1.49265	0.48481	-0.48481	1.57969	0.324575	-0.324575	0.289804	0.325818	-0.325818	0.826835	0.103002	0.0360145	0.0237595	-0.615622
A0A0A6YYM0	Long-chain-fatty-acid--CoA ligase 6	Acsl6	1	0.621691	0.621691	0.0688903	0.0694881	0.239931	-1.43855	0.840843	0.597708	-0.905716	0.43348	0.528583	-1.108	0.856879	0.3567	-1.1089	0.771858	0.221341	-0.762991	0.563038	0.171371	-0.916018	0.693411	0.185676	-1.04003	0.693251	0.343563	0.193519	2.92e-11	1.73328	3.07e-10	1.38359
A0A0B4J2J1	Fc fragment of IgG receptor IIIa (Fc of IgG, low affinity IIIa, receptor)	Fcgr3a	4	0.679354	0.208655	0.056221	0.0557694	0.679354	-0.613752	0.541669	0.0720836	-0.487768	-0.386064	0.873832	-0.883099	0.700198	0.182901	-0.974536	-0.197249	0.197249	-0.761106	-0.241524	0.241524	-0.61597	-0.272912	0.272912	-0.722705	0.0240197	0.30675	0.315491	0.000125276	0.746725	4.99e-06	1.02946
A0A0G2JSH0	Solute carrier family 15 member 4 (Solute carrier family 15, member 4, isoform CRA_a)	Slc15a4	4	0.374447	0.289523	0.170581	0.165449	0.374447	-0.586559	0.00388791	0.582671	-0.968314	0.153466	0.814847	-0.749567	-0.0896682	0.839235	-0.299456	-0.648362	0.648362	-0.563993	-0.644682	0.644682	-0.190893	-0.564028	0.564028	-0.559797	-0.298231	0.682304	0.261223	0.0130602	0.261566	5.71e-08	1.2421
A0A0G2JSH2	3-hydroxybutyrate dehydrogenase, type 1, isoform CRA_a (D-beta-hydroxybutyrate dehydrogenase, mitochondrial)	Bdh1	1	0.445924	0.445924	0.127507	0.12991	0.296659	-1.29013	0.986971	0.300955	-0.777582	0.993863	-0.121174	-1.02758	0.785214	0.0879549	-1.07256	0.879436	0.0568277	-0.519719	0.466104	0.0728021	-0.933492	0.958645	-0.086299	-0.936844	0.845039	0.0518444	0.205085	4.06e-11	1.78188	4.8e-08	0.988688
A0A0G2JSH6	Transient receptor potential cation channel subfamily V member 2	Trpv2	4	0.651791	0.223942	0.0624019	0.0618653	0.651791	-0.818785	-0.0973651	0.0973651	-0.951637	0.09274	-0.09274	-1.13169	-0.0405716	0.0405716	-0.397566	-0.0520662	0.0520662	-0.132653	-0.204706	0.204706	-0.101666	-0.295042	0.295042	-0.588999	-0.0995019	0.0995019	0.263057	0.000764718	0.489497	4.53e-05	0.688501
A0A0G2JSI1	4-trimethylaminobutyraldehyde dehydrogenase	Aldh9a1	4	0.496997	0.288099	0.108258	0.106647	0.496997	-0.428994	0.0553045	0.376478	-0.407568	-0.178046	0.569592	-0.727932	0.166997	0.563317	-0.753634	0.303009	0.52366	-0.497269	-0.0302316	0.560904	-0.511769	-0.027203	0.551354	-0.554528	0.0483049	0.524218	0.142035	2.74e-07	0.602833	1.49e-10	1.07875
A0A0G2JSL0	Proteasome subunit beta (EC 3.4.25.1)	LOC100360846	3	0.782203	0.0295636	0.158787	0.782203	0.0294462	0.810747	-0.456377	-0.35869	0.648317	-0.107962	-0.550314	0.708066	-0.304347	-0.421091	0.474675	-0.353821	-0.400751	0.818685	-0.323946	-0.562019	0.786541	-0.212698	-0.692932	0.707839	-0.293192	-0.497633	0.133156	2.06e-10	-1.00103	1.89e-11	-1.20547
A0A0G2JSM0	DnaJ (Hsp40) homolog, subfamily C, member 2 (DnaJ homolog subfamily C member 2)	Dnajc2	3	0.535038	0.0439313	0.377043	0.535038	0.0439872	1.05026	-0.326084	-0.671325	0.784081	-0.370724	-0.423053	0.978444	-0.570481	-0.420322	0.856886	-0.298208	-0.4629	0.537802	-0.265863	-0.331229	0.883937	-0.329522	-0.370766	0.848568	-0.360147	-0.446599	0.143637	5.7e-11	-1.20872	1.97e-11	-1.29517
A0A0G2JSM4	BET1-like protein (Blocked early in transport 1 homolog (S. cerevisiae) like)	Bet1l	3	0.924314	0.00955607	0.0565991	0.924314	0.00953121	1.06471	-0.407517	-0.657194	0.656597	-0.0451999	-0.611397	1.055	-0.462519	-0.592478	1.24266	-0.299542	-0.943116	0.448917	0.136745	-0.585662	0.111291	-0.629101	0.629101	0.763195	-0.284522	-0.460124	0.407867	6.1e-05	-1.04772	1.21e-05	-1.22332
A0A0G2JSP8	Creatine kinase M-type (Creatine kinase, muscle)	Ckm	4	0.691747	0.222407	0.0429996	0.0428463	0.691747	-2.06711	0.418652	-0.418652	-1.92027	0.155971	-0.155971	-1.45943	-0.492269	0.492269	-1.02253	-0.0632292	1.08576	-1.02784	0.637662	0.390181	-0.413395	-0.198292	0.611688	-1.31843	0.0764156	0.334212	0.496478	2.61e-05	1.39485	4.02e-06	1.65264
A0A0G2JSQ4	Tropomyosin 1, alpha, isoform CRA_p (Tropomyosin alpha-1 chain)	Tpm1	1	0.590095	0.590095	0.0770017	0.0777449	0.255159	-1.11215	0.713044	0.237745	-1.157	0.745702	0.450952	-0.88156	0.342629	0.316708	-0.524265	0.49875	0.0255154	-0.950567	0.699542	0.251025	-0.704105	0.494734	0.209371	-0.888274	0.5824	0.248553	0.183471	9.81e-11	1.47067	1.88e-09	1.13683
A0A0G2JSQ9	Proline-, glutamic acid- and leucine-rich protein 1	Pelp1	3	0.491082	0.0450474	0.418739	0.491082	0.0451325	0.500689	-0.270281	-0.229119	0.659131	-0.266318	-0.273588	0.780535	-0.406189	-0.335153	0.743335	-0.292691	-0.275771	0.553674	-0.12624	-0.289828	0.706105	-0.028866	-0.291893	0.657245	-0.231764	-0.282559	0.113967	1.34e-10	-0.889009	5.44e-11	-0.939804
A0A0G2JSR0	Voltage-dependent anion-selective channel protein 3	Vdac3	1	0.743874	0.743874	0.0366436	0.0367652	0.182717	-1.2956	0.623715	0.641646	-0.618847	0.608613	0.0715582	-0.987415	0.442159	0.535882	-0.849151	0.28604	0.514814	-0.165017	-0.0146756	0.143017	-0.475	0.441318	0.135259	-0.731839	0.397861	0.340363	0.288428	7.18e-07	1.1297	1.15e-06	1.0722
A0A0G2JSR7	Matrin-3 (RCG49469, isoform CRA_a)	Matr3	2	0.573087	0.0422727	0.573087	0.342196	0.0424449	0.93233	-0.533948	-0.537531	0.784509	-0.434976	-0.362351	0.908764	-0.419133	-0.477122	0.6236	-0.293337	-0.381201	0.59183	-0.28668	-0.303457	0.726132	-0.430355	-0.391618	0.761194	-0.399738	-0.40888	0.120136	1.33e-11	-1.16093	7.9e-12	-1.17007
A0A0G2JSS1	Integrin-linked kinase-associated serine/threonine phosphatase 2C (Integrin-linked kinase-associated serine/threonine phosphatase 2C, isoform CRA_g)	Ilkap	2	0.806869	0.0229622	0.806869	0.147057	0.023112	1.16012	-0.468912	-0.598631	0.493317	-0.373529	-0.245488	0.933061	-0.543131	-0.313851	0.571613	-0.355993	-0.213313	0.536687	-0.221911	-0.258445	0.614384	-0.280889	-0.323646	0.718197	-0.374061	-0.325562	0.184379	4.02e-09	-1.09226	6.07e-09	-1.04376
A0A0G2JSS8	Peroxiredoxin 5, isoform CRA_c (Peroxiredoxin-5, mitochondrial)	Prdx5	1	0.67972	0.67972	0.0440922	0.044212	0.231976	-1.41501	0.6742	0.766468	-1.14671	0.819731	0.330062	-1.08351	0.425442	0.489433	-1.09846	0.432443	0.74041	-1.00887	0.484368	0.437996	-1.49195	0.851642	0.567999	-1.20742	0.614638	0.555395	0.185112	1.07e-11	1.82206	1.04e-11	1.76281
A0A0G2JSS9	Atlastin-3	Atl3	1	0.449236	0.449236	0.0585802	0.0585659	0.433618	-0.296572	0.190535	0.109898	-0.544704	0.153408	0.247357	-0.463064	0.222683	0.251565	-0.45415	0.371588	0.0977949	-0.49183	0.172851	0.465017	-0.0738013	0.0488649	0.209788	-0.387353	0.193322	0.230237	0.144899	5.47e-07	0.580675	2.25e-07	0.61759
A0A0G2JSV0	N-myc downstream regulated gene 2, isoform CRA_a (Protein NDRG2)	Ndrg2	1	0.597054	0.597054	0.0751507	0.0758584	0.251937	-1.16735	0.556871	0.610477	-0.777587	0.327407	0.450181	-1.21739	0.94776	0.269633	-1.00678	0.0836	-0.0836	-0.238322	0.313666	-0.313666	-0.241805	0.125845	-0.125845	-0.774872	0.392525	0.13453	0.355215	5.24e-06	1.1674	5.54e-05	0.909402
A0A0G2JSV2	Carbonyl reductase [NADPH] 1-like	Cbr1	2	0.521323	0.0857481	0.521323	0.305686	0.0872431	1.21897	-0.931295	-0.287677	0.517354	-0.521474	0.00412062	0.936869	-0.56899	-0.367879	1.84611	-0.0135504	0.0135504	0.864099	-0.165681	0.165681	1.23668	-0.26633	0.26633	1.10335	-0.41122	-0.0343125	0.332005	1.11e-07	-1.51457	2.91e-06	-1.13766
A0A0G2JSV3	Ribose-phosphate pyrophosphokinase I -like	LOC314140	2	0.693244	0.034035	0.693244	0.238499	0.0342219	1.07195	0.164575	-0.164575	0.633326	-0.295865	0.295865	1.61943	-0.254917	0.254917	1.98266	0.395309	-0.395309	1.53116	0.133278	-0.133278	1.32298	-0.236098	0.236098	1.36025	-0.0156196	0.0156196	0.335812	4.19e-07	-1.37587	4.81e-07	-1.34463
A0A0G2JSV5	3-hydroxyanthranilate 3,4-dioxygenase (EC 1.13.11.6) (3-hydroxyanthranilate oxygenase) (3-HAO) (3-hydroxyanthranilic acid dioxygenase) (HAD)	Haao	4	0.70324	0.213498	0.0417079	0.0415544	0.70324	-1.61255	0.062275	-0.062275	-0.437064	-0.455867	0.455867	-1.43415	-0.240164	0.240164	-1.00689	0.572199	0.434694	-0.731052	0.375092	0.35596	-0.955071	0.382691	0.57238	-1.02946	0.116038	0.332798	0.343215	4.43e-06	1.1455	5.33e-07	1.36226
A0A0G2JSV6	Globin c2 (Hemoglobin alpha, adult chain 2) (RCG34342, isoform CRA_a)	Hba-a2	1	0.468491	0.468491	0.117649	0.1196	0.29426	-2.12245	0.941809	1.07624	-0.875295	1.18934	-0.440136	-2.17698	1.09997	0.920089	-1.56461	0.588279	0.923307	-2.193	2.22854	-0.0355463	-3.51163	4.58195	-0.910132	-2.07399	1.77165	0.255637	1.02042	1.13e-06	3.84564	0.000149379	2.32963
A0A0G2JSW0	Myosin regulatory light chain 12B (RCG35658, isoform CRA_a)	Myl12b	1	0.558819	0.558819	0.085837	0.0867689	0.268575	-1.27621	0.023975	-0.023975	-1.24026	0.18847	-0.18847	-1.24644	0.186388	-0.186388	0.215616	0.120441	-0.120441	-0.0385312	0.0212982	-0.0212982	-0.128243	0.00852758	-0.00852758	-0.619011	0.0915165	-0.0915165	0.386489	0.000829547	0.710528	0.00377172	0.527495
A0A0G2JSW3	Globin a4 (Hemoglobin subunit beta-1) (RCG39881, isoform CRA_b)	Hbb	1	0.613128	0.613128	0.0505668	0.0506671	0.285638	-1.48835	0.834295	0.654055	-1.05229	0.394124	0.758776	-1.82429	0.803732	1.03963	-1.68323	0.749398	0.933831	-1.15199	0.629129	0.483898	-1.60488	1.04958	0.462308	-1.46751	0.743376	0.722083	0.244776	2.7e-11	2.21088	2.15e-11	2.18959
A0A0G2JSX1	Non-structural maintenance of chromosomes element 1 homolog	Nsmce1	2	0.480408	0.0451772	0.480408	0.429111	0.0453035	0.932929	-0.417921	-0.515007	0.749311	-0.526789	-0.232769	0.432549	-0.0826407	-0.349908	0.781274	-0.0688643	-0.449208	0.914737	-0.77662	-0.228865	0.714989	-0.188977	-0.526012	0.754298	-0.343635	-0.383628	0.202297	1.24e-08	-1.09793	6.57e-09	-1.13793
A0A0G2JSY8	RCG51087 (Transcription factor jun-B)	Junb	4	0.606363	0.291126	0.0513229	0.051188	0.606363	-0.539244	0.0597973	-0.0597973	-1.0248	-0.0486299	0.0486299	-1.46308	-0.481126	0.481126	-1.05315	0.726266	0.326883	-0.36394	0.214817	0.149123	-1.29961	0.394976	0.904638	-0.957305	0.14435	0.308434	0.372462	1.56e-05	1.10165	3.2e-06	1.26574
A0A0G2JT33	Telomerase protein component 1	Tep1	4	0.469721	0.413561	0.0583821	0.0583363	0.469721	-0.458631	0.47928	-0.0206489	-0.686775	0.243965	0.44281	-0.925223	0.320634	0.604589	-1.51949	0.656785	0.862706	-1.19977	0.547685	0.600032	-1.11235	0.328191	0.784156	-0.983707	0.429423	0.545607	0.283037	3.59e-08	1.41313	1.12e-08	1.52931
A0A0G2JT50	Growth arrest-specific protein 7	Gas7	1	0.924927	0.924927	0.0115083	0.0115606	0.0520039	-0.630805	0.600342	0.0198356	-0.483118	0.0956475	0.43817	-0.515969	0.289008	0.221499	-0.203445	0.0751395	0.128306	-0.411714	0.252143	0.159571	-0.163193	0.0747453	0.0884481	-0.401374	0.231171	0.175972	0.17746	2.15e-06	0.632545	5.15e-06	0.577346
A0A0G2JT53	Zinc finger protein 521	Zfp521	1	0.326275	0.326275	0.195815	0.204321	0.27359	0.855466	0.269421	-0.269421	1.35595	0.190921	-0.190921	1.18501	0.161824	-0.161824	-1.64995	0.138528	-0.138528	-1.79369	1.15601	-1.15601	-1.81438	-0.165098	0.165098	-0.310267	0.291934	-0.291934	0.914095	0.0329814	0.602201	0.0957431	0.0183333
A0A0G2JT90	ASH2-like histone lysine methyltransferase complex subunit	Ash2l	2	0.461046	0.0453258	0.461046	0.448188	0.0454397	0.838116	-0.406424	-0.38117	0.450398	-0.26927	-0.240821	0.771137	-0.321298	-0.42243	0.639012	-0.25433	-0.384682	0.508243	-0.23477	-0.278043	0.418203	-0.161609	-0.166327	0.604185	-0.274617	-0.312245	0.132418	9.28e-10	-0.878802	4.58e-10	-0.91643
A0A0G2JTB6	Chloride intracellular channel protein	Clic6	1	0.395036	0.395036	0.153215	0.157205	0.294543	0.239096	0.5358	-0.834546	-1.03961	0.529347	0.469455	-0.363197	0.233323	0.135667	-0.466576	0.771572	-0.303129	-1.47519	0.815514	0.578051	0.507107	0.138935	-0.396072	-0.433061	0.504082	-0.058429	0.518991	0.000931112	0.937143	0.0251721	0.374632
A0A0G2JTC2	Centrin-3-like	Cetn3	3	0.746264	0.0352404	0.183412	0.746264	0.0350835	0.383268	0.267627	-0.267627	0.512246	-0.234461	-0.277785	0.398706	-0.17683	-0.221876	0.518985	-0.00999816	-0.55508	0.558567	-0.44042	-0.118147	0.437137	-0.282959	-0.23785	0.468151	-0.146173	-0.279728	0.170201	1.86e-06	-0.614325	1.53e-07	-0.747879
A0A0G2JTD0	HRAS-like suppressor 3	Pla2g16	1	0.532687	0.532687	0.0939661	0.0951036	0.278244	-0.163565	-0.00755496	0.17112	0.116801	-0.382273	0.265472	-0.40738	0.288034	0.119346	-1.01222	0.462786	-0.462786	-0.880466	0.24855	-0.24855	-1.02297	0.224033	-0.224033	-0.561634	0.138929	-0.0632386	0.344421	0.000414095	0.700563	0.00286829	0.498395
A0A0G2JTD1	Regulation of nuclear pre-mRNA domain-containing 2	Rprd2	2	0.897498	0.012653	0.897498	0.0771053	0.0127435	0.77372	-0.319951	-0.303712	0.348866	-0.327518	-0.113136	0.570819	-0.297283	-0.231866	0.255768	-0.149592	-0.191677	0.264862	-0.154603	-0.11364	0.294807	-0.100491	-0.174239	0.41814	-0.224906	-0.188045	0.145075	1.6e-07	-0.643047	2.87e-07	-0.606186
A0A0G2JTG7	Heterogeneous nuclear ribonucleoprotein H (Heterogeneous nuclear ribonucleoprotein H1, isoform CRA_b)	Hnrnph1	3	0.754668	0.0284695	0.188428	0.754668	0.0284342	0.685944	-0.257324	-0.394231	0.41132	-0.199496	-0.219987	0.635424	-0.311457	-0.310425	0.795239	-0.173668	-0.621571	0.320543	-0.0886069	-0.318657	0.113352	-0.268248	0.000796562	0.493637	-0.216467	-0.310679	0.191179	1.33e-06	-0.710104	2.64e-07	-0.804316
A0A0G2JTH4	Leukocyte surface antigen CD47	Cd47	1	0.579094	0.579094	0.0532633	0.0533468	0.314296	-1.32757	0.713351	0.614217	-1.7465	0.680526	1.06597	-1.71877	0.650993	0.914103	-0.95932	0.749935	0.0998611	-0.228785	-0.124432	0.388661	-0.587598	0.60185	0.225113	-1.09476	0.545371	0.551321	0.42996	9.83e-07	1.64013	8.14e-07	1.64608
A0A0G2JTI7	Pre-mRNA-processing factor 3	Prpf3	2	0.59243	0.0652973	0.59243	0.276105	0.0661668	0.700629	-0.323627	-0.308856	0.418199	-0.173504	-0.234495	0.509428	-0.31879	-0.190079	0.479916	-0.291542	-0.236743	0.302804	-0.189076	-0.0567468	0.363988	-0.397498	0.120434	0.462494	-0.28234	-0.151081	0.136914	1.2e-08	-0.744834	1.19e-07	-0.613575
A0A0G2JTJ9	RCG50655 (Transcription factor CP2)	Tfcp2	3	0.622492	0.0587748	0.260383	0.622492	0.0583499	0.405905	-0.140408	-0.265497	0.382256	-0.14925	-0.233006	0.441778	-0.321624	-0.120153	0.533305	-0.112403	-0.365565	0.437753	-0.15159	-0.137889	0.475434	0.188203	-0.566999	0.446072	-0.114512	-0.281518	0.143642	7.49e-07	-0.560584	2.58e-08	-0.72759
A0A0G2JTL5	Pyruvate carboxylase, mitochondrial	Pc	1	0.881092	0.881092	0.0179829	0.0180599	0.0828651	-0.976858	0.502873	0.535003	-0.492977	0.297005	0.199343	-0.566424	0.330337	0.22485	-0.564348	0.327541	0.244474	-0.206942	0.0697475	0.163289	-0.521634	0.382394	0.125045	-0.554864	0.318316	0.248667	0.182412	6.05e-08	0.87318	1.48e-07	0.803531
A0A0G2JTL6	Caspase recruitment domain family, member 6	Card6	4	0.555778	0.334383	0.0549744	0.0548649	0.555778	-0.600073	0.517603	0.0824696	-0.352679	0.0976345	0.255044	-0.778616	0.369606	0.40901	-0.582212	0.382528	0.204427	-0.571501	0.0797159	0.549713	-0.509162	-0.0112359	0.540473	-0.565707	0.239309	0.34019	0.180377	1.47e-07	0.805016	2.86e-08	0.905897
A0A0G2JTM1	Uncharacterized protein		4	0.701591	0.195804	0.0514989	0.0511055	0.701591	-0.38342	0.192072	0.13992	-0.441705	-0.138333	0.686435	-0.804398	0.242197	0.574409	-0.879893	0.65096	0.357132	-0.717512	0.295062	0.422451	-0.37482	-0.219225	0.506177	-0.600291	0.170455	0.447754	0.239401	6.54e-06	0.770747	1.6e-07	1.04805
A0A0G2JTM7	Bromodomain-containing 7	Brd7	2	0.897453	0.0131342	0.897453	0.0761754	0.0132369	0.621729	-0.282906	0.000810126	0.563932	-0.273983	-0.131784	0.715311	-0.316586	-0.398724	0.252021	-0.21166	-0.0927243	0.102238	0.0680324	-0.17027	0.407532	-0.244775	-0.190986	0.443794	-0.210313	-0.163946	0.174537	1.2e-06	-0.654107	2.43e-06	-0.60774
A0A0G2JTN3	Inactive ubiquitin carboxyl-terminal hydrolase 54	Usp54	1	0.771798	0.771798	0.0375238	0.0377492	0.152929	-2.45943	-0.0835872	0.0835872	-2.19265	0.0412307	-0.0412307	-1.96467	0.0584114	-0.0584114	0.0400034	0.199914	-0.199914	0.385158	0.163094	-0.163094	-0.0229705	0.0505236	-0.0505236	-1.03576	0.0715977	-0.0715977	0.698983	0.00200973	1.10736	0.00359552	0.964161
A0A0G2JTN4	Phosphoribosylformylglycinamidine synthase	Pfas	2	0.65484	0.0514025	0.65484	0.241779	0.051978	0.481075	-0.210647	-0.184474	0.382126	-0.274928	-0.0938079	0.387943	-0.244319	-0.126628	0.426897	-0.293242	-0.144154	0.532459	-0.278969	-0.244343	0.391182	-0.238818	-0.180678	0.433614	-0.256821	-0.162348	0.0792891	3.96e-11	-0.690434	1.66e-10	-0.595961
A0A0G2JTP7	E3 ubiquitin-protein ligase RING2 (Ring finger protein 2)	Rnf2	2	0.696344	0.033769	0.696344	0.235932	0.0339556	0.80907	-0.332632	-0.210159	0.234561	-0.207034	-0.0531224	0.488963	-0.280866	-0.369388	0.405175	-0.226366	-0.178809	0.402489	-0.0624627	-0.250366	0.295804	-0.196589	-0.151907	0.439344	-0.217658	-0.202292	0.145979	1.32e-07	-0.657002	1.52e-07	-0.641635
A0A0G2JTR4	ABR, RhoGEF and GTPase-activating protein	Abr	4	0.717713	0.202377	0.0400315	0.0398787	0.717713	-0.466796	0.168165	0.26607	-0.451961	-0.0153764	0.423357	-0.600793	0.264949	0.325894	-0.749212	0.443221	0.256047	-0.648674	0.148601	0.559826	-0.591373	0.276989	0.388684	-0.584801	0.214425	0.369979	0.1347	3.95e-09	0.799226	3.38e-10	0.954781
A0A0G2JTT2	Phosphatidylinositol binding clathrin assembly protein, isoform CRA_a (Phosphatidylinositol-binding clathrin assembly protein)	Picalm	1	0.522534	0.522534	0.0973353	0.0985681	0.281562	-0.501595	0.334319	0.167276	-0.255192	0.192677	0.0625153	-0.223284	0.0841359	0.139149	-1.23917	0.0858231	-0.0858231	-0.372149	0.160089	0.212061	-0.280284	0.61566	-0.335376	-0.478612	0.245451	0.0266336	0.264981	3.42e-05	0.724062	0.000577908	0.505245
A0A0G2JTT4	RAB30, member RAS oncogene family (RAB30, member RAS oncogene family, isoform CRA_a)	Rab30	1	0.90751	0.90751	0.0144585	0.0145297	0.0635013	-0.727933	0.452566	0.273209	-0.369668	0.230841	0.102409	-0.429908	0.204392	0.225646	-0.555008	0.370943	0.164799	-0.086081	-0.00424712	0.0903281	-0.637083	0.294072	0.263509	-0.467613	0.258094	0.18665	0.166849	2.03e-07	0.725708	6.15e-07	0.654264
A0A0G2JTT7	Rho GTPase-activating protein 22	Arhgap22	4	0.84633	0.107413	0.0231844	0.0230721	0.84633	-1.20207	0.510162	0.706071	-0.716421	-0.0162367	0.715581	-1.38982	0.545085	0.844732	-1.16705	0.612158	0.587095	-1.24656	0.335092	0.826947	-1.13077	0.280816	0.739239	-1.14211	0.377846	0.736611	0.190904	1.05e-10	1.51996	7.09e-12	1.87873
A0A0G2JTU9	Lysine demethylase 5A	Kdm5a	3	0.527071	0.0441929	0.384482	0.527071	0.044254	0.322054	-0.0621642	-0.258206	0.357736	-0.222176	-0.172447	0.403629	-0.178672	-0.304556	0.775601	-0.440538	-0.380679	0.106699	-0.0902896	-0.0104735	0.54281	-0.248499	-0.374594	0.418088	-0.207056	-0.250159	0.171474	1.65e-06	-0.625145	6.61e-07	-0.668247
A0A0G2JTZ2	SRY box 6 (SRY-box containing gene 6, isoform CRA_b)	Sox6	3	0.542614	0.0799782	0.298301	0.542614	0.0791065	0.843219	-0.455599	-0.387621	0.88137	-0.0715116	-0.848037	1.26379	-0.383217	-0.880575	1.20049	-0.305795	-0.894694	0.966459	-0.305267	-0.661192	0.839413	0.0594489	-0.898862	0.999124	-0.243657	-0.76183	0.192193	1.31e-09	-1.24278	1.64e-11	-1.76095
A0A0G2JU77	Eukaryotic translation initiation factor 3 subunit K (eIF3k) (Eukaryotic translation initiation factor 3 subunit 12) (eIF-3 p25)	Eif3k	3	0.822222	0.0213885	0.13504	0.822222	0.0213501	0.799102	-0.30417	-0.404941	0.80529	-0.537443	-0.301643	0.687734	-0.159512	-0.476663	0.583898	0.048983	-0.828989	0.846732	-0.532763	-0.466	0.587079	-0.502574	-0.433275	0.718306	-0.331247	-0.485252	0.182886	6.08e-09	-1.04955	8.69e-10	-1.20356
A0A0G2JU83	Uncharacterized protein		3	0.537412	0.0816259	0.300253	0.537412	0.0807092	0.712329	-0.164995	-0.523533	0.397147	-0.0650362	-0.329304	0.530037	-0.0720461	-0.339893	0.504521	0.0758897	-0.574259	0.474534	-0.147615	-0.19974	0.924449	-0.338948	-0.56982	0.590503	-0.118792	-0.422758	0.164442	2.26e-07	-0.709295	2.02e-09	-1.01326
A0A0G2JUA5	AHNAK nucleoprotein	Ahnak	1	0.604157	0.604157	0.0733004	0.0739742	0.248568	-0.454726	0.415813	0.0666358	-0.976767	0.752977	0.228967	-0.628432	0.494312	0.164799	-0.445678	0.465235	-0.0211601	-0.827764	0.318412	0.487304	-0.634242	0.269446	0.351686	-0.661268	0.452699	0.213039	0.186117	3.55e-09	1.11397	6.66e-08	0.874307
A0A0G2JUF2	Sorting nexin family member 30	Snx30	4	0.843771	0.10629	0.0250448	0.0248946	0.843771	-0.623474	0.372278	0.307815	-0.713809	-0.0339709	0.70449	-0.585975	0.262903	0.461284	-0.500183	0.276408	0.233263	-0.366678	0.0707437	0.295934	-0.489124	0.148159	0.340964	-0.54654	0.182753	0.390625	0.151671	5.73e-08	0.729294	1.95e-09	0.937165
A0A0G2JUF9	NCK-associated protein 1-like	Nckap1l	4	0.824659	0.118855	0.0283302	0.0281557	0.824659	-1.09015	0.505784	0.584365	-0.997201	-0.115436	1.11828	-1.23266	0.433345	0.83425	-1.81297	0.970269	0.814522	-1.24864	0.159067	1.04966	-0.891221	0.284467	0.614466	-1.21214	0.372916	0.835924	0.292687	1.27e-08	1.58505	3.97e-10	2.04806
A0A0G2JUG6	Leucine-rich repeat-containing 45	Lrrc45	2	0.478905	0.0451948	0.478905	0.43058	0.0453201	0.272706	-0.233382	-0.150866	0.567245	-0.295394	-0.251257	0.585443	-0.397311	-0.387458	0.392637	-0.0299016	-0.353092	0.276317	-0.142177	-0.141089	0.387489	-0.224449	-0.179302	0.413639	-0.220436	-0.243844	0.130941	5.26e-08	-0.634075	2.87e-08	-0.657483
A0A0G2JUG7	IQ motif and Sec7 domain 1	Iqsec1	1	0.701194	0.701194	0.0511378	0.0514942	0.196175	-1.07179	0.590569	0.49979	-0.499019	0.477473	0.070653	-0.429157	0.380927	0.124883	-0.621968	0.28061	0.347151	-0.121036	0.0276862	0.101583	-0.569029	0.453017	0.205035	-0.552	0.36838	0.224849	0.224139	4.08e-07	0.92038	2.56e-06	0.776849
A0A0G2JUI5	Cytoplasmic linker-associated protein 1	Clasp1	3	0.684883	0.0459497	0.223473	0.684883	0.0456946	0.383789	-0.177257	-0.196801	0.438249	-0.0903353	-0.360047	0.701932	-0.282365	-0.4156	0.708928	-0.344121	-0.338442	0.513013	-0.0558211	-0.60064	0.373409	-0.12087	-0.200066	0.519887	-0.178462	-0.351933	0.144301	5.3e-08	-0.698348	2.62e-09	-0.871819
A0A0G2JUK2	LSM14A mRNA-processing body assembly factor	Lsm14a	2	0.809966	0.0252681	0.809966	0.139282	0.0254843	0.96041	-0.604844	-0.388416	0.494103	-0.297361	-0.237536	0.680625	-0.384127	-0.197009	0.86277	-0.222971	-0.517525	0.574752	-0.371071	-0.168075	0.883983	-0.513755	-0.299177	0.742774	-0.399021	-0.301289	0.156988	3.05e-10	-1.1418	7.72e-10	-1.04406
A0A0G2JUM8	Cytochrome c oxidase assembly factor 6	Coa6	1	0.592399	0.592399	0.0763847	0.0771158	0.254101	-0.821596	0.485527	0.336069	-0.5688	0.490426	0.0145206	-0.272234	0.157952	0.0826907	-0.343154	0.263688	0.12885	-0.34854	0.142688	0.241808	-0.439824	0.503768	0.151586	-0.465691	0.340675	0.159254	0.167147	5.51e-08	0.806366	1.07e-06	0.624945
A0A0G2JUP9	Similar to Serum amyloid A-3 protein precursor	LOC691143	2	0.794535	0.0242793	0.794535	0.15675	0.0244354	0.991826	-0.585743	-0.336639	0.669329	-0.426953	-0.360836	1.06195	-0.499438	-0.297477	0.651564	-0.108968	-0.518406	0.715064	-0.493865	-0.251374	0.986082	-0.365158	-0.395231	0.845969	-0.413354	-0.359994	0.155991	8.98e-11	-1.25932	1.19e-10	-1.20596
A0A0G2JUT7	Beta 3-glucosyltransferase	B3glct	3	0.65644	0.0514977	0.240886	0.65644	0.051177	0.683899	-0.311702	-0.258902	0.375441	0.0144846	-0.394573	0.694916	-0.273885	-0.26452	0.407111	-0.0466321	-0.326258	0.222594	-0.130288	-0.123454	0.655713	-0.0267708	-0.429469	0.506612	-0.129132	-0.299529	0.154998	4.13e-07	-0.635744	1.84e-08	-0.806142
A0A0G2JUW7	Murinoglobulin-1	Mug1	1	0.495636	0.495636	0.10691	0.108449	0.289004	-0.922842	0.973623	-0.0507808	-0.903934	0.484831	0.419102	-0.888572	0.906775	-0.0182029	-0.804659	0.397035	0.407624	-0.357058	0.287164	0.0698937	-0.708738	0.669675	0.0390631	-0.7643	0.619851	0.14445	0.228383	3.02e-09	1.38415	5.2e-07	0.90875
A0A0G2JV51	RNA cytidine acetyltransferase (EC 2.3.1.-) (18S rRNA cytosine acetyltransferase) (N-acetyltransferase 10)	Nat10	2	0.46714	0.0452973	0.46714	0.442148	0.0454151	0.83761	-0.572167	-0.248505	0.548217	-0.308217	-0.341298	0.458563	-0.204293	-0.23841	0.45551	-0.081747	-0.381987	0.612241	-0.324746	-0.29808	0.531829	-0.107716	-0.296321	0.573995	-0.266481	-0.300767	0.141161	3.78e-09	-0.840476	1.88e-09	-0.874762
A0A0G2JV69	Mediator complex subunit 12-like (Fragment)	Med12l	2	0.702536	0.042413	0.702536	0.212209	0.0428412	2.10408	0.135992	-0.135992	NA	NA	NA	-0.731236	-0.621814	0.621814	3.42963	0.394326	-0.394326	2.1239	-0.357183	0.357183	0.359645	0.000613652	-0.000613652	1.4572	-0.0896131	0.0896131	0.910647	0.0025169	-1.54682	0.00400354	-1.36759
A0A0G2JV84	Glutamic--pyruvic transaminase 2	Gpt2	3	0.604062	0.0630912	0.270253	0.604062	0.0625937	0.853675	-0.22058	-0.694284	1.02711	-0.269867	-0.748859	1.0244	-0.388521	-0.61546	0.958415	-0.214819	-0.702596	0.969322	-0.351943	-0.589318	1.06442	-0.221136	-0.722205	0.982892	-0.277811	-0.678787	0.0920413	3.8e-13	-1.2607	9.45e-15	-1.66168
A0A0G2JVB0	Solute carrier family 2, facilitated glucose transporter member 3	Slc2a3	1	0.469715	0.469715	0.0583429	0.0583464	0.413596	-1.51109	0.767748	0.743342	-0.767545	0.516227	0.209144	-1.09263	0.501906	0.848534	-1.66024	0.945968	1.21344	-0.784134	0.364571	0.585208	-1.35884	0.675471	0.754845	-1.19575	0.628649	0.725752	0.295717	2.4e-09	1.82439	1.03e-09	1.9215
A0A0G2JVC4	Cyclic GMP-AMP synthase	Cgas	1	0.691137	0.691137	0.0428444	0.0429657	0.223053	-2.54189	-0.0345996	0.0345996	-2.28951	-0.00628606	0.00628606	-3.73124	0.123304	-0.123304	-1.02592	0.0187658	-0.0187658	-1.02342	0.120067	-0.120067	-1.00175	-0.00812468	0.00812468	-1.93562	0.0355211	-0.0355211	0.601399	5.4e-06	1.97114	7.04e-06	1.9001
A0A0G2JVC8	Terpene cyclase/mutase family member (EC 5.4.99.-)	Lss	3	0.908394	0.011716	0.0682075	0.908394	0.0116829	0.783542	-0.387083	-0.476275	0.551858	-0.184777	-0.517776	0.829388	-0.37973	-0.449658	0.736092	-0.296098	-0.423488	0.649865	-0.184966	-0.404824	0.392701	-0.139584	-0.257845	0.657241	-0.26204	-0.421644	0.131411	4.85e-10	-0.919281	5.71e-11	-1.07889
A0A0G2JVD9	IKAROS family zinc finger 1 (Similar to DNA-binding protein Ikaros form 1-mouse (Predicted), isoform CRA_a)	Ikzf1	4	0.562864	0.266548	0.0857797	0.0848081	0.562864	-0.433538	0.115579	0.238029	-0.372358	-0.225716	0.60062	-0.954878	0.287842	0.702697	-1.13955	0.370385	0.585133	-1.1083	0.249665	0.740601	-0.616681	-0.10289	0.776096	-0.770885	0.115811	0.607196	0.252471	2.53e-06	0.886696	9.76e-09	1.37808
A0A0G2JVE8	RNA-binding protein Nova-1	Nova1	4	0.688806	0.203245	0.0541873	0.0537614	0.688806	-1.05571	-0.0924745	0.0924745	-2.05004	-0.120776	0.120776	-0.658336	-0.242507	0.242507	-0.937811	0.0546782	-0.0546782	-0.985289	-0.3109	0.3109	-1.44634	-0.402355	0.402355	-1.18892	-0.185722	0.185722	0.297445	3.96e-06	1.0032	8.17e-08	1.37464
A0A0G2JVF0	Rho GTPase activating protein 4, isoform CRA_a (Rho GTPase-activating protein 4)	Arhgap4	1	0.446251	0.446251	0.0585939	0.058577	0.436578	-0.594591	0.389967	0.204624	-0.336194	-0.106249	0.476298	-0.76675	0.393858	0.344143	-0.816688	0.546344	0.270344	-0.812882	0.312786	0.37973	-0.544539	0.16415	0.388507	-0.645274	0.283476	0.343941	0.178191	2.07e-08	0.92875	7.79e-09	0.989215
A0A0G2JVF4	Similar to CG16812-PA (Similar to CG16812-PA (Predicted), isoform CRA_b)	RGD1307554	2	0.482293	0.0451538	0.482293	0.427272	0.0452812	0.981668	0.082473	-0.082473	1.58086	0.315765	-0.315765	1.4957	0.0651122	-0.0651122	1.97511	-0.0147704	0.0147704	2.00106	-0.171347	0.171347	1.99429	-0.100829	0.100829	1.67145	0.0294007	-0.0294007	0.259295	1.72e-09	-1.64205	9.06e-10	-1.70085
A0A0G2JVH4	MICOS complex subunit MIC60 (Mitofilin)	Immt	1	0.631563	0.631563	0.0489227	0.0490303	0.270484	-1.40462	0.668168	0.760364	-0.781203	0.621855	0.155768	-0.788007	0.449933	0.361773	-0.894602	0.31573	0.600574	-0.626482	0.0960822	0.481389	-0.771236	0.547096	0.208624	-0.877691	0.449811	0.428082	0.231373	6.09e-09	1.3275	6.31e-09	1.30577
A0A0G2JVI5	Actin filament-associated protein 1	Afap1	3	0.895074	0.0134973	0.0779714	0.895074	0.0134576	0.958509	-0.478434	-0.480075	0.50788	-0.0882471	-0.419633	1.02471	-0.515203	-0.539011	0.877993	-0.428077	-0.54115	0.70305	-0.176738	-0.469728	0.865374	-0.238118	-0.6856	0.82292	-0.320803	-0.522533	0.159719	3.65e-10	-1.14372	4.26e-11	-1.34545
A0A0G2JVI6	Calcium/calmodulin dependent serine protein kinase	Cask	1	0.605144	0.605144	0.0730465	0.0737157	0.248094	-0.777608	0.0701271	-0.0701271	-1.37197	-0.0561726	0.0561726	-0.711578	-0.158468	0.158468	-0.998649	0.263342	-0.263342	-1.13962	0.229354	-0.229354	-1.6026	0.444319	-0.444319	-1.10034	0.132084	-0.132084	0.256919	5.9e-08	1.23242	9.8e-07	0.968253
A0A0G2JVL5	Similar to expressed sequence AW549877 (Predicted) (Similar to-expressed sequence AW549877)	RGD1305938	4	0.575084	0.317617	0.0537093	0.0535889	0.575084	-2.08246	-0.119797	0.119797	-1.50524	-0.113442	0.113442	-1.84561	-0.206679	0.206679	-0.617738	0.374813	0.242925	-0.185544	0.170432	0.0151124	-0.472589	0.0695926	0.402996	-1.1182	0.0291532	0.183492	0.448852	6.38e-05	1.14735	1.7e-05	1.30169
A0A0G2JVL6	NADH dehydrogenase [ubiquinone] 1 alpha subcomplex subunit 8	Ndufa8	1	0.662533	0.662533	0.0458995	0.046016	0.245551	-1.7426	0.878469	0.864132	-0.963811	0.896027	0.16631	-1.06467	0.647182	0.41749	-1.19569	0.406164	0.794233	-0.778591	0.175101	0.544996	-1.05882	0.485086	0.423082	-1.13403	0.581338	0.535041	0.276658	2.26e-09	1.71537	2.67e-09	1.66907
A0A0G2JVM0	Taste receptor type 1 member 2	Aldh4a1	1	0.466621	0.466621	0.118432	0.120416	0.29453	-0.444256	0.312337	0.110906	-0.433396	0.308963	0.130435	-0.263051	0.303029	-0.0283076	-0.388709	0.320938	0.112644	-0.575585	0.278967	0.19241	-0.0309332	0.26745	-0.290013	-0.355989	0.298614	0.0380125	0.152264	2.35e-07	0.654602	5.03e-05	0.394001
A0A0G2JVM3	Zinc finger CCCH type-containing 7 A	Zc3h7a	1	0.791551	0.791551	0.0339622	0.0341592	0.140328	-0.834941	0.129155	-0.129155	-1.18331	0.0302761	-0.0302761	-1.39879	-0.0956411	0.0956411	-1.82094	0.266613	-0.266613	-1.82328	0.134238	-0.134238	NA	NA	NA	-1.41225	0.0929283	-0.0929283	0.253734	5.19e-08	1.50518	1.94e-07	1.31932
A0A0G2JVP5	Poly(A)-binding protein-interacting protein 1	Paip1	2	0.555351	0.0751922	0.555351	0.293125	0.0763319	0.59035	-0.344226	-0.288152	0.560318	-0.485298	-0.0585044	0.688352	-0.570802	-0.319747	0.668717	-0.551051	-0.106208	0.218373	-0.179707	-0.226026	-0.0819499	0.0459621	-0.0967888	0.440693	-0.34752	-0.182571	0.226038	2.74e-06	-0.788214	2.78e-05	-0.623264
A0A0G2JVQ2	LIM domain-binding 1	Ldb1	3	0.746083	0.03527	0.183534	0.746083	0.0351129	1.66521	0.0852757	-0.0852757	1.34532	-0.0346703	0.0346703	1.70605	0.00717014	-0.00717014	0.402904	-0.114978	-0.287926	0.573332	-0.303854	-0.247213	0.43123	0.392571	-0.700538	1.02067	0.00525244	-0.215576	0.386126	4.92e-05	-1.01542	6.11e-06	-1.23625
A0A0G2JVT8	Uncharacterized protein		4	0.450235	0.43262	0.0585869	0.0585579	0.450235	-0.3593	0.196911	0.0811314	-0.403009	0.0230257	0.378821	-0.40792	0.180147	0.324566	-0.342165	0.29182	0.0742366	-0.577356	0.352802	0.190419	-0.434666	0.0875899	0.347017	-0.420736	0.188716	0.232698	0.125358	5.01e-08	0.609452	1.79e-08	0.653434
A0A0G2JVU1	Integrin beta	Itgb8	1	0.790171	0.790171	0.034208	0.034407	0.141214	-0.22568	0.258836	-0.0331557	-0.179685	0.152896	0.0267885	0.0684833	-0.0418718	-0.0266115	-0.414701	0.224169	0.190532	-0.33784	0.181088	0.156752	-1.97739	0.00803418	-0.00803418	-0.511135	0.130525	0.0510451	0.406551	0.00205071	0.64166	0.00355429	0.56218
A0A0G2JVW3	Ankyrin repeat domain 17	Ankrd17	3	0.548915	0.0434157	0.364206	0.548915	0.0434628	0.727059	-0.235645	-0.319941	0.415784	-0.191578	-0.26031	0.867081	-0.542357	-0.30033	0.772716	-0.154474	-0.637757	0.485799	-0.221983	-0.360542	0.420484	-0.308976	-0.182107	0.61482	-0.275836	-0.343498	0.166706	1.52e-08	-0.890656	4.99e-09	-0.958318
A0A0G2JVW5	E3 ubiquitin-protein ligase HUWE1	Huwe1	3	0.662367	0.0366533	0.264338	0.662367	0.0366417	0.439734	-0.220524	-0.264027	0.402894	-0.23696	-0.20798	0.63304	-0.295381	-0.259317	0.665415	-0.244331	-0.377049	0.376867	-0.109831	-0.280232	0.33024	-0.114247	-0.278968	0.474699	-0.203546	-0.277929	0.110564	2.58e-09	-0.678244	5.71e-10	-0.752627
A0A0G2JVX7	Apolipoprotein A-IV	Apoa4	1	0.55247	0.55247	0.0877445	0.0887217	0.271064	-1.37669	0.263953	-0.263953	-1.34049	0.0967888	-0.0967888	-1.08036	0.0707682	-0.0707682	0.0318264	0.205441	-0.237267	-0.637552	0.224148	0.413403	-0.250951	0.342281	-0.0913307	-0.775703	0.200563	-0.057784	0.348984	2.72e-05	0.976266	0.000336122	0.717919
A0A0G2JW01	Uncharacterized protein		1	0.808413	0.808413	0.0309892	0.031164	0.129434	-0.938963	0.593845	0.345119	-1.25858	0.879007	0.426445	-0.817629	0.385816	0.411363	-1.02912	0.711545	0.22078	-0.980823	0.552144	0.629399	-0.904676	0.494602	0.448323	-0.988298	0.602826	0.413572	0.155563	6.57e-12	1.59112	1.97e-11	1.40187
A0A0G2JW12	Complement C4-like	LOC103689965	4	0.754659	0.163641	0.040991	0.040709	0.754659	-0.349554	-0.00957619	0.359131	-1.90484	-0.264177	0.264177	-1.11457	0.393339	0.721235	-1.4268	0.654228	0.772576	-0.695637	-0.0997907	0.795427	-1.29943	0.479782	0.819645	-1.13181	0.192301	0.622032	0.381138	2.85e-06	1.32411	8.63e-08	1.75384
A0A0G2JW14	Maspardin	Spg21	4	0.432242	0.29637	0.137125	0.134263	0.432242	0.889297	-0.0519184	0.0519184	0.842065	-0.442053	0.442053	1.31156	-0.0349752	0.0349752	-3.08206	-0.596709	0.596709	-1.9159	-0.0999723	0.0999723	-1.18092	-0.0523487	0.0523487	-0.522661	-0.212996	0.212996	0.977004	0.0678734	0.309665	0.0232488	0.735657
A0A0G2JW34	CDGSH iron sulfur domain 3	Cisd3	1	0.502443	0.502443	0.0574646	0.0574954	0.382597	-1.6105	0.812041	0.78905	-0.827108	0.42533	0.272113	-1.13898	0.602161	0.558253	-1.8748	0.560245	1.31455	-1.39163	0.693392	0.882941	-1.78328	0.940516	0.689353	-1.43772	0.672281	0.751043	0.306563	5.9e-10	2.11	3.11e-10	2.18876
A0A0G2JW38	Ribulose-phosphate 3-epimerase (EC 5.1.3.1)	Rpe	4	0.464186	0.418929	0.0584631	0.0584221	0.464186	-0.0457787	0.0925892	-0.0259891	-0.322278	0.00990586	0.396684	-0.468655	0.18811	0.280546	-0.670246	0.388177	0.282069	-0.4813	0.201985	0.279315	-0.463713	0.257925	0.211051	-0.408662	0.189782	0.237279	0.16509	1.77e-06	0.598444	6.3e-07	0.645941
A0A0G2JW52	Protein arginine N-methyltransferase 3	Prmt3	3	0.542856	0.0436501	0.369793	0.542856	0.043701	0.680127	-0.229529	-0.457887	0.72698	-0.207251	-0.611228	0.818393	-0.450461	-0.367933	0.623839	-0.310799	-0.318854	0.606591	-0.268782	-0.359105	0.505067	-0.320461	-0.0978496	0.660166	-0.29788	-0.368809	0.133111	3.44e-10	-0.958047	1.19e-10	-1.02898
A0A0G2JWE3	Protein IWS1 homolog	Iws1	2	0.909943	0.0114804	0.909943	0.0670075	0.0115691	0.551509	-0.116048	-0.372361	0.340851	-0.28516	-0.0896586	0.398967	-0.318517	-0.221493	0.605288	-0.300262	-0.468213	0.416676	-0.37426	-0.0400688	0.755928	-0.480759	-0.341545	0.511536	-0.312501	-0.255557	0.152104	1.27e-08	-0.824037	2.71e-08	-0.767093
A0A0G2JWH3	Condensin complex subunit 1	Ncapd2	3	0.586829	0.0416367	0.329873	0.586829	0.0416611	1.29856	-0.567791	-0.704751	1.17367	-0.46803	-0.729623	1.45184	-0.75957	-0.692267	0.898767	-0.485521	-0.423399	0.827158	-0.119819	-0.759594	0.748077	-0.316431	-0.207847	1.06634	-0.45286	-0.586247	0.233211	1.19e-09	-1.5192	3.4e-10	-1.65259
A0A0G2JWK2	Methyl-CpG-binding protein 2 (MeCp-2 protein) (MeCp2)	Mecp2	4	0.724824	0.181957	0.0467797	0.0464392	0.724824	-0.163579	0.0605644	0.112819	-0.62391	0.0653666	0.483182	-0.533198	0.286353	0.277301	-0.393101	0.229863	0.156805	-0.482068	0.00254517	0.494615	-0.380521	0.0590922	0.303769	-0.429396	0.117297	0.304749	0.148876	1.52e-06	0.546694	3.6e-08	0.734145
A0A0G2JWK6	APC membrane recruitment protein 2	Amer2	3	0.871214	0.0167308	0.0953767	0.871214	0.0166787	0.473931	0.232263	-0.232263	0.830483	-0.434305	-0.396178	1.02409	-0.518374	-0.505714	0.755794	-0.441409	-0.314385	0.716339	-0.19978	-0.599941	0.328035	-0.206451	-0.551826	0.688112	-0.261343	-0.433385	0.222185	2.52e-07	-0.949454	2.68e-08	-1.1215
A0A0G2JWK7	Transgelin	Tagln	1	0.779976	0.779976	0.0320397	0.0321555	0.155829	-1.64136	1.32958	0.493128	-1.63411	1.16264	0.879037	-1.95908	0.982493	0.907349	-2.20641	1.35091	0.853658	-2.52461	1.18899	1.33562	-2.04617	0.762335	1.18508	-2.00196	1.12949	0.942311	0.275446	2.37e-12	3.13145	3.02e-12	2.94427
A0A0G2JWK8	RNA-binding protein EWS-like	Ewsr1	2	0.643389	0.0537446	0.643389	0.248503	0.0543634	0.781883	-0.395365	-0.446781	0.662428	-0.584839	-0.226795	0.891701	-0.449702	-0.441999	0.55046	-0.42039	-0.310845	0.283269	-0.339354	-0.334021	0.739399	-0.599143	-0.0713464	0.651523	-0.464799	-0.305298	0.161179	5.47e-10	-1.11632	3.29e-09	-0.956821
A0A0G2JWM2	NAD-dependent protein deacetylase (EC 3.5.1.-)	Sirt2	4	0.56841	0.323376	0.0541654	0.0540486	0.56841	-0.754979	0.146362	0.617351	-0.826102	0.256617	0.572101	-0.72229	0.270211	0.47766	-0.534822	0.106119	0.421953	-0.437926	0.538195	-0.115343	-0.490465	0.228648	0.270312	-0.627764	0.257692	0.374006	0.196245	1.28e-07	0.885456	2.34e-08	1.00177
A0A0G2JWN9	Bromodomain-containing 8	Brd8	3	0.585315	0.0417176	0.331224	0.585315	0.041743	0.756392	-0.307217	-0.467102	0.775361	-0.329916	-0.384827	0.679785	-0.240548	-0.434968	0.529353	-0.153534	-0.383413	0.364282	-0.222066	-0.129772	0.462681	-0.373748	-0.280656	0.594642	-0.271172	-0.34679	0.135486	1.53e-09	-0.865814	4.36e-10	-0.941432
A0A0G2JWP8	DNA topoisomerase 2 (EC 5.99.1.3)	Top2a	3	0.732279	0.0375545	0.192787	0.732279	0.0373793	1.03722	-0.422561	-0.634229	1.21468	-0.251689	-0.948877	1.45412	-0.643517	-0.724504	1.03171	-0.397175	-0.576876	1.02806	-0.245389	-0.725416	1.0838	-0.324511	-0.715444	1.1416	-0.380807	-0.720891	0.151686	8.35e-12	-1.52241	6.99e-13	-1.86249
A0A0G2JWS3	Piezo-type mechanosensitive ion channel component	Piezo1	4	0.411411	0.295578	0.148259	0.144752	0.411411	-0.421919	0.423978	-0.00205962	-0.161676	-0.341184	0.50286	-0.522757	0.0547218	0.468035	-0.155463	-0.0442114	0.0442114	-0.271084	-0.417947	0.417947	-0.581461	-0.383564	0.383564	-0.352393	-0.118034	0.302426	0.241582	0.0142967	0.234359	3.26e-05	0.654819
A0A0G2JWU7	Transcription factor 4 (Transcription factor 4, isoform CRA_a)	Tcf4	3	0.798941	0.0239145	0.153269	0.798941	0.0238759	0.62814	-0.124948	-0.669744	0.365093	-0.118412	-0.105324	0.435339	-0.452147	-0.324353	1.02742	-0.320478	-0.70694	0.651695	-0.410224	-0.241471	0.728961	-0.281252	-0.447709	0.639441	-0.284577	-0.415924	0.204001	1.22e-07	-0.924018	1.97e-08	-1.05536
A0A0G2JWV8	Similar to RIKEN cDNA 1500006O09 (Predicted), isoform CRA_b (THO complex 7)	Thoc7	2	0.631396	0.0388172	0.631396	0.290783	0.0390036	0.790765	-0.412505	-0.448075	0.55023	-0.31509	-0.23514	0.673817	-0.455244	-0.203593	0.397179	-0.0312058	-0.34213	0.279695	-0.0951177	-0.152507	0.167483	-0.229904	-0.12267	0.476528	-0.256511	-0.250686	0.181121	4.86e-07	-0.733039	4.66e-07	-0.727214
A0A0G2JWV9	Pre-B-cell leukemia transcription factor 1 (Predicted), isoform CRA_b	Pbx1_predicted	3	0.422426	0.131277	0.318231	0.422426	0.128066	0.732587	0.170437	-0.170437	1.34147	0.424524	-0.424524	-0.623222	-0.0577898	0.0577898	0.518235	-0.0898924	-0.428343	0.770824	0.0495645	-0.820389	0.582066	0.0510936	-0.63316	0.55366	0.0913229	-0.403177	0.400924	0.00823854	-0.462337	0.00010265	-0.956837
A0A0G2JWX1	26S proteasome non-ATPase regulatory subunit 11 (Proteasome (Prosome, macropain) 26S subunit, non-ATPase, 11 (Predicted), isoform CRA_b)	Psmd11	2	0.652772	0.0372833	0.652772	0.272473	0.0374716	0.707398	-0.337484	-0.351453	0.412565	-0.294754	-0.143988	0.595187	-0.307691	-0.225867	0.553039	-0.339623	-0.149988	0.44323	-0.149542	-0.329911	0.51564	-0.110904	-0.275456	0.537843	-0.256666	-0.24611	0.111807	4.02e-10	-0.794509	3.88e-10	-0.783954
A0A0G2JX30	ATPase family, AAA domain-containing 2B	Atad2b	3	0.536919	0.0438659	0.375295	0.536919	0.0439206	0.558033	-0.208936	-0.322193	0.484929	-0.262643	-0.290523	0.703634	-0.369716	-0.424022	0.594737	-0.202759	-0.509032	0.375323	-0.413536	-0.238692	0.355818	-0.265534	-0.284566	0.512079	-0.287187	-0.344838	0.119545	8.46e-10	-0.799266	2.96e-10	-0.856917
A0A0G2JX41	Uncharacterized protein		4	0.702439	0.195306	0.0513232	0.0509319	0.702439	0.219266	-0.215273	0.215273	0.25878	-0.095093	0.095093	0.422964	0.0577488	-0.0577488	-2.11683	0.176327	-0.176327	-2.05819	-0.422096	0.422096	NA	NA	NA	-0.654802	-0.0996771	0.0996771	0.710564	0.0291662	0.555125	0.0133113	0.754479
A0A0G2JX62	SRSF protein kinase 2	Srpk2	3	0.590025	0.0414631	0.327026	0.590025	0.0414858	0.522831	-0.138053	-0.341935	0.662043	-0.307039	-0.336277	0.816274	-0.378075	-0.449346	0.442801	-0.165808	-0.251676	0.274777	-0.0819947	-0.311005	0.358367	-0.291541	-0.0663936	0.512849	-0.227085	-0.292772	0.154713	6.11e-08	-0.739934	1.81e-08	-0.805621
A0A0G2JX72	Muscleblind-like-splicing regulator 1	Mbnl1	4	0.627558	0.236687	0.0681907	0.0675642	0.627558	-0.494664	0.268868	0.231292	-0.654566	0.0230172	0.577488	-0.713201	0.351307	0.352713	-0.464964	0.168026	0.486653	-0.580669	0.10403	0.476639	-0.287643	-0.121863	0.409506	-0.532618	0.132231	0.422382	0.152061	1.91e-07	0.664849	1.57e-09	0.955
A0A0G2JX94	Angiomotin	Amot	1	0.594887	0.594887	0.075723	0.0764415	0.252948	-2.28063	0.367131	-0.367131	-2.35091	0.266232	-0.266232	-2.69647	-0.133223	0.133223	-1.77394	-0.209	0.209	-2.28646	1.56121	-1.56121	-2.07004	-0.164771	0.164771	-2.24307	0.281262	-0.281262	0.535906	7.42e-08	2.52434	1.37e-06	1.96181
A0A0G2JXA1	Rab3 GTPase-activating protein catalytic subunit	Rab3gap1	1	0.454048	0.454048	0.0585469	0.0585368	0.428868	-2.09798	-0.0933201	0.0933201	-1.85952	0.0508297	-0.0508297	-1.9855	-0.219039	0.219039	-1.3078	0.0891756	-0.0891756	-1.42706	-0.0995828	0.0995828	-1.29243	-0.023699	0.023699	-1.66171	-0.0492726	0.0492726	0.219788	2.75e-10	1.61244	1.09e-10	1.71099
A0A0G2JXC7	Actin-binding LIM protein 2	Ablim2	1	0.743753	0.743753	0.0366585	0.0367801	0.182808	-1.21595	0.684945	0.601849	-0.574462	0.216152	0.358311	-0.755721	0.48562	0.418047	-0.935568	0.482995	0.452574	-0.362064	0.372067	-0.0100032	-0.942732	0.451088	0.491645	-0.797749	0.448811	0.385404	0.222127	8.06e-09	1.24656	1.35e-08	1.18315
A0A0G2JXD5	Chimaerin	Chn2	4	0.633896	0.268434	0.0489072	0.0487629	0.633896	-0.567817	0.351271	0.291228	-0.501826	-0.0081342	0.430534	-0.90322	0.393768	0.426951	-0.662143	0.46432	0.417638	-0.67176	0.149103	0.682083	-0.764292	0.342418	0.372852	-0.67851	0.282124	0.436881	0.153896	2.08e-09	0.960634	2.58e-10	1.11539
A0A0G2JXG3	Cell cycle control protein	Tmem30a	1	0.875659	0.875659	0.0187728	0.0188526	0.0867158	-0.856885	0.522113	0.335061	-0.981325	0.498393	0.478264	-0.943926	0.586649	0.278246	-0.459875	0.395891	0.257592	-0.910684	0.328072	0.857343	-0.40577	0.429086	-0.0233167	-0.759744	0.460034	0.363865	0.222742	1.11e-08	1.21978	2.71e-08	1.12361
A0A0G2JXG7	Capping protein regulator and myosin 1 linker 1	Carmil1	3	0.671403	0.0485239	0.231833	0.671403	0.0482398	0.418502	-0.0959963	-0.322505	0.466254	-0.324664	-0.14159	0.69063	-0.349846	-0.340783	0.491321	0.0837522	-0.42307	0.311528	0.0102881	-0.287573	0.53255	-0.178537	-0.307987	0.485131	-0.142501	-0.303918	0.140905	1.51e-07	-0.627632	6.96e-09	-0.789049
A0A0G2JXI5	Syntaxin-binding protein 4	Stxbp4	1	0.697732	0.697732	0.0421073	0.0422292	0.217932	-0.871133	0.119617	-0.119617	-1.06711	-0.0189012	0.0189012	-0.428792	-0.0618181	0.0618181	-1.23917	0.025512	-0.025512	-1.06701	-0.104815	0.104815	-0.946656	0.149329	-0.149329	-0.936646	0.018154	-0.018154	0.178675	1.51e-08	0.9548	2.13e-08	0.918492
A0A0G2JXJ2	E3 ubiquitin-protein ligase UHRF1	Uhrf1	3	0.573516	0.0423211	0.34181	0.573516	0.0423532	1.17069	-0.387138	-0.361089	1.36542	-0.493754	-0.871666	1.68375	-0.712509	-0.91062	1.05539	-0.514852	-0.59671	1.2886	-0.447497	-0.801785	0.643144	-0.439528	-0.307365	1.20117	-0.499213	-0.641539	0.247926	6.19e-10	-1.70038	1.9e-10	-1.84271
A0A0G2JXJ6	Tetratricopeptide repeat domain 7B	Ttc7b	1	0.936127	0.936127	0.00986337	0.00990954	0.0440999	-1.56983	0.832883	0.736951	-0.862234	0.778817	0.217624	-0.979013	0.483823	0.470102	-1.19176	0.464302	0.720376	-0.648193	0.367145	0.281049	-1.21026	0.856262	0.420778	-1.07688	0.630539	0.47448	0.244752	5.02e-10	1.70742	1.4e-09	1.55136
A0A0G2JXJ7	Extended synaptotagmin-1	Esyt1	1	0.527711	0.527711	0.0956014	0.0967845	0.279903	-2.56327	0.255449	-0.255449	-2.26961	0.265032	-0.265032	-2.52655	0.0393461	-0.0393461	1.06865	0.175221	-0.175221	1.02927	-0.0955242	0.0955242	0.85441	0.123407	-0.123407	-0.734515	0.127155	-0.127155	1.01274	0.0200051	0.86167	0.0338137	0.607359
A0A0G2JXN0	Transcription factor	Tfdp1	3	0.872025	0.0166198	0.0947869	0.872025	0.0165681	0.437955	-0.222088	-0.208971	0.601775	-0.225587	-0.396288	0.529832	-0.275517	-0.254315	0.475546	-0.226467	-0.546803	0.167967	-0.313585	-0.0681045	0.0585496	0.0486916	-0.371184	0.378604	-0.202425	-0.307611	0.17302	4.14e-06	-0.581029	5.38e-07	-0.686215
A0A0G2JXN6	Galectin	Lgals3	1	0.57629	0.57629	0.0807926	0.0816125	0.261305	0.122849	-0.0687835	-0.054065	-0.232459	0.062569	0.16989	0.133097	-0.00314491	-0.129952	-1.9456	0.179804	-0.179804	-1.9159	-0.081657	0.081657	-2.16119	0.714927	-0.714927	-0.999866	0.133952	-0.137867	0.640485	0.00105671	1.13382	0.00401632	0.862
A0A0G2JXP3	Neural precursor cell-expressed, developmentally down-regulated 4-like, E3 ubiquitin protein ligase	Nedd4l	3	0.83637	0.0198146	0.124039	0.83637	0.019777	0.439783	-0.0665544	-0.307486	0.209951	-0.0852991	-0.156811	0.488285	-0.269044	-0.238553	0.779921	-0.195871	-0.404225	0.307716	-0.172615	-0.0656575	0.357251	-0.0650603	-0.195246	0.430484	-0.142407	-0.227997	0.145511	6.76e-07	-0.572892	1.06e-07	-0.658481
A0A0G2JXS3	Nucleolar and spindle-associated protein 1	Nusap1	3	0.91538	0.0105966	0.0634529	0.91538	0.0105705	0.944309	-0.418238	-0.526071	1.25782	-0.377784	-0.916305	1.18723	-0.518004	-0.678385	1.24384	-0.598224	-0.391749	1.7536	-0.360062	-1.36414	1.75412	-0.773875	-1.00275	1.35682	-0.507698	-0.813233	0.278343	8.27e-10	-1.86452	1.08e-10	-2.17005
A0A0G2JXT3	Farnesyl pyrophosphate synthase (RCG62519, isoform CRA_b)	Fdps	2	0.65721	0.0509278	0.65721	0.240368	0.0514947	1.49318	-1.10871	-0.265256	1.22896	-0.508668	-0.58965	1.17884	-0.550265	-0.603019	0.997621	-0.500822	-0.48445	1.09992	-0.715942	-0.383982	0.914373	-0.634238	-0.209596	1.15215	-0.669775	-0.422659	0.196542	2.08e-11	-1.82192	7.75e-11	-1.57481
A0A0G2JXT8	Filamin B	Flnb	1	0.369074	0.369074	0.16828	0.173545	0.2891	-0.179186	0.316679	-0.14656	-0.537194	0.772922	-0.19946	-0.244073	0.263505	-0.0282032	-0.217997	0.427392	-0.208618	-0.469513	0.401389	0.102699	-0.179144	0.254918	-0.110873	-0.304518	0.406134	-0.0985026	0.160532	1.62e-07	0.710652	0.00492394	0.206016
A0A0G2JXY1	Hyaluronan-mediated motility receptor	Hmmr	3	0.825974	0.0230734	0.12796	0.825974	0.0229926	0.675565	0.233914	-0.233914	0.593136	0.0168906	-0.0168906	0.736966	-0.00414473	0.00414473	0.988461	0.329584	-0.329584	0.960384	0.0508649	-0.0508649	0.842728	-0.207794	0.207794	0.79954	0.0698859	-0.0698859	0.178164	4.21e-07	-0.729654	4.11e-08	-0.869426
A0A0G2JXZ3	Transcriptional regulator ATRX	Atrx	2	0.716849	0.0319524	0.716849	0.219063	0.0321355	0.829048	-0.433641	-0.425717	0.518363	-0.335731	-0.0924545	0.626436	-0.225477	-0.337695	0.384151	-0.11148	-0.227099	0.177981	-0.148988	0.0133543	0.29647	-0.121827	-0.190586	0.472075	-0.229524	-0.210033	0.178979	7.11e-07	-0.701599	8.59e-07	-0.682108
A0A0G2JXZ9	Protein tyrosine phosphatase, receptor type, J	Ptprj	1	0.765621	0.765621	0.0386567	0.0388917	0.156831	-2.30743	0.204607	-0.204607	-2.19265	9.56e-06	-9.56e-06	-3.123	0.348739	-0.348739	-1.36586	0.0309376	-0.0309376	-1.43846	-0.206132	0.206132	-1.33602	0.448126	-0.448126	-1.96057	0.137714	-0.137714	0.426475	4.32e-08	2.09828	2.17e-07	1.82286
A0A0G2JY03	Uncharacterized protein		3	0.654461	0.0519007	0.242063	0.654461	0.0515749	0.232004	-0.213896	0.0597974	0.25336	0.0472801	-0.306822	0.460709	-0.210909	-0.235412	0.516869	-0.117632	-0.441783	0.683379	-0.335615	-0.397453	0.110728	0.0503311	-0.277543	0.376175	-0.130073	-0.266536	0.181188	2.75e-05	-0.506248	1.97e-06	-0.642711
A0A0G2JY07	DNA helicase (EC 3.6.4.12)	Mcm5	3	0.801912	0.0265909	0.145006	0.801912	0.0264913	1.41282	-0.494927	-0.695965	1.44282	-0.348311	-1.00857	1.47675	-0.751808	-0.752163	1.34254	-0.505464	-0.854845	1.43095	-0.187963	-1.03272	1.21809	-0.53967	-0.693473	1.38733	-0.471357	-0.839622	0.153317	1.06e-12	-1.85868	1.34e-13	-2.22695
A0A0G2JY26	DnaJ heat shock protein family (Hsp40) member C6	Dnajc6	1	0.781741	0.781741	0.0357196	0.0359304	0.146609	-1.8696	1.01798	0.842726	-0.998941	0.748728	0.210718	-1.06726	0.630338	0.433643	-1.37217	0.54592	0.718692	-0.70134	0.490615	0.0639131	-1.58234	1.10625	0.737915	-1.26528	0.756638	0.501268	0.319758	1.75e-09	2.02191	8.31e-09	1.76654
A0A0G2JY43	Fatty aldehyde dehydrogenase	Aldh3a2	1	0.845374	0.845374	0.0231126	0.0232067	0.108307	-0.676473	0.373221	0.301409	-0.700427	0.382814	0.297516	-0.626371	0.332111	0.250874	-0.645882	0.481378	0.164504	-0.667065	0.320569	0.434226	-0.408536	0.217535	0.230816	-0.620792	0.351271	0.279891	0.109082	3.03e-11	0.972064	5.37e-11	0.900683
A0A0G2JY58	Pogo transposable element-derived with ZNF domain	Pogz	3	0.708032	0.0328531	0.226288	0.708032	0.0328268	0.453156	-0.192342	-0.261962	0.316625	-0.299037	-0.110953	0.744719	-0.25819	-0.407334	0.857349	-0.383398	-0.505059	0.460017	-0.0910922	-0.286804	0.514883	-0.149097	-0.374965	0.557792	-0.22886	-0.324513	0.155888	3.13e-08	-0.786651	6.08e-09	-0.882304
A0A0G2JYD3	Deleted.		3	0.689471	0.0450943	0.220587	0.689471	0.0448484	1.00251	-0.440296	-0.406301	0.493006	-0.0921961	-0.446472	0.982046	-0.397313	-0.539279	0.981642	0.111339	-0.618564	0.510392	-0.177961	-0.332432	1.03948	-0.399407	-0.625855	0.834845	-0.232639	-0.494817	0.202042	1.74e-08	-1.06748	8.69e-10	-1.32966
A0A0G2JYH1	Phosphatidylinositol 4-kinase beta	Pi4kb	2	0.670415	0.0483403	0.670415	0.232383	0.0488622	0.707154	-0.460748	-0.134881	0.196106	-0.134713	-0.0932949	0.476056	-0.496955	0.00605676	0.637514	-0.149526	-0.568696	0.362708	-0.131772	-0.146463	0.224708	-0.1026	-0.0114712	0.434041	-0.246052	-0.158125	0.196944	3.05e-06	-0.680093	1.18e-05	-0.592166
A0A0G2JYJ7	RNA-binding motif, single stranded-interacting protein 2	Rbms2	3	0.771313	0.0267981	0.175128	0.771313	0.026761	1.64269	0.0750268	-0.0750268	1.57124	0.244195	-0.244195	1.61728	0.212531	-0.212531	1.86732	0.0542179	-0.0542179	1.89146	0.126376	-0.126376	1.95006	-0.0396212	0.0396212	1.75667	0.112121	-0.112121	0.134604	1.04e-12	-1.64455	1.81e-13	-1.8688
A0A0G2JYQ3	YLP motif-containing protein 1	Ylpm1	2	0.600015	0.0408167	0.600015	0.318172	0.0409971	1.03594	-0.36734	-0.460444	0.650335	-0.295551	-0.31443	0.8779	-0.466299	-0.397206	0.70424	-0.379716	-0.338158	0.431219	-0.187828	-0.225053	0.408076	-0.190861	-0.15437	0.684618	-0.314599	-0.314943	0.168605	4e-09	-0.999217	3.35e-09	-0.999561
A0A0G2JYT9	Regulatory factor X3	Rfx3	3	0.692546	0.0342006	0.239074	0.692546	0.0341787	0.393561	-0.185526	-0.19401	0.354213	-0.340399	-0.0740074	0.466302	-0.217552	-0.460139	0.678383	-0.397607	-0.280776	0.270527	0.139236	-0.386623	0.449651	-0.185315	-0.238725	0.435439	-0.197861	-0.27238	0.157842	5.4e-07	-0.6333	1.18e-07	-0.707819
A0A0G2JYU6	Formin-like 1	Fmnl1	4	0.563858	0.327326	0.0544652	0.054351	0.563858	-1.04258	0.555536	0.507717	-0.89357	0.152531	0.756375	-1.39338	0.653902	0.811483	-1.28491	0.772268	0.485661	-0.940461	0.22128	0.773859	-1.15749	0.417555	0.663429	-1.11873	0.462179	0.666421	0.19394	8.05e-11	1.58091	1.57e-11	1.78515
A0A0G2JYW3	Clathrin light chain	Clta	1	0.548953	0.548953	0.0552466	0.0553116	0.340489	-1.4843	0.703945	0.772266	-0.851583	0.448899	0.314038	-0.801748	0.536456	0.386506	-1.21718	0.342628	0.785303	-0.495404	0.113912	0.329807	-0.987338	0.648298	0.346544	-0.972925	0.46569	0.489077	0.256202	7.99e-09	1.43861	5.49e-09	1.462
A0A0G2JZ04	Terminal uridylyl transferase 4	Tut4	3	0.917306	0.0105279	0.0616671	0.917306	0.010499	0.619259	-0.337162	-0.409361	0.711334	-0.315216	-0.396117	0.985337	-0.373644	-0.660109	0.549398	-0.240525	-0.224038	0.446101	0.147185	-0.420822	0.194023	-0.337489	-0.197235	0.584242	-0.242809	-0.384614	0.20712	5.72e-07	-0.827051	7.03e-08	-0.968856
A0A0G2JZ34	Palmdelphin	Palmd	3	0.508903	0.0914131	0.309491	0.508903	0.0901933	0.569088	0.103149	-0.103149	0.855718	0.322888	-0.322888	0.489584	0.238371	-0.238371	0.635013	0.128238	-0.128238	0.93188	-0.174254	0.174254	0.759231	0.237882	-0.237882	0.706752	0.142712	-0.142712	0.172856	5.65e-06	-0.56404	3.76e-08	-0.849465
A0A0G2JZ38	Formin homology 2 domain-containing 1	Fhod1	4	0.557729	0.268598	0.0873404	0.0863322	0.557729	-0.341942	0.354478	0.0626076	-0.367515	-0.16337	0.435187	-0.324995	0.0132865	0.370892	-0.862387	0.440623	0.390203	-0.467694	-0.208016	0.602408	-0.406203	-0.000137862	0.39416	-0.461789	0.0728107	0.375909	0.211894	7.17e-05	0.5346	5.59e-07	0.837699
A0A0G2JZ43	1-phosphatidylinositol 4,5-bisphosphate phosphodiesterase (EC 3.1.4.11)	Plcb2	4	0.5856	0.256852	0.0791881	0.0783597	0.5856	-0.556286	0.161061	0.309291	-0.670734	-0.209878	0.849578	-0.844045	0.214695	0.588377	-0.893744	0.534294	0.296479	-0.840011	0.0102596	0.837311	-0.755486	0.0284235	0.532349	-0.760051	0.123143	0.568898	0.207732	2.68e-07	0.883194	1.25e-09	1.32895
A0A0G2JZ53	Baculoviral IAP repeat-containing 6	Birc6	3	0.809179	0.0255165	0.139882	0.809179	0.0254228	0.429399	-0.19139	-0.265973	0.486042	-0.149181	-0.299111	0.543925	-0.310534	-0.172873	0.359099	-0.0607058	-0.2995	0.0556128	-0.00923827	-0.233558	0.502776	-0.102834	-0.180384	0.396142	-0.137314	-0.2419	0.131719	4.82e-07	-0.533456	4.51e-08	-0.638042
A0A0G2JZ69	Spectrin alpha chain, non-erythrocytic 1	Sptan1	1	0.602838	0.602838	0.0736413	0.0743212	0.2492	-1.29404	0.741525	0.552517	-1.01132	0.54534	0.524403	-0.618894	0.530177	0.0303015	-0.680119	0.483132	0.196987	-0.378703	0.228497	0.150206	-0.266731	0.368905	-0.102174	-0.708302	0.48293	0.225373	0.273752	2.02e-07	1.19123	3.07e-06	0.933676
A0A0G2JZ70	TATA-box-binding protein-associated factor 12	Taf12	2	0.567244	0.0718552	0.567244	0.288003	0.0728974	2.01044	-0.0385481	0.0385481	1.78374	-0.0688324	0.0688324	1.99236	-0.0316527	0.0316527	0.521029	-0.50784	-0.0131893	0.507666	-0.679399	0.171732	0.56612	-0.368171	-0.197949	1.23023	-0.282407	0.0166045	0.445396	3.67e-06	-1.51263	3.1e-05	-1.21362
A0A0G2JZ79	NAD-dependent protein deacetylase sirtuin-1 (EC 3.5.1.-)	Sirt1	3	0.679649	0.0352777	0.249813	0.679649	0.03526	1.04272	-0.444763	-0.597469	0.487538	-0.287201	-0.383808	0.430551	-0.18076	-0.249791	0.615091	-0.343407	-0.206362	0.448751	-0.177967	-0.285622	0.744486	-0.14704	-0.469653	0.628189	-0.263523	-0.365451	0.173098	2.41e-08	-0.891712	5.09e-09	-0.99364
A0A0G2JZB4	Arginine/serine-rich coiled-coil protein 2	Rsrc2	2	0.677034	0.0470784	0.677034	0.228308	0.0475793	0.808311	-0.359455	-0.297888	0.646442	-0.287535	-0.269262	0.828503	-0.391045	-0.424035	0.987045	-0.56437	-0.373328	0.588301	-0.383111	-0.0989375	0.795126	-0.638496	-0.241383	0.775621	-0.437335	-0.284139	0.136571	3.13e-11	-1.21296	1.14e-10	-1.05976
A0A0G2JZB8	Neuronal membrane glycoprotein M6-b	Gpm6b	3	0.500852	0.0448696	0.40933	0.500852	0.0449481	2.25939	0.0389545	-0.0389545	2.16079	-0.187826	0.187826	2.54874	0.200955	-0.200955	0.808901	-0.426909	-0.381992	0.64692	-0.223724	-0.423196	0.651019	-0.15809	-0.49293	1.51263	-0.126107	-0.225034	0.51617	7.56e-06	-1.63873	3.55e-06	-1.73766
A0A0G2JZD5	GRB2-associated-binding protein 1	Gab1	3	0.516245	0.044507	0.394673	0.516245	0.0445752	0.44753	-0.214808	-0.227477	0.532828	-0.362263	-0.160924	0.558108	-0.238112	-0.343098	0.773739	-0.286463	-0.487152	0.562385	-0.148343	-0.403871	0.424813	-0.295961	-0.240428	0.549901	-0.257658	-0.310492	0.119814	7.7e-10	-0.807559	2.89e-10	-0.860392
A0A0G2JZE2	Paired box protein Pax-6	Pax6	2	0.495268	0.0449501	0.495268	0.414697	0.0450854	0.507125	-0.221367	-0.285758	0.754727	-0.0907665	-0.621053	1.09395	-0.401593	-0.70302	0.351758	-0.414106	0.0513658	0.68862	-0.61535	-0.309191	0.329934	-0.160635	-0.214099	0.621018	-0.317303	-0.346959	0.245747	9.73e-07	-0.938321	5.84e-07	-0.967977
A0A0G2JZE4	Membrane-associated guanylate kinase, WW and PDZ domain-containing protein 1	Magi1	3	0.547457	0.0434734	0.365548	0.547457	0.0435214	0.404611	-0.115148	-0.372622	0.398605	-0.241137	-0.135774	0.584969	-0.384533	-0.200435	0.440311	-0.133925	-0.341899	0.309391	-0.172561	-0.126715	0.579781	-0.148428	-0.313767	0.452945	-0.199289	-0.248536	0.117231	9.03e-09	-0.652234	2.98e-09	-0.70148
A0A0G2JZE8	Target of EGR1, exonuclease (Target of EGR1, member 1 (Nuclear) (Predicted), isoform CRA_e)	Toe1	2	0.917797	0.0102256	0.917797	0.0616778	0.0103001	0.706574	-0.407986	-0.298588	0.646487	-0.190791	-0.346146	0.467018	-0.262526	-0.313098	0.399293	-0.353199	-0.334871	0.557487	-0.398244	-0.236688	0.450486	-0.377475	-0.147388	0.537891	-0.331703	-0.279463	0.109649	1.08e-10	-0.869594	1.83e-10	-0.817354
A0A0G2JZG4	Nuclear receptor coactivator	Ncoa1	3	0.787253	0.0251503	0.162484	0.787253	0.025112	0.82036	-0.305913	-0.479881	0.458379	-0.0707988	-0.325813	0.656604	-0.246319	-0.184149	0.521897	-0.300267	-0.224898	0.407857	-0.129856	-0.384594	0.300889	-0.122481	-0.183016	0.527664	-0.195939	-0.297058	0.14499	3.61e-08	-0.723603	5.71e-09	-0.824723
A0A0G2JZG7	Serine--tRNA ligase, cytoplasmic (Seryl-aminoacyl-tRNA synthetase 1, isoform CRA_a)	Sars	2	0.504407	0.044763	0.504407	0.405927	0.0449035	0.722171	-0.36372	-0.287417	0.627452	-0.378045	-0.248848	0.778538	-0.406053	-0.368763	0.822819	-0.329505	-0.406411	0.760508	-0.223056	-0.430027	0.658112	-0.249427	-0.389595	0.728267	-0.324968	-0.355177	0.0933995	2.47e-12	-1.05323	1.19e-12	-1.08344
A0A0G2JZH0	Calcium-binding protein 39	Cab39	2	0.482161	0.100125	0.482161	0.315477	0.102236	0.303055	-0.147736	-0.119441	0.0119755	-0.135182	0.194754	0.297257	-0.213005	-0.0806682	0.411147	-0.178386	-0.243504	0.662966	-0.549804	-0.113161	0.78824	-0.675803	-0.183305	0.41244	-0.316653	-0.0908875	0.220028	4.78e-06	-0.729093	0.00014704	-0.503328
A0A0G2JZH8	Dihydrolipoamide acetyltransferase component of pyruvate dehydrogenase complex (EC 2.3.1.-)	Pdhx	1	0.743951	0.743951	0.036634	0.0367556	0.182659	-1.6379	0.886754	0.659465	-0.933435	0.745793	0.26409	-0.988401	0.539092	0.469743	-1.26629	0.584091	0.730592	-0.630905	0.220668	0.460347	-1.09137	0.597487	0.474255	-1.09138	0.595648	0.509748	0.242825	5.28e-10	1.68703	8.56e-10	1.60113
A0A0G2JZI0	Scaffold attachment factor B (Scaffold attachment factor B1)	Safb	2	0.733411	0.0304164	0.733411	0.205577	0.0305956	1.06428	-0.492256	-0.386314	0.586232	-0.483934	-0.113216	0.804473	-0.452739	-0.362467	0.752083	-0.317334	-0.460346	0.496512	-0.150866	-0.324004	0.861648	-0.422848	-0.459082	0.760871	-0.386663	-0.350905	0.159325	3.41e-10	-1.14753	4.12e-10	-1.11178
A0A0G2JZI2	Glutamyl-prolyl-tRNA synthetase	Eprs	2	0.9068	0.0118954	0.9068	0.0693175	0.0119876	0.608394	-0.333973	-0.254436	0.443461	-0.274377	-0.1331	0.536295	-0.276782	-0.218723	0.377503	-0.180426	-0.206057	0.401629	-0.264831	-0.158973	0.599164	-0.226004	-0.270513	0.494408	-0.259399	-0.206967	0.0928265	8.38e-11	-0.753807	1.56e-10	-0.701375
A0A0G2JZM8	CLIP-associating protein 2	Clasp2	4	0.397753	0.294047	0.156113	0.152088	0.397753	-0.632177	0.0695418	-0.0695418	-0.558565	-0.299678	0.299678	-0.555459	-0.218779	0.218779	-0.63728	0.22156	-0.22156	-0.271084	-0.68616	0.68616	-0.342674	-0.666758	0.666758	-0.49954	-0.263379	0.263379	0.299051	0.0235915	0.236161	5.72e-05	0.762919
A0A0G2JZP7	SPG11, spatacsin vesicle-trafficking-associated	Spg11	4	0.459499	0.294744	0.12399	0.121767	0.459499	-1.55254	-0.352047	0.352047	-1.65208	-0.923967	0.923967	-1.84086	-0.460485	0.460485	-0.1954	-0.00396583	0.199366	-0.050048	-0.0928738	0.142922	-1.39013	-0.385274	0.385274	-1.11351	-0.369769	0.410677	0.479458	0.00224824	0.74374	6.61e-06	1.52419
A0A0G2JZQ5	Zinc finger protein 532	Zfp532	3	0.685522	0.0347925	0.244913	0.685522	0.0347728	0.517815	-0.282092	-0.275625	0.666073	-0.396513	-0.275337	0.805994	-0.509339	-0.326812	0.486106	-0.124575	-0.361531	0.369514	0.127306	-0.195065	0.425026	-0.0884839	-0.365761	0.545088	-0.212283	-0.300022	0.167161	1.21e-07	-0.757371	2.64e-08	-0.84511
A0A0G2JZT0	P2X purinoceptor 7	P2rx7	4	0.771837	0.161656	0.033325	0.0331821	0.771837	-1.27869	0.541993	0.658909	-1.03528	0.000753846	1.05171	-1.5392	0.645971	0.913994	-1.76864	1.16234	0.751848	-1.23805	0.168458	1.04917	-1.29263	0.445443	0.911925	-1.35875	0.49416	0.889592	0.277152	8.46e-10	1.85291	6.72e-11	2.24834
A0A0G2JZY0	LSM family member 14B (RCG38480, isoform CRA_a)	Lsm14b	3	0.475913	0.0452406	0.43351	0.475913	0.0453359	1.2318	-0.647049	-0.584747	0.71592	-0.366088	-0.408572	1.29633	-0.637587	-0.65874	1.17006	-0.345351	-0.469322	0.658785	-0.291765	-0.359613	0.345842	-0.0295695	-0.239405	0.903123	-0.386235	-0.4534	0.260857	4.09e-08	-1.28936	1.84e-08	-1.35652
A0A0G2JZZ3	Cap-binding complex-dependent translation initiation factor	Ctif	3	0.550212	0.0433637	0.363015	0.550212	0.04341	1.03176	-0.551627	-0.480136	0.356804	-0.195558	-0.175293	0.670932	-0.463149	-0.28731	1.10745	-0.33986	-0.767587	0.521155	-0.307374	-0.21378	0.625845	-0.106432	-0.519413	0.718991	-0.327333	-0.407253	0.225098	8.76e-08	-1.04632	3e-08	-1.12624
A0A0G2K014	Lymphocyte cytosolic protein 1	Lcp1	4	0.688251	0.203565	0.0543056	0.0538783	0.688251	-1.17871	0.493663	0.737392	-1.12142	-0.00979834	1.14547	-1.60599	0.542591	1.09418	-1.71295	0.765079	0.903592	-1.30539	0.157833	1.1351	-1.17348	0.225862	0.968126	-1.34966	0.362538	0.997311	0.229041	2.2e-10	1.71219	4.7e-12	2.34697
A0A0G2K022	Reticulocalbin-3	Rcn3	3	0.533323	0.0439898	0.37864	0.533323	0.0440468	0.25875	-0.0425344	-0.300748	0.4298	-0.196342	-0.23207	0.48566	-0.270649	-0.215011	0.656199	-0.470298	-0.416829	0.521829	-0.20786	-0.0470336	0.393311	-0.0175323	-0.273914	0.457591	-0.200869	-0.247601	0.145376	1.22e-07	-0.65846	4.43e-08	-0.705192
A0A0G2K042	SH3 and multiple ankyrin repeat domains protein 3	Shank3	1	0.341796	0.341796	0.185471	0.192598	0.280134	0.399931	0.29663	-0.29663	0.136758	0.406343	-0.406343	0.430848	0.0293899	-0.0293899	-0.658465	0.689095	-0.689095	-1.24082	0.111151	-0.111151	-1.30537	0.156958	-0.156958	-0.372852	0.281594	-0.281594	0.468219	0.00376155	0.654447	0.0748692	0.0912581
A0A0G2K047	Acyl-CoA synthetase short-chain family member 3	Acss3	1	0.457356	0.457356	0.122402	0.124561	0.295681	-0.507694	0.496266	0.0316581	-0.908927	0.672023	0.0842308	-0.354481	0.421512	-0.0588434	-0.310274	0.297356	0.0129181	-0.976044	0.490519	0.467745	0.0528885	0.358694	-0.202391	-0.500755	0.456062	0.0558862	0.25756	1.33e-06	0.956817	0.000231767	0.556641
A0A0G2K0A0	Cytohesin 4 (Similar to cytohesin-4 (Predicted), isoform CRA_a)	Cyth4	4	0.70434	0.194187	0.0509297	0.050543	0.70434	-1.25909	0.586183	0.672909	-0.983653	-0.195742	1.17722	-1.31124	0.399231	0.912008	-1.75336	0.802599	1.03526	-1.61181	0.417989	1.19382	-1.16491	0.227226	0.937683	-1.34734	0.372914	0.98815	0.26624	1.33e-09	1.72026	2.65e-11	2.33549
A0A0G2K0B6	Clathrin coat assembly protein AP180	Snap91	1	0.44729	0.44729	0.0585897	0.0585738	0.435546	0.5025	-0.0831758	0.0831758	0.551796	0.11342	-0.11342	0.25994	-0.0940694	0.0940694	-2.16585	1.0102	1.15565	-0.741733	0.120195	0.621537	-2.25273	1.3126	0.94013	-0.641014	0.396529	0.463524	0.816354	0.00568781	1.03754	0.00392216	1.10454
A0A0G2K0C5	Cell division cycle 40	Cdc40	2	0.647209	0.0376952	0.647209	0.277212	0.0378832	0.496959	-0.246115	-0.22016	0.581327	-0.291809	-0.12657	0.690786	-0.326752	-0.380979	0.346298	-0.182952	-0.173923	0.596592	-0.297009	-0.332564	0.573322	-0.171023	-0.224234	0.547547	-0.25261	-0.243072	0.108705	2.64e-10	-0.800157	2.47e-10	-0.790619
A0A0G2K0C9	Poly (A) polymerase alpha	Papola	2	0.707374	0.0328039	0.707374	0.226833	0.0329889	0.567067	-0.402773	-0.164294	0.576109	-0.493777	-0.107072	0.666802	-0.413544	-0.292951	0.571511	-0.255057	-0.27199	0.577984	-0.084042	-0.297494	0.399515	0.00462399	-0.381775	0.559831	-0.274095	-0.252596	0.142882	4.88e-09	-0.833926	5.73e-09	-0.812428
A0A0G2K0D3	Leiomodin-1 (Smooth muscle leiomodin) (SM-Lmod)	Lmod1	1	0.75278	0.75278	0.0355326	0.0356531	0.176035	-1.07989	1.01988	0.0600118	-1.2367	0.694249	0.542448	-1.43444	0.692911	0.741529	-1.37944	0.924603	0.454835	-1.54901	0.696627	0.852379	-0.916441	0.0809353	0.835505	-1.26599	0.684867	0.581118	0.275867	4.23e-10	1.95085	7.05e-10	1.8471
A0A0G2K0E0	DEAD (Asp-Glu-Ala-Asp) box polypeptide 56 (DEAD-box helicase 56)	Ddx56	3	0.517624	0.0444696	0.393369	0.517624	0.044537	0.365765	-0.194898	-0.170867	0.563314	-0.25419	-0.309124	0.153118	-0.348278	0.155297	0.691753	-0.0309946	-0.638833	0.647494	-0.331782	-0.34985	0.643363	-0.295713	-0.440274	0.510801	-0.242643	-0.292275	0.202759	1.33e-06	-0.753444	5.47e-07	-0.803076
A0A0G2K0F3	Band 4.1-like protein 1-like	Epb41l1	1	0.762124	0.762124	0.034349	0.0344682	0.169059	-1.29708	0.629056	0.613088	-1.00105	0.625504	0.375023	-0.791161	0.544389	0.353149	-1.0633	0.538893	0.540068	-0.564725	0.181468	0.393498	-1.32727	0.810178	0.534301	-1.00743	0.554915	0.468188	0.21033	2.36e-10	1.56234	3.85e-10	1.47562
A0A0G2K0J0	Transcription elongation factor spt6	Supt6h	2	0.631992	0.0387762	0.631992	0.290269	0.0389627	0.815514	-0.27881	-0.472835	0.427938	-0.304192	-0.122998	0.741122	-0.339825	-0.290423	0.489752	-0.131587	-0.297938	0.349504	-0.156274	-0.135397	0.39676	-0.370716	-0.222925	0.536765	-0.263567	-0.257086	0.149397	1.47e-08	-0.800333	1.39e-08	-0.793851
A0A0G2K0J4	Nipped-B protein	Nipbl	2	0.933585	0.00834723	0.933585	0.0496586	0.00840959	0.797906	-0.325305	-0.46234	0.349026	-0.277012	-0.0690644	0.521766	-0.306407	-0.21173	0.328162	-0.131627	-0.24551	0.296456	-0.329412	-0.0478728	0.460636	-0.229785	-0.285171	0.458992	-0.266591	-0.220281	0.149325	5.04e-08	-0.725583	9.9e-08	-0.679274
A0A0G2K0L0	3'-phosphoadenosine 5'-phosphosulfate synthase 1	Papss1	2	0.923841	0.00949849	0.923841	0.0570922	0.00956815	0.77481	-0.389408	-0.393873	0.409413	-0.368404	-0.173234	0.81036	-0.428014	-0.319322	0.559665	-0.211823	-0.316207	0.578947	-0.248797	-0.191686	0.504155	-0.334156	-0.243475	0.606225	-0.3301	-0.272966	0.123107	1.78e-10	-0.936326	3.11e-10	-0.879191
A0A0G2K0N5	Nuclear factor-related to kappa B-binding protein	Nfrkb	1	0.704969	0.704969	0.0503677	0.0507156	0.193948	-1.58496	-0.136121	0.136121	-1.07573	0.142603	-0.142603	-1.24017	0.238756	-0.238756	-0.435463	0.430401	-0.430401	-1.06259	-0.0131909	0.0131909	-1.27961	-0.10432	0.10432	-1.11309	0.0930213	-0.0930213	0.269979	1.45e-07	1.20611	9.52e-07	1.02007
A0A0G2K0Q6	Inner centromere protein	Incenp	3	0.715062	0.0322227	0.220521	0.715062	0.0321947	0.977227	-0.515486	-0.461741	1.2304	-0.262092	-0.989537	0.2604	-0.394169	-0.113221	0.92036	-0.527509	-0.39285	0.471966	-0.179327	-0.961588	-0.505208	0.0519793	0.453229	0.559191	-0.304434	-0.410951	0.463421	0.0007572	-0.863625	0.000295805	-0.970143
A0A0G2K0Q8	Sushi domain-containing 2	Susd2	1	0.613942	0.613942	0.0504968	0.0505975	0.284964	-1.34062	0.694882	0.64272	-1.4103	0.586244	0.639429	-1.25794	0.655612	0.520989	-1.24607	0.690982	0.555092	-1.25889	0.53481	0.724075	-1.0979	0.565166	0.532735	-1.26862	0.621283	0.602507	0.102062	1.13e-14	1.8899	9.45e-15	1.87113
A0A0G2K0S7	RAP1 GTPase-activating protein 2	Rap1gap2	1	0.642182	0.642182	0.0479217	0.0480327	0.261863	-0.92512	0.617354	0.307766	-0.606039	0.0157938	0.590245	-0.465324	0.289528	0.175796	-1.64149	-0.131151	0.131151	-1.8535	0.0735269	-0.0735269	-1.82677	0.217652	-0.217652	-1.21971	0.180451	0.152297	0.398641	2.53e-06	1.40016	2.77e-06	1.372
A0A0G2K0T5	Calcium uptake protein 1, mitochondrial	Micu1	1	0.530906	0.530906	0.0945478	0.0957014	0.278844	-0.958877	0.548782	0.407203	-0.385754	0.160973	0.0945803	-0.175237	0.2525	-0.0962504	-0.281691	0.212154	0.0732455	0.0864641	-0.00509178	-0.0932249	-0.416674	0.362891	0.0808065	-0.355295	0.255368	0.0777267	0.240676	6.82e-05	0.610663	0.000846859	0.433022
A0A0G2K0T6	Gamma-synuclein	Sncg	1	0.531028	0.531028	0.0562286	0.0562812	0.356462	-1.68984	0.942026	0.698022	-1.45591	0.951269	0.470251	-1.40978	0.604626	0.800126	-1.33698	0.609431	1.1478	-1.279	0.458911	0.729156	-1.40226	0.724002	0.755644	-1.42896	0.715044	0.766834	0.186286	2.06e-12	2.14401	1.04e-12	2.1958
A0A0G2K0U8	Pseudouridine synthase 10 (Similar to RIKEN cDNA 4933435A13, isoform CRA_a)	Pus10	2	0.932047	0.00856965	0.932047	0.0507492	0.0086342	0.61898	-0.24214	-0.176782	0.298693	-0.25471	-0.437105	0.828033	-0.395437	-0.386733	0.599765	-0.205755	-0.39401	0.512411	-0.433679	-0.0787315	0.511704	-0.399148	-0.112557	0.561598	-0.321812	-0.26432	0.150386	4.47e-09	-0.883409	8.98e-09	-0.825917
A0A0G2K0V6	E2F transcription factor 3	E2f3	4	0.438298	0.296262	0.134071	0.131369	0.438298	-1.28951	-0.0493563	0.0493563	-1.66502	-0.430582	0.430582	-1.08036	-0.211198	0.211198	0.26371	-0.103738	0.103738	0.163574	0.0311633	-0.0311633	0.439373	-0.476962	0.476962	-0.528037	-0.206779	0.206779	0.517828	0.0361396	0.321259	0.00314643	0.734816
A0A0G2K0W9	Proteasome subunit alpha type (EC 3.4.25.1)	Psma7	2	0.929249	0.00884942	0.929249	0.0529873	0.00891477	0.460835	-0.236894	-0.159798	0.571291	-0.26344	-0.240899	0.32899	-0.226362	-0.145511	0.373125	-0.153301	-0.236458	0.637092	-0.37564	-0.159937	0.524894	-0.271193	-0.309728	0.482705	-0.254472	-0.208722	0.103931	4.1e-10	-0.737176	7.69e-10	-0.691427
A0A0G2K0X1	Pericentriolar material 1	Pcm1	3	0.754798	0.0284566	0.188324	0.754798	0.0284213	0.44923	-0.267403	-0.331855	0.584996	-0.270728	-0.318657	0.864531	-0.439442	-0.457587	0.692233	-0.248321	-0.49033	0.537099	-0.167954	-0.403366	0.478964	-0.254193	-0.343615	0.601175	-0.274674	-0.390902	0.121197	3.29e-10	-0.875849	5.95e-11	-0.992077
A0A0G2K0Y2	Insulin-like growth factor 2 mRNA-binding protein 3 (Insulin-like growth factor 2, binding protein 3)	Igf2bp3	3	0.729339	0.0380494	0.194741	0.729339	0.03787	0.750607	-0.444052	-0.318989	0.950809	-0.179648	-0.901027	1.00864	-0.606414	-0.648957	1.54156	-0.749393	-0.686177	0.974848	-0.154135	-0.894882	0.821008	-0.169287	-0.729356	1.00791	-0.383821	-0.696565	0.240449	5.45e-09	-1.39173	3.38e-10	-1.70448
A0A0G2K0Z9	NOP14 nucleolar protein (Similar to 2610033H07Rik protein (Predicted), isoform CRA_b)	Nop14	2	0.713084	0.0405658	0.713084	0.205383	0.0409673	0.63088	-0.300358	-0.376876	0.719112	-0.388829	-0.30225	0.717063	-0.357765	-0.344694	0.711711	-0.149676	-0.40047	0.380063	-0.383766	-0.0126235	0.577268	-0.438286	0.0627854	0.622683	-0.336447	-0.229021	0.153433	2.04e-09	-0.959129	7.79e-09	-0.851704
A0A0G2K134	Tyrosine-protein kinase (EC 2.7.10.2)	Btk	4	0.76061	0.159924	0.0398684	0.039597	0.76061	-0.485908	0.20213	0.307252	-0.604774	0.0484005	0.606478	-0.899911	0.55519	0.497884	-1.28798	0.652349	0.666289	-0.895308	0.0497913	0.8923	-0.586335	-0.0162261	0.529954	-0.79337	0.248606	0.583359	0.251167	3.61e-07	1.04198	9.21e-09	1.37673
A0A0G2K135	Complement factor I	Cfi	4	0.732956	0.17702	0.0451736	0.04485	0.732956	-0.929337	0.653447	0.275889	0.835009	0.029061	-0.86407	0.322007	-0.0306629	-0.291344	-0.733714	-0.479058	1.21277	-1.37933	0.684907	0.694421	-1.17136	0.00858007	1.16278	-0.509453	0.144379	0.365074	0.691004	0.0153142	0.653832	0.00521735	0.874528
A0A0G2K139	Cullin-associated NEDD8-dissociated protein 2 (Cullin-associated and neddylation-dissociated 2 (Putative), isoform CRA_b)	Cand2	2	0.915986	0.0106846	0.915986	0.0625622	0.0107667	0.705203	-0.26701	-0.396917	0.832363	-0.347488	-0.376162	0.873793	-0.437298	-0.436494	0.599873	-0.349006	-0.23126	0.616835	-0.332868	-0.0985592	0.69879	-0.505806	-0.252175	0.721143	-0.373246	-0.298595	0.1198	2.43e-11	-1.09439	3.77e-11	-1.01974
A0A0G2K151	Apolipoprotein E	Apoe	4	0.573721	0.26204	0.0825698	0.0816701	0.573721	-0.7633	0.368123	0.458259	-0.634918	-0.0694208	0.704339	-0.831435	0.200319	0.615672	-1.03503	0.341884	0.65371	-0.528549	-0.156388	0.672486	-0.66802	0.146427	0.527116	-0.743542	0.138491	0.605264	0.168997	2.04e-08	0.882032	8.16e-11	1.34881
A0A0G2K165	Serine/threonine-protein phosphatase 2A 55 kDa regulatory subunit B	Ppp2r2b	1	0.468644	0.468644	0.0583614	0.058364	0.41463	-0.680989	0.215585	-0.215585	-0.844722	0.444128	-0.444128	-0.778175	0.0851079	-0.0851079	-0.904526	-0.342258	0.342258	-1.15835	0.0761024	-0.0761024	-1.61329	-0.635199	0.635199	-0.996676	-0.0260889	0.0260889	0.353874	3.3e-05	0.970587	1.76e-05	1.02276
A0A0G2K174	LIM domain 7	Lmo7	1	0.552306	0.552306	0.0877944	0.0887728	0.271127	-0.407432	0.399848	-0.00153105	-0.62137	0.484927	0.0536238	-0.227393	0.165244	0.122402	-0.196277	0.442536	-0.251427	-1.13159	0.686445	0.429753	-0.847842	0.350359	0.597914	-0.571984	0.42156	0.158456	0.278975	2.17e-06	0.993544	4.51e-05	0.730439
A0A0G2K191	Tubulin-specific chaperone E	Tbce	3	0.815293	0.0221489	0.140448	0.815293	0.0221103	0.267771	-0.0501085	-0.110342	0.275869	-0.064842	-0.224876	0.469879	-0.226794	-0.250328	0.517011	-0.179557	-0.278606	0.651193	-0.216947	-0.34499	0.337344	-0.169697	-0.19708	0.419845	-0.151324	-0.23437	0.119097	5.91e-08	-0.571169	8.96e-09	-0.654215
A0A0G2K199	Leprecan 1, isoform CRA_c (Prolyl 3-hydroxylase 1)	P3h1	3	0.546045	0.078913	0.296972	0.546045	0.0780696	0.754254	-0.253812	-0.397775	0.481874	0.00745284	-0.595236	0.743762	-0.156083	-0.554197	0.275413	-0.0926975	-0.227575	0.170336	-0.0127369	-0.0928066	0.175761	-0.181646	-0.170061	0.433567	-0.11492	-0.339608	0.199935	3.29e-05	-0.548487	7.21e-07	-0.773175
A0A0G2K1A0	Uncharacterized protein		3	0.827318	0.0228802	0.127001	0.827318	0.0228003	0.992125	-0.347576	-0.541712	0.74421	-0.497114	-0.438333	0.801963	-0.381498	-0.420465	0.787041	-0.271855	-0.522509	0.66915	-0.221077	-0.580361	0.990854	-0.177904	-0.709668	0.830891	-0.316171	-0.535508	0.127182	2.74e-11	-1.14706	2.82e-12	-1.3664
A0A0G2K1A1	Zinc finger protein 706	Zfp706	4	0.442867	0.296083	0.13182	0.129231	0.442867	-1.87447	-0.244551	0.244551	-2.75899	-0.121836	0.121836	-1.63346	-0.252185	0.252185	0.600473	-0.643694	0.0432209	0.338463	-0.607848	0.269385	0.521558	-0.410483	-0.111075	-0.801071	-0.380099	0.136684	0.793928	0.0443142	0.420972	0.00682324	0.937755
A0A0G2K1A9	Nucleolar protein 11	Nol11	2	0.845999	0.0186355	0.845999	0.116603	0.0187624	0.925378	-0.383268	-0.54211	0.696974	-0.354542	-0.342432	0.659901	-0.316113	-0.343788	0.307042	-0.30543	0.0249156	0.344079	-0.279437	-0.271561	0.306246	-0.308663	-0.211231	0.539937	-0.324576	-0.281034	0.183008	7.15e-08	-0.864512	1.18e-07	-0.820971
A0A0G2K1B6	Nuclear factor 1	Nf1x	4	0.533115	0.3545	0.05624	0.0561451	0.533115	-1.75899	0.216478	-0.216478	-1.42601	-0.0828227	0.0828227	-1.82669	-0.0569909	0.0569909	-0.830526	-0.142026	0.142026	-0.97695	0.0601471	-0.0601471	-0.980845	-0.416309	0.416309	-1.3	-0.0702539	0.0702539	0.287234	2.47e-07	1.22975	5.46e-08	1.37026
A0A0G2K1C0	Actin-related protein 3	Actr3	4	0.590261	0.254749	0.0778965	0.0770941	0.590261	-0.294238	0.15866	0.137631	-0.396717	-0.0790112	0.609453	-0.412364	0.175356	0.215818	-0.551319	0.357098	0.13157	-0.387142	-0.0364173	0.41174	-0.408152	-0.0476491	0.498355	-0.408322	0.0880061	0.334094	0.161054	1.03e-05	0.496328	8.45e-08	0.742416
A0A0G2K1E3	Lysine methyltransferase 2B	Kmt2b	2	0.54967	0.0433278	0.54967	0.363511	0.0434909	0.605912	-0.175667	-0.549039	0.431744	-0.180775	-0.150257	0.577362	-0.244272	-0.175356	0.504547	-0.288174	-0.290655	0.41532	-0.137539	-0.16593	0.635799	-0.653064	-0.41966	0.528447	-0.279915	-0.291816	0.156192	2.27e-08	-0.808363	1.62e-08	-0.820264
A0A0G2K1E5	Symplekin	Sympk	2	0.903397	0.0123455	0.903397	0.0718162	0.0124415	0.681336	-0.302393	-0.261015	0.464094	-0.306187	-0.144344	0.65615	-0.303316	-0.261929	0.524904	-0.173735	-0.349178	0.359982	-0.248719	-0.117099	0.15925	-0.138632	-0.0369315	0.474286	-0.245497	-0.195083	0.142475	3.09e-08	-0.719783	6.65e-08	-0.669369
A0A0G2K1G8	Solute carrier family 7, member 14	Slc7a14	1	0.565348	0.565348	0.0542176	0.054293	0.326142	-1.64042	0.919609	0.720816	-1.61656	0.66723	0.495889	-1.88137	0.718559	0.735668	-1.25521	-0.243743	0.243743	-0.302	-0.12065	0.12065	-0.977389	0.142585	-0.142585	-1.27883	0.347265	0.362363	0.446946	1.69e-06	1.62609	1.33e-06	1.64119
A0A0G2K1I8	TIA1 cytotoxic granule-associated RNA-binding protein	Tia1	1	0.724668	0.724668	0.0389798	0.0391026	0.19725	-2.33048	-0.0198303	0.0198303	-1.50524	0.194512	-0.194512	-2.61174	-0.356676	0.356676	-1.96131	0.0153633	-0.0153633	-1.8535	0.11122	-0.11122	-1.85186	0.339036	-0.339036	-2.01902	0.0472707	-0.0472707	0.282314	2.83e-10	2.06629	4.07e-10	1.97175
A0A0G2K1L0	Tenascin C	Tnc	2	0.491939	0.0450094	0.491939	0.417909	0.0451426	0.336007	-0.240791	-0.135465	0.594203	-0.323236	-0.662999	0.65177	-0.287838	-0.374956	0.538959	-0.517309	-0.354043	0.900038	-0.156074	-0.615941	0.260592	-0.531931	-0.0882356	0.546928	-0.342863	-0.37194	0.204129	1.98e-07	-0.889792	1.13e-07	-0.918868
A0A0G2K1R2	BCL7A, BAF complex component	Bcl7a	3	0.845204	0.0203386	0.114186	0.845204	0.0202709	1.29101	-0.396171	-0.630157	0.551617	-0.354359	-0.212696	1.12986	-0.547259	-0.582606	1.19451	-0.522172	-0.672334	0.910537	0.00460205	-0.795884	0.599346	-0.243525	-0.610896	0.946146	-0.343147	-0.584095	0.2342	1.04e-08	-1.28929	9.57e-10	-1.53024
A0A0G2K1R5	CaM kinase-like vesicle-associated protein	Camkv	4	0.452499	0.430383	0.0585747	0.0585438	0.452499	-0.824836	0.387826	0.43701	-0.977476	0.272889	0.704587	-0.512169	0.201575	0.310594	-1.25199	0.178802	-0.178802	-1.67427	0.0139695	-0.0139695	-1.57622	-0.17988	0.17988	-1.13616	0.145864	0.239883	0.318553	5.2e-07	1.28203	1.9e-07	1.37605
A0A0G2K1U5	Reticulophagy regulator 2	Retreg2	2	0.699917	0.0334595	0.699917	0.232978	0.0336456	1.29471	0.180698	-0.180698	1.19878	-0.012704	0.012704	1.36551	0.0136772	-0.0136772	0.29607	-0.242421	-0.0536493	0.363836	-0.379274	0.0154381	0.702532	-0.313405	-0.389127	0.87024	-0.125571	-0.101502	0.300102	4.71e-06	-0.995812	5.42e-06	-0.971742
A0A0G2K1U9	Immunity-related GTPase Q	Irgq	3	0.635607	0.055868	0.253037	0.635607	0.0554874	0.593439	-0.203786	-0.389654	0.587675	-0.206734	-0.529753	1.17299	-0.502445	-0.614475	0.684601	-0.238271	-0.542884	0.478099	-0.0973043	-0.366008	0.368739	-0.0219357	-0.299151	0.647591	-0.211746	-0.456988	0.195564	1.78e-07	-0.859337	6.25e-09	-1.10458
A0A0G2K1W9	Lactate dehydrogenase D (Lactate dehydrogenase D, isoform CRA_d)	Ldhd	1	0.809436	0.809436	0.0281024	0.02821	0.134252	-0.0164881	0.0176946	-0.0176946	0.136758	0.0712421	-0.0712421	-0.252738	0.0369088	-0.0369088	-1.92492	-0.066872	0.066872	-2.28646	0.117125	-0.117125	-2.31843	0.0523025	-0.0523025	-1.11038	0.0380669	-0.0380669	0.635162	0.000923472	1.14845	0.00125277	1.07231
A0A0G2K1X3	WD repeat domain 60	Wdr60	4	0.507816	0.377555	0.0573529	0.0572763	0.507816	-0.666461	-0.0881098	0.0881098	-0.582915	-0.124158	0.124158	-0.8769	-0.322364	0.322364	-0.581586	0.132811	-0.132811	-0.485004	0.00211436	-0.00211436	-0.662381	0.213267	-0.213267	-0.642541	-0.0310732	0.0310732	0.173532	2.44e-06	0.611468	6.9e-07	0.673614
A0A0G2K1Z2	Rho GTPase-activating protein 12	Arhgap12	3	0.832073	0.0221992	0.123605	0.832073	0.0221227	0.338752	-0.128259	-0.22156	0.307409	-0.176252	-0.158643	0.661023	-0.374521	-0.297094	0.455748	-0.170244	-0.285504	0.0456364	0.0517881	-0.106823	0.478963	0.0324118	-0.275527	0.381255	-0.127513	-0.224192	0.157972	6.51e-06	-0.508768	8.04e-07	-0.605447
A0A0G2K1Z9	Histocompatibility 13 (Predicted), isoform CRA_d (Histocompatibility minor 13)	Hm13	2	0.636691	0.0551528	0.636691	0.252357	0.055799	0.705507	-0.36785	-0.333394	-0.0293519	-0.200355	0.229707	0.103998	-0.253672	0.28171	0.494504	0.266918	-0.677575	0.584436	-0.839214	0.294144	0.829767	-0.180624	-0.744186	0.448143	-0.262466	-0.158266	0.375226	0.000680122	-0.710609	0.00161366	-0.606409
A0A0G2K214	Zinc finger CCCH-type-containing 7B	Zc3h7b	3	0.562206	0.0741102	0.290297	0.562206	0.073386	0.642663	-0.258322	-0.358589	0.409289	-0.0666056	-0.304616	0.583346	-0.182351	-0.413614	0.218025	-0.0142187	-0.286082	0.154789	-0.000819304	-0.192456	0.330152	-0.0286787	-0.0896272	0.389711	-0.0918327	-0.274164	0.148198	5.92e-06	-0.481543	1.2e-07	-0.663875
A0A0G2K217	Ena/VASP-like protein (Ena/vasodilator-stimulated phosphoprotein-like)	Evl	4	0.607233	0.246787	0.0733476	0.0726318	0.607233	-0.49942	0.32052	0.196954	-0.368128	-0.106602	0.48367	-0.49703	0.0887831	0.338464	-0.441168	0.186594	0.342047	-0.474717	-0.00115382	0.464088	-0.395303	0.0794565	0.255126	-0.445961	0.0945997	0.346725	0.121807	1.58e-07	0.540561	1.01e-09	0.792686
A0A0G2K220	Lysine-specific demethylase 3A (RCG56024, isoform CRA_a)	Kdm3a	2	0.630816	0.038857	0.630816	0.291284	0.0390433	0.42594	-0.230851	-0.195089	0.585651	-0.232861	-0.221288	0.605409	-0.320568	-0.329443	0.615982	-0.221364	-0.410382	0.579595	-0.341194	-0.292678	0.398385	-0.3545	-0.214152	0.53516	-0.283556	-0.277172	0.0992896	7.15e-11	-0.818717	5.99e-11	-0.812333
A0A0G2K242	Zinc finger protein 516	Zfp516	3	0.694527	0.0340315	0.237432	0.694527	0.034009	0.87401	-0.264701	-0.609309	0.840316	-0.397911	-0.442405	0.906725	-0.300525	-0.6062	0.432508	-0.296055	-0.0999878	0.140249	-0.0275033	-0.112746	0.0565815	-0.049265	-0.00731649	0.541732	-0.22266	-0.312994	0.271302	2.54e-05	-0.764392	7.26e-06	-0.854726
A0A0G2K261	Isoleucyl-tRNA synthetase 2, mitochondrial	Iars2	1	0.639123	0.639123	0.048214	0.0483241	0.264339	-1.07554	0.450153	0.563765	-0.683039	0.4271	0.261418	-0.669104	0.322409	0.334883	-0.65156	0.33678	0.348744	-0.414374	0.129861	0.320591	-0.60384	0.451677	0.170231	-0.682909	0.352997	0.333272	0.163037	1.64e-09	1.03591	1.74e-09	1.01618
A0A0G2K2A5	Ubiquitin carboxyl-terminal hydrolase (EC 3.4.19.12)	Uchl5	1	0.501392	0.501392	0.0575019	0.0575318	0.383574	-2.4199	0.0701271	-0.0701271	-2.11958	0.107813	-0.107813	-3.123	-0.0820421	0.0820421	-2.45909	0.187848	-0.187848	-2.92946	-0.379169	0.379169	-3.06877	-0.203788	0.203788	-2.68663	-0.0498684	0.0498684	0.279037	1.69e-11	2.63677	7.23e-12	2.7365
A0A0G2K2B3	Far upstream element-binding protein 2	Khsrp	2	0.872424	0.0156017	0.872424	0.0962632	0.0157108	0.842786	-0.460986	-0.371429	0.596122	-0.431723	-0.178525	0.65305	-0.372259	-0.316661	0.746163	-0.364967	-0.332717	0.463707	-0.152647	-0.406059	0.538534	-0.369706	-0.223136	0.64006	-0.358715	-0.304754	0.122942	8.38e-11	-0.998775	1.29e-10	-0.944815
A0A0G2K2D6	Tubulin polymerization-promoting protein	Tppp	4	0.784085	0.152609	0.0317224	0.0315833	0.784085	-1.10734	0.315863	0.791474	-0.935742	0.132308	1.1913	-1.07199	0.591029	0.500772	-2.2522	0.727297	1.38647	-1.06999	0.463855	0.639472	-2.44111	1.06632	1.43355	-1.47973	0.549445	0.990506	0.458089	1.61e-07	2.02917	1.15e-08	2.47023
A0A0G2K2I0	SUZ12 polycomb repressive complex 2 subunit	Suz12	3	0.678271	0.0472006	0.227597	0.678271	0.0469317	0.711847	-0.270773	-0.441074	0.327807	-0.109183	-0.389671	0.655654	-0.280867	-0.374787	0.378631	-0.0891816	-0.364113	0.251622	-0.0553266	-0.266359	0.503532	-0.247945	-0.197964	0.471515	-0.175546	-0.338995	0.138045	7.89e-08	-0.647061	3.79e-09	-0.81051
A0A0G2K2I6	Dedicator of cytokinesis protein 9	Dock9	1	0.55777	0.55777	0.0861495	0.0870887	0.268992	-0.550544	0.365301	0.164267	-0.642915	0.440799	0.186321	-0.401461	0.229473	0.174033	-0.105112	0.0687754	0.0363365	-0.312241	0.29209	0.081748	-0.274071	0.297836	0.0216154	-0.381057	0.282379	0.11072	0.145176	1.09e-07	0.663436	3.31e-06	0.491777
A0A0G2K2L0	DNA mismatch repair protein Mlh1 (RCG26088)	Mlh1	2	0.720913	0.031581	0.720913	0.215742	0.0317632	0.455477	-0.0471553	-0.362011	0.410765	-0.321217	-0.302283	0.519574	-0.310535	-0.172834	0.86332	-0.416238	-0.482673	0.701057	-0.244816	-0.461156	0.692777	-0.686251	-0.0829783	0.607162	-0.337702	-0.310656	0.18022	1.92e-08	-0.944864	2.41e-08	-0.917818
A0A0G2K2M9	Serine/arginine repetitive matrix 2	Srrm2	2	0.742759	0.0295238	0.742759	0.198017	0.0297004	0.645538	-0.264366	-0.437295	0.611714	-0.295933	-0.283182	0.729589	-0.385275	-0.312511	0.538229	-0.306379	-0.274733	0.533592	-0.292399	-0.22645	0.465301	-0.309626	-0.142319	0.587327	-0.308996	-0.279415	0.0993508	2.74e-11	-0.896323	2.85e-11	-0.866742
A0A0G2K2N3	TEA domain transcription factor 1	Tead1	3	0.690855	0.0448382	0.219712	0.690855	0.044595	1.2877	-0.62084	-0.582396	0.898301	-0.225523	-0.672779	1.19504	-0.492079	-0.702964	0.881566	-0.208745	-0.672821	1.20857	-0.26169	-0.971871	1.25388	-0.375507	-0.762384	1.12084	-0.364064	-0.727536	0.16229	2.4e-11	-1.48491	1.42e-12	-1.84838
A0A0G2K2Q2	Glycine C-acetyltransferase (Glycine C-acetyltransferase (2-amino-3-ketobutyrate-coenzyme A ligase), isoform CRA_b)	Gcat	1	0.543483	0.543483	0.0555625	0.0556238	0.345331	-0.627514	0.63237	0.307009	-0.769614	0.32044	0.270968	-0.567822	0.230174	0.39718	-3.44463	-0.350587	0.350587	-2.67427	-0.0632147	0.0632147	-3.25848	0.195207	-0.195207	-1.89039	0.160731	0.198959	0.768236	4.27e-05	2.05112	3.16e-05	2.08935
A0A0G2K2S5	Ttk protein kinase	Ttk	3	0.610055	0.0402963	0.30934	0.610055	0.0403082	NA	NA	NA	1.44294	0.276177	-0.276177	1.42543	0.0663291	-0.0663291	0.814868	0.12726	-0.12726	1.0168	-0.0385515	0.0385515	0.897393	-0.177938	0.177938	1.11949	0.0506554	-0.0506554	0.212334	3.22e-07	-1.06883	1.01e-07	-1.17014
A0A0G2K2U9	FYVE, RhoGEF and PH domain containing 3 (Predicted), isoform CRA_a (FYVE, RhoGEF and PH domain-containing 3)	Fgd3	1	0.775443	0.775443	0.0368597	0.0370797	0.150618	-0.286975	0.209243	0.077732	-0.274463	-0.0266383	0.306642	-0.318299	0.156858	0.0441308	-0.63736	0.483127	0.257662	-0.509288	0.280674	0.253524	-0.398237	0.366975	0.0312622	-0.404103	0.24504	0.161826	0.152416	2.63e-07	0.649143	1.16e-06	0.565929
A0A0G2K2W2	Cx9C motif-containing protein 4-like (Similar to p13MTCP1 (Predicted), isoform CRA_b)	Cmc4	1	0.919511	0.919511	0.0123159	0.0123713	0.0558019	-1.95091	0.904232	1.04668	-1.07607	-0.0520499	1.12812	-1.15136	0.904227	0.247131	-0.0217975	0.218599	-0.218599	-0.624579	0.0438692	-0.0438692	-0.568405	0.407439	-0.407439	-0.898854	0.404386	0.292004	0.54521	0.000115315	1.30324	0.000213405	1.19086
A0A0G2K302	AP complex subunit sigma	Ap3s2	4	0.867355	0.0906345	0.0210663	0.020944	0.867355	-0.664027	0.267395	0.468962	-0.351435	0.185887	0.181983	-0.494386	0.213277	0.280213	-0.358616	0.079274	0.427836	-0.277245	-0.0937634	0.396531	-0.690666	0.363816	0.32685	-0.472729	0.169314	0.347062	0.15201	2.91e-07	0.642043	1.15e-08	0.819791
A0A0G2K305	CWF19-like cell cycle control factor 2	Cwf19l2	2	0.896931	0.0127204	0.896931	0.0775375	0.0128113	0.511995	-0.425659	-0.138789	0.400303	-0.139668	-0.230529	0.812208	-0.393867	-0.539661	0.570639	-0.339814	-0.200734	0.442492	-0.0985275	-0.267686	0.279486	-0.311614	-0.0611778	0.502854	-0.284858	-0.239763	0.162245	5.09e-08	-0.787712	9.2e-08	-0.742617
A0A0G2K315	Uncharacterized protein	Cep170	2	0.877268	0.0158405	0.877268	0.0909251	0.0159667	0.566578	-0.267612	-0.414675	0.478341	-0.276268	-0.193926	0.83267	-0.498605	-0.295757	0.754889	-0.400921	-0.389464	0.640122	-0.368507	-0.222807	0.4982	-0.304487	-0.165206	0.628467	-0.352733	-0.280306	0.123394	1.05e-10	-0.9812	2.11e-10	-0.908773
A0A0G2K350	NSF attachment protein gamma (RCG46917, isoform CRA_c)	Napg	1	0.882938	0.882938	0.0177138	0.0177899	0.0815586	-1.68872	0.830031	0.840633	-1.20114	0.749089	0.334551	-1.15719	0.657301	0.496151	-1.37956	0.576032	0.711588	-0.590942	0.31103	0.306791	-1.04666	0.773267	0.329328	-1.17737	0.649458	0.503174	0.257775	4.14e-10	1.82683	9.84e-10	1.68054
A0A0G2K351	Similar to Unc-119 protein homolog (Retinal protein 4) (RRG4) (Predicted), isoform CRA_a (Unc-119 lipid-binding chaperone B)	Unc119b	3	0.529153	0.0843253	0.303191	0.529153	0.083331	0.368568	-0.00692796	-0.36164	0.399619	-0.0246473	-0.376673	0.40543	-0.211067	-0.0992486	0.40049	0.0405534	-0.441043	0.223603	-0.0273342	-0.321191	0.874678	-0.350503	-0.438489	0.445398	-0.0966544	-0.339714	0.170676	7.53e-06	-0.542052	8.66e-08	-0.785112
A0A0G2K366	Ribosomal protein S6 kinase (EC 2.7.11.1)	Rps6ka5	4	0.474566	0.292648	0.117366	0.11542	0.474566	-0.203408	-0.0449431	0.248351	-0.432787	-0.305358	0.724845	-0.432205	0.240566	0.137327	-0.56135	0.169653	0.395501	-0.6645	-0.0423574	0.632139	-0.394399	0.0231426	0.432061	-0.448108	0.00678387	0.428371	0.188835	0.0001079	0.454892	7.75e-08	0.876479
A0A0G2K376	Pre-mRNA 3'-end-processing factor FIP1	Fip1l1	2	0.786123	0.0251636	0.786123	0.16339	0.0253236	0.730614	-0.285765	-0.4429	0.685515	-0.347797	-0.285239	0.905168	-0.463416	-0.421827	0.155949	-0.073819	-0.184591	0.317689	-0.152565	-0.162021	0.314696	-0.47711	-0.102855	0.518272	-0.300079	-0.266572	0.205351	5.86e-07	-0.818351	8.3e-07	-0.784844
A0A0G2K386	Poly(A)-specific ribonuclease	Parn	2	0.738904	0.0298941	0.738904	0.20113	0.0300717	0.256839	-0.121794	-0.184346	0.714508	-0.407293	0.0386418	0.438151	-0.142337	-0.26013	0.245116	-0.00208961	-0.219263	0.474411	-0.348896	-0.128154	0.700415	-0.281179	-0.417051	0.471573	-0.217265	-0.195051	0.171048	5.16e-07	-0.688838	6.6e-07	-0.666624
A0A0G2K3H2	Dedicator of cytokinesis 7	Dock7	1	0.622039	0.622039	0.0497874	0.0498914	0.278282	-2.08246	0.289452	-0.289452	-2.06711	0.225106	-0.225106	-2.8314	-0.31675	0.31675	-1.55155	-0.112464	0.112464	-1.94814	0.375324	-0.375324	-1.78993	-0.380846	0.380846	-2.0451	0.0133036	-0.0133036	0.343361	3.47e-09	2.0584	3.43e-09	2.0318
A0A0G2K3H5	SIN3 transcription regulator family member A	Sin3a	2	0.505457	0.0447392	0.505457	0.404924	0.0448803	0.80357	-0.419123	-0.410188	0.473686	-0.32876	-0.141113	0.528274	-0.30032	-0.230656	0.569198	-0.160679	-0.428487	0.390854	-0.119602	-0.24304	0.442021	-0.200348	-0.209619	0.5346	-0.254806	-0.277184	0.13303	3.94e-09	-0.789406	2.31e-09	-0.811784
A0A0G2K3I1	High affinity cationic amino acid transporter 1	Slc7a1	3	0.472133	0.106258	0.317159	0.472133	0.104451	0.600285	-0.256083	-0.468698	0.373548	0.0500602	-0.211049	0.626479	-0.284966	-0.438271	0.558006	-0.175652	-0.382355	-0.0507537	0.183834	-0.158398	-0.062668	0.207029	-0.144361	0.340816	-0.0459631	-0.300522	0.230718	0.00146766	-0.386779	2.58e-05	-0.641338
A0A0G2K3I9	Dual-specificity phosphatase 3	Dusp3	4	0.465646	0.417509	0.0584435	0.0584012	0.465646	-1.10647	0.552263	0.56549	-0.756888	0.390979	0.401917	-0.896899	0.384698	0.50361	-0.925437	0.342544	0.523282	-0.635737	0.139944	0.467449	-0.769347	0.426381	0.362146	-0.848463	0.372802	0.470649	0.13653	2.94e-11	1.22126	8.54e-12	1.31911
A0A0G2K3K4	Cytochrome P450 4F5	Cyp4f5	1	0.495801	0.495801	0.106849	0.108385	0.288965	-1.09408	0.375508	-0.375508	-1.27952	0.0893915	-0.0893915	-1.06088	0.160739	-0.160739	-1.0878	0.829547	-0.829547	-1.39337	0.124846	-0.124846	-1.28387	-0.0887691	0.0887691	-1.19992	0.248544	-0.248544	0.260926	9.3e-09	1.44847	1.44e-06	0.951378
A0A0G2K3L8	WD repeat and FYVE domain-containing 1	Wdfy1	4	0.631284	0.234774	0.0672768	0.0666652	0.631284	-0.693266	0.27355	0.436068	-0.585368	0.0891093	0.608053	-0.701304	0.0207453	0.574988	-0.860372	0.445414	0.473838	-0.546198	-0.0955677	0.523068	-0.560653	0.145739	0.345187	-0.65786	0.146498	0.493534	0.145793	1.01e-08	0.804359	9.22e-11	1.15139
A0A0G2K3M8	KAT8 regulatory NSL complex subunit 2	Kansl2	2	0.546879	0.0434398	0.546879	0.366079	0.0436017	0.728273	-0.438132	-0.290141	0.473386	-0.307567	-0.165818	0.593078	-0.273046	-0.320032	0.667642	-0.387086	-0.366318	0.340716	-0.220078	-0.367828	0.506036	-0.276818	-0.473667	0.551522	-0.317121	-0.330634	0.120851	3.48e-10	-0.868643	2.36e-10	-0.882156
A0A0G2K3W1	von Willebrand factor A domain-containing 8	Vwa8	1	0.613314	0.613314	0.0709703	0.071603	0.244112	-0.691876	0.408346	0.291155	-0.438703	0.140558	0.295572	-0.42415	0.290162	0.156225	-0.423403	0.283103	-0.00654166	-0.297194	0.249048	0.163228	-0.622978	0.543199	0.0139003	-0.483051	0.319069	0.152256	0.143302	8.33e-09	0.80212	1.37e-07	0.635307
A0A0G2K419	Mediator of RNA polymerase II transcription subunit 9 (Mediator complex subunit 9)	Med9	3	0.594113	0.0655462	0.275337	0.594113	0.0650035	0.52815	-0.28343	-0.24472	0.509993	-0.0593776	-0.450615	0.599191	-0.206898	-0.392292	0.423463	0.277994	-0.277994	0.330773	-0.129986	0.129986	0.373243	0.0910572	-0.0910572	0.460802	-0.0517734	-0.221115	0.179046	2.17e-05	-0.512575	8.65e-07	-0.681917
A0A0G2K427	Influenza virus NS1A binding protein (Predicted), isoform CRA_b (Influenza virus NS1A-binding protein)	Ivns1abp	3	0.516043	0.0445124	0.394864	0.516043	0.0445808	0.64417	-0.264178	-0.379992	0.410928	-0.346288	-0.0939944	0.465395	-0.251307	-0.262663	0.343762	-0.0885929	-0.20593	0.517267	-0.151846	-0.364851	0.26187	-0.107626	-0.154244	0.440565	-0.20164	-0.243612	0.126201	2.81e-08	-0.642205	1.07e-08	-0.684178
A0A0G2K435	DnaJ heat shock protein family (Hsp40) member C7	Dnajc7	2	0.715988	0.0320306	0.715988	0.219768	0.032214	0.816584	-0.383095	-0.440138	0.680643	-0.392354	-0.237989	0.764394	-0.443772	-0.356654	0.392333	-0.162087	-0.340098	0.464755	-0.203641	-0.253277	0.679017	-0.362039	-0.16027	0.632954	-0.324498	-0.298071	0.13683	4.84e-10	-0.957452	5.74e-10	-0.931025
A0A0G2K459	Mitochondrial carrier 2	Mtch2	1	0.784652	0.784652	0.0351958	0.0354024	0.144749	-0.867463	0.433402	0.433958	-0.595439	0.478398	0.0937264	-0.350946	0.180323	0.164199	-0.564341	0.166627	0.431118	-0.275928	0.173729	0.239524	-0.385547	0.460544	-0.088299	-0.50661	0.315504	0.212371	0.189666	2.12e-07	0.822114	9.14e-07	0.718982
A0A0G2K463	Myomegalin	Pde4dip	2	0.605938	0.0620324	0.605938	0.269205	0.0628245	0.843262	-0.414677	-0.428585	0.189904	-0.144054	-0.114474	0.826335	-0.372328	-0.409723	0.565616	-0.305616	-0.329093	0.04552	-0.231771	0.195332	0.269621	-0.250475	0.108819	0.45671	-0.286487	-0.162954	0.245224	1.22e-05	-0.743197	6.23e-05	-0.619663
A0A0G2K464	Secretory carrier-associated membrane protein (Secretory carrier membrane protein)	Scamp5	4	0.50591	0.379319	0.0574233	0.0573482	0.50591	-1.79449	0.914044	0.977072	-0.849905	0.65913	0.414539	-1.33233	0.641337	0.795844	-1.85939	0.685821	1.17357	-0.807239	0.239311	0.561884	-1.71931	0.518642	0.945569	-1.39378	0.609714	0.811413	0.323616	2.31e-09	2.00349	5.63e-10	2.20519
A0A0G2K478	Deoxyguanosine kinase (Deoxyguanosine kinase (Predicted), isoform CRA_b)	Dguok	4	0.794246	0.145146	0.0303718	0.0302363	0.794246	-0.657938	0.135227	0.522711	-0.865039	0.188657	0.4772	-0.822572	0.3032	0.376623	-0.908428	0.47799	0.430439	-0.696725	0.0856572	0.611068	-0.680012	0.312554	0.438145	-0.771786	0.250548	0.476031	0.123115	6.6e-11	1.02233	5.26e-12	1.24782
A0A0G2K490	TRAF2 and NCK-interacting kinase	Tnik	3	0.474262	0.10532	0.316862	0.474262	0.103556	0.263139	-0.0688262	-0.237917	0.518032	-0.100214	-0.528052	0.771575	-0.453626	-0.437428	0.525874	-0.127512	-0.371041	0.428462	-0.106589	-0.442047	0.287605	0.396187	-0.550391	0.465781	-0.0767632	-0.427813	0.196786	3.13e-05	-0.542545	1.01e-07	-0.893594
A0A0G2K4A0	RAB11 family-interacting protein 5	Rab11fip5	1	0.683746	0.683746	0.0547707	0.0551692	0.206314	-0.731813	0.389868	0.341945	-0.627895	0.438768	0.189127	-0.347047	0.211267	0.0470728	-0.725756	0.320231	0.405526	-0.589824	0.4497	0.140123	-0.896439	0.627257	0.269182	-0.653129	0.406182	0.232163	0.155898	6.98e-10	1.05931	5.83e-09	0.885292
A0A0G2K4C0	Beta-1,4-galactosyltransferase 7	B4galt7	2	0.503182	0.0447902	0.503182	0.407098	0.0449299	2.69482	-0.0391004	0.0391004	2.27612	0.112305	-0.112305	2.79672	0.110137	-0.110137	0.625731	-0.536424	-0.0893074	-0.161251	0.178364	-0.017113	0.0222555	0.0531047	-0.0753603	1.37573	-0.020269	-0.0608537	0.744601	0.000727372	-1.396	0.000533334	-1.43659
A0A0G2K4C8	Formin-binding protein 4	Fnbp4	2	0.666839	0.0490316	0.666839	0.234565	0.0495653	0.781992	-0.359101	-0.448349	0.404872	-0.139521	-0.248638	0.815686	-0.553247	-0.205172	0.973324	-0.370455	-0.594729	0.469339	-0.404839	-0.105745	0.47408	-0.611286	-0.00324086	0.653216	-0.406408	-0.267646	0.202874	2.02e-08	-1.05962	1.02e-07	-0.920861
A0A0G2K4D9	Stromal antigen 2	Stag2	2	0.575286	0.0696897	0.575286	0.284352	0.0706722	0.651363	-0.328165	-0.331346	0.374203	-0.440495	-0.0359423	0.514722	-0.252135	-0.179448	0.232424	0.00829028	-0.25718	0.191896	-0.163313	-0.0634598	0.221209	-0.28227	0.103073	0.364303	-0.243014	-0.127384	0.166856	1.69e-06	-0.607317	1.45e-05	-0.491687
A0A0G2K4G0	Retinoic acid-induced 1	Rai1	3	0.862341	0.0168569	0.10398	0.862341	0.0168218	0.596298	-0.145775	-0.450523	0.513047	-0.16638	-0.350038	0.608202	-0.177235	-0.445549	0.56919	-0.212595	-0.328779	0.362714	-0.272182	-0.0905317	0.493213	-0.260759	-0.244015	0.523777	-0.205821	-0.318239	0.111914	1.18e-09	-0.729598	1.64e-10	-0.842016
A0A0G2K4H8	Condensin-2 complex subunit H2	Ncaph2	2	0.58875	0.0414562	0.58875	0.32816	0.0416336	0.922596	-0.431548	-0.460116	0.6507	-0.350345	-0.294045	0.582875	-0.32584	-0.285133	0.366793	0.0548338	-0.421627	0.919231	-0.557121	-0.340072	0.658415	-0.38886	-0.218923	0.683435	-0.333147	-0.336653	0.177202	6.1e-09	-1.01658	4.9e-09	-1.02009
A0A0G2K4J8	RIMS-binding protein 2	Rimbp2	1	0.708654	0.708654	0.0496214	0.0499613	0.191764	-1.15717	0.751556	0.405616	-0.691375	0.254878	0.436497	-0.95319	0.506497	0.446693	-2.84018	0.0853284	-0.0853284	-3.14896	0.507373	-0.507373	-3.535	0.429322	-0.429322	-2.05431	0.422493	0.0444638	0.723268	3.35e-06	2.4768	1.69e-05	2.09878
A0A0G2K4M8	Acyl-CoA thioesterase 3	Acot3	3	0.86728	0.0162852	0.100184	0.86728	0.0162508	0.632738	-0.0826883	0.0826883	0.672425	0.0408699	-0.0408699	0.535093	-0.0976778	0.0976778	0.933594	0.15381	-0.15381	0.788829	0.151849	-0.151849	0.596022	0.132864	-0.132864	0.693117	0.0498379	-0.0498379	0.133525	5.6e-08	-0.643279	7.56e-09	-0.742955
A0A0G2K4P1	Sestrin 1	Sesn1	3	0.632792	0.0564813	0.254636	0.632792	0.0560916	1.22317	0.0644332	-0.0644332	2.59042	0.0609664	-0.0609664	1.41305	0.130575	-0.130575	1.34153	0.562793	-0.562793	1.37624	-0.000634869	0.000634869	1.05334	0.314319	-0.314319	1.49963	0.188742	-0.188742	0.340348	8.77e-07	-1.31088	3.35e-08	-1.68837
A0A0G2K4P5	NF-kappa-B-activating protein	Nkap	2	0.623874	0.0579337	0.623874	0.259556	0.0586362	1.06505	-0.379866	-0.00596124	0.488081	-0.277662	-0.322403	0.827728	-0.345619	-0.175585	0.46037	-0.301002	-0.0167306	0.486187	-0.26965	-0.079228	0.40091	-0.252027	-0.368895	0.621387	-0.304304	-0.161467	0.177775	2.1e-08	-0.925691	1.49e-07	-0.782854
A0A0G2K4R9	EGF domain-specific O-linked N-acetylglucosamine transferase	Eogt	4	0.5739	0.318636	0.0537917	0.0536719	0.5739	-0.053534	0.124271	0.027107	-0.288205	0.137978	0.33968	-0.417734	0.158452	0.233459	-0.744727	0.475088	0.072951	-0.452181	0.205962	0.222536	-0.347479	-0.18719	0.449966	-0.383977	0.152427	0.224283	0.196295	3.42e-05	0.536404	8.66e-06	0.60826
A0A0G2K4S4	DEAD-box helicase 51	Ddx51	2	0.760575	0.0277746	0.760575	0.183705	0.0279452	0.806638	-0.409365	-0.498085	0.497568	-0.319707	-0.177862	0.549368	-0.442139	-0.201342	0.390418	-0.239497	-0.260615	0.164331	0.130047	-0.099383	0.112886	-0.105846	-0.00703993	0.420202	-0.231085	-0.207388	0.210006	9.63e-06	-0.651286	1.26e-05	-0.627589
A0A0G2K4T5	Structural maintenance of chromosomes 5	Smc5	2	0.777436	0.0260644	0.777436	0.170272	0.0262282	0.569435	-0.238835	-0.371924	0.414075	-0.263512	-0.093968	0.382142	-0.188119	-0.161036	0.54158	-0.228703	-0.30927	0.31295	-0.319856	0.00690627	0.175051	-0.050526	-0.214963	0.399205	-0.214925	-0.190709	0.134713	1.12e-07	-0.614131	1.59e-07	-0.589915
A0A0G2K4T7	General transcription factor II-I	Gtf2i	2	0.59399	0.0411641	0.59399	0.323503	0.0413429	0.84363	-0.384638	-0.485487	0.644414	-0.365863	-0.227558	0.651155	-0.327348	-0.334945	0.647326	-0.206507	-0.398201	0.553352	-0.307649	-0.179107	0.73636	-0.389065	-0.367866	0.679373	-0.330178	-0.332194	0.109118	2.1e-11	-1.00955	1.44e-11	-1.01157
A0A0G2K4U6	Interleukin enhancer-binding factor 3	Ilf3	2	0.817045	0.0218578	0.817045	0.139095	0.0220022	1.25978	-0.633082	-0.577359	0.770473	-0.413109	-0.302722	0.763155	-0.481467	-0.315209	0.76485	-0.345527	-0.330448	0.617785	-0.313119	-0.293114	0.651084	-0.273403	-0.305504	0.804522	-0.409951	-0.354059	0.167031	3.06e-10	-1.21447	4.45e-10	-1.15858
A0A0G2K4X2	KRI1 homolog	Kri1	2	0.696006	0.0435797	0.696006	0.216389	0.0440254	0.401095	-0.160622	-0.252373	0.410191	-0.472651	-0.106592	0.367854	-0.163925	-0.331571	0.340233	-0.115297	-0.0801535	0.503174	-0.31555	-0.260944	0.539708	-0.269264	0.014922	0.427043	-0.249552	-0.169452	0.125915	1.41e-08	-0.676594	5.99e-08	-0.596495
A0A0G2K4X5	Zinc fingers and homeoboxes protein 3	Zhx3	3	0.830186	0.0205059	0.12884	0.830186	0.0204679	0.818963	-0.27189	-0.463608	0.652375	-0.268716	-0.422038	0.926705	-0.328463	-0.532371	0.713193	-0.2417	-0.371262	0.674835	-0.12188	-0.491795	0.697768	-0.309499	-0.154398	0.747306	-0.257025	-0.405912	0.118387	5.24e-11	-1.00433	7.9e-12	-1.15322
A0A0G2K4X8	S-phase kinase-associated protein 1	Skp1	2	0.684176	0.0347997	0.684176	0.246037	0.0349875	0.177994	-0.0496085	-0.110243	0.230167	-0.201274	-0.0367213	0.516868	-0.220455	-0.258255	0.40322	-0.14668	-0.174551	0.476624	-0.271624	-0.204387	0.658302	-0.265236	-0.295922	0.410529	-0.19248	-0.180013	0.134318	1.37e-07	-0.603009	1.52e-07	-0.590543
A0A0G2K4Y6	HAUS augmin-like complex, subunit 6	Haus6	2	0.790029	0.0247544	0.790029	0.160304	0.0249126	0.461077	-0.231903	-0.229174	0.253905	-0.333852	0.0799469	0.660233	-0.46783	-0.192402	0.608181	-0.193027	-0.346918	0.434553	-0.12966	-0.298395	0.481552	-0.123861	-0.310947	0.48325	-0.246689	-0.216315	0.147957	4.18e-08	-0.729939	6.14e-08	-0.699565
A0A0G2K4Y7	Unconventional myosin-Va	Myo5a	1	0.802094	0.802094	0.0290974	0.0292073	0.139601	-1.00603	0.482356	0.496045	-0.488846	0.397986	0.103204	-0.409323	0.217025	0.181567	-0.600682	0.197453	0.390087	-0.142868	-0.0170111	0.119766	-0.614059	0.47005	0.13293	-0.543635	0.29131	0.237266	0.213463	7.3e-07	0.834945	1.39e-06	0.780902
A0A0G2K502	Malic enzyme	Me2	4	0.85246	0.10054	0.0235701	0.0234305	0.85246	-0.591799	0.301713	0.340162	-0.558437	0.0585086	0.452705	-0.506789	0.188319	0.377204	-0.940697	0.337009	0.541735	-0.755881	0.0676392	0.742662	-0.504207	0.287188	0.223438	-0.642968	0.206729	0.446318	0.161486	1.83e-08	0.849698	6.42e-10	1.08929
A0A0G2K536	Paraplegin (EC 3.4.24.-)	Spg7	1	0.935606	0.935606	0.00992618	0.00997231	0.0444952	-0.8904	0.4479	0.430811	-0.504208	0.436767	0.0674409	-0.557317	0.33053	0.269946	-0.63013	0.139203	0.342694	-0.5493	0.175456	0.259377	-0.58959	0.500863	0.140537	-0.620157	0.338453	0.251801	0.145218	9.96e-10	0.958611	2.86e-09	0.871958
A0A0G2K556	BRCA1-A complex subunit RAP80	Uimc1	4	0.662236	0.21824	0.0600129	0.0595105	0.662236	-0.215729	-0.0221341	0.0221341	0.247197	-0.287513	0.0403158	0.461637	-0.445064	-0.0165731	-1.81142	0.124159	-0.124159	-2.52092	-0.440194	0.440194	-2.16119	-0.215431	0.215431	-1.00007	-0.214363	0.0962238	0.721348	0.0100394	0.785708	0.00224284	1.09629
A0A0G2K5A0	Exosome component 8	Exosc8	2	0.685394	0.0346981	0.685394	0.245022	0.0348858	0.739053	-0.307126	-0.452655	0.468701	-0.334721	-0.161589	0.726387	-0.421437	-0.16835	0.632965	-0.39189	-0.178944	0.501411	-0.109697	-0.330619	0.396868	-0.183212	-0.34671	0.577564	-0.291347	-0.273144	0.135257	1.43e-09	-0.868912	1.54e-09	-0.850709
A0A0G2K5A7	Histone-lysine N-methyltransferase (EC 2.1.1.43)	Setdb1	2	0.746208	0.0291901	0.746208	0.195237	0.0293656	0.808565	-0.380787	-0.451693	0.740011	-0.375456	-0.350771	0.82278	-0.374662	-0.364405	0.560481	-0.12955	-0.422639	0.602331	-0.421265	-0.196298	0.627684	-0.430722	-0.115375	0.693642	-0.352074	-0.316864	0.127487	7.55e-11	-1.04572	8.8e-11	-1.01051
A0A0G2K5C8	Stromal interaction molecule 1 (Stromal interaction molecule 1 (Predicted), isoform CRA_b)	Stim1	1	0.56512	0.56512	0.0839843	0.0848737	0.266022	-0.362097	0.241795	0.0684758	-0.657799	0.301849	0.310197	-0.443614	0.277731	0.195975	-0.418928	0.429994	-0.0117003	-0.751155	0.253657	0.370114	-0.0958787	0.335279	-0.2394	-0.454912	0.306718	0.11561	0.187452	4.63e-07	0.76163	1.04e-05	0.570522
A0A0G2K5D5	Rho GTPase-activating protein 26	Arhgap26	4	0.574445	0.26173	0.0823596	0.0814645	0.574445	-0.607283	0.389377	0.379807	-0.386388	0.063367	0.152219	-0.383803	-0.142144	0.442415	-0.544036	0.356894	0.187143	-0.392873	-0.064721	0.457594	-0.342676	-0.142779	0.485455	-0.442843	0.0766656	0.350772	0.173066	1.35e-05	0.519509	9.01e-08	0.793615
A0A0G2K5D7	Sperm antigen with calponin homology and coiled-coil domains 1	Specc1	4	0.609606	0.245639	0.0727301	0.0720255	0.609606	-0.449857	0.263913	0.279236	-0.369243	-0.191807	0.509236	-0.644363	0.183095	0.471266	-0.691679	0.339885	0.29173	-0.470487	0.104576	0.380909	-0.432468	0.046124	0.573244	-0.509683	0.124298	0.417604	0.151318	3.21e-07	0.633981	2.18e-09	0.927286
A0A0G2K5E4	DnaJ heat shock protein family (Hsp40) member A3 (RCG49803, isoform CRA_a)	Dnaja3	1	0.616537	0.616537	0.0701643	0.0707833	0.242515	-0.665679	0.387838	0.289519	-0.399969	0.307908	0.0476503	-0.386294	0.227716	0.108168	-0.347996	0.256826	0.173616	-0.230283	0.0573871	0.132028	-0.23452	0.287772	-0.00455147	-0.377457	0.254241	0.124405	0.133518	7.03e-08	0.631698	1.01e-06	0.501862
A0A0G2K5F1	ADP-ribose glycohydrolase MACROD1 (LRP16 protein)	Macrod1	4	0.470006	0.413285	0.0583774	0.0583314	0.470006	-1.01101	0.416639	0.571626	-0.730305	0.339874	0.381788	-0.585824	0.219403	0.355654	-0.919827	0.373171	0.52862	-0.275346	0.102797	0.297486	-0.423971	0.381261	0.173989	-0.657714	0.305524	0.38486	0.193464	3.72e-08	0.963238	1.16e-08	1.04257
A0A0G2K5I7	Lysine demethylase 4A	Kdm4a	3	0.487006	0.0451092	0.422687	0.487006	0.0451971	0.631751	-0.22567	-0.406081	0.441766	-0.228736	-0.239247	0.863981	-0.199057	-0.664924	0.676447	-0.432569	-0.605581	0.837331	-0.478582	-0.358749	0.684905	-0.399397	-0.0297227	0.689364	-0.327335	-0.384051	0.175423	5.35e-09	-1.0167	2.22e-09	-1.07341
A0A0G2K5I8	Zinc finger protein 62	Zfp62	2	0.549003	0.0433548	0.549003	0.364125	0.0435177	0.234241	-0.0926573	-0.141584	0.255363	0.0323728	-0.27094	0.579212	-0.224881	-0.304463	1.07276	-0.512583	-0.376171	1.00055	-0.461845	-0.286315	0.928517	-0.634723	-0.603848	0.678441	-0.315719	-0.330554	0.26547	1.21e-06	-0.99416	8.86e-07	-1.00899
A0A0G2K5K1	Anoctamin	Ano8	1	0.691282	0.691282	0.0428283	0.0429496	0.22294	-1.37669	-0.159589	0.159589	-0.0875015	0.073661	0.0138404	0.167749	-0.202816	0.0350668	-0.654203	0.157379	-0.157379	-1.00635	-0.134165	0.134165	-1.42265	0.305141	-0.305141	-0.729942	0.00660187	-0.0199765	0.3872	0.000660195	0.736544	0.000749675	0.709965
A0A0G2K5K7	Inositol polyphosphate-5-phosphatase K	Inpp5k	4	0.897932	0.0701766	0.0159898	0.0159012	0.897932	-0.796467	0.16645	-0.16645	-1.30968	-0.368228	0.368228	-0.309069	-0.491172	0.491172	-0.0383645	0.172675	-0.172675	-1.09381	0.227016	-0.227016	-1.82056	-0.335412	0.335412	-0.89466	-0.104779	0.104779	0.43245	0.000864676	0.789882	0.000134801	0.999439
A0A0G2K5L1	FAT atypical cadherin 1	Fat1	1	0.503437	0.503437	0.0574287	0.0574603	0.381674	-2.27522	1.05432	1.2209	-1.13314	0.61494	0.518201	-1.6621	0.966811	0.695292	-1.86337	1.34762	0.515754	-0.784824	0.317373	0.467451	-1.38554	-0.676312	0.676312	-1.51737	0.604124	0.682319	0.50493	3.1e-07	2.12149	1.7e-07	2.19969
A0A0G2K5L2	RCG47744, isoform CRA_c (Solute carrier family 25 member 22)	LOC100911440	1	0.643471	0.643471	0.0477977	0.0479091	0.260823	-2.34574	1.18135	1.25135	-1.49923	0.992467	0.508667	-1.67278	0.778407	0.855998	-2.02863	0.841175	1.09612	-0.882833	0.457548	0.476575	-1.90789	1.07833	0.818552	-1.72285	0.888212	0.834543	0.349989	2.25e-10	2.61106	2.32e-10	2.55739
A0A0G2K5M1	Sp3 transcription factor	Sp3	2	0.847225	0.019962	0.847225	0.112688	0.0201258	1.15545	-0.465647	-0.679744	0.469384	-0.392575	-0.112362	0.652791	-0.320048	-0.287069	0.343265	-0.193571	-0.363454	0.306784	-0.25215	-0.121089	0.637352	-0.531006	-0.141665	0.594171	-0.359166	-0.28423	0.223094	2.52e-07	-0.953337	5.87e-07	-0.878401
A0A0G2K5M6	Proline-rich 12	Prr12	3	0.708582	0.0416354	0.208358	0.708582	0.041424	0.471678	-0.1489	-0.285475	0.672247	-0.240242	-0.432004	0.564668	-0.228904	-0.361224	0.629288	-0.326303	-0.310221	0.483948	-0.127752	-0.363449	0.670584	-0.21541	-0.657832	0.582069	-0.214585	-0.401701	0.114407	5.15e-10	-0.796654	3.36e-11	-0.98377
A0A0G2K5P9	Propionyl-CoA carboxylase alpha chain, mitochondrial	Pcca	1	0.902228	0.902228	0.0148812	0.0149467	0.0679443	-1.0312	0.597756	0.433448	-0.943319	0.562004	0.381316	-0.891925	0.517453	0.354931	-0.788698	0.386229	0.449383	-0.960995	0.432623	0.530606	-0.684338	0.510077	0.164685	-0.883413	0.501024	0.385728	0.121984	2.4e-12	1.38444	3.93e-12	1.26914
A0A0G2K5R0	Phospholipase (EC 3.1.4.4)	Pld1	4	0.763964	0.157821	0.0392401	0.0389744	0.763964	-0.4307	0.250661	0.204012	-0.549994	0.0542789	0.415067	-0.616211	0.170683	0.456744	-0.68063	0.460531	0.346169	-1.17379	0.182866	0.990926	-0.825193	0.19733	0.690196	-0.712753	0.219392	0.517186	0.226242	3.91e-07	0.932145	1.03e-08	1.22994
A0A0G2K5T9	WAS protein family, member 2	Wasf2	4	0.738236	0.173792	0.0441426	0.0438295	0.738236	-0.973399	0.45051	0.515272	-0.939338	-0.0429018	0.982951	-1.09911	0.359084	0.823772	-1.29357	0.681248	0.601949	-0.950314	0.147218	0.865325	-0.60184	0.164189	0.515788	-0.976262	0.293224	0.717509	0.221063	6.04e-09	1.26949	1.33e-10	1.69377
A0A0G2K5U0	Fanconi anemia group D2 protein homolog	Fancd2	3	0.769321	0.0270008	0.176714	0.769321	0.0269638	1.26013	-0.496025	-0.764101	0.784171	-0.269561	-0.51461	1.18713	-0.4977	-0.689431	0.314909	-0.00892785	-0.586546	0.72531	-0.227637	-0.308054	0.475455	-0.559936	-0.122247	0.791183	-0.343298	-0.497498	0.271549	3.31e-07	-1.13448	5.86e-08	-1.28868
A0A0G2K613	Uncharacterized protein		3	0.83138	0.0222982	0.1241	0.83138	0.0222212	1.07877	-0.373467	-0.788187	1.15704	-0.249589	-0.782206	1.74734	-0.782154	-0.895513	1.22181	-0.510598	-0.723467	1.50126	-0.387886	-1.14806	1.53599	-0.617305	-0.706776	1.3737	-0.486833	-0.840702	0.203842	2.44e-11	-1.86053	2.42e-12	-2.2144
A0A0G2K618	LARGE xylosyl- and glucuronyltransferase 1	Large1	1	0.862321	0.862321	0.0206978	0.0207842	0.096197	-2.25432	-0.0327952	0.0327952	-2.93587	0.0784988	-0.0784988	-2.63758	0.352201	-0.352201	-2.67564	0.0386182	-0.0386182	-2.52092	0.123218	-0.123218	-2.29243	0.0495856	-0.0495856	-2.55279	0.101554	-0.101554	0.181083	2.38e-13	2.65435	2.14e-13	2.45124
A0A0G2K654	Histone cluster 1 H1 family member c (RCG45246)	Hist1h1c	2	0.893874	0.0136109	0.893874	0.0787971	0.0137176	0.200234	-0.235313	-0.00319803	1.08131	0.0717238	-1.32925	0.966055	-0.773977	-0.287988	0.165493	-0.274774	0.539991	0.450456	-0.302101	-0.450347	0.85082	-0.637769	-0.202576	0.619061	-0.358702	-0.288894	0.427358	0.000165561	-0.977763	0.000264388	-0.907956
A0A0G2K657	Opioid-binding protein/cell adhesion molecule	Opcml	1	0.566937	0.566937	0.0541114	0.0541878	0.324764	-1.06223	0.567386	0.563268	-0.517874	0.37216	0.202153	-0.596219	0.366273	0.211654	-0.93264	-0.600707	0.600707	-0.523958	0.047975	-0.047975	-0.374136	0.36626	-0.36626	-0.667843	0.186558	0.193925	0.336265	6.73e-05	0.854401	5.48e-05	0.861768
A0A0G2K675	Alpha-ketoglutarate-dependent dioxygenase FTO	Fto	2	0.517991	0.0444197	0.517991	0.393022	0.0445676	1.00488	-0.502036	-0.496565	0.725484	-0.322828	-0.408598	0.799479	-0.409108	-0.409892	0.859668	-0.429324	-0.447408	0.722807	-0.270512	-0.501758	0.831677	-0.508914	-0.358728	0.823999	-0.40712	-0.437158	0.103662	1.35e-12	-1.23112	7.13e-13	-1.26116
A0A0G2K677	Spectrin beta chain	Sptbn4	1	0.502368	0.502368	0.0574673	0.057498	0.382666	-0.717391	0.374725	0.364469	-0.325534	0.033325	0.154195	-0.416988	0.0104315	0.420704	-0.309499	0.159704	0.155212	-0.0399983	0.0839258	0.00287139	-0.600678	0.407106	0.101764	-0.401681	0.178203	0.199869	0.190016	1.13e-05	0.579884	6.89e-06	0.60155
A0A0G2K679	General transcription factor IIIC subunit 2	Gtf3c2	2	0.618253	0.0396925	0.618253	0.302177	0.0398769	0.736169	-0.322014	-0.434822	0.597146	-0.357578	-0.0917662	0.707543	-0.357845	-0.399652	0.511858	-0.177254	-0.311085	0.438412	-0.100817	-0.317362	0.496035	-0.377505	-0.114815	0.581194	-0.282169	-0.27825	0.133849	1.36e-09	-0.863363	1.19e-09	-0.859444
A0A0G2K695	Myoferlin	Myof	1	0.71845	0.71845	0.0476615	0.0479808	0.185908	-0.720034	0.527887	0.166672	-0.825253	0.502981	0.322272	-0.917804	0.659969	0.283663	-0.672912	0.622206	0.0484711	-1.12939	0.302069	0.886237	-0.98546	0.682142	0.3208	-0.875142	0.549542	0.338019	0.204395	5.07e-10	1.42468	3.29e-09	1.21316
A0A0G2K6E3	Myosin IG	Myo1g	1	0.612535	0.612535	0.0506176	0.0507177	0.28613	-3.45943	0.122982	-0.122982	-3.70454	-0.338772	0.338772	-3.89896	0.306129	-0.306129	-0.861151	0.492611	0.36854	-0.9456	0.428487	0.517113	-1.1669	0.548762	0.618134	-2.33943	0.260033	0.235575	0.83733	9.53e-06	2.59946	9.35e-06	2.57501
A0A0G2K6I4	ENAH, actin regulator	Enah	3	0.541776	0.0802412	0.298621	0.541776	0.0793624	0.553759	-0.180153	-0.365044	0.33224	-0.00769882	-0.324542	0.655596	-0.24742	-0.509098	0.643331	-0.231886	-0.46039	0.573241	-0.0593927	-0.352744	0.586914	-0.095934	-0.555928	0.557513	-0.137081	-0.427958	0.11531	3.27e-09	-0.694594	3.62e-11	-0.985471
A0A0G2K6J5	Myosin light polypeptide 6 (RCG42490, isoform CRA_g)	Myl6	1	0.816361	0.816361	0.0296074	0.0297723	0.124259	-0.149784	0.35361	-0.206954	-0.651905	0.541207	0.110698	-0.593133	0.337496	0.279328	-0.887132	0.44566	0.405639	-0.803623	0.249178	0.665768	-0.285224	0.145168	0.181335	-0.5618	0.345386	0.239302	0.240805	1.13e-06	0.907187	4.04e-06	0.801102
A0A0G2K6J6	Uncharacterized protein		3	0.601317	0.0408218	0.317023	0.601317	0.0408383	1.0042	-0.394171	-0.610032	0.693111	-0.389764	-0.303348	0.951103	-0.645126	-0.305977	0.338947	0.0122196	-0.351167	0.300362	-0.0478418	-0.25252	0.373107	-0.123784	-0.249323	0.610139	-0.264745	-0.345394	0.237041	1.44e-06	-0.874883	4.44e-07	-0.955533
A0A0G2K6M7	Spalt-like transcription factor 2	Sall2	3	0.505208	0.0447771	0.405162	0.505208	0.0448528	0.819703	-0.335518	-0.484185	0.476364	-0.358502	-0.134178	0.646112	-0.489048	-0.351799	1.09229	-0.769446	-0.524532	1.16327	-0.411478	-0.891396	0.854102	-0.327851	-0.784337	0.841973	-0.448641	-0.528404	0.230949	8.51e-09	-1.29061	3.3e-09	-1.37038
A0A0G2K6M8	DEP domain-containing 5	Depdc5	4	0.447542	0.43529	0.0585973	0.0585707	0.447542	-0.214362	0.0504762	0.163886	-0.180192	0.0829142	0.0310631	-0.184943	-0.0790162	0.209363	-1.70179	0.190334	-0.190334	-1.56399	-0.276564	0.276564	-1.99126	0.0538781	-0.0538781	-0.972757	0.00367043	0.0727773	0.482649	0.000430628	0.976428	0.000227504	1.04553
A0A0G2K6R8	EH domain-binding protein 1-like 1	Ehbp1l1	1	0.482049	0.482049	0.0580821	0.0580961	0.401773	-0.205612	0.34672	-0.141108	-0.536947	0.248199	0.366774	-0.402557	0.0622909	0.340266	-0.679507	0.542315	0.137193	-0.752176	-0.0332185	0.785394	-0.718796	0.405779	0.313017	-0.549266	0.262014	0.300256	0.2379	3.51e-06	0.81128	1.83e-06	0.849522
A0A0G2K6S2	Ventricular zone-expressed PH domain-containing protein homolog 1	Veph1	3	0.673184	0.0481784	0.23074	0.673184	0.0478983	0.851634	-0.316338	-0.535295	1.32297	-0.352373	-0.970598	1.35432	-0.78653	-0.567788	1.84001	0.700015	-0.700015	2.1725	0.122923	-0.122923	2.10804	0.162926	-0.162926	1.60825	-0.0782295	-0.509924	0.431168	7.3e-07	-1.68648	3.77e-08	-2.11817
A0A0G2K6S9	Myosin-11	Myh11	1	0.832667	0.832667	0.0268084	0.0269541	0.11357	-2.95693	0.690947	-0.690947	-2.57679	0.305615	-0.305615	-2.95951	0.180895	-0.180895	-3.41549	0.542804	-0.542804	-2.28646	-0.0577326	0.0577326	-3.90339	-0.578095	0.578095	-3.01643	0.180739	-0.180739	0.466447	6.24e-10	3.19717	2.42e-09	2.83569
A0A0G2K6U1	Vesicle-fusing ATPase	Nsf	1	0.625851	0.625851	0.0494452	0.0495507	0.275154	-2.2924	1.08471	1.22755	-1.38674	0.983657	0.459975	-1.72342	0.917578	0.859709	-2.10705	0.9171	1.21989	-1.0317	0.370648	0.596791	-2.12353	1.2213	0.899786	-1.77747	0.915833	0.877282	0.35313	1.73e-10	2.6933	1.66e-10	2.65475
A0A0G2K6Z8	Pleckstrin homology domain-containing A7	Plekha7	3	0.384844	0.15463	0.310995	0.384844	0.149532	0.314439	0.00274488	-0.317184	0.346133	-0.0892772	-0.218546	0.538647	-0.0895399	-0.34946	0.384562	0.242143	-0.716908	-0.0266074	0.369352	-0.229435	0.548691	0.0441545	-0.719898	0.350977	0.0799296	-0.425238	0.204694	0.0047799	-0.271048	9.1e-07	-0.776216
A0A0G2K717	CCR4-NOT transcription complex, subunit 2	Cnot2	2	0.726002	0.0311108	0.726002	0.211595	0.0312919	0.502716	-0.0729663	-0.380163	0.431548	-0.137552	-0.353972	0.643926	-0.498958	-0.144968	0.340492	-0.22864	-0.152599	0.448728	-0.300089	-0.223729	0.960459	-0.58483	-0.41479	0.554645	-0.303839	-0.27837	0.183965	8.34e-08	-0.858484	1.05e-07	-0.833015
A0A0G2K719	DEAD-box helicase 3, X-linked	Ddx3x	2	0.659397	0.0367814	0.659397	0.266851	0.0369699	0.329616	-0.167599	-0.247207	0.277281	-0.0794083	-0.196986	0.625845	-0.456788	-0.199619	0.474482	-0.287905	-0.287507	-0.0099944	-0.0599198	-0.13019	0.658602	-0.332905	-0.267322	0.392639	-0.230754	-0.221472	0.172182	1.79e-06	-0.623393	1.86e-06	-0.614111
A0A0G2K735	Ubiquitin-like modifier-activating enzyme 7	Uba7	4	0.658057	0.248957	0.0465681	0.0464182	0.658057	-0.754088	0.316754	0.387882	-0.902233	0.113575	0.535554	-0.672633	0.108178	0.564455	-1.09282	0.753771	0.339049	-0.899486	0.143269	0.756217	-0.381831	0.220056	0.161775	-0.783848	0.275934	0.457489	0.224743	7.32e-08	1.05978	8.33e-09	1.24134
A0A0G2K737	Thioredoxin-like protein 1	Txnl1	3	0.730528	0.0378489	0.193952	0.730528	0.0376712	0.50458	-0.256361	-0.289581	0.343902	-0.150784	-0.122635	0.576584	-0.378437	-0.254523	0.588682	-0.157775	-0.397454	0.34732	0.00173893	-0.338213	0.450735	-0.0148909	-0.398861	0.468634	-0.159418	-0.300211	0.12835	4.63e-08	-0.628052	2.93e-09	-0.768845
A0A0G2K743	40S ribosomal protein S26	RGD1562415	2	0.784883	0.0252929	0.784883	0.16437	0.0254535	0.476939	-0.157416	-0.319523	0.487473	-0.0228394	-0.331972	0.245377	-0.34567	0.0229109	0.518872	-0.30637	-0.353978	0.0576792	0.0952856	-0.0634604	0.649014	-0.631407	-0.167465	0.405892	-0.228069	-0.202248	0.208169	1.16e-05	-0.633962	1.58e-05	-0.60814
A0A0G2K751	DnaJ homolog subfamily C member 8	Dnajc8	2	0.551735	0.0762406	0.551735	0.294612	0.0774123	0.827618	-0.461359	-0.329615	0.282844	-0.25561	-0.0421681	0.513568	-0.341947	-0.149616	0.305556	-0.150173	-0.193376	0.396746	-0.486017	-0.0740751	0.677103	-0.414554	-0.231698	0.500573	-0.35161	-0.170091	0.15945	1.51e-08	-0.852183	2.65e-07	-0.670664
A0A0G2K785	Glycerol kinase	Gk	1	0.615335	0.615335	0.0503764	0.0504777	0.283811	-1.2999	0.654263	0.689532	-0.488114	0.364688	0.189039	-0.733959	0.276968	0.436206	-0.697815	0.330469	0.475826	-0.33278	0.124688	0.158022	-0.817052	0.493923	0.227226	-0.728271	0.374167	0.362642	0.238896	9.63e-08	1.10244	9.44e-08	1.09091
A0A0G2K7B3	Heterogeneous nuclear ribonucleoproteins C1/C2-like	LOC100911576	4	0.722396	0.198801	0.0394778	0.0393254	0.722396	-1.0902	0.357245	-0.357245	-1.07573	0.29063	-0.29063	-1.123	0.232907	-0.232907	-0.767023	-0.103273	0.103273	-0.815862	-0.308178	0.308178	-0.527402	-0.952	0.952	-0.899869	-0.0804449	0.0804449	0.40106	0.000400747	0.819424	8.33e-05	0.980314
A0A0G2K7G2	ArfGAP with FG repeats 2	Agfg2	1	0.82694	0.82694	0.0277863	0.0279385	0.117335	-0.629099	0.354867	0.26291	-0.2076	0.21636	0.0640728	-0.382552	0.230731	0.134607	-0.467603	0.233561	0.234041	-0.330632	-0.113557	0.444189	-0.410152	0.535562	-0.12671	-0.404606	0.242921	0.168852	0.182609	2.28e-06	0.647527	7.51e-06	0.573458
A0A0G2K7G8	Suppressor of tumorigenicity 7 protein-like	St7l	1	0.685106	0.685106	0.0544828	0.0548778	0.205533	NA	NA	NA	-2.67807	-0.063496	0.063496	-3.0227	0.255976	-0.255976	-0.557507	0.521276	-0.521276	-0.631107	-0.131004	0.131004	-0.742234	0.0971126	-0.0971126	-1.52632	0.135973	-0.135973	0.669273	0.000240303	1.6623	0.000726976	1.39035
A0A0G2K7I4	RCSD domain containing 1 (Predicted), isoform CRA_a (RCSD domain-containing 1)	Rcsd1	4	0.626241	0.237359	0.0685161	0.0678843	0.626241	-0.714566	0.29516	0.297711	-0.401305	-0.227419	0.736892	-0.876045	0.301325	0.625908	-0.794952	0.253092	0.555981	-0.956768	0.333684	0.634177	-0.908793	0.17004	0.807333	-0.775405	0.187647	0.609667	0.193198	3.66e-08	0.963052	2.95e-10	1.38507
A0A0G2K7L4	Inositol-tetrakisphosphate 1-kinase	Itpk1	1	0.445076	0.445076	0.0585978	0.0585798	0.437747	-4.10579	0.295029	-0.295029	-5.28951	0.243475	-0.243475	NA	NA	NA	0.0902908	0.0639468	-0.154238	-0.275155	0.153217	0.121938	-2.48508	-1.04996	1.04996	-2.41305	-0.0588587	0.0958315	1.29638	0.00178375	2.35419	0.00111245	2.50888
A0A0G2K7M2	RAD23 homolog A, nucleotide excision repair protein	Rad23a	1	0.704285	0.704285	0.0413633	0.0414857	0.212866	-0.281942	0.433044	-0.0453681	-0.533268	0.0928973	0.44037	-0.54105	0.220471	0.320579	-0.581053	0.379087	0.251343	-0.418123	0.243434	0.159981	-0.39188	0.128258	0.200663	-0.457886	0.249532	0.221261	0.143528	4.23e-08	0.707418	6.07e-08	0.679147
A0A0G2K7M4	Apolipoprotein B receptor	Apobr	4	0.898304	0.0699283	0.0159278	0.0158397	0.898304	-2.02203	-0.112343	0.112343	-1.96758	-0.258868	0.258868	-2.51893	-0.209948	0.209948	-2.16453	-0.105403	0.105403	-0.0802338	-0.58845	0.668684	-2.89033	-0.0523487	0.0523487	-1.94061	-0.221227	0.234599	0.547187	8.41e-06	1.71938	5.26e-07	2.1752
A0A0G2K7M5	Transducin-like enhancer protein 4	Tle4	3	0.559697	0.0748335	0.291377	0.559697	0.0740922	0.455244	-0.0855804	-0.257752	-0.0804287	-0.178093	0.258522	0.271072	-0.288629	-0.0143743	0.799414	-0.192155	0.192155	0.930772	0.624129	-0.624129	0.498887	0.345053	-0.345053	0.47916	0.037454	-0.131772	0.334597	0.00484142	-0.441706	0.000771159	-0.610932
A0A0G2K7N5	Deleted.		4	0.642205	0.229068	0.0646488	0.0640785	0.642205	-0.361478	0.097914	0.263564	-0.252364	-0.0895475	0.294727	-0.602521	0.111828	0.491801	-0.778397	0.475742	0.431836	-0.71391	0.0293695	0.498838	-0.68246	0.128283	0.50403	-0.565188	0.125598	0.414133	0.174004	6.12e-07	0.690786	6.52e-09	0.979321
A0A0G2K7N7	Uncharacterized protein		3	0.845468	0.0203015	0.113996	0.845468	0.020234	0.888204	-0.361884	-0.52632	0.619265	-0.463369	-0.14829	0.681922	-0.253781	-0.341732	0.501563	0.0218444	-0.246491	0.169132	0.0533616	-0.255319	0.43758	-0.0141514	-0.306088	0.549611	-0.169663	-0.30404	0.198194	1.75e-06	-0.719274	1.97e-07	-0.853651
A0A0G2K7N8	Bromodomain PHD finger transcription factor	Bptf	2	0.681392	0.0350302	0.681392	0.248359	0.0352182	0.310622	-0.193358	-0.212637	0.431805	-0.294284	-0.183781	0.333542	-0.157067	-0.220502	0.486935	-0.24035	-0.200871	0.419512	-0.169972	-0.172015	0.385292	-0.191996	-0.18478	0.394618	-0.207838	-0.195764	0.0789067	1.7e-10	-0.602456	1.75e-10	-0.590382
A0A0G2K7P2	PHD finger protein 14	Phf14	3	0.74002	0.0298959	0.200222	0.74002	0.0298628	0.979378	-0.363881	-0.516733	0.743294	-0.351117	-0.430868	0.770621	-0.362336	-0.539558	0.612543	-0.158908	-0.385162	0.29613	-0.266012	-0.128508	0.544838	-0.147355	-0.372488	0.657801	-0.274935	-0.395553	0.168893	9.93e-09	-0.932736	1.73e-09	-1.05335
A0A0G2K7P9	Neural cell adhesion molecule 2	Ncam2	1	0.777148	0.777148	0.03655	0.0367675	0.149534	-0.515962	0.436836	0.0791257	-0.433105	0.116719	0.316385	-0.305301	0.325882	-0.0205806	-0.263305	0.0942444	-0.0942444	-0.786385	0.125935	-0.125935	-0.826768	-0.216176	0.216176	-0.521804	0.14724	0.0618212	0.208482	6.76e-06	0.669044	2.4e-05	0.583625
A0A0G2K7S2	Integrator complex subunit 6	Ints6	2	0.73887	0.0298973	0.73887	0.201158	0.030075	0.92519	-0.522222	-0.37143	0.514189	-0.252633	-0.232088	0.468766	-0.422749	-0.0655938	0.552921	-0.0765853	-0.381976	0.408102	-0.0771254	-0.00721911	0.378426	0.0226895	-0.122771	0.541266	-0.221438	-0.196846	0.189033	5.04e-07	-0.762703	6.46e-07	-0.738112
A0A0G2K7W4	Mitogen-activated protein kinase kinase kinase kinase 4	Map4k4	2	0.477842	0.10188	0.477842	0.3162	0.104078	1.60438	-1.82088	0.216493	0.534244	-0.36692	-0.167324	0.625634	-0.352012	-0.273622	0.710493	-0.0991803	0.0991803	0.417148	0.223539	-0.223539	0.120995	0.0148215	-0.0148215	0.668817	-0.400105	-0.0606056	0.488074	0.00023515	-1.06892	0.00244284	-0.729422
A0A0G2K7W5	Activator of HSP90 ATPase homolog 2	Ahsa2	3	0.584498	0.041761	0.331954	0.584498	0.0417868	0.33539	-0.0797266	-0.296761	0.58934	-0.000189717	-0.58915	0.874816	-0.639927	-0.234889	0.577368	-0.239804	-0.337564	0.373589	-0.614686	-0.45953	0.601803	-0.336566	-0.451366	0.558718	-0.318483	-0.394877	0.199399	1.76e-07	-0.877201	5.3e-08	-0.953594
A0A0G2K7W6	Similar to 60S ribosomal protein L27a	RGD1562402	2	0.651503	0.037378	0.651503	0.273553	0.0375663	0.357931	-0.179794	-0.178137	0.552014	-0.188935	-0.376605	0.529966	-0.2142	-0.315766	0.566808	-0.369991	-0.229585	0.367296	-0.266197	-0.148123	0.704008	-0.379316	-0.289534	0.513004	-0.266405	-0.256292	0.116082	8.06e-10	-0.779409	8.04e-10	-0.769296
A0A0G2K7X2	Tnf receptor-associated factor 3	Traf3	4	0.699538	0.197008	0.051926	0.0515276	0.699538	-0.499615	0.288656	0.21124	-0.296678	0.174639	0.122039	-0.0785711	-0.0145096	0.0909685	-0.465626	0.361451	0.104175	-0.433982	-0.0572791	0.49985	-0.329824	-0.192211	0.495625	-0.350716	0.0934578	0.253983	0.186539	0.0001191	0.444174	5.35e-06	0.604699
A0A0G2K7Y2	Oxidation resistance protein 1	Oxr1	1	0.534391	0.534391	0.0560562	0.0561111	0.353442	-1.85195	0.903914	0.862716	-1.10547	0.635282	0.45019	-1.26833	0.566828	0.675518	-1.49454	0.620434	0.957998	-0.974407	0.244214	0.561513	-1.77256	0.994029	0.738379	-1.41121	0.660784	0.707719	0.265464	1.33e-10	2.07199	8.16e-11	2.11893
A0A0G2K831	O-acyl-ADP-ribose deacylase 1	Oard1	2	0.902164	0.0120977	0.902164	0.0735534	0.0121846	1.01687	-0.476434	-0.54044	0.587521	-0.304511	-0.28301	0.694705	-0.539438	-0.155267	0.482585	-0.268633	-0.309152	0.363066	-0.313633	-0.281924	0.367778	-0.204651	-0.211931	0.585422	-0.351217	-0.296954	0.176582	1.66e-08	-0.936638	3.05e-08	-0.882375
A0A0G2K865	Tumor protein D52	Tpd52	1	0.479473	0.479473	0.0581437	0.0581556	0.404228	-1.5168	0.756659	0.760141	-0.858961	0.514139	0.33975	-1.43048	0.625778	0.728774	-1.54321	0.640372	1.07386	-1.00668	0.360591	0.728681	-1.15989	0.577029	0.375306	-1.25267	0.579095	0.667751	0.23187	1.14e-10	1.83177	5.17e-11	1.92042
A0A0G2K872	Cell adhesion molecule 3	Cadm3	1	0.49813	0.49813	0.0576141	0.0576414	0.386614	-1.91782	1.10442	0.811637	-1.53932	0.641047	0.993872	-1.56011	0.646819	0.918515	-0.96609	0.318709	0.519412	-0.64072	0.377392	0.245389	-1.01364	0.479515	0.520295	-1.27295	0.59465	0.668187	0.338446	1e-08	1.8676	5.14e-09	1.94114
A0A0G2K889	Euchromatic histone lysine methyltransferase 1	Ehmt1	3	0.616179	0.0399131	0.303986	0.616179	0.039922	0.907748	-0.240168	-0.552257	0.764992	-0.253072	-0.473226	0.944101	-0.398664	-0.5152	0.733678	-0.258215	-0.430456	0.589259	-0.216225	-0.263955	0.495902	-0.393061	-0.122706	0.73928	-0.293234	-0.392967	0.150099	5.94e-10	-1.03251	1.6e-10	-1.13225
A0A0G2K8C5	Similar to Ubc6p homolog, isoform CRA_a (Ubiquitin-conjugating enzyme E2, J2)	Ube2j2	4	0.695743	0.219301	0.0425546	0.0424011	0.695743	-2.50007	-0.246809	0.246809	-2.43706	0.00525574	-0.00525574	-2.80339	-0.381717	0.381717	-1.6542	0.398273	-0.398273	-2.25587	0.13673	-0.13673	-2.82677	-1.14578	1.14578	-2.41289	-0.205674	0.205674	0.470078	7.72e-08	2.20722	7.44e-09	2.61857
A0A0G2K8H0	Caprin-1	Caprin1	2	0.737631	0.0300156	0.737631	0.202159	0.0301937	1.23674	-0.548034	-0.612185	0.821802	-0.349982	-0.548253	1.19903	-0.600021	-0.607598	0.97238	-0.385532	-0.496067	0.791778	-0.490426	-0.208303	0.95345	-0.670232	-0.283216	0.995863	-0.507371	-0.45927	0.163779	2.3e-11	-1.50323	2.3e-11	-1.45513
A0A0G2K8H1	Euchromatic histone lysine methyltransferase 2	Ehmt2	3	0.829432	0.022577	0.125492	0.829432	0.0224986	1.06534	-0.404162	-0.761994	0.704153	-0.25843	-0.441499	1.01433	-0.519378	-0.442292	0.942676	-0.311111	-0.571292	0.626272	-0.14389	-0.435018	0.850753	-0.173488	-0.495814	0.867253	-0.301743	-0.524652	0.152069	1.58e-10	-1.169	1.65e-11	-1.3919
A0A0G2K8H6	Pro-cathepsin H	Ctsh	4	0.495979	0.28834	0.108652	0.107028	0.495979	-0.510269	0.0846335	0.406317	-0.379583	-0.339635	0.654607	-0.892388	0.309329	0.583059	-0.858512	0.295289	0.7855	-1.01484	0.107234	1.0075	-0.451625	0.047451	0.732505	-0.684536	0.0840503	0.694915	0.227961	3.97e-06	0.768586	2.57e-09	1.37945
A0A0G2K8I0	SH3 domain-binding glutamic acid-rich-like protein	Sh3bgrl2	4	0.849563	0.102459	0.0240606	0.0239174	0.849563	-0.367262	0.021502	-0.021502	0.0284084	-0.214159	0.214159	0.191983	-0.258383	0.258383	-0.703135	0.35499	0.348145	-0.601245	0.361076	0.240169	-0.874102	0.400967	0.473134	-0.387559	0.110999	0.252081	0.297209	0.00146227	0.498557	0.000239552	0.63964
A0A0G2K8K0	Splicing factor proline and glutamine rich	Sfpq	2	0.69329	0.0440705	0.69329	0.218116	0.0445237	1.1695	-0.739717	-0.23652	0.788858	-0.457313	-0.33795	0.897676	-0.37814	-0.437685	0.891932	-0.411133	-0.333126	0.407617	-0.123656	-0.253315	0.817987	-0.610491	-0.202698	0.828928	-0.453408	-0.300216	0.190249	7.7e-10	-1.28234	3.3e-09	-1.12914
A0A0G2K8K1	Coiled-coil domain-containing 186	Ccdc186	3	0.720497	0.0317275	0.216077	0.720497	0.0316983	0.473145	0.0948347	-0.731969	0.28278	0.0558133	-0.296241	0.332367	-0.239217	-0.173723	0.406907	-0.0894906	-0.317416	0.349729	-0.350594	0.00086522	0.730939	-0.62774	-0.103199	0.429311	-0.192732	-0.270281	0.226357	3.23e-05	-0.622043	8.9e-06	-0.699592
A0A0G2K8K5	Selenoprotein H	Selenoh	2	0.778225	0.0300029	0.778225	0.161502	0.0302703	0.715568	-0.258814	-0.153403	0.739522	-0.182724	-0.334055	0.834926	-0.421585	-0.448621	0.985496	-0.399865	-0.585631	0.652199	-0.318726	-0.050455	0.931172	-0.796365	-0.134807	0.809814	-0.396346	-0.284495	0.185203	1.19e-09	-1.20616	3.49e-09	-1.09431
A0A0G2K8L6	Transcription factor E2-alpha	Tcf3	3	0.549507	0.043392	0.363662	0.549507	0.0434387	0.303203	-0.235078	-0.385181	0.63493	-0.154655	-0.561744	0.625995	-0.325155	-0.30084	0.687048	-0.511892	-0.39855	0.577342	-0.405193	-0.172149	0.349831	-0.202677	-0.397965	0.529725	-0.305775	-0.369405	0.146554	6.57e-09	-0.8355	2.15e-09	-0.89913
A0A0G2K8M7	TPD52-like 1	Tpd52l1	1	0.779181	0.779181	0.036182	0.0363965	0.148241	-0.512293	0.41778	0.188326	-0.636215	0.631687	0.0268135	-0.632027	0.374647	0.25738	-0.489453	0.556944	-0.0674908	-0.66119	-0.0431731	0.630424	-0.236663	-0.01073	0.244322	-0.527974	0.321193	0.213296	0.225889	1.16e-06	0.849166	4.69e-06	0.741269
A0A0G2K8P3	E3 ubiquitin-protein ligase (EC 2.3.2.26)	Nedd4	3	0.733289	0.0373852	0.192115	0.733289	0.0372114	0.913306	-0.345512	-0.555751	0.710843	-0.162189	-0.408443	0.950767	-0.327162	-0.623604	1.02768	-0.449355	-0.469084	0.628697	-0.242683	-0.604449	0.73428	-0.186292	-0.540796	0.827596	-0.285532	-0.533688	0.128435	4.13e-11	-1.11313	3.24e-12	-1.36128
A0A0G2K8Q7	U6 snRNA-associated Sm-like protein LSm2	Lsm2	2	0.848803	0.0183176	0.848803	0.114437	0.0184427	0.825245	-0.335367	-0.396775	0.429203	-0.37973	-0.0494723	0.424048	-0.152748	-0.211024	0.43168	-0.206337	-0.185863	0.675314	-0.287524	-0.370879	0.764026	-0.473113	-0.347463	0.591586	-0.305803	-0.260246	0.151403	4e-09	-0.897389	6.55e-09	-0.851832
A0A0G2K8Q8	Ubiquinol-cytochrome c reductase, complex III subunit X	Uqcr10	1	0.664362	0.664362	0.0589638	0.0594152	0.21726	-1.41435	0.502943	0.911406	-0.985488	0.59662	0.388868	-0.946077	0.564514	0.381563	-1.02045	1.00437	0.0160781	0.0652144	-0.13971	0.0744954	-1.29552	1.07233	0.223192	-0.932779	0.600179	0.3326	0.406312	1.11e-06	1.53296	8.2e-06	1.26538
A0A0G2K8V2	Vinculin	Vcl	1	0.539602	0.539602	0.0917414	0.0928194	0.275837	-0.482577	0.48745	-0.0303513	-0.950962	0.721806	0.176459	-0.706627	0.46004	0.266904	-0.580958	0.552486	0.107633	-0.711546	0.464814	0.356095	-0.507088	0.296081	0.168806	-0.656626	0.497113	0.174258	0.152299	1.87e-10	1.15374	9.83e-09	0.830884
A0A0G2K8V3	THO complex 2	Thoc2	2	0.532551	0.0439674	0.532551	0.379359	0.0441226	0.680824	-0.261722	-0.365535	0.513027	-0.414705	-0.0645811	0.669454	-0.305603	-0.296293	0.42576	-0.0325498	-0.392729	0.551785	-0.317563	-0.20721	0.396662	-0.23596	-0.337363	0.539585	-0.261351	-0.277285	0.130825	2.65e-09	-0.800936	1.7e-09	-0.81687
A0A0G2K8V6	THAP domain-containing 12	Thap12	4	0.480296	0.403403	0.0581779	0.0581232	0.480296	-2.51042	-0.00271166	0.00271166	-2.26961	0.098189	-0.098189	-2.61305	-0.254882	0.254882	0.620136	-0.03883	0.03883	0.375421	-0.108785	0.108785	0.238579	0.0484505	-0.0484505	-1.02649	-0.0430949	0.0430949	0.851644	0.00820147	0.983395	0.00538333	1.06959
A0A0G2K8W9	Spectrin beta chain	Sptbn1	1	0.511759	0.511759	0.101053	0.102399	0.284789	-0.510437	0.335761	0.146785	-0.593055	0.353295	0.233861	-0.35792	0.270389	0.0748757	-0.30637	0.358794	-0.0119022	-0.347083	0.241265	0.104213	-0.212837	0.251316	-0.0521631	-0.38795	0.301803	0.0826116	0.116576	4.08e-09	0.689754	4.38e-07	0.470562
A0A0G2K904	RCG56631, isoform CRA_d (SAFB-like, transcription modulator)	Sltm	2	0.932947	0.00844708	0.932947	0.0500958	0.00851054	0.807241	-0.326676	-0.525799	0.290676	-0.196811	-0.157696	0.62062	-0.283333	-0.341585	0.541132	-0.0588103	-0.518745	0.334656	-0.541588	0.0803757	0.823314	-0.634416	-0.225069	0.569606	-0.340272	-0.28142	0.217101	3.2e-07	-0.909879	6.17e-07	-0.851026
A0A0G2K919	LIM domain only 4	Lmo4	2	0.921899	0.00990797	0.921899	0.0582095	0.00998368	0.737659	-0.362111	-0.375548	0.427754	-0.35084	-0.0769135	0.683956	-0.546253	-0.137703	0.227924	0.0361885	-0.48189	0.422397	-0.100429	-0.321968	0.568465	-0.249649	0.133194	0.511359	-0.262182	-0.210138	0.202402	9.62e-07	-0.773542	1.87e-06	-0.721497
A0A0G2K929	Centrosomal protein 290	Cep290	1	0.4737	0.4737	0.0582681	0.0582751	0.409756	-1.05193	0.257663	-0.257663	-1.35091	-0.00721744	0.00721744	-1.66252	-0.241307	0.241307	0.209769	0.0737597	-0.0860542	0.0253126	0.135567	0.0119171	-0.234681	-0.139704	0.374384	-0.677493	0.0131269	0.0485182	0.448334	0.00233438	0.69062	0.00159485	0.726011
A0A0G2K931	Phosphoserine aminotransferase (EC 2.6.1.52)	Psat1	3	0.679792	0.035266	0.249693	0.679792	0.0352482	0.566969	-0.457937	-0.109033	0.808929	-0.551799	-0.240307	0.751658	-0.237262	-0.51301	1.02673	-0.403742	-0.590919	1.3869	-0.298033	-1.05893	1.26847	-0.446052	-0.820754	0.968275	-0.399137	-0.555492	0.268177	2.74e-08	-1.36741	5.78e-09	-1.52377
A0A0G2K946	SPARC/osteonectin, cwcv and kazal-like domains proteoglycan 2 (Sparc/osteonectin, cwcv and kazal-like domains proteoglycan 2 (Predicted))	Spock2	1	0.747958	0.747958	0.0419515	0.0422154	0.167875	-1.10578	0.578085	0.527691	-0.855061	0.447573	0.407488	-1.00209	0.923435	0.237096	-0.978321	0.53378	0.506636	-0.976607	0.587374	0.389233	-1.00505	0.725961	0.394552	-0.98715	0.632701	0.410449	0.130914	9.51e-13	1.61985	3.03e-12	1.3976
A0A0G2K954	SOSS complex subunit B1	Nabp2	2	0.814312	0.0221559	0.814312	0.14123	0.0223018	0.869036	-0.403695	-0.46534	0.682524	-0.355408	-0.327116	0.587782	-0.469524	-0.118258	0.779952	-0.313234	-0.466718	0.827876	-0.392172	-0.435704	1.01176	-0.611953	-0.399808	0.793155	-0.424331	-0.368824	0.136366	2.96e-11	-1.21749	3.74e-11	-1.16198
A0A0G2K9C0	Vasodilator-stimulated phosphoprotein	Vasp	4	0.716209	0.187138	0.0485061	0.0481468	0.716209	-0.28354	0.139223	0.115391	-0.402101	0.0770552	0.421055	-0.468041	0.0777076	0.390333	-0.894948	0.597158	0.311058	-0.431121	-0.182843	0.704765	-0.495984	0.13957	0.239131	-0.495956	0.141312	0.363622	0.214847	1.52e-05	0.637267	4.86e-07	0.859578
A0A0G2K9D6	SWI/SNF-related, matrix-associated, actin-dependent regulator of chromatin, subfamily c, member 1	Smarcc1	2	0.605513	0.0404892	0.605513	0.313327	0.0406709	0.968223	-0.400878	-0.509257	0.895454	-0.424834	-0.531496	1.111	-0.610176	-0.483175	0.642992	-0.365195	-0.254889	0.673848	-0.327756	-0.409002	0.74491	-0.485941	-0.418188	0.839404	-0.435797	-0.434334	0.139634	2.43e-11	-1.2752	1.72e-11	-1.27374
A0A0G2K9F2	Uncharacterized protein		2	0.618195	0.059204	0.618195	0.262667	0.0599335	0.852137	-0.46068	-0.432076	0.488681	-0.329322	-0.147495	0.491993	-0.359371	-0.105573	0.461016	-0.228476	-0.352314	0.331388	-0.222673	-0.108715	0.173484	-0.422056	-0.115034	0.46645	-0.337096	-0.210201	0.164937	4.88e-08	-0.803546	3.59e-07	-0.676651
A0A0G2K9F7	Zinc finger, MYND-type-containing 8	Zmynd8	2	0.605196	0.0405083	0.605196	0.313606	0.04069	0.923693	-0.490696	-0.432997	0.422188	-0.0386615	-0.383527	0.776642	-0.513	-0.263643	0.297946	-0.188961	-0.108985	0.31819	-0.0334992	-0.284691	0.287783	-0.250813	-0.0369695	0.504407	-0.252605	-0.251802	0.212422	2.15e-06	-0.757012	1.89e-06	-0.756209
A0A0G2K9G6	Stromal antigen 1	Stag1	2	0.592554	0.041245	0.592554	0.324777	0.0414235	0.604725	-0.230853	-0.254687	0.165117	-0.173614	-0.00781627	0.48872	-0.261723	-0.229219	0.360862	0.00666316	-0.328562	0.348394	-0.336159	-0.0627575	0.659427	-0.19417	-0.315948	0.437874	-0.198309	-0.199832	0.150265	2.82e-07	-0.636184	2.37e-07	-0.637706
A0A0G2K9H8	ADP-ribosylation factor 3	Arf3	4	0.891733	0.0750772	0.0166382	0.0165521	0.891733	-0.342223	0.126053	0.29154	-0.347895	0.50018	0.156535	-1.05377	0.491062	0.0574962	-0.643673	-0.104783	0.622691	-0.246374	-0.219156	0.386886	-0.187908	-0.0124499	0.166181	-0.470307	0.130151	0.280222	0.269246	0.000203727	0.600458	2.51e-05	0.750528
A0A0G2K9I6	Ceruloplasmin (Ceruloplasmin, isoform CRA_b)	Cp	1	0.688059	0.688059	0.0538607	0.0542483	0.203832	-0.550688	0.394055	0.163457	-0.729845	0.45064	0.267348	-0.476663	0.370959	0.0707716	-0.390577	0.370936	-0.0249841	-0.343272	0.106847	0.352934	-0.441415	0.283204	0.351153	-0.488743	0.32944	0.19678	0.143372	6.49e-09	0.818184	5.31e-08	0.685523
A0A0G2K9J1	Heterogeneous nuclear ribonucleoprotein Q	Syncrip	1	0.718164	0.718164	0.0477183	0.0480381	0.18608	-1.77138	0.21488	-0.21488	-1.58907	0.0204426	-0.0204426	-1.64171	-0.00403756	0.00403756	-0.871992	-0.251805	0.251805	-0.708383	0.399281	-0.399281	-0.632181	0.200269	-0.200269	-1.20245	0.096505	-0.096505	0.33065	6.94e-07	1.29896	3.81e-06	1.10595
A0A0G2K9J2	V-type proton ATPase subunit H	Atp6v1h	1	0.65353	0.65353	0.0468104	0.0469247	0.252735	-1.66556	0.820631	0.836467	-0.959647	0.664673	0.426972	-0.924129	0.512682	0.507741	-1.46636	0.664868	0.928504	-0.727923	0.346758	0.29983	-1.37855	0.842549	0.589359	-1.18703	0.642027	0.598145	0.263018	5.22e-10	1.82905	5.92e-10	1.78517
A0A0G2K9L9	Uncharacterized protein		2	0.592266	0.0653379	0.592266	0.276187	0.0662085	0.710513	-0.570718	-0.0113459	0.535469	-0.254037	-0.201354	0.685886	-0.436039	-0.268287	0.442168	-0.27947	-0.220573	0.463799	-0.164097	-0.147899	0.0250564	-0.0904548	-0.123957	0.477148	-0.299136	-0.162236	0.181169	2.44e-07	-0.776284	2.09e-06	-0.639384
A0A0G2K9Q1	Golgi phosphoprotein 3-like	Golph3l	2	0.831659	0.0202456	0.831659	0.127713	0.0203815	1.19508	-0.334903	-0.584983	0.571822	-0.325944	-0.182595	1.11771	-0.735423	-0.354625	1.02627	-0.288622	-0.737649	1.04141	-0.787344	-0.254068	NA	NA	NA	0.990459	-0.494447	-0.422784	0.229117	1.92e-08	-1.48491	2.88e-08	-1.41324
A0A0G2K9Q3	N-alpha-acetyltransferase 25, NatB auxiliary subunit	Naa25	2	0.655213	0.0513276	0.655213	0.241558	0.0519017	0.832292	-0.293896	-0.537536	0.448652	-0.373358	-0.0661549	0.696627	-0.522032	-0.182375	0.233079	-0.193883	0.0518458	0.282025	-0.143119	-0.270045	0.351341	-0.219513	-0.114375	0.474003	-0.290967	-0.18644	0.194365	6.79e-07	-0.76497	3.2e-06	-0.660443
A0A0G2K9Q6	Calcium-transporting ATPase (EC 3.6.3.8)	Atp2b3	1	0.671897	0.671897	0.0573129	0.0577429	0.213048	-1.46594	0.939234	0.558713	-1.13817	0.832603	0.395729	-1.37987	0.777108	0.552634	-1.20135	0.641799	0.639018	-1.39451	0.864886	0.521664	-0.820752	0.823476	0.118645	-1.23343	0.813184	0.464401	0.181443	2.47e-12	2.04662	1.28e-11	1.69783
A0A0G2K9Q8	Ubiquitin protein ligase E3 component n-recognin 7 (putative)	Ubr7	3	0.637823	0.0384645	0.285249	0.637823	0.0384632	0.480917	-0.326792	-0.174749	0.836934	-0.329999	-0.506935	0.81245	-0.458879	-0.42178	0.929638	-0.371616	-0.558022	1.20627	-0.479742	-0.806613	1.21212	-0.464314	-0.776686	0.913055	-0.405224	-0.540797	0.206723	1.57e-09	-1.31828	3.73e-10	-1.45385
A0A0G2K9V6	Threonine--tRNA ligase, cytoplasmic (Threonyl-tRNA synthetase, isoform CRA_a)	Tars	2	0.691181	0.0444537	0.691181	0.219453	0.0449129	0.593334	-0.316064	-0.27727	0.22669	-0.270914	-0.0197456	0.589919	-0.411104	-0.184191	0.500816	-0.227116	-0.173691	0.53985	-0.171529	-0.317126	0.540464	-0.319175	-0.177572	0.498512	-0.285984	-0.191599	0.120534	1.2e-09	-0.784496	5.26e-09	-0.690111
A0A0G2K9Y9	Zinc finger protein 326	Zfp326	2	0.484122	0.0451295	0.484122	0.42549	0.0452581	0.874331	-0.410151	-0.446945	0.565688	-0.267154	-0.349413	1.01896	-0.388659	-0.515367	0.949413	-0.401711	-0.181846	0.500584	-0.254193	-0.309425	1.03678	-0.374237	-0.541078	0.824293	-0.349351	-0.390679	0.162322	3.27e-10	-1.17364	1.75e-10	-1.21497
A0A0G2KA27	MAP kinase-activating death domain protein	Madd	1	0.925265	0.925265	0.0116164	0.0116723	0.0514466	-1.302	0.672236	0.654603	-0.705101	0.536006	0.199171	-0.783091	0.457778	0.307533	-0.709261	0.400672	0.408252	-0.452937	0.266511	0.171959	-1.06348	0.586171	0.422913	-0.835979	0.486563	0.360738	0.211213	1.99e-09	1.32254	6e-09	1.19672
A0A0G2KA43	Nuclear respiratory factor 1 (Nuclear respiratory factor 1 (Predicted), isoform CRA_b)	Nrf1	2	0.428917	0.124441	0.428917	0.318616	0.128027	0.487239	-0.173332	-0.368465	0.0559669	-0.15829	0.102323	0.492617	-0.338017	-0.113099	0.368882	-0.510325	0.0379869	0.475751	-0.605668	0.0707898	0.55392	-0.507002	0.0130122	0.405729	-0.382106	-0.0429087	0.179982	1.88e-07	-0.787835	7.04e-05	-0.448638
A0A0G2KA68	Zinc finger protein 646	Zfp646	2	0.593228	0.0412071	0.593228	0.324179	0.0413858	1.12221	-0.367863	-0.607984	0.503155	-0.275769	-0.227386	1.23085	-0.708614	-0.0260753	1.11381	-0.00760515	-1.1062	0.682552	-0.284114	-0.398438	0.580613	-0.643069	0.0624566	0.872197	-0.381172	-0.383938	0.323245	8.1e-07	-1.25337	6.82e-07	-1.25614
A0A0G2KA69	Replication stress response regulator SDE2	Sde2	2	0.501211	0.0448325	0.501211	0.408986	0.0449712	0.698355	-0.206026	-0.330441	0.622873	-0.246829	-0.266994	0.758038	-0.582619	-0.321913	1.00867	-0.369111	-0.288346	0.906933	-0.459647	-0.540114	1.01168	-0.383945	-0.715842	0.834426	-0.374696	-0.410608	0.162459	2.32e-10	-1.20912	1.33e-10	-1.24503
A0A0G2KA88	Suppressor of glucose, autophagy-associated 1	Soga1	2	0.447404	0.115315	0.447404	0.319006	0.118275	0.574444	-0.309773	-0.299229	0.418659	-0.543609	0.191216	0.388938	-0.218072	-0.136861	0.117163	-0.032065	-0.0692609	0.296015	-0.354151	0.167125	0.375944	-0.229834	-0.0648594	0.36186	-0.281251	-0.0353115	0.169342	1.03e-06	-0.643111	0.000119047	-0.397172
A0A0G2KAA1	Uncharacterized protein		2	0.754905	0.0336368	0.754905	0.177512	0.033947	0.534927	-0.358029	-0.176898	0.33133	-0.224489	-0.158739	0.351453	-0.174033	-0.282027	1.03159	-0.245656	-0.719886	0.240644	-0.0908716	-0.0956136	0.199071	-0.457218	0.301832	0.44817	-0.258383	-0.188555	0.258483	3.41e-05	-0.706553	7.8e-05	-0.636725
A0A0G2KAA3	NADH:ubiquinone oxidoreductase subunit A3	Ndufa3	1	0.882609	0.882609	0.0184907	0.0185846	0.0803157	-1.23111	0.646243	0.656043	-0.889318	0.350626	0.302308	-0.807262	0.377895	0.429366	-0.409625	0.187063	0.202755	-0.911094	0.666279	0.0487241	-0.993028	0.670576	0.422006	-0.873573	0.483114	0.343534	0.222017	2.71e-09	1.35669	9.2e-09	1.21711
A0A0G2KAD4	Protein LBH	Lbh	1	0.874167	0.874167	0.0189891	0.0190697	0.087774	-1.61255	0.155683	-0.155683	-2.05004	0.190939	-0.190939	-1.39182	-0.0534787	0.0534787	-0.565489	-0.099618	0.099618	-0.208727	0.419754	-0.419754	0.200948	-0.383107	0.383107	-0.937946	0.0383621	-0.0383621	0.517373	0.000696284	0.976309	0.00104701	0.899584
A0A0G2KAE2	Tumor suppressor candidate 3	Tusc3	3	0.621965	0.0588942	0.260673	0.621965	0.0584674	0.768629	-0.38892	-0.411705	0.640948	-0.0610925	-0.464871	0.851471	-0.273959	-0.595467	0.440075	-0.144392	-0.349345	0.455621	-0.0570652	-0.398555	0.67597	-0.227115	-0.420435	0.638786	-0.192091	-0.440063	0.136941	2.98e-09	-0.830876	9.5e-11	-1.07885
A0A0G2KAE6	Mitoguardin 2 (Similar to CG12125-PA (Predicted), isoform CRA_a)	Miga2	1	0.579048	0.579048	0.0800222	0.080826	0.260104	-0.289507	0.00379438	-0.00379438	-0.366674	0.154678	-0.154678	-0.517036	0.25093	-0.25093	-2.0878	0.0946362	-0.0946362	-2.485	0.0607281	-0.0607281	-2.66238	0.566124	-0.566124	-1.4014	0.188482	-0.188482	0.621918	6.37e-05	1.58988	0.000494224	1.21292
A0A0G2KAI2	PHD finger protein 2	Phf2	2	0.628381	0.0390227	0.628381	0.293388	0.0392087	0.675633	-0.403034	-0.291847	0.555553	-0.1324	-0.385898	0.683691	-0.324739	-0.302179	0.58834	-0.192821	-0.412682	0.527303	-0.372606	-0.14675	0.527898	-0.320324	-0.168522	0.59307	-0.290988	-0.284646	0.110243	9.81e-11	-0.884057	8.37e-11	-0.877716
A0A0G2KAJ3	MYC-associated zinc finger protein	Maz	2	0.53521	0.0438756	0.53521	0.376882	0.0440321	NA	NA	NA	0.715837	-0.268192	-0.331218	1.09846	-0.601484	-0.530732	0.716214	-0.478787	-0.169387	0.64009	-0.225184	-0.523804	0.637371	-0.246284	-0.372186	0.761595	-0.363986	-0.385465	0.170199	1.53e-08	-1.12558	1.06e-08	-1.14706
A0A0G2KAK2	Erythrocyte membrane protein band 4.1	Epb41	1	0.658789	0.658789	0.0462814	0.0463971	0.248532	-1.25833	0.728924	0.529403	-0.151093	-0.344351	0.344351	-1.5628	0.579588	0.98321	-0.842126	0.516158	0.325967	-0.58292	0.354251	0.228669	-0.610199	0.690604	-0.0804042	-0.834577	0.420862	0.388533	0.397377	7.94e-06	1.25544	9.26e-06	1.22311
A0A0G2KAM3	Pyruvate dehydrogenase E1 component subunit beta, mitochondrial	Pdhb	1	0.570819	0.570819	0.0538475	0.0539262	0.321407	-2.10484	1.03919	1.05557	-1.3169	0.883308	0.377117	-1.30675	0.674033	0.687983	-1.67519	0.58842	1.13769	-0.927664	0.386292	0.503225	-1.43629	0.796183	0.697947	-1.46127	0.727904	0.743256	0.299353	2.87e-10	2.18918	2.11e-10	2.20453
A0A0G2KAM4	Fascin	Fscn1	1	0.504703	0.504703	0.103572	0.104998	0.286727	-2.37197	0.0512425	-0.0512425	-1.26961	0.365202	-0.365202	-1.97505	-0.323238	0.323238	-1.0095	-0.383957	0.383957	-0.718774	1.31178	-1.31178	-0.730552	0.566918	-0.566918	-1.34591	0.264657	-0.264657	0.604364	4.34e-05	1.61056	0.0008768	1.08125
A0A0G2KAM8	DDB1 and CUL4-associated factor 1	Dcaf1	3	0.619641	0.0396912	0.300969	0.619641	0.0396984	0.575078	-0.30338	-0.319305	0.552562	-0.233075	-0.330021	0.727409	-0.196751	-0.527302	0.903349	-0.31527	-0.546317	0.56351	-0.291648	-0.269426	0.579939	-0.308057	-0.197521	0.650308	-0.274697	-0.364982	0.126667	2.9e-10	-0.925005	7.72e-11	-1.01529
A0A0G2KAN1	Collagen, type I, alpha 2	NEWGENE_621351	1	0.44159	0.44159	0.0586044	0.0585833	0.441223	-0.972652	1.02995	-0.0572942	-1.94609	1.00009	0.946006	-2.24847	1.19322	1.05525	-2.46195	1.54936	1.61366	-1.32189	-0.109016	1.85269	-1.79986	0.858723	1.21057	-1.79182	0.920388	1.10348	0.554056	4.61e-08	2.71221	1.73e-08	2.8953
A0A0G2KAN5	ERH, mRNA-splicing and mitosis factor	Erh	3	0.667093	0.0362851	0.26035	0.667093	0.0362717	0.84444	-0.209097	-0.60247	1.08416	-0.365285	-0.610728	0.73735	-0.242346	-0.462455	0.125633	-0.242429	0.00369213	0.682112	-0.130515	-0.551597	0.422766	-0.542607	-0.133245	0.649411	-0.288713	-0.3928	0.248454	1.1e-06	-0.938124	2.73e-07	-1.04221
A0A0G2KAT3	Replication protein A subunit	Rpa1	3	0.520317	0.0443945	0.390829	0.520317	0.04446	1.37412	-0.603836	-0.661402	1.2234	-0.487583	-0.672882	1.26601	-0.590744	-0.627318	0.95115	-0.528691	-0.423397	1.16536	-0.355762	-0.829462	1.17352	-0.560764	-0.599197	1.19226	-0.52123	-0.63561	0.130525	4.83e-13	-1.71349	1.71e-13	-1.82787
A0A0G2KAT5	Focal adhesion kinase 1	Ptk2	3	0.654463	0.0519004	0.242062	0.654463	0.0515745	0.765972	-0.158286	-0.607687	0.205151	-0.167492	-0.0376587	1.09142	-0.693041	-0.398384	0.591274	-0.306246	-0.285028	0.241581	0.0225532	-0.264134	-0.00756039	0.373074	-0.365514	0.481307	-0.154906	-0.326401	0.311539	0.000402169	-0.636213	4.94e-05	-0.807708
A0A0G2KAX0	Proteasome activator subunit 4	Psme4	3	0.573547	0.0709361	0.285233	0.573547	0.0702837	0.304201	-0.15301	-0.253101	0.566198	-0.191488	-0.489874	0.259124	-0.391164	-0.0973289	0.593701	-0.0328094	-0.647108	0.534593	-0.054061	-0.494346	0.225701	-0.0787258	-0.137169	0.41392	-0.15021	-0.353154	0.176728	7.16e-06	-0.564129	1.78e-07	-0.767074
A0A0G2KAX2	Similar to hypothetical protein FLJ10925	RGD1305455	1	0.778674	0.778674	0.0362737	0.0364889	0.148564	-1.0662	0.538767	0.524759	-0.311629	0.289295	-0.0637894	-0.625321	0.377616	0.247705	-1.36238	0.310425	-0.310425	-1.02342	0.119584	-0.119584	-1.16905	-0.235952	0.235952	-0.926333	0.233289	0.0857695	0.305098	1.02e-06	1.15962	4.17e-06	1.0121
A0A0G2KAZ7	Heterogeneous nuclear ribonucleoprotein D-like	Hnrnpdl	3	0.623128	0.0394639	0.297939	0.623128	0.0394694	1.24734	-0.610287	-0.405408	1.19353	-0.378587	-0.764987	1.44099	-0.7408	-0.681049	1.19958	-0.568883	-0.802886	0.832631	-0.247589	-0.769079	0.939809	-0.454141	-0.548703	1.14231	-0.500048	-0.662019	0.183492	2.93e-11	-1.64236	7.12e-12	-1.80433
A0A0G2KB10	SET domain-containing 2	Setd2	2	0.786052	0.025171	0.786052	0.163446	0.0253311	0.747902	-0.389836	-0.488697	0.574803	-0.3524	-0.269062	0.714123	-0.392167	-0.337384	0.615865	-0.216568	-0.427148	0.636347	-0.40884	-0.108885	0.67542	-0.329	-0.209863	0.660743	-0.348135	-0.30684	0.111185	2.58e-11	-1.00888	2.9e-11	-0.967583
A0A0G2KB56	Glutamine fructose-6-phosphate transaminase 1, isoform CRA_a (Glutamine--fructose-6-phosphate aminotransferase [isomerizing] 1)	Gfpt1	2	0.410308	0.134392	0.410308	0.316522	0.138778	0.740932	-0.384554	-0.356378	0.367713	-0.501233	0.0616377	0.382427	-0.510328	0.204342	0.219218	-0.026616	-0.171214	0.191734	-0.408867	0.122628	0.261274	-0.331593	0.0834293	0.36055	-0.360532	-0.009259	0.193278	1.27e-06	-0.721081	0.000564392	-0.369809
A0A0G2KB60	Ribosomal protein S6 kinase C1	Rps6kc1	4	0.605679	0.291697	0.0513793	0.0512446	0.605679	0.1137	-0.0826651	-0.143653	0.0849275	-0.279066	0.380863	0.291013	-0.163292	0.0915689	-2.95082	-0.321092	0.321092	-2.77189	-0.137557	0.137557	-3.61866	0.280008	-0.280008	-1.47529	-0.117277	0.0845699	0.987266	0.00404515	1.35801	0.00182475	1.55986
A0A0G2KB73	Replication timing regulatory factor 1	Rif1	3	0.547825	0.0434589	0.36521	0.547825	0.0435067	1.11339	-0.56699	-0.501308	0.793162	-0.334122	-0.491029	0.823502	-0.402935	-0.471593	0.513154	-0.169514	-0.335004	0.490596	-0.148211	-0.400458	0.431473	-0.301239	-0.184026	0.694213	-0.320502	-0.397236	0.186731	1.22e-08	-1.01472	4.01e-09	-1.09145
A0A0G2KB92	Serine/threonine-protein kinase DCLK1	Dclk1	3	0.497446	0.0449362	0.4126	0.497446	0.0450171	0.577518	-0.186613	-0.392901	0.676582	-0.178283	-0.713826	0.890043	-0.289083	-0.600959	1.39108	-0.696614	-0.598052	0.779802	-0.250431	-0.554922	0.764221	-0.864939	-0.0523049	0.84654	-0.410994	-0.485494	0.260637	5.51e-08	-1.25753	2.3e-08	-1.33203
A0A0G2KBA5	Purkinje cell protein 4-like 1	Pcp4l1	1	0.780059	0.780059	0.0320289	0.0321446	0.155768	-2.0872	1.20514	0.882067	-1.76013	0.992699	0.767427	-1.59222	1.03291	0.559305	-1.12932	0.554902	0.574415	-0.985538	0.536376	0.449161	-1.27664	0.50173	0.774914	-1.47184	0.803959	0.667881	0.296786	1.62e-10	2.2758	2.76e-10	2.13972
A0A0G2KBB9	Ankyrin 2	Ank2	1	0.935894	0.935894	0.00990582	0.00995232	0.0442479	-0.0486444	0.0912176	-0.0425732	-0.261827	0.0913562	0.170471	-0.249189	0.193593	0.0555955	-2.75556	0.133809	-0.133809	-2.94001	0.0841386	-0.0841386	NA	NA	NA	-1.25105	0.118823	-0.00689097	0.77097	0.00200277	1.36987	0.00289497	1.24416
A0A0G2KBC1	Centrosomal protein POC5	Poc5	1	0.871985	0.871985	0.0202318	0.0203359	0.0874468	-1.80281	0.153682	-0.153682	-2.05004	-0.102849	0.102849	-1.78501	-0.122739	0.122739	-0.0421775	0.100932	-0.0587547	-0.0437066	0.17394	-0.161936	-0.049138	0.0685199	-0.213591	-0.962146	0.0452479	-0.060396	0.551115	0.00086087	1.00739	0.00150541	0.90175
A0A0G2KBC7	ATP-dependent 6-phosphofructokinase (ATP-PFK) (Phosphofructokinase) (EC 2.7.1.11) (Phosphohexokinase)	Pfkm	1	0.89009	0.89009	0.0172725	0.0173594	0.075278	-0.646554	0.286314	0.360239	-0.475235	0.2739	0.107897	-0.298044	0.1034	0.230361	-0.350749	0.150459	0.0760215	0.0121347	0.093662	0.0889563	-0.523262	0.422418	0.0999765	-0.380285	0.221692	0.160575	0.165366	1.68e-06	0.601977	4.87e-06	0.54086
A0A0G2QC04	Plastin 1	Pls1	1	0.703932	0.703932	0.0414037	0.041526	0.213138	-0.932097	0.239113	0.695346	-0.768233	0.143805	0.620914	-1.05124	0.428011	0.528501	-0.635297	0.415153	0.220144	-1.08774	0.774791	0.312948	-1.20599	0.963787	0.242206	-0.946767	0.49411	0.436677	0.239193	3.27e-09	1.44088	4.6e-09	1.38344
A0A0G2QC09	E1A binding protein p300, isoform CRA_b	Ep300	4	0.771517	0.161893	0.0333665	0.0332235	0.771517	-0.9534	0.280845	-0.280845	-1.17403	-0.123643	0.123643	-1.23392	-0.0728728	0.0728728	-0.164527	-0.0691659	0.0691659	-0.533099	-0.409915	0.409915	-0.527402	-0.0472588	0.0472588	-0.764396	-0.0736685	0.0736685	0.287026	0.000108882	0.690728	1.59e-05	0.838064
A0A0G2QC17	Protein phosphatase 2C, magnesium dependent, catalytic subunit, isoform CRA_a ([Pyruvate dehydrogenase [acetyl-transferring]]-phosphatase 1, mitochondrial)	Pdp1	1	0.568621	0.568621	0.0829714	0.0838383	0.26457	-0.690465	0.40767	0.272525	-0.319799	0.283848	0.0946955	-0.10037	0.179487	0.067431	-0.311181	0.192229	0.19066	-0.237176	0.0958182	0.0270354	-0.764567	0.640184	0.102485	-0.403926	0.299873	0.125805	0.193163	1.67e-06	0.703799	2.93e-05	0.529732
A0A0G2QC27	Nucleolar protein 6	Nol6	3	0.585382	0.0677802	0.279644	0.585382	0.0671938	0.623002	-0.160052	-0.497145	0.503803	-0.243421	-0.38832	0.682401	-0.284795	-0.408833	0.532322	-0.0520749	-0.493377	0.21666	-0.0332948	-0.183366	0.184967	-0.11094	-0.154769	0.457193	-0.14743	-0.354302	0.160928	1.17e-06	-0.604622	2.72e-08	-0.811494
A0A0G2QC34	MLLT3, super elongation complex subunit	Mllt3	2	0.51251	0.0887574	0.51251	0.308365	0.0903679	0.961292	-0.827085	-0.134207	0.390508	-0.202807	-0.1877	0.860762	-0.522994	-0.337768	0.609771	-0.0454435	-0.383586	0.230755	-0.218907	0.00856581	-0.0098286	-0.281819	0.27743	0.50721	-0.349843	-0.126211	0.288153	1.48e-05	-0.857053	0.000203074	-0.633421
A0A0G2QC38	Serine and arginine-rich-splicing factor 11 (Similar to splicing factor p54, isoform CRA_c)	Srsf11	2	0.894705	0.0129845	0.894705	0.0792335	0.0130771	0.711119	-0.374056	-0.350521	0.558931	-0.321642	-0.154888	0.587002	-0.348327	-0.238676	0.293524	-0.215426	-0.0714223	0.534967	-0.144983	-0.311638	0.668138	-0.340101	-0.327004	0.558947	-0.290756	-0.242358	0.126429	7.97e-10	-0.849703	1.4e-09	-0.801305
A0A0G2QC40	Makorin ring finger protein 1 (RCG28025, isoform CRA_a)	Mkrn1	2	0.817143	0.0218472	0.817143	0.139019	0.0219915	1.66985	-0.0252773	0.0252773	1.57674	-0.0555746	0.0555746	1.67691	0.0952364	-0.0952364	0.226525	0.0108344	-0.23736	0.135587	-0.202305	0.0667182	0.472594	-0.385767	-0.0868263	0.959702	-0.0938089	-0.0453087	0.422624	7.99e-05	-1.05351	0.00010583	-1.00501
A0A0G2QC52	RAB, member of RAS oncogene family-like 2	Rabl2	3	0.592859	0.0413062	0.324508	0.592859	0.0413273	0.725605	-0.315653	-0.409952	0.576086	-0.20969	-0.366396	0.607909	-0.22515	-0.382759	0.395525	-0.344612	-0.0509134	0.353481	-0.18057	-0.172911	0.177606	0.040057	-0.217663	0.472702	-0.205936	-0.266766	0.163047	3.47e-07	-0.678638	1.03e-07	-0.739468
A0A0G2QC59	RCG45649, isoform CRA_a (SPOUT domain-containing methyltransferase 1)	Spout1	2	0.695178	0.0437289	0.695178	0.216916	0.0441769	0.617201	-0.371828	-0.316149	0.464023	-0.339681	-0.221745	0.386266	-0.253707	-0.181443	0.611073	-0.103392	-0.412462	0.613082	-0.432184	-0.145921	0.741172	-0.564991	-0.135308	0.572136	-0.344297	-0.235505	0.138121	9.3e-10	-0.916433	4e-09	-0.807641
A0A0H2UH97	Anaphase-promoting complex subunit 5 (Anaphase-promoting complex subunit 5 (Predicted))	Anapc5	3	0.599344	0.0642438	0.272687	0.599344	0.0637255	0.556357	-0.253653	-0.290871	0.527065	-0.233539	-0.26106	0.691939	-0.290803	-0.368061	0.293953	-0.147686	-0.286678	0.204912	0.00477506	-0.197384	0.140473	0.196375	-0.336836	0.40245	-0.120755	-0.290148	0.170174	1.05e-05	-0.523205	3.96e-07	-0.692598
A0A0H2UHA7	Solute carrier family 15 (H+/peptide transporter), member 2, isoform CRA_a (Solute carrier family 15 member 2)	Slc15a2	3	0.479317	0.103136	0.316081	0.479317	0.101466	0.427532	-0.131193	-0.296338	-0.0434063	-0.10489	0.0209824	0.171326	-0.0493943	-0.259705	0.583041	-0.025471	-0.444245	0.136167	-0.0149823	-0.224554	0.615806	-0.0696561	-0.613715	0.315078	-0.0659311	-0.302929	0.194961	0.000548181	-0.381009	6.79e-06	-0.618007
A0A0H2UHB3	Carbonic anhydrase 4	Car4	1	0.583687	0.583687	0.0787412	0.0795188	0.258053	-1.55864	0.980291	0.578349	-1.19391	1.01001	0.291359	-1.61309	0.907317	0.709924	-1.45709	1.10464	0.114656	-0.921214	0.566202	0.5301	-0.993742	0.861032	0.140144	-1.28961	0.904915	0.394089	0.237044	2.1e-11	2.19453	3.31e-10	1.6837
A0A0H2UHE1	Succinate--CoA ligase [ADP/GDP-forming] subunit alpha, mitochondrial (EC 6.2.1.4) (EC 6.2.1.5) (Succinyl-CoA synthetase subunit alpha) (SCS-alpha)	Suclg1	1	0.822679	0.822679	0.0262858	0.0263888	0.124646	-1.55908	0.740162	0.800109	-0.743139	0.727343	0.059027	-1.06169	0.642386	0.416928	-1.15024	0.466961	0.89132	-1.12289	0.444274	0.459961	-1.19146	0.747232	0.409585	-1.13808	0.62806	0.506155	0.234258	1.99e-10	1.76614	3.83e-10	1.64424
A0A0H2UHG0	Tyrosine--tRNA ligase (EC 6.1.1.1) (Tyrosyl-tRNA synthetase)	Yars	2	0.693986	0.0339715	0.693986	0.237884	0.0341584	0.401744	-0.200004	-0.258086	0.446662	-0.244083	-0.144136	0.388689	-0.235157	-0.155975	0.429071	-0.147118	-0.25588	0.555299	-0.250085	-0.213271	0.524187	-0.287317	-0.242437	0.457609	-0.227294	-0.211631	0.0827666	6.85e-11	-0.684903	6.88e-11	-0.669239
A0A0H2UHG5	Replication initiator 1	Repin1	4	0.647477	0.226261	0.0634063	0.0628548	0.647477	-0.669355	-0.00147676	0.00147676	-0.967579	-0.119906	0.119906	-0.494464	-0.100846	0.100846	-0.73067	-0.197408	0.197408	-0.711838	-0.192752	0.192752	-0.422654	-0.069532	0.069532	-0.666093	-0.113653	0.113653	0.133824	3.82e-07	0.55244	4.19e-09	0.779746
A0A0H2UHJ1	Protein S100-A9	S100a9	1	0.784686	0.784686	0.0314204	0.0315351	0.152359	-0.108288	0.0740162	0.034272	-0.637692	0.120566	0.517125	-1.29644	0.307099	0.989341	-1.12137	1.2157	-0.0943302	-1.54428	0.971168	0.573107	-1.35419	0.627969	0.726224	-1.01038	0.552754	0.457623	0.44425	2.48e-06	1.56313	4.35e-06	1.468
A0A0H2UHJ4	Integrator complex subunit 12	Ints12	2	0.677233	0.0353711	0.677233	0.251836	0.0355594	0.909316	-0.407242	-0.502074	0.671884	-0.391681	-0.387256	0.59792	-0.453163	-0.215653	0.60103	-0.251689	-0.355745	0.328864	-0.319464	-0.0378429	0.577504	-0.245142	-0.459965	0.61442	-0.34473	-0.326422	0.156801	2.67e-09	-0.95915	2.88e-09	-0.940842
A0A0H2UHJ5	Zinc finger RNA-binding protein	Zfr	2	0.930646	0.00868292	0.930646	0.0519241	0.00874718	0.711044	-0.350609	-0.383923	0.406627	-0.227875	-0.160254	0.594413	-0.378168	-0.218623	0.589868	-0.365191	-0.276488	0.345204	-0.205845	-0.149055	0.516658	-0.258245	-0.288689	0.527302	-0.297656	-0.246172	0.114649	3.45e-10	-0.824958	6.41e-10	-0.773474
A0A0H2UHK0	Swi5-dependent recombination DNA repair protein 1 homolog	Sfr1	2	0.697992	0.0432229	0.697992	0.215121	0.0436632	1.26501	-0.608881	-0.654186	0.737663	-0.421572	-0.316091	0.928108	-0.448018	-0.407368	0.752512	-0.375518	-0.26871	0.712302	-0.650203	-0.284166	1.06377	-0.767279	-0.314121	0.909893	-0.545245	-0.374107	0.175223	6.6e-11	-1.45514	2.25e-10	-1.284
A0A0H2UHK1	Complement C1q subcomponent subunit C (Complement component 1, q subcomponent, gamma polypeptide)	C1qc	4	0.692663	0.221694	0.0428981	0.0427447	0.692663	-1.12043	0.523122	0.597306	-0.139348	-0.215157	0.354505	-1.16915	0.583236	0.585912	-0.972878	0.295168	0.67771	-0.937803	0.288939	0.648864	-0.746064	0.421074	0.32499	-0.847611	0.316064	0.531548	0.272958	2.59e-07	1.16367	2.65e-08	1.37916
A0A0H2UHL1	Fatty acyl-CoA reductase (EC 1.2.1.84)	Far1	3	0.762611	0.0276784	0.182068	0.762611	0.0276421	0.42376	-0.285838	-0.282647	0.681068	-0.31258	-0.244084	0.442818	-0.305086	-0.19875	0.209077	-0.198769	-0.316562	0.437934	-0.137751	-0.296581	0.0930086	-0.0446632	-0.42636	0.381277	-0.214115	-0.294164	0.145445	4.24e-07	-0.595392	7.7e-08	-0.675441
A0A0H2UHP0	CCCTC-binding factor, isoform CRA_a (Transcriptional repressor CTCF)	Ctcf	2	0.638721	0.0547228	0.638721	0.251195	0.0553606	0.620071	-0.310047	-0.344548	0.332915	-0.267303	-0.0523587	0.56449	-0.298368	-0.359081	0.582146	-0.303407	-0.263688	0.255574	-0.276827	0.00109787	0.57128	-0.349322	-0.0983247	0.487746	-0.300879	-0.18615	0.134057	4.41e-09	-0.788625	2.83e-08	-0.673896
A0A0H2UHP1	Retinal dehydrogenase 1	Aldh1a1	1	0.423801	0.423801	0.138069	0.141046	0.297084	-1.13415	0.889158	0.363692	-1.04114	0.913641	0.126091	-0.576026	0.922618	-0.102243	-1.15012	1.28794	-0.137819	-0.969018	1.18457	-0.235459	-1.46186	1.38015	0.0483508	-1.05539	1.09635	0.0104354	0.233185	2.17e-11	2.15173	9.34e-08	1.06582
A0A0H2UHP4	Cullin-7 (RCG64568)	Cul7	3	0.814902	0.0246779	0.135832	0.814902	0.0245888	0.917371	-0.290277	-0.61413	0.72499	-0.320179	-0.404811	0.735459	-0.393469	-0.417339	0.369995	-0.11258	-0.264759	0.565657	-0.159038	-0.406619	0.402524	-0.153189	-0.321596	0.619333	-0.238122	-0.404875	0.156685	1.12e-08	-0.857455	9.52e-10	-1.02421
A0A0H2UHQ9	Synaptopodin	Synpo	1	0.521823	0.521823	0.0975761	0.098816	0.281785	-0.581213	0.41075	0.170463	-0.868447	0.744058	0.124388	-0.546153	0.458881	0.0872713	-0.5889	0.538035	0.0401013	-0.918832	0.695019	0.205039	-0.657072	0.257643	0.274381	-0.693436	0.517398	0.150274	0.151211	9.89e-11	1.21083	7.28e-09	0.84371
A0A0H2UHS4	Zinc finger protein neuro-d4	Dpf1	4	0.645155	0.227502	0.0639516	0.0633919	0.645155	-0.466965	-0.301703	0.301703	0.05506	-0.481528	0.426468	0.721196	-0.194365	-0.526831	-0.51245	-0.149936	0.149936	-1.57025	-0.151021	0.151021	-1.87097	0.331786	-0.331786	-0.607396	-0.157794	0.0284184	0.578681	0.0243945	0.449602	0.00878077	0.635815
A0A0H2UHS5	Biorientation of chromosomes in cell division protein 1 (Hypothetical LOC287173)	Bod1	3	0.568636	0.042556	0.346216	0.568636	0.042591	0.896091	-0.289468	-0.386018	1.26041	-0.389606	-0.870805	0.917725	-0.431358	-0.664422	0.640899	-0.563086	-0.0132962	0.573726	-0.334374	-0.33004	0.416979	-0.0982805	-0.401435	0.784305	-0.351029	-0.444336	0.248276	1.08e-07	-1.13533	3.45e-08	-1.22864
A0A0H2UHS7	60S ribosomal protein L18	Rpl18	3	0.712099	0.041016	0.206075	0.712099	0.0408105	0.574568	-0.17661	-0.42063	0.628976	0.0107002	-0.341305	0.618383	-0.425082	-0.281017	0.710056	-0.193219	-0.139705	0.0167112	-0.0748667	-0.083963	0.900593	-0.184131	-0.823581	0.574881	-0.173868	-0.348367	0.234782	7.22e-06	-0.748749	5.95e-07	-0.923248
A0A0H2UHT5	Protein phosphatase 1G	Ppm1g	2	0.843955	0.0188666	0.843955	0.118183	0.0189949	0.922464	-0.390044	-0.400931	0.758852	-0.413501	-0.273789	0.955832	-0.597887	-0.340211	1.03009	-0.366377	-0.658056	0.756694	-0.449294	-0.410825	0.902058	-0.614614	-0.339441	0.887665	-0.471953	-0.403875	0.126402	3.91e-12	-1.35962	4.81e-12	-1.29154
A0A0H2UHU1	60S ribosomal protein L37a	Rpl37a	2	0.615233	0.0598764	0.615233	0.26427	0.0606204	0.661174	-0.466273	-0.1949	0.419409	-0.223228	-0.20461	0.366633	-0.201978	-0.226899	0.462322	-0.334082	-0.175443	-0.431685	0.0436083	0.362286	0.881616	-0.239783	-0.377704	0.393245	-0.236956	-0.136212	0.295452	0.00028914	-0.630201	0.00086802	-0.529457
A0A0H2UHV2	Mediator of RNA polymerase II transcription subunit 23	Med23	3	0.899714	0.0124684	0.0753789	0.899714	0.0124392	0.477868	-0.138769	-0.328311	0.641888	-0.379633	-0.262255	0.738726	-0.367811	-0.372025	0.360456	-0.0136598	-0.31915	0.527951	-0.0585061	-0.369991	0.461735	-0.205552	-0.214694	0.534771	-0.193988	-0.311071	0.131283	9.3e-09	-0.728759	1.15e-09	-0.845842
A0A0H2UHV9	Coatomer subunit gamma	Copg2	3	0.552727	0.043261	0.360706	0.552727	0.0433057	0.652597	-0.247459	-0.319495	0.451784	-0.201405	-0.159438	0.364778	-0.301979	-0.222758	0.329332	-0.0361643	-0.308	0.273537	-0.118131	-0.172562	0.525401	-0.232944	-0.244138	0.432905	-0.189681	-0.237732	0.116824	1.56e-08	-0.622585	5.08e-09	-0.670637
A0A0H2UHW1	Sodium-coupled neutral amino acid transporter 5	Slc38a5	3	0.575812	0.0703203	0.284187	0.575812	0.0696812	1.36119	-1.16149	-0.199703	0.670918	-0.241003	-0.429915	1.27019	-0.635104	-0.63509	1.03885	-0.324321	-0.714534	0.919947	0.00921479	-0.929162	-2.04812	0.605598	-0.605598	0.535496	-0.291184	-0.585667	0.77119	0.0105853	-0.82668	0.0028043	-1.12116
A0A0H2UHX3	40S ribosomal protein S4	Rps4x	2	0.737598	0.0300188	0.737598	0.202186	0.0301969	0.694615	-0.30157	-0.290071	0.505639	-0.25428	-0.251318	0.502298	-0.327477	-0.271333	0.668824	-0.254783	-0.335513	0.375523	-0.226739	-0.228502	0.964111	-0.593937	-0.400662	0.618501	-0.326464	-0.296233	0.150466	1.91e-09	-0.944966	2.42e-09	-0.914735
A0A0H2UHY8	Aspartoacylase	Aspa	4	0.723425	0.198016	0.0393553	0.039203	0.723425	-1.62665	0.735842	0.890805	-1.34269	0.110822	1.31375	-1.67222	0.807982	0.891164	-1.81621	0.819738	1.05205	-1.46481	0.435223	1.00626	-1.45466	0.572914	0.858259	-1.56287	0.58042	1.00205	0.205455	5.43e-12	2.14329	5.93e-13	2.56492
A0A0H2UHZ4	Zinc finger Ran-binding domain-containing protein 2	Zranb2	2	0.6144	0.0600668	0.6144	0.264718	0.0608149	1.04651	-0.615868	-0.458608	0.456748	-0.375646	-0.0952879	0.70513	-0.440824	-0.264088	0.690643	-0.326248	-0.27049	0.512562	-0.336277	-0.142655	0.964152	-0.599742	-0.329294	0.72929	-0.449101	-0.26007	0.17211	6.33e-10	-1.17839	4.99e-09	-0.98936
A0A0H2UI05	Cilia- and flagella-associated protein 20 (RCG39041, isoform CRA_a)	Cfap20	2	0.737963	0.029984	0.737963	0.201891	0.0301619	0.88873	-0.435608	-0.453123	0.512958	-0.244557	-0.343408	0.861066	-0.547989	-0.313938	0.725746	-0.425737	-0.272748	-0.00483928	-0.0501168	0.0148149	0.632627	-0.203918	-0.362398	0.602715	-0.317988	-0.288466	0.227592	4.88e-07	-0.920702	6.25e-07	-0.891181
A0A0H2UI10	Protein O-GlcNAcase	Oga	2	0.744206	0.0293841	0.744206	0.19685	0.0295602	0.789097	-0.388119	-0.426651	0.688971	-0.369944	-0.28839	0.804912	-0.347131	-0.396431	0.665045	-0.308934	-0.275753	0.58973	-0.346669	-0.241999	0.468985	-0.372333	-0.299548	0.66779	-0.355522	-0.321462	0.102111	8.4e-12	-1.02331	8.24e-12	-0.989252
A0A0H2UI21	Carnitine O-acetyltransferase	Crat	1	0.87681	0.87681	0.0186057	0.018685	0.0858996	-0.870061	0.528735	0.327575	-0.588812	0.43191	0.0687251	-0.451301	0.259956	0.169929	-0.384509	0.139466	0.253676	-0.302686	0.0450385	0.301682	-0.53709	0.256924	0.161336	-0.52241	0.277005	0.213821	0.165109	5.27e-08	0.799415	1.27e-07	0.73623
A0A0H2UI35	Homer protein homolog 1	Homer1	3	0.714343	0.0406234	0.204612	0.714343	0.0404215	0.223398	-0.0226479	-0.20075	0.39495	-0.0295708	-0.369611	0.577578	-0.173224	-0.379157	0.88939	-0.30259	-0.530677	0.199738	-0.105415	-0.0396931	0.596817	-0.20219	-0.177887	0.480312	-0.139273	-0.282963	0.18907	5.41e-06	-0.619585	4.37e-07	-0.763274
A0A0H2UI38	Ribosomal protein S19-like2	Rps19l2	2	0.741125	0.0358562	0.741125	0.186824	0.0361942	0.999453	-0.484349	-0.155652	0.769992	-0.303643	-0.381584	0.712576	-0.500839	-0.195138	0.755183	-0.396203	-0.305851	0.542262	-0.122818	-0.387905	1.03785	-0.704914	-0.332934	0.802886	-0.418794	-0.293177	0.16648	2.74e-10	-1.22168	8.66e-10	-1.09606
A0A0U1RRP3	UPF3 regulator of nonsense transcripts homolog B (Yeast) (Predicted) (UPF3B, regulator of nonsense mediated mRNA decay)	Upf3b	2	0.638511	0.0383214	0.638511	0.284658	0.0385087	0.814085	-0.236465	-0.399212	0.423549	-0.215396	-0.208153	0.680856	-0.357813	-0.31779	0.400505	-0.108822	-0.309955	0.437196	-0.112711	-0.155685	0.689033	-0.553751	-0.145112	0.574204	-0.26416	-0.255984	0.154792	1.27e-08	-0.838364	1.24e-08	-0.830188
A0A0U1RRQ3	Ubiquitin-associated protein 2	Ubap2	3	0.529358	0.0441204	0.382341	0.529358	0.04418	0.900006	-0.339532	-0.424412	0.439941	-0.205579	-0.354362	0.948749	-0.544244	-0.33246	0.776259	-0.31183	-0.434642	0.779217	-0.178093	-0.613703	0.502278	-0.350875	-0.207988	0.724408	-0.321692	-0.394595	0.162722	1.42e-09	-1.0461	5e-10	-1.119
A0A0U1RRT8	Septin 6	2006-09-01	1	0.482479	0.482479	0.0580715	0.0580859	0.401364	-0.975642	0.574251	0.424325	-0.732098	0.327697	0.373678	-0.58381	0.332568	0.241392	-0.595699	0.260355	0.442218	-0.485482	0.0423345	0.306123	-0.936363	0.446616	0.491394	-0.718182	0.330637	0.379855	0.164853	1.62e-09	1.04882	7.57e-10	1.09804
A0A0U1RRU0	SRSF protein kinase 1	Srpk1	3	0.859363	0.0183627	0.10397	0.859363	0.0183038	0.497236	-0.0984132	-0.424869	0.882763	-0.337778	-0.556482	0.474253	-0.244341	-0.317241	0.535299	-0.270614	-0.307361	0.367454	-0.163499	-0.246965	0.673067	-0.356329	-0.518439	0.571679	-0.245162	-0.395226	0.14421	7.16e-09	-0.816841	6.93e-10	-0.966905
A0A0U1RRV5	Clustered mitochondria protein homolog	Cluh	2	0.890286	0.0135075	0.890286	0.0826033	0.0136035	0.468206	-0.219839	-0.219765	0.565151	-0.302783	-0.238737	0.632997	-0.353983	-0.255541	0.46061	-0.0603575	-0.281459	0.436526	-0.352859	-0.122346	0.612487	-0.356194	-0.256293	0.529329	-0.274336	-0.229023	0.104969	1.64e-10	-0.803665	2.69e-10	-0.758353
A0A0U1RRX4	Microtubule-associated protein	Map2	2	0.490657	0.0450309	0.490657	0.419149	0.0451634	1.49375	-1.17684	-0.316909	0.196848	0.0988074	-0.165123	1.09367	-0.547562	-0.663598	1.38135	-0.503612	-0.877738	0.802016	-0.349418	-0.489257	0.659162	-0.540231	-0.792336	0.937799	-0.503142	-0.550827	0.375036	9.03e-07	-1.44094	5.33e-07	-1.48863
A0A0U1RRZ5	Protein PRRC2A	Prrc2a	2	0.910283	0.0111275	0.910283	0.0673817	0.011208	0.650625	-0.341943	-0.394125	0.43318	-0.220707	-0.21263	0.69629	-0.406102	-0.305451	0.629062	-0.242524	-0.422256	0.452816	-0.231786	-0.192549	0.56005	-0.474519	-0.075444	0.570337	-0.319597	-0.267076	0.12481	3.87e-10	-0.889934	6.9e-10	-0.837413
A0A0U1RS25	UPF1, RNA helicase and ATPase	Upf1	3	0.500302	0.0448807	0.409858	0.500302	0.0449596	0.513414	-0.252194	-0.374159	0.404567	-0.294179	-0.164965	0.55664	-0.232704	-0.304497	0.468143	-0.236245	-0.232893	0.383085	-0.113637	-0.173091	0.509671	-0.12952	-0.255275	0.472587	-0.209746	-0.250813	0.0934952	2.92e-10	-0.682333	1.18e-10	-0.7234
A0JN25	Microtubule-associated protein	Mapt	2	0.647227	0.0529505	0.647227	0.246268	0.0535544	1.79709	-1.62746	-0.169636	0.975024	-0.371312	-0.603712	1.39062	-0.561996	-0.82862	1.79383	-1.70039	-0.0934387	1.07449	-0.308311	-0.766183	0.629761	-0.131207	-0.498554	1.2768	-0.783445	-0.493357	0.480262	2.41e-07	-2.06025	1.27e-06	-1.77016
A0JPJ0	Nicotinamide-nucleotide adenylyltransferase (EC 2.7.7.1) (EC 2.7.7.18) (Nicotinate-nucleotide adenylyltransferase)	Nmnat1	1	0.842311	0.842311	0.0235451	0.0236405	0.110504	-0.175141	0.250744	0.177035	-0.332733	-0.303771	0.606885	-0.542234	0.297019	0.137968	-0.924918	0.514041	-0.514041	-0.915896	-0.0672711	0.0672711	-1.44634	0.0781871	-0.0781871	-0.722878	0.128158	0.0661551	0.357182	0.000118465	0.851036	0.000195409	0.789033
A0JPK3	Zinc finger protein 57 (Zfp-57)	Zfp57	3	0.379584	0.158223	0.309416	0.379584	0.152777	-0.305176	0.319562	-0.319562	-0.552541	0.441841	-0.441841	-0.483309	0.430932	-0.430932	1.17919	-0.342678	-0.83651	0.84854	-0.374609	-0.473931	1.07589	-0.343283	-0.732611	0.293766	0.0219608	-0.539231	0.506106	0.0436354	-0.271805	0.00145518	-0.832997
A0JPN0	RAD18 E3 ubiquitin protein ligase (RAD18 homolog (S. cerevisiae)) (RAD18 transcript variant)	Rad18	3	0.713635	0.040747	0.205074	0.713635	0.040544	0.956083	-0.344615	-0.478155	0.809577	-0.32977	-0.597446	1.05322	-0.587079	-0.471687	0.657447	-0.0672544	-0.590193	0.63471	-0.0680676	-0.708078	0.207104	-0.147145	-0.0599595	0.71969	-0.257322	-0.484253	0.236205	3.73e-07	-0.977012	2.38e-08	-1.20394
A0JPP1	Dr1-associated corepressor (Dr1-associated protein 1) (Negative cofactor 2-alpha) (NC2-alpha)	Drap1	2	0.664819	0.0363617	0.664819	0.262269	0.0365503	0.575694	-0.18577	-0.32199	0.538905	-0.307002	-0.222652	0.225129	0.0918977	-0.138301	0.285795	-0.209688	-0.0974343	0.248782	-0.291432	-0.112745	0.632509	-0.350361	-0.298392	0.417802	-0.208726	-0.198586	0.153835	4.5e-07	-0.626528	4.78e-07	-0.616388
A0JPP8	Coiled-coil domain-containing protein 61	Ccdc61	3	0.748082	0.0349442	0.182184	0.748082	0.0347896	1.40407	0.102979	-0.102979	1.50202	0.12675	-0.12675	1.45762	0.0167932	-0.0167932	0.605103	0.330132	-0.330132	0.984799	-0.64475	-0.340049	0.665085	0.270749	-0.270749	1.10312	0.0337754	-0.197909	0.302423	2.35e-06	-1.06934	2e-07	-1.30102
A1A5P2	Ribosome biogenesis regulatory protein homolog	Rrs1	3	0.745948	0.035292	0.183626	0.745948	0.0351348	1.26038	-0.560671	-0.659042	0.845515	-0.244747	-0.469989	0.942873	-0.422932	-0.519941	0.682503	-0.237818	-0.440103	0.422685	0.0765014	-0.467349	0.520345	-0.165955	-0.35439	0.77905	-0.25927	-0.485135	0.217164	6.14e-08	-1.03832	4.24e-09	-1.26419
A1A5P3	RAD51-associated protein 1	Rad51ap1	3	0.474614	0.105167	0.316811	0.474614	0.103408	1.4686	-0.508143	-0.960459	1.02544	-0.400039	-0.625405	1.44123	-0.730308	-0.710921	-0.130086	0.395206	-0.395206	-0.240816	0.0855488	-0.0855488	-0.607933	0.391204	-0.391204	0.49274	-0.127755	-0.528124	0.582663	0.0108079	-0.620495	0.000998959	-1.02086
A1A5Q1	Poly [ADP-ribose] polymerase (PARP) (EC 2.4.2.-)	Parp9	4	0.622414	0.239297	0.0694681	0.0688203	0.622414	-0.0653506	-0.02775	-0.075183	-0.701883	0.0647181	0.637164	-0.733822	0.0554895	0.590086	-0.707002	0.418489	0.313178	-0.394709	0.0542606	0.410059	-0.315693	0.0330106	0.282683	-0.48641	0.099703	0.359665	0.226315	5.67e-05	0.586113	1.07e-06	0.846075
A1A5R1	RNA binding protein fox-1 homolog 2 (Fox-1 homolog B) (RNA-binding motif protein 9) (RNA-binding protein 9)	Rbfox2	2	0.596289	0.064348	0.596289	0.274169	0.0651945	0.80389	-0.408878	-0.422214	0.327073	-0.180308	-0.205867	0.634782	-0.166722	-0.498177	0.54638	-0.0636764	-0.482704	0.336664	-0.0688671	0.242636	0.104006	-0.663916	0.55991	0.458799	-0.258728	-0.134403	0.304284	0.000129219	-0.717527	0.000495604	-0.593202
A1A5R3	KRR1 small subunit processome component (KRR-R motif-containing protein 1)	Krr1	2	0.647835	0.0528256	0.647835	0.245912	0.0534271	0.537381	-0.253739	-0.133351	0.583176	-0.36998	-0.306988	0.59429	-0.392456	-0.173415	0.398455	-0.175545	-0.268873	0.732267	-0.477179	-0.218061	0.556509	-0.217036	-0.0423971	0.567013	-0.314323	-0.190514	0.118019	2.22e-10	-0.881336	1.2e-09	-0.757527
A1A5S1	Pre-mRNA-processing factor 6 (PRP6 homolog) (U5 snRNP-associated 102 kDa protein) (U5-102 kDa protein)	Prpf6	2	0.489411	0.0450512	0.489411	0.420355	0.0451829	0.81541	-0.409892	-0.388701	0.53946	-0.248615	-0.162635	0.511323	-0.258307	-0.232274	0.598759	-0.138844	-0.450074	0.342327	-0.198313	-0.141018	0.579366	-0.274625	-0.318534	0.564441	-0.254766	-0.282206	0.132538	2.35e-09	-0.819207	1.26e-09	-0.846647
A1A5S2	CXXC finger 1 (PHD domain) (CXXC finger 1 (PHD domain), isoform CRA_b) (CXXC finger protein 1)	Cxxc1	2	0.730229	0.030716	0.730229	0.208159	0.0308961	0.624373	-0.275104	-0.349269	0.536052	-0.201196	-0.334856	0.645653	-0.325316	-0.294558	0.463075	-0.186196	-0.254196	0.41504	-0.232009	-0.20725	0.525741	-0.449301	-0.0800689	0.534989	-0.278187	-0.253366	0.109486	2.36e-10	-0.813176	2.81e-10	-0.788356
A1L130	Inhibitor of growth protein	Ing4	2	0.650704	0.0374374	0.650704	0.274233	0.0376257	0.889111	-0.39482	-0.49429	0.58518	-0.377234	-0.207946	0.662812	-0.28685	-0.375961	0.672129	-0.22429	-0.447839	0.571622	-0.435827	-0.135795	0.868986	-0.446897	-0.422089	0.708306	-0.360986	-0.34732	0.132692	9.19e-11	-1.06929	8.45e-11	-1.05563
A1L1J6	Zinc finger protein 652	Znf652	2	0.868687	0.0170054	0.868687	0.0971662	0.0171419	0.873471	-0.577916	-0.361132	0.36611	-0.237962	-0.02434	0.565998	-0.258608	-0.26591	0.163592	-0.0591243	-0.0914923	0.170137	0.0200811	-0.0870633	0.436425	-0.215546	-0.205809	0.429289	-0.221512	-0.172624	0.20303	6.85e-06	-0.650801	1.37e-05	-0.601913
A1L1J7	PDZ-binding kinase	Pbk	3	0.607245	0.0623248	0.268589	0.607245	0.0618409	1.02985	-0.498048	-0.409591	1.10835	-0.317411	-0.593598	1.06423	-0.30509	-0.759145	0.914925	-0.309934	-0.729201	1.37708	0.121011	-0.887958	1.18753	-0.18605	-0.686564	1.11366	-0.249254	-0.677676	0.175802	1.45e-10	-1.36291	4.91e-12	-1.79134
A1L1K6	General transcription factor IIIC subunit 5 (General transcription factor IIIC, polypeptide 5)	Gtf3c5	3	0.550722	0.0433431	0.362546	0.550722	0.043389	0.819696	-0.382294	-0.469106	0.612931	-0.466667	-0.171699	0.865295	-0.246174	-0.533997	0.604982	-0.113584	-0.51658	0.627923	-0.436986	-0.266637	0.521136	-0.193245	-0.331844	0.675327	-0.306492	-0.381644	0.146165	8.03e-10	-0.981819	2.66e-10	-1.05697
A2RRU3	U3 small nucleolar RNA-associated protein 15 homolog	Utp15	2	0.449565	0.114297	0.449565	0.318945	0.117193	0.568582	-0.319733	-0.37583	0.424972	-0.259033	-0.0754959	0.407425	-0.301272	-0.0523684	0.22485	-0.139107	-0.156922	0.227866	-0.37646	0.148594	0.262374	-0.151041	0.34719	0.352678	-0.257774	-0.027472	0.17284	2.38e-06	-0.610452	0.000202167	-0.38015
A2RUW1	Toll-interacting protein	Tollip	4	0.484541	0.399362	0.058078	0.0580198	0.484541	-0.683596	0.307489	0.334632	-0.367365	0.141906	0.19691	-0.406229	0.243379	0.156826	-0.38293	0.0429133	0.340016	-0.349317	0.0552699	0.168782	-0.370061	0.229235	0.144543	-0.426583	0.170032	0.223618	0.119799	3.7e-08	0.596615	1.06e-08	0.650201
A2VD11	Ccdc94 protein (Coiled-coil domain containing 94) (YJU2-splicing factor homolog)	Yju2	2	0.907206	0.0118417	0.907206	0.0690189	0.0119334	0.826388	-0.217157	-0.500353	0.0568548	-0.0706856	0.045389	0.455547	-0.419029	-0.238241	0.480915	-0.0804908	-0.286342	0.370031	-0.305106	-0.119174	0.523117	-0.370468	-0.0740069	0.452142	-0.243823	-0.195455	0.195327	2.16e-06	-0.695965	4.19e-06	-0.647597
A2VD12	Pre-B-cell leukemia transcription factor-interacting protein 1 (Hematopoietic PBX-interacting protein)	Pbxip1	1	0.451698	0.451698	0.124899	0.127175	0.296228	-0.0141343	0.217686	-0.155052	-0.665696	0.45834	0.19628	-0.146033	0.248098	0.0293479	-0.147645	0.414319	-0.0952448	-0.808888	0.487373	0.372764	-0.360436	0.288389	-0.0697505	-0.357139	0.352368	0.0463908	0.219524	6.27e-06	0.709506	0.000737499	0.40353
A3KNA0	RNA helicase aquarius	Aqr	2	0.567866	0.0425254	0.567866	0.346913	0.0426958	0.762216	-0.245014	-0.51997	0.449739	-0.304588	-0.134779	0.568221	-0.325759	-0.208184	0.15961	-0.124314	-0.166756	0.261399	-0.0793343	-0.0992671	0.172651	-0.122826	-0.106413	0.395639	-0.200306	-0.205895	0.176007	3.79e-06	-0.595945	3e-06	-0.601534
A4F267	Mitochondrial import receptor subunit TOM40B (Protein TOMM40-like)	Tomm40l	1	0.922916	0.922916	0.0118083	0.0118617	0.053414	-1.27202	0.800179	0.47184	-0.605523	0.443034	0.162489	-0.533109	0.178175	0.367795	-0.681265	0.504846	-0.124684	-0.302575	0.283431	0.330016	-0.555446	0.101303	0.559633	-0.658323	0.385161	0.294515	0.264431	6.58e-07	1.04348	1.65e-06	0.952838
A4GW50	Non-specific serine/threonine protein kinase (EC 2.7.11.1)	Stk38l	1	0.475728	0.475728	0.0582266	0.0582353	0.40781	-0.686687	0.230162	0.426909	-0.623464	0.0552066	0.559354	-0.902311	0.414479	0.434187	-0.978456	0.589021	0.389435	-0.940357	0.423336	0.517021	-0.777195	0.516648	0.260547	-0.818078	0.371475	0.431242	0.155473	1.66e-10	1.18955	7.45e-11	1.24932
A4L9P7	Sister chromatid cohesion protein PDS5 homolog A	Pds5a	2	0.781431	0.0256517	0.781431	0.167104	0.0258139	0.583782	-0.292663	-0.285857	0.486865	-0.327735	-0.0953262	0.461458	-0.185455	-0.199063	0.299509	-0.0575416	-0.209207	0.314303	-0.279994	-0.150691	0.379113	-0.180696	-0.229468	0.420838	-0.220681	-0.194935	0.107902	3.85e-09	-0.641519	5.49e-09	-0.615774
A5H2Z9	Toll-like receptor 7	Tlr7	4	0.484793	0.290777	0.113107	0.111323	0.484793	-1.03378	0.320919	0.712857	-0.907126	-0.234156	1.14128	-1.39531	0.289495	1.10581	-1.24204	0.154939	1.05048	-1.26793	0.126716	1.07951	-0.796127	-0.330327	1.22221	-1.10705	0.0545975	1.05203	0.22242	2.03e-08	1.16165	8.08e-12	2.15908
A5HKJ3	Proteasome maturation protein (Similar to chromosome 13 open reading frame 12 (Predicted)) (Voltage-gated potassium channel beta subunit 4.1)	Pomp	3	0.64801	0.0377338	0.276528	0.64801	0.037728	0.37578	-0.0293918	-0.346388	0.274163	-0.363913	0.0897501	0.407483	-0.373577	-0.0339055	0.762374	-0.0459602	-0.597471	0.568243	-0.26209	-0.329695	0.326333	-0.0829402	-0.349499	0.452396	-0.192979	-0.261201	0.195528	5e-06	-0.645375	1.42e-06	-0.713597
A7E3N2	Neutrophil cytosol factor 2 (NCF-2) (Neutrophil NADPH oxidase factor 2)	Ncf2	4	0.562878	0.266542	0.0857755	0.084804	0.562878	-0.68832	0.23963	0.44869	-0.585747	-0.00886134	0.613266	-1.00608	0.242784	0.853092	-1.36233	0.532183	0.830147	-0.995146	-0.0448554	0.977356	-0.85772	0.0424403	0.881947	-0.91589	0.16722	0.767416	0.22365	5.26e-08	1.08311	1.64e-10	1.68331
A7XYI6	Sine oculis-binding protein homolog (Jackson circler protein 1)	Sobp	3	0.83841	0.0212977	0.119066	0.83841	0.0212256	1.09433	-0.354777	-0.73955	0.51879	-0.290837	-0.227953	0.865381	-0.313124	-0.552257	0.828912	-0.362775	-0.469667	0.201694	0.257686	-0.500823	0.23404	-0.344727	0.110687	0.623857	-0.234759	-0.396594	0.289395	1.51e-05	-0.858616	2.11e-06	-1.02045
A8QIC3	DnaJ (Hsp40) homolog, subfamily C, member 9 (Predicted) (DnaJ heat shock protein family (Hsp40) member C9) (DnaJ-like factor)	Dnajc9	3	0.498497	0.0449162	0.41159	0.498497	0.0449963	1.03138	-0.350717	-0.552669	0.877216	-0.316457	-0.535297	0.941684	-0.489174	-0.484264	0.50058	-0.199901	-0.300679	0.656986	-0.405853	-0.39442	0.885771	-0.464836	-0.383926	0.815603	-0.371156	-0.441876	0.14574	8.14e-11	-1.18676	3.24e-11	-1.25748
A8WCF8	Tumor protein p63-regulated gene 1-like protein (Mossy fiber terminal-associated vertebrate-specific presynaptic protein)	Tprg1l	1	0.684803	0.684803	0.0435412	0.0436617	0.227994	-1.57493	0.752838	0.890523	-1.10101	0.576662	0.368642	-1.15118	0.574642	0.576542	-1.24018	0.557358	0.688913	-0.552484	0.351602	0.184763	-1.37337	0.800377	0.542426	-1.16553	0.602246	0.541968	0.24994	4.23e-10	1.76777	5.43e-10	1.7075
A9CMB7	Aspartyl-tRNA synthetase (RCG46287)	Dars	2	0.687913	0.034487	0.687913	0.242925	0.0346745	0.670195	-0.349195	-0.31009	0.651604	-0.47562	-0.167742	0.718598	-0.339051	-0.352945	0.72087	-0.303622	-0.396759	0.743994	-0.28401	-0.498613	0.704058	-0.363799	-0.253066	0.701553	-0.352549	-0.329869	0.0976885	3.87e-12	-1.0541	3.38e-12	-1.03142
A9CMB8	DNA helicase (EC 3.6.4.12)	Mcm6	3	0.715587	0.0321751	0.220091	0.715587	0.032147	1.68027	-0.840991	-0.705507	1.44839	-0.368066	-1.01331	1.7954	-1.03133	-0.860836	1.37927	-0.475188	-0.904078	1.45473	-0.335002	-0.95736	1.36822	-0.569818	-0.753099	1.52105	-0.6034	-0.865698	0.196764	3.87e-12	-2.12445	7.13e-13	-2.38674
A9UK92	E3 ubiquitin-protein ligase (EC 2.3.2.27)	Siah1	3	0.744201	0.0355777	0.184803	0.744201	0.0354183	1.67671	0.109071	-0.109071	1.6517	-0.0577912	0.0577912	1.64126	0.222511	-0.222511	0.156189	-0.0468272	0.0468272	0.152214	0.333718	-0.333718	0.0817803	-0.0333355	0.0333355	0.893308	0.087891	-0.087891	0.466893	0.00123858	-0.805417	0.000287287	-0.981199
A9UMV8	Histone H2A.J (H2a/j)	H2afj	1	0.537975	0.537975	0.0558663	0.0559238	0.350235	-5.822	0.192683	-0.192683	-4	-0.297976	0.297976	-4.5342	-0.0729215	0.0729215	-2.56749	-0.0186981	0.0186981	-1.56399	0.181096	-0.181096	-2.3449	-0.201273	0.201273	-3.4721	-0.0361815	0.0361815	0.863318	5.95e-07	3.43592	4.03e-07	3.50828
A9UMV9	NADH:ubiquinone oxidoreductase subunit A7 (Ndufa7 protein) (RCG37550, isoform CRA_a)	Ndufa7	1	0.758697	0.758697	0.0399382	0.0401842	0.161181	-1.58014	0.881749	0.691153	-1.28459	0.958877	-0.0193472	-1.14457	0.620828	0.506515	-1.25509	0.466683	0.706785	-0.820731	0.306965	0.466976	-1.02144	0.889104	0.272512	-1.18443	0.687368	0.437432	0.253752	2.58e-10	1.8718	1.26e-09	1.62186
A9UMW0	Ubiquitin-Like 5 Protein, isoform CRA_a (Ubiquitin-like 5)	Ubl5	2	0.894831	0.0129695	0.894831	0.0791371	0.013062	0.938412	-0.479755	-0.547753	0.508388	-0.287723	-0.17456	0.739689	-0.398345	-0.434928	0.57951	-0.195311	-0.335512	0.548072	-0.431787	-0.15626	1.12633	-0.655388	-0.406813	0.740066	-0.408051	-0.342638	0.188054	2.75e-09	-1.14812	4.89e-09	-1.0827
A9UMW3	Alpha hemoglobin-stabilizing protein (Erythroid associated factor) (Erythroid associated factor (Predicted))	Ahsp	3	0.719921	0.0317804	0.216547	0.719921	0.0317513	0.298346	0.00480221	-0.268044	0.227967	0.00479985	-0.134332	0.10754	-0.158084	0.108268	0.213807	-0.186042	0.00212187	1.26354	-0.637489	-0.626048	0.656474	0.00814131	-0.510514	0.461279	-0.160645	-0.238091	0.315036	0.000510785	-0.621924	0.000187809	-0.69937
B0BMS8	Myl9 protein (Myosin regulatory light polypeptide 9) (Myosin, light polypeptide 9, regulatory (Predicted))	Myl9	1	0.615305	0.615305	0.0704715	0.0710957	0.243127	-0.789074	1.01299	-0.0961906	-1.17845	0.681248	0.431334	-1.32422	0.785702	0.538521	-0.899853	0.969214	-0.166171	-1.20056	0.59772	0.691691	-1.12387	0.366299	0.757568	-1.086	0.73553	0.359459	0.277742	1.09e-09	1.82153	1.82e-08	1.44546
B0BMS9	PRKR-interacting protein 1 (Prkr interacting protein 1 (IL11 inducible)) (Similar to PRKR interacting protein 1 (IL11 inducible))	Prkrip1	2	0.81803	0.0240988	0.81803	0.133569	0.0243029	3.78652	-1.08736	1.08736	3.12459	-0.119509	0.119509	3.86795	-0.0795718	0.0795718	1.28384	0.181961	-0.181961	1.15316	0.351278	-0.351278	1.00088	0.130176	-0.130176	2.36949	-0.103838	0.103838	0.82723	1.4e-05	-2.47333	2.96e-05	-2.26565
B0BMT9	Sqrdl protein (Sulfide quinone oxidoreductase) (Sulfide quinone reductase-like (Yeast), isoform CRA_a)	Sqor	1	0.754718	0.754718	0.0352886	0.0354089	0.174585	-1.17433	0.616133	0.534227	-1.46148	0.822769	0.512757	-1.15324	0.556995	0.612689	-1.19218	0.649784	0.603892	-1.68812	0.80784	0.719667	-1.07274	0.597965	0.435292	-1.29035	0.675248	0.569754	0.161927	1.06e-12	1.9656	1.35e-12	1.8601
B0BMU0	Peptidyl-prolyl cis-trans isomerase E (PPIase E) (EC 5.2.1.8)	Ppie	3	0.679324	0.0353043	0.250085	0.679324	0.0352867	0.923953	-0.423348	-0.363519	0.68637	-0.350206	-0.430519	0.796736	-0.344809	-0.373216	0.293665	-0.0956494	-0.182363	0.2907	-0.055881	-0.205341	0.257233	-0.0646367	-0.303063	0.541443	-0.222422	-0.30967	0.19938	9.34e-07	-0.763865	2.2e-07	-0.851113
B0BMU7	Elongator complex protein 5 (Rai12 protein)	Elp5	3	0.760786	0.0329027	0.173548	0.760786	0.032763	0.386422	-0.0477436	-0.338678	0.454559	-0.295063	-0.159496	0.671774	-0.22806	-0.241381	0.609193	-0.154119	-0.327668	0.425037	0.157991	-0.533792	0.153282	-0.227726	0.0663229	0.450045	-0.132453	-0.255782	0.181472	6.75e-06	-0.582498	6.75e-07	-0.705827
B0BMU8	Musculoskeletal, embryonic nuclear protein 1	Mustn1	1	0.625533	0.625533	0.0679519	0.0685345	0.237981	-0.996361	0.558653	-0.558653	-0.309684	0.321583	-0.321583	-1.05261	0.032854	-0.032854	-1.44257	0.944926	0.497646	-1.34274	0.678732	0.664008	-1.39438	0.506487	0.887896	-1.08973	0.507206	0.18941	0.421897	1.07e-06	1.59693	1.08e-05	1.27914
B0BMW2	3-hydroxyacyl-CoA dehydrogenase type-2 (Hydroxyacyl-Coenzyme A dehydrogenase type II) (Hydroxysteroid (17-beta) dehydrogenase 10)	Hsd17b10	1	0.692959	0.692959	0.0528368	0.0532124	0.200992	-0.905802	0.519	0.422894	-0.550195	0.382386	0.236603	-0.729205	0.343293	0.2947	-0.624633	0.337769	0.299564	-0.381763	0.307081	0.0650885	-0.628343	0.541537	0.113452	-0.636657	0.405178	0.238717	0.143732	3.17e-10	1.04183	2.37e-09	0.875374
B0BMX3	S100 calcium binding protein A16 (Predicted), isoform CRA_a (S100 calcium-binding protein A16) (S100a16 protein)	S100a16	3	0.486548	0.100107	0.314782	0.486548	0.0985634	0.300143	-0.0938138	-0.210258	0.353735	-0.125737	-0.229848	0.48334	0.0867477	-0.39742	0.573338	0.0538886	-0.534746	0.451528	0.0338755	-0.468103	0.872213	-0.337632	-0.55574	0.505716	-0.0637784	-0.399353	0.171663	4.73e-06	-0.569494	1.55e-08	-0.905069
B0BMY7	Protein tyrosine kinase 9-like (A6-related protein) (Predicted), isoform CRA_b (Ptk9l protein) (Twinfilin actin-binding protein 2)	Twf2	4	0.745322	0.169432	0.0427728	0.0424734	0.745322	-0.662089	0.240544	0.411606	-0.482334	-0.0697123	0.477974	-0.655759	0.167468	0.451822	-0.570155	0.377985	0.212816	-0.487693	0.0750734	0.453076	-0.626077	0.120244	0.35456	-0.580684	0.151934	0.393642	0.123833	4.09e-09	0.732618	9.65e-11	0.974327
B0BN15	Similar to src homology 2 domain-containing transforming protein D (Src homology 2 domain-containing-transforming protein D)	Shd	3	0.567842	0.0725137	0.287818	0.567842	0.0718263	1.28353	0.0529921	-0.0529921	1.26849	0.3362	-0.3362	1.46772	0.205949	-0.205949	0.102059	0.0878326	-0.189892	0.24783	-0.182607	-0.0652228	-0.074477	0.0523726	0.0221044	0.715859	0.0921233	-0.138025	0.393195	0.0019976	-0.623735	0.000223449	-0.853884
B0BN16	Insulin-like growth factor binding protein-like 1 (Predicted), isoform CRA_a (Insulin-like growth factor-binding protein-like 1)	Igfbpl1	3	0.505075	0.0928338	0.310527	0.505075	0.0915647	0.665419	-0.143334	-0.552887	0.446228	-0.107302	-0.531934	0.427453	-0.476378	-0.175562	0.289301	-0.209711	-0.467255	0.43457	0.0801389	-0.682968	0.392662	-0.0186831	-0.295882	0.442606	-0.145878	-0.451081	0.168907	2.76e-06	-0.588484	1.47e-08	-0.893687
B0BN18	Prefoldin subunit 2	Pfdn2	2	0.529905	0.0440559	0.529905	0.381829	0.0442099	0.550465	-0.194245	-0.368611	0.558144	-0.243933	-0.304968	0.628915	-0.278638	-0.350278	0.635702	-0.158404	-0.359236	0.750581	-0.456172	-0.349927	0.743128	-0.523332	-0.24018	0.644489	-0.309121	-0.328867	0.114662	6.51e-11	-0.95361	3.88e-11	-0.973356
B0BN20	Tetraspanin	Tspan6	3	0.494013	0.0970946	0.313223	0.494013	0.0956692	0.556574	0.00775184	-0.564326	0.464443	-0.0763254	-0.276587	0.815174	-0.440126	-0.381132	0.516023	0.0395824	-0.555605	0.106383	0.169037	-0.275419	0.565054	-0.180219	-0.384835	0.503942	-0.0800499	-0.406317	0.191034	1.11e-05	-0.583992	5.54e-08	-0.910259
B0BN25	Similar to 1700123O20Rik protein (Similar to 1700123O20Rik protein (Predicted))	RGD1308430	3	0.798436	0.0271088	0.147449	0.798436	0.0270062	0.671355	-0.312908	-0.358447	0.868049	-0.334819	-0.533231	0.758933	-0.45203	-0.306903	1.0885	0.134786	-0.134786	0.739076	0.110736	-0.110736	0.577346	0.235065	-0.235065	0.783876	-0.103195	-0.279861	0.211825	3.22e-07	-0.887071	2.86e-08	-1.06374
B0BN27	Neuromedin B (Predicted), isoform CRA_d (WD repeat domain 73)	Wdr73	4	0.902329	0.067252	0.0152514	0.0151678	0.902329	-2.37197	-0.295775	0.295775	-2.90484	-0.0910668	0.0910668	-2.49633	-0.270139	0.270139	0.498263	-0.380735	-0.117529	0.109526	-0.332826	0.223299	-0.404739	0.402105	0.00263441	-1.26168	-0.161406	0.127564	0.818797	0.00448189	1.10028	0.00121532	1.38925
B0BN48	Cyclin-dependent kinase 2-associated protein	Cdk2ap1	3	0.834733	0.0199981	0.125308	0.834733	0.0199604	0.869217	-0.417099	-0.452118	0.996503	-0.329534	-0.666969	1.11939	-0.623023	-0.493744	0.554167	-0.427757	-0.126411	0.618165	0.0494306	-0.667596	0.366474	-0.0419815	-0.324493	0.753986	-0.298327	-0.455222	0.241625	2e-07	-1.05231	2.99e-08	-1.20921
B0BN53	HAUS augmin-like complex, subunit 7 (Similar to UCH37-interacting protein 1 (Predicted), isoform CRA_b) (Uchl5ip protein)	Haus7	2	0.613178	0.0400161	0.613178	0.306607	0.0401995	0.531296	-0.1722	-0.351492	0.901983	-0.154314	-0.572522	0.778639	-0.406264	-0.378017	0.126138	0.0308365	-0.152512	0.57286	-0.615651	-0.149231	0.855078	-0.425663	-0.121865	0.627666	-0.290543	-0.287606	0.228381	5.26e-07	-0.918208	4.76e-07	-0.915272
B0BN55	Uroporphyrinogen decarboxylase (EC 4.1.1.37)	Urod	3	0.790493	0.02481	0.159925	0.790493	0.0247716	0.452801	-0.326739	-0.267743	0.27277	-0.29665	-0.0193045	0.28694	-0.21349	0.00276522	0.576802	-0.231801	-0.315604	0.520301	0.00429115	-0.497891	0.372532	0.03	-0.430396	0.413691	-0.172398	-0.254695	0.165584	2.32e-06	-0.586089	4.38e-07	-0.668386
B0BN58	tRNA pseudouridine synthase (EC 5.4.99.-)	Pus3	2	0.853741	0.0177553	0.853741	0.110627	0.0178772	0.497163	-0.191764	-0.42856	0.476931	-0.260609	-0.216321	0.66072	-0.381791	-0.294986	0.866867	-0.281161	-0.585706	1.02426	-0.703814	-0.320447	0.893236	-0.636978	-0.256259	0.73653	-0.409353	-0.35038	0.191484	3.55e-09	-1.14588	5.86e-09	-1.08691
B0BN72	Mapk-regulated corepressor-interacting protein 1 (Protein FAM195B)	Mcrip1	3	0.525524	0.0442407	0.385932	0.525524	0.0443028	0.768771	-0.335763	-0.470314	0.684315	-0.366481	-0.311861	0.793525	-0.459941	-0.470597	0.879484	-0.412754	-0.296045	0.695848	0.00365225	-0.526052	0.71614	-0.387517	-0.328623	0.756347	-0.326467	-0.400582	0.128279	5.53e-11	-1.08281	1.96e-11	-1.15693
B0BN73	N-acetyltransferase 9 (N-acetyltransferase 9 (Predicted)) (Nat9 protein)	Nat9	2	0.490709	0.0967566	0.490709	0.313826	0.098708	0.625672	-0.143005	0.143005	0.334984	-0.148247	0.148247	0.530515	-0.188895	0.188895	0.657475	-0.0123843	0.0123843	0.847527	-0.11376	0.11376	0.771606	-0.0448499	0.0448499	0.627963	-0.108524	0.108524	0.126911	5.28e-09	-0.736487	3.7e-07	-0.51944
B0BN81	40S ribosomal protein S5 (Ribosomal protein S5, isoform CRA_b) (Rps5 protein)	Rps5	2	0.73858	0.0299251	0.73858	0.201392	0.0301029	0.763718	-0.28254	-0.329986	0.52951	-0.385196	-0.251329	0.806525	-0.492181	-0.314345	0.804523	-0.426762	-0.371689	0.698366	-0.301179	-0.348145	1.10655	-0.516196	-0.559618	0.784866	-0.400676	-0.362519	0.141446	5.91e-11	-1.18554	6.72e-11	-1.14738
B0BN82	Brix domain containing 1 (RCG19961, isoform CRA_b) (Ribosome production factor 2 homolog)	Rpf2	3	0.924265	0.00955966	0.0566405	0.924265	0.00953483	0.588485	-0.0968194	-0.491666	0.49603	-0.198329	-0.297701	0.406031	-0.33874	-0.0672914	0.93292	-0.329943	-0.590512	0.547662	-0.289955	-0.334234	0.88911	-0.260798	-0.633363	0.643373	-0.252431	-0.402461	0.180632	3.91e-08	-0.895804	4.54e-09	-1.04583
B0BN85	Protein SGT1 homolog (Suppressor of G2 allele of SKP1 homolog)	Sugt1	3	0.813843	0.0223071	0.141582	0.813843	0.0222685	0.538247	-0.149231	-0.388196	0.3295	-0.17294	-0.117689	0.470271	-0.28507	-0.266224	0.45212	-0.0993337	-0.352787	0.402352	-0.0929445	-0.131778	0.506341	-0.227192	-0.310663	0.449805	-0.171118	-0.261223	0.104922	4.08e-09	-0.620924	6.03e-10	-0.711028
B0BN86	Transmembrane protein 11, mitochondrial	Tmem11	1	0.934294	0.934294	0.0101161	0.0101629	0.0454273	-0.823809	0.346635	0.453092	-0.223757	0.192192	0.075621	-0.280502	0.267266	0.0599816	-0.531792	0.280514	0.283156	-0.272107	-0.106078	0.244297	-0.452592	0.445446	-0.0499132	-0.43076	0.237662	0.177706	0.195736	3.45e-06	0.668422	8.37e-06	0.608465
B0BN89	Dihydrouridine synthase 2 (Dihydrouridine synthase 2-like, SMM1 homolog (S. cerevisiae)) (Dihydrouridine synthase 2-like, SMM1 homolog (S. cerevisiae) (Predicted), isoform CRA_a)	Dus2	2	0.451033	0.113611	0.451033	0.318891	0.116464	0.574968	-0.386111	-0.188857	0.286932	-0.416523	0.129591	0.536007	-0.109958	0.109958	0.601416	-0.405414	-0.196002	0.427834	-0.16721	-0.260624	0.538249	-0.690368	0.152119	0.494234	-0.362597	-0.0423026	0.175203	4.66e-08	-0.856832	9.77e-06	-0.536537
B0BN93	26S proteasome non-ATPase regulatory subunit 13 (26S proteasome regulatory subunit RPN9) (26S proteasome regulatory subunit S11) (26S proteasome regulatory subunit p40.5)	Psmd13	2	0.767478	0.0270806	0.767478	0.178193	0.0272486	0.714067	-0.383124	-0.305418	0.314187	-0.258556	-0.134473	0.510844	-0.331708	-0.223904	0.327478	-0.0565073	-0.206243	0.634669	-0.312559	-0.240816	0.462058	-0.16874	-0.231876	0.493884	-0.251866	-0.223788	0.128498	5.28e-09	-0.745749	7.18e-09	-0.717672
B0BN98	Protein LLP homolog (RCG49081) (RGD1308261 protein)	Llph	3	0.787544	0.0251199	0.162255	0.787544	0.0250816	0.69867	-0.27402	-0.424651	0.83198	-0.47674	-0.35524	0.537255	-0.173126	-0.364128	0.520155	-0.0524004	-0.467754	0.577758	-0.145344	-0.432415	0.997144	-0.551869	-0.445275	0.693827	-0.278916	-0.414911	0.161091	3.16e-09	-0.972743	4.95e-10	-1.10874
B0BN99	Hmgb3 protein (RCG56793) (Similar to High mobility group protein 4 (HMG-4) (High mobility group protein 2a) (HMG-2a))	Hmgb3	3	0.685152	0.0348233	0.245221	0.685152	0.0348037	1.16871	-0.598622	-0.570091	1.14497	-0.0628578	-0.876513	1.32922	-0.737989	-0.591227	2.13711	-1.17	-0.898809	1.44087	-0.369313	-0.972893	1.46985	-0.516366	-0.951507	1.44846	-0.575858	-0.810174	0.300121	7.64e-10	-2.02431	1.64e-10	-2.25863
B0BNA5	Coactosin-like protein	Cotl1	4	0.635979	0.232339	0.0661376	0.0655442	0.635979	-0.838812	0.428288	0.476848	-0.974159	-0.218912	1.04831	-1.04375	0.310581	0.763169	-1.24907	0.650697	0.690458	-0.918195	0.0679625	0.864429	-0.820935	0.187304	0.675609	-0.974154	0.237654	0.753137	0.217977	9.12e-09	1.21181	8.82e-11	1.72729
B0BNA7	Eukaryotic translation initiation factor 3 subunit I (eIF3i) (Eukaryotic translation initiation factor 3 subunit 2) (eIF-3-beta) (eIF3 p36)	Eif3i	2	0.910844	0.0110602	0.910844	0.0669555	0.0111403	1.01632	-0.544414	-0.511156	0.71423	-0.313319	-0.272393	0.837737	-0.475694	-0.362042	0.672919	-0.358409	-0.295477	0.600943	-0.28536	-0.294668	1.08652	-0.663367	-0.457536	0.821444	-0.440094	-0.365545	0.154642	8.01e-11	-1.26154	1.31e-10	-1.18699
B0BNA9	CCR4-NOT transcription complex subunit 11	Cnot11	3	0.695658	0.0339345	0.236496	0.695658	0.0339117	0.455878	-0.206407	-0.249471	0.438038	-0.281764	-0.418706	0.490243	-0.192284	-0.302308	0.524894	-0.213644	-0.469925	0.498059	-0.123581	-0.319504	0.590222	-0.321979	-0.0935384	0.499556	-0.223276	-0.308908	0.106736	7.27e-10	-0.722832	1.53e-10	-0.808464
B0BNB4	MYST/Esa1-associated factor 6 (RGD1310440 protein)	Meaf6	2	0.820602	0.0214682	0.820602	0.136319	0.0216106	0.566504	-0.138317	-0.428187	0.236847	-0.203454	-0.0333932	0.30802	-0.280539	-0.0288289	0.724822	-0.252472	-0.47235	0.509377	-0.351739	-0.157638	0.860048	-0.491626	-0.368422	0.53427	-0.286358	-0.248137	0.189614	2.16e-07	-0.820628	3.35e-07	-0.782406
B0BNB9	HtrA serine peptidase 2 (RCG56292, isoform CRA_d)	Htra2	1	0.772032	0.772032	0.0330749	0.0331923	0.161701	-0.932107	0.438903	0.469439	-0.541118	0.447134	0.109439	-0.536089	0.275882	0.291772	-0.642016	0.262495	0.386806	-0.490682	0.220292	0.309756	-0.632224	0.409208	0.149212	-0.629039	0.342319	0.286071	0.140126	5.4e-10	0.971358	9.64e-10	0.91511
B0BND0	Ectonucleotide pyrophosphatase/phosphodiesterase family member 6 (E-NPP 6) (NPP-6) (EC 3.1.4.-) (EC 3.1.4.38) (Choline-specific glycerophosphodiester phosphodiesterase) (Glycerophosphocholine cholinephosphodiesterase) (GPC-Cpde)	Enpp6	1	0.773572	0.773572	0.0328752	0.0329923	0.160561	-0.638444	0.124727	0.513718	-0.658807	0.208804	0.450003	-0.605743	0.296442	0.309301	-1.07103	0.591944	0.479085	-1.06814	0.856702	0.211435	-0.592595	0.447397	0.145197	-0.772459	0.421003	0.351456	0.216492	1.02e-08	1.19346	1.88e-08	1.12392
B0BND5	RNA, U3 small nucleolar interacting protein 2 (Predicted), isoform CRA_a (Ribosomal RNA processing 9, small subunit (SSU) processome component, homolog (Yeast)) (Ribosomal RNA-processing 9, U3 small nucleolar RNA-binding protein)	Rrp9	2	0.484727	0.0451212	0.484727	0.424901	0.0452501	0.80581	-0.386311	-0.4195	0.738345	-0.405304	-0.345373	0.745002	-0.335055	-0.495851	0.891612	-0.396032	-0.469592	0.575931	-0.240943	-0.28733	0.818344	-0.409511	-0.391807	0.762507	-0.362192	-0.401575	0.101732	3.13e-12	-1.1247	1.37e-12	-1.16408
B0BND9	Signal recognition particle subunit SRP72-like (Srp72 protein)	LOC108348180	2	0.66218	0.0499425	0.66218	0.237385	0.050492	0.14543	0.367047	-0.367047	-0.382616	-0.0544518	0.0544518	0.424939	-0.235314	0.235314	3.41867	0.34939	-0.34939	1.73146	-0.189116	0.189116	2.37493	-0.787804	0.787804	1.28547	-0.0917081	0.0917081	0.848344	0.00175882	-1.37718	0.00327524	-1.19376
B0BNE1	Mediator of RNA polymerase II transcription subunit 6 (Mediator complex subunit 6)	Med6	2	0.709698	0.0411538	0.709698	0.207584	0.0415637	0.427911	-0.272681	-0.15523	0.1421	-0.0532087	-0.0888909	0.290033	-0.221552	-0.0684808	0.485685	-0.266493	-0.219192	1.02824	-0.042406	0.042406	1.02434	-0.0608147	0.0608147	0.566384	-0.152859	-0.0714288	0.226162	7.43e-06	-0.719243	2.23e-05	-0.637812
B0BNE2	DNA-directed RNA polymerases I, II, and III subunit RPABC1 (RNA polymerases I, II, and III subunit ABC1) (DNA-directed RNA polymerase II subunit E) (RPB5 homolog)	Polr2e	2	0.861137	0.0180382	0.861137	0.102641	0.0181841	0.83322	-0.504393	-0.388051	0.556414	-0.415303	-0.0657796	0.513634	-0.174758	-0.381435	0.330882	-0.157725	-0.222411	0.414054	-0.362223	-0.0328654	0.60187	-0.117446	-0.26115	0.541679	-0.288641	-0.225282	0.16265	2.7e-08	-0.83032	6.35e-08	-0.766961
B0BNE6	NADH dehydrogenase (Ubiquinone) Fe-S protein 8 (Predicted), isoform CRA_a (NADH:ubiquinone oxidoreductase core subunit S8) (Ndufs8 protein)	Ndufs8	1	0.870947	0.870947	0.0204027	0.0205079	0.0881423	-1.40441	0.855171	0.630646	-1.11634	0.766166	0.282319	-0.69782	0.386333	0.408999	-1.07171	0.408014	0.572163	-0.577262	0.40169	0.374783	-1.06025	0.805544	0.350544	-0.987966	0.60382	0.436576	0.22316	3.85e-10	1.59179	1.27e-09	1.42454
B0BNG7	Nudix hydrolase 16-like 1 (Nudt16l1 protein) (Similar to 1110001K21Rik protein, isoform CRA_a)	Nudt16l1	2	0.684644	0.0347607	0.684644	0.245647	0.0349485	0.687309	-0.720673	0.0333638	0.443652	-0.402832	-0.0791562	0.786855	-0.669611	-0.352889	0.893119	-0.104811	-0.691071	0.708787	-0.210217	-0.497361	0.548314	-0.0728154	-0.463997	0.678006	-0.363493	-0.341852	0.235063	1.61e-07	-1.0415	1.79e-07	-1.01986
B0BNI2	RCG47471, isoform CRA_a (WD repeat domain 74) (Wdr74 protein)	Wdr74	2	0.532881	0.0439561	0.532881	0.379052	0.0441116	0.633506	-0.305265	-0.348993	0.533801	-0.313385	-0.187626	0.515462	-0.126065	-0.497708	0.985499	-0.384496	-0.519825	0.945115	-0.307765	-0.170272	0.869953	-0.512854	-0.352746	0.747223	-0.324972	-0.346195	0.165977	1.33e-09	-1.07219	8.62e-10	-1.09342
B0BNJ0	RCG38713, isoform CRA_b (SIN3 transcription regulator family member B) (Sin3b protein)	Sin3b	3	0.56148	0.0743187	0.290611	0.56148	0.0735896	0.58107	-0.0736842	-0.358512	0.492044	-0.19731	-0.294734	0.234183	-0.0610966	-0.173607	0.61888	-0.222245	-0.396635	0.491866	-0.157793	-0.334074	0.413765	0.0366514	-0.450416	0.471968	-0.112579	-0.334663	0.121677	5.79e-08	-0.584547	8.02e-10	-0.806631
B0BNJ1	LOC683667 protein (Sorcin)	Sri	4	0.493161	0.391216	0.057844	0.0577789	0.493161	-0.83583	0.477345	0.341205	-0.91948	0.152769	0.731683	-1.22048	0.553846	0.570645	-1.0308	0.537495	0.470189	-0.6861	0.196493	0.451744	-0.780785	0.356017	0.438408	-0.912246	0.378994	0.500646	0.168184	1.59e-10	1.29124	4.4e-11	1.41289
B0BNJ4	ETHE1, persulfide dioxygenase (Ethylmalonic encephalopathy 1) (Ethylmalonic encephalopathy 1 (Predicted))	Ethe1	1	0.74675	0.74675	0.0362866	0.0364079	0.180555	-1.37476	0.539749	0.710262	-0.85511	0.552132	0.120117	-0.887132	0.485818	0.447512	-0.896727	0.394944	0.566789	-0.54444	0.296307	0.252259	-1.11882	0.772611	0.49438	-0.946164	0.506927	0.431886	0.21617	7.96e-10	1.45309	1.29e-09	1.37805
B0BNJ5	Endothelial differentiation-related factor 1 (Endothelial differentiation-related factor 1 (Predicted))	Edf1	2	0.56154	0.0734349	0.56154	0.290502	0.0745224	0.647687	-0.378142	-0.269545	0.468636	-0.385402	-0.0960676	0.637945	-0.348275	-0.260089	0.407718	-0.296933	-0.0827952	0.586647	-0.31498	-0.257785	0.705891	-0.572858	-0.162208	0.575754	-0.382765	-0.188082	0.113162	5.3e-11	-0.958519	6.37e-10	-0.763836
B0BNK4	Proline-serine-threonine phosphatase-interacting protein 1 (Pstpip1 protein)	Pstpip1	4	0.766501	0.165615	0.0340141	0.0338698	0.766501	-0.789504	0.314317	0.475187	-0.722159	0.300123	0.616418	-0.801782	0.276302	0.610567	-1.27761	0.751698	0.525909	-0.924056	0.202162	0.721894	-0.770611	0.165847	0.604764	-0.880953	0.335075	0.592457	0.176026	5.65e-10	1.21603	4.58e-11	1.47341
B0BNL9	Nudix (Nucleoside diphosphate linked moiety X)-type motif 18 (Nudt18 protein)	Nudt18	4	0.791349	0.14727	0.0307588	0.0306222	0.791349	-0.51631	0.218103	0.298207	-0.59959	0.175786	0.423804	-0.861165	0.369047	0.492118	-2.06499	-0.347207	0.347207	-1.84589	-0.123049	0.123049	-1.76589	-0.15938	0.15938	-1.27564	0.0222167	0.307294	0.408965	7.59e-06	1.29785	7.14e-07	1.58293
B0BNM4	RCG33221, isoform CRA_c (RGD1308134 protein) (Similar to RIKEN cDNA 1110020A23)	RGD1308134	2	0.644505	0.0378923	0.644505	0.279523	0.0380801	0.849852	-0.500768	-0.59079	0.934515	-0.610978	-0.3092	0.710504	-0.393881	-0.311196	0.715392	-0.0797423	-0.670015	0.51807	-0.203907	-0.165244	0.338722	-0.310584	0.0159678	0.677842	-0.349977	-0.338413	0.217287	7.04e-08	-1.02782	7.04e-08	-1.01626
B0BNN3	Carbonic anhydrase 1 (EC 4.2.1.1) (Carbonate dehydratase I) (Carbonic anhydrase I) (CA-I)	Ca1	1	0.659538	0.659538	0.0462054	0.0463212	0.247935	-2.11987	1.15804	0.96183	-2.04209	0.733089	1.29332	-2.30274	1.15406	1.2129	-2.31028	1.10245	1.17487	-1.59444	0.829682	0.60581	-2.28283	1.50766	0.738677	-2.10871	1.08083	0.997901	0.262783	1.06e-12	3.18954	1e-12	3.10661
B0BNN4	Complement factor properdin (Properdin factor, complement (Mapped))	Cfp	1	0.390688	0.390688	0.155646	0.159823	0.293843	-0.904843	0.199977	-0.199977	-0.377283	0.135172	-0.135172	-0.381429	0.125222	-0.125222	-0.966587	0.075354	-0.075354	0.20631	0.0227537	-0.0227537	-0.271121	0.643441	-0.643441	-0.449159	0.20032	-0.20032	0.294433	0.000222047	0.649479	0.0182662	0.248839
B0K008	Eukaryotic translation initiation factor 1 (RCG33041, isoform CRA_b)	Eif1	2	0.797486	0.0239663	0.797486	0.154426	0.0241209	2.10366	0.135559	-0.135559	2.16354	0.0468326	-0.0468326	2.26821	-0.153014	0.153014	0.205681	-0.369598	0.163917	0.069386	0.246919	-0.316305	0.436034	-0.428747	-0.00728659	1.20775	-0.0870082	-0.0315086	0.600694	0.000266355	-1.29476	0.000329346	-1.23926
B0K013	Chchd8 protein (Cytochrome c oxidase assembly factor 4 homolog) (Similar to E2-induced gene 2 protein (Predicted))	Coa4	4	0.602176	0.294627	0.0516653	0.051532	0.602176	-0.971145	0.0144407	-0.0144407	-1.70454	-0.147058	0.147058	-1.08036	-0.341899	0.341899	-0.00906622	0.286178	-0.277112	-0.437314	0.139889	0.297425	0.302937	-0.151813	-0.151124	-0.649915	-0.033377	0.0572842	0.439493	0.00369901	0.616538	0.00165247	0.7072
B0K019	BAG family molecular chaperone regulator 1 (BAG-1) (Bcl-2-associated athanogene 1)	Bag1	2	0.504051	0.0917638	0.504051	0.310688	0.0934965	0.73265	-0.359277	-0.373373	0.133124	-0.360965	0.227841	0.449586	-0.513687	0.0591325	0.609269	-0.170857	-0.455162	0.367913	-0.540353	-0.0288729	0.841029	-0.397156	-0.275079	0.522262	-0.390382	-0.140919	0.220283	3.66e-07	-0.912644	1.17e-05	-0.663181
B0K020	CDGSH iron-sulfur domain-containing protein 1 (MitoNEET)	Cisd1	4	0.619111	0.28055	0.0502392	0.0500995	0.619111	-1.63168	0.74383	0.887848	-1.04615	0.712267	0.333879	-1.05856	0.426107	0.599779	-1.04612	0.23871	0.707379	-0.563575	0.126681	0.563488	-0.607616	0.154859	0.602252	-0.992282	0.400409	0.615771	0.278558	3.52e-08	1.39269	4.72e-09	1.60805
B0K031	60S ribosomal protein L7 (RCG30479, isoform CRA_b) (Rpl7 protein)	Rpl7	2	0.492429	0.045001	0.492429	0.417435	0.0451345	1.06707	-0.664399	-0.337831	0.665397	-0.276873	-0.285691	0.83499	-0.491628	-0.430294	0.758847	-0.301162	-0.440834	0.695604	-0.20659	-0.457645	0.873646	-0.323478	-0.544668	0.815926	-0.377355	-0.416161	0.144216	6.85e-11	-1.19328	3.63e-11	-1.23209
B1H218	NIMA (Never in mitosis gene a)-related expressed kinase 6, isoform CRA_a (Nek6 protein)	Nek6	4	0.471272	0.293175	0.118778	0.116775	0.471272	-0.183715	0.0282735	0.201739	-0.239669	-0.433071	0.614174	-0.460059	0.104285	0.36627	-0.442142	-0.0780852	0.529287	-0.417743	0.0851489	0.376813	-0.76957	0.352546	0.417024	-0.418816	0.00984953	0.417551	0.202816	0.000310089	0.428666	3.38e-07	0.836368
B1H227	LOC682908 protein (RCG31301, isoform CRA_a) (Regulator of chromosome condensation 1)	Rcc1	2	0.541346	0.0793449	0.541346	0.298693	0.0806156	0.571691	-0.349148	-0.280239	0.206592	-0.347646	0.0747888	0.299012	-0.241197	-0.0622008	0.344954	-0.185446	-0.159509	0.367278	-0.099399	-0.10996	0.424652	-0.298742	-0.146451	0.36903	-0.253596	-0.113929	0.123181	3.07e-08	-0.622626	6.16e-07	-0.482958
B1H246	PMS1 homolog 2, mismatch repair system component (Pms2 protein)	Pms2	3	0.809115	0.0255258	0.139927	0.809115	0.0254321	0.378758	-0.0100124	-0.0985218	0.198896	-0.110259	-0.0886376	0.30344	-0.401378	-0.0871634	0.636088	-0.0614621	-0.484654	0.546143	-0.136105	-0.462289	0.547186	-0.314841	-0.527387	0.435085	-0.172343	-0.291442	0.180524	4.06e-06	-0.607428	4.53e-07	-0.726527
B1H249	Glucosamine 6-phosphate N-acetyltransferase (EC 2.3.1.4)	Gnpnat1	1	0.755923	0.755923	0.0351365	0.0352566	0.173684	-0.444481	0.171773	-0.171773	-0.765945	-0.0665079	0.0665079	-0.372826	-0.561883	0.561883	-0.818553	0.255927	-0.255927	-1.22098	0.0851193	-0.0851193	-0.855026	0.239763	-0.239763	-0.746303	0.0206985	-0.0206985	0.291982	4.97e-05	0.767001	7.23e-05	0.725604
B1H268	Mini-chromosome maintenance complex-binding protein (MCM-BP) (MCM-binding protein)	Mcmbp	3	0.60038	0.0408767	0.31785	0.60038	0.0408937	0.70411	-0.19609	-0.284768	0.882125	-0.335163	-0.493543	0.90627	-0.493621	-0.514764	0.516291	-0.308092	-0.207852	0.521138	-0.116415	-0.311244	0.333006	-0.104695	-0.239742	0.643824	-0.259013	-0.341985	0.173078	2.05e-08	-0.902836	5.62e-09	-0.985809
B1H269	DEAD-box helicase 27 (Ddx27 protein)	Ddx27	3	0.514259	0.0445593	0.396553	0.514259	0.0446289	0.73503	-0.139667	-0.368339	0.672285	-0.402248	-0.301203	0.816005	-0.332522	-0.354223	0.629394	-0.143919	-0.385345	0.483052	-0.135972	-0.3835	0.174119	-0.338264	-0.0240115	0.584981	-0.248765	-0.30277	0.170234	4.58e-08	-0.833746	1.78e-08	-0.887751
B1H271	Mitochondrial coenzyme A transporter SLC25A42 (Slc25a42 protein)	Slc25a42	1	0.508346	0.508346	0.102263	0.103647	0.285744	-0.578309	0.592385	-0.0274264	-0.408579	0.277029	0.108215	-0.37718	0.107684	0.216033	-0.406885	0.430915	0.0473822	-0.0655383	0.0196813	0.125744	-0.302422	0.296112	0.00631056	-0.356486	0.287301	0.0793765	0.16391	6.95e-07	0.643787	3.91e-05	0.435862
B1H282	Collagen beta(1-O)galactosyltransferase 1 (Glycosyltransferase 25 domain containing 1) (Glycosyltransferase 25 domain containing 1 (Predicted))	Colgalt1	4	0.599062	0.250677	0.0755082	0.0747522	0.599062	-0.485934	0.249724	0.170765	-0.286713	-0.0818007	0.287075	-0.498093	0.00480121	0.534607	-0.344862	0.333272	0.266201	-0.517322	0.0601001	0.438978	-0.0210699	-0.0114193	0.157262	-0.358999	0.0924463	0.309148	0.168242	4.07e-05	0.451445	5.3e-07	0.668147
B1H284	TATA-box-binding protein-associated factor 5-like (Taf5l protein)	Taf5l	2	0.551312	0.0432605	0.551312	0.362003	0.0434243	1.55428	0.104244	-0.104244	1.31536	0.0487986	-0.0487986	1.45376	-0.0232314	0.0232314	0.0877975	0.0876212	-0.214378	0.534103	-0.445242	0.0775871	0.420956	-0.18872	-0.232236	0.894375	-0.0694215	-0.0831398	0.362028	4.38e-05	-0.963797	3.39e-05	-0.977515
B1H2A6	FMR1 autosomal homolog 2 (Fxr2 protein)	Fxr2	3	0.704143	0.0424246	0.211227	0.704143	0.0422058	0.581965	-0.234183	-0.345401	0.513535	-0.224792	-0.271799	0.719365	-0.205667	-0.510344	0.486374	-0.0868968	-0.408728	0.216924	-0.0750512	-0.0969619	0.326182	-0.143982	-0.242402	0.474058	-0.161762	-0.312606	0.143392	1.59e-07	-0.63582	9.11e-09	-0.786664
B1WBM0	Tetraspanin	Cd9	4	0.557972	0.33246	0.054839	0.0547283	0.557972	-0.874054	0.237219	0.636836	-0.710255	0.190173	0.397163	-0.706051	0.357436	0.278111	-0.926712	0.163336	0.79126	-1.29003	0.894839	0.339707	-1.03101	0.192729	0.549775	-0.923018	0.339289	0.498809	0.226086	8.61e-09	1.26231	1.54e-09	1.42183
B1WBN5	tRNA pseudouridine synthase (EC 5.4.99.-)	Pus1	3	0.813207	0.0223764	0.142079	0.813207	0.0223378	0.767098	-0.235085	-0.532013	0.585767	-0.283397	-0.353083	0.87512	-0.403094	-0.401241	0.403003	0.135583	-0.457878	0.556165	-0.428167	-0.141234	0.611569	-0.25923	-0.352339	0.633121	-0.245565	-0.372965	0.169266	2.19e-08	-0.878685	3.24e-09	-1.00609
B1WBQ0	CDC5 cell division cycle 5-like (S. pombe) (Cell division cycle 5-like (S. pombe))	Cdc5l	2	0.622934	0.0393868	0.622934	0.298107	0.039572	0.792005	-0.373215	-0.445365	0.604548	-0.310441	-0.252784	0.794837	-0.39387	-0.367706	0.605539	-0.225851	-0.383454	0.494984	-0.292094	-0.246401	0.605284	-0.365093	-0.231093	0.649533	-0.32676	-0.321134	0.107718	2.6e-11	-0.976293	1.97e-11	-0.970667
B1WBQ7	DNA mismatch repair protein	Msh2	3	0.580332	0.0419785	0.335683	0.580332	0.0420067	0.863439	-0.436571	-0.424944	0.992017	-0.322021	-0.627669	1.03631	-0.513974	-0.525517	0.984776	-0.320061	-0.633727	1.06875	-0.426214	-0.596643	1.01616	-0.576447	-0.521032	0.993576	-0.432548	-0.554922	0.101914	3.8e-13	-1.42612	6.62e-14	-1.5485
B1WBR0	Mothers against decapentaplegic homolog (MAD homolog) (Mothers against DPP homolog) (SMAD family member)	Smad5	3	0.579854	0.0420031	0.336111	0.579854	0.0420315	0.288015	-0.0474443	0.0474443	0.774876	-0.527722	-0.247154	1.1163	-0.471109	-0.645195	0.794893	-0.00784106	-0.787052	0.707536	-0.440485	-0.267052	1.57558	0.0834095	-0.0834095	0.876201	-0.235199	-0.330403	0.328953	3.88e-06	-1.1114	1.34e-06	-1.2066
B1WBT5	Tetratricopeptide repeat domain 8 (Ttc8 protein)	Ttc8	1	0.488967	0.488967	0.109443	0.111072	0.290518	-2.822	0.165252	-0.165252	-2.37197	0.375138	-0.375138	-3.06642	-0.130209	0.130209	0.288467	0.155946	-0.444414	-0.103017	0.932842	-0.411961	-0.165634	0.723707	-0.225188	-1.37343	0.370446	-0.248624	0.855242	0.000406617	1.74388	0.00443854	1.12481
B1WBV1	Axin interactor, dorsalization-associated (LOC682999 protein) (RCG20102, isoform CRA_a)	Aida	3	0.391617	0.150121	0.312825	0.391617	0.145437	0.235186	-0.0695909	-0.120134	0.146585	-0.0823417	-0.0986238	0.0287711	0.0206415	-0.132174	0.645424	0.289329	-0.289329	0.577197	0.404271	-0.404271	0.736264	0.377707	-0.377707	0.394905	0.156669	-0.23704	0.220483	0.0103098	-0.238235	1.91e-05	-0.631944
B1WBX6	Small ArfGAP2 (Smap2 protein)	Smap2	4	0.789142	0.141853	0.0346149	0.0343901	0.789142	-0.361655	0.298385	0.158073	-0.385718	-0.0763838	0.471158	-0.509493	0.13125	0.348422	-0.56207	0.452377	0.242251	-0.435412	0.0573113	0.391701	-0.213876	-0.0443756	0.216123	-0.411371	0.136427	0.304621	0.15613	2.56e-06	0.547798	9e-08	0.715992
B1WBY1	Cul1 protein (Cullin 1) (Cullin 1 (Predicted), isoform CRA_a)	Cul1	2	0.539634	0.0437166	0.539634	0.372774	0.0438753	0.349285	-0.219636	-0.131611	0.276411	-0.219894	-0.0394443	0.288525	-0.298417	-0.119285	0.479317	-0.0522248	-0.36013	0.582367	-0.276902	-0.33164	0.438113	-0.124886	-0.273814	0.402336	-0.19866	-0.209321	0.12461	5.53e-08	-0.600996	3.81e-08	-0.611657
B1WBZ7	GPN-loop GTPase (EC 3.6.5.-)	Gpn1	2	0.889777	0.0141581	0.889777	0.081795	0.0142696	0.674424	-0.349479	-0.324945	0.577208	-0.261109	-0.316098	0.643467	-0.435407	-0.20806	0.130698	-0.486828	-0.145253	0.268126	0.0403253	-0.308451	0.0159793	-0.0518639	0.0358846	0.384984	-0.257394	-0.211154	0.212869	1.27e-05	-0.642377	2.39e-05	-0.596137
B1WC01	Kinesin-like protein	Kif20a	3	0.612429	0.0610959	0.265842	0.612429	0.060633	0.987526	-0.424821	-0.562705	0.839157	-0.336698	-0.739998	1.26003	-0.628706	-0.631322	0.421712	0.0177877	-1.04124	0.222924	-0.0657315	-0.157193	-0.180294	0.0109324	0.169362	0.591842	-0.237873	-0.49385	0.398046	0.000344748	-0.829715	3.08e-05	-1.08569
B1WC02	CTP synthase (EC 6.3.4.2) (UTP--ammonia ligase)	Ctps1	3	0.78521	0.0291042	0.156696	0.78521	0.0289897	0.800272	-0.312095	-0.49863	0.894001	-0.340011	-0.506808	1.22293	-0.596709	-0.62447	0.851016	-0.26987	-0.634027	0.817606	-0.308817	-0.610366	0.756707	-0.110241	-0.543184	0.890422	-0.322957	-0.569581	0.142785	5.14e-11	-1.21338	4.78e-12	-1.46
B1WC05	Zinc finger, HIT type 6 (Zinc finger, HIT-type-containing 6)	Znhit6	3	0.457411	0.0453365	0.451808	0.457411	0.0454443	1.24264	-0.621768	-0.64868	0.589286	-0.290799	-0.377729	1.21723	-0.616929	-0.574306	1.3248	-0.46358	-0.722147	1.26199	-0.751554	-0.51044	0.885354	-0.33649	-0.688645	1.08688	-0.51352	-0.586991	0.204285	1.28e-10	-1.6004	5.88e-11	-1.67388
B1WC13	LOC100151767 protein (NKAP domain-containing 1) (RCG58116, isoform CRA_a)	Nkapd1	2	0.530731	0.0826675	0.530731	0.30255	0.0840511	0.377671	-0.153602	0.153602	0.392317	-0.0742683	0.0742683	0.645921	-0.0600261	0.0600261	0.378736	-0.159621	-0.219116	0.538217	-0.361934	-0.176283	0.53803	-0.40143	-0.136601	0.478482	-0.201813	-0.0406839	0.143504	6.85e-08	-0.680296	1.57e-06	-0.519166
B1WC16	BCL2-associated transcription factor 1, isoform CRA_a (Bclaf1 protein) (Mitochondrial fission regulator 2)	Bclaf1	2	0.647445	0.0376779	0.647445	0.277011	0.037866	1.15243	-0.614982	-0.571144	0.681795	-0.367458	-0.358371	0.925733	-0.436196	-0.405728	0.783053	-0.360196	-0.468822	0.639926	-0.196837	-0.395043	0.961815	-0.619656	-0.3035	0.857458	-0.432554	-0.417101	0.15743	7.62e-11	-1.29001	6.84e-11	-1.27456
B1WC22	Zfp131 protein (Zinc finger protein 131) (Zinc finger protein 131, isoform CRA_a)	Zfp131	1	0.907344	0.907344	0.0141241	0.0141867	0.0643449	-0.291735	-0.279462	0.279462	-1.16481	-0.22614	0.22614	-0.354079	-0.157968	0.157968	-2.09934	0.104132	-0.104132	-2.10286	0.358533	-0.358533	-1.77186	0.542748	-0.542748	-1.29745	0.056974	-0.056974	0.513656	4.8e-05	1.35442	9.26e-05	1.24047
B1WC25	Tra2a protein (Transformer 2 alpha homolog)	Tra2a	3	0.633728	0.0387496	0.288772	0.633728	0.0387501	0.896198	-0.410132	-0.486067	0.60024	-0.238826	-0.342026	0.796085	-0.390586	-0.4788	1.07561	-0.551298	-0.524309	0.783169	-0.255958	-0.527211	0.732995	-0.264285	-0.463928	0.814049	-0.351847	-0.47039	0.130409	2.94e-11	-1.1659	7.06e-12	-1.28444
B1WC28	Core histone macro-H2A	H2afy2	3	0.82103	0.0237871	0.131481	0.82103	0.0237026	1.14881	-0.619563	-0.539342	0.927661	-0.340045	-0.554486	1.30262	-0.442389	-0.783501	1.07831	-0.417004	-0.650458	0.906114	-0.169526	-0.702969	1.06146	-0.39832	-0.855356	1.07083	-0.397808	-0.681019	0.14425	6.99e-12	-1.46864	7.13e-13	-1.75185
B1WC31	Meis homeobox 1 (Meis1 protein)	Meis1	2	0.772458	0.0308883	0.772458	0.165488	0.0311658	1.5242	0.0906764	-0.0906764	1.93181	0.00525574	-0.00525574	1.67981	-0.13055	0.13055	1.0596	-0.210256	0.210256	0.897141	0.230614	-0.230614	1.15288	-0.39315	0.39315	1.37424	-0.0679017	0.0679017	0.279423	2.35e-08	-1.44214	7.07e-08	-1.30634
B1WC40	Nuclear cap-binding protein subunit 2 (20 kDa nuclear cap-binding protein) (NCBP 20 kDa subunit) (CBP20)	Ncbp2	2	0.524466	0.0847043	0.524466	0.304669	0.0861607	0.478877	-0.242399	-0.236477	0.593455	-0.349284	-0.0548494	0.672274	-0.688872	-0.252659	1.08001	-0.501868	-0.231558	0.986641	-0.492411	-0.264808	1.05163	-0.876427	-0.149472	0.810481	-0.52521	-0.198304	0.200374	8.76e-10	-1.33569	2.77e-08	-1.00879
B1WC45	Vacuolar protein sorting 72 (Yeast) (Predicted) (Vacuolar protein sorting 72 homolog) (Vacuolar protein sorting 72 homolog (S. cerevisiae))	Vps72	2	0.812762	0.0248613	0.812762	0.137304	0.0250732	0.778665	-0.303351	-0.418711	0.491059	-0.264867	-0.176483	0.57271	-0.350679	-0.025632	0.361695	-0.168997	-0.188868	0.121659	-0.108842	-0.074015	0.310215	-0.1687	-0.141515	0.439334	-0.227573	-0.170871	0.163211	4.33e-07	-0.666906	1.07e-06	-0.610204
B1WC49	Api5 protein (Apoptosis inhibitor 5) (RCG26895, isoform CRA_b)	Api5	2	0.811396	0.0250598	0.811396	0.13827	0.0252737	0.844785	-0.497661	-0.371924	0.494421	-0.331231	-0.146	0.681711	-0.383871	-0.209527	0.534108	-0.277854	-0.273392	0.534795	-0.221214	-0.320246	0.574396	-0.332873	-0.23664	0.610703	-0.340784	-0.259621	0.116032	7.56e-11	-0.951486	1.71e-10	-0.870324
B1WC51	Cyclin-dependent kinases regulatory subunit	Cks2	2	0.690021	0.0446654	0.690021	0.220186	0.0451278	1.36267	-0.686882	-0.675791	1.07543	-0.343079	-0.732355	1.24354	-0.846703	-0.396833	0.550239	-0.219185	-0.227038	0.663274	-0.527129	-0.290467	0.829158	-0.817832	-0.0113259	0.954052	-0.573468	-0.388968	0.272627	8.22e-09	-1.52752	3.65e-08	-1.34302
B1WC56	NHP2 ribonucleoprotein (Nola2 protein) (Nucleolar protein family A, member 2 (Predicted), isoform CRA_c)	Nhp2	2	0.711675	0.04081	0.711675	0.2063	0.041215	0.647478	-0.234349	-0.410025	0.585711	-0.447443	-0.0993321	0.700056	-0.25958	-0.276502	0.574019	-0.460734	-0.188401	0.577999	-0.3101	-0.275748	0.515823	-0.266433	-0.100882	0.600181	-0.329773	-0.225148	0.110655	5.79e-11	-0.929954	1.82e-10	-0.825329
B1WC65	HAUS augmin-like complex, subunit 3 (RCG36170) (Similar to EEA1 (Early Endosome Antigen, Rab effector) homolog family member (Eea-1))	Haus3	3	0.624708	0.0393596	0.296568	0.624708	0.0393643	0.753029	-0.428425	-0.408878	0.711162	-0.372992	-0.33817	0.7786	-0.472912	-0.3098	0.285555	0.07338	-0.630716	0.641665	-0.369578	-0.344881	0.381313	-0.295708	-0.370557	0.591887	-0.311039	-0.4005	0.177304	2.78e-08	-0.902926	7e-09	-0.992388
B1WC67	RCG29001 (Slc25a24 protein) (Solute carrier family 25 member 24)	Slc25a24	1	0.447187	0.447187	0.126931	0.129306	0.296576	-0.450994	0.324679	0.126315	-0.769322	0.564582	0.19958	-0.251039	0.265819	-0.043961	-0.309302	0.466825	-0.122274	-0.411486	0.209892	0.212778	-0.118148	0.328796	-0.188207	-0.385049	0.360099	0.0307049	0.177641	3.17e-07	0.745147	0.000121179	0.415754
B1WC68	Histone deacetylase 8 (HD8) (EC 3.5.1.98)	Hdac8	3	0.789196	0.0284985	0.153917	0.789196	0.0283877	0.462814	-0.177775	-0.240964	0.627983	-0.393344	-0.319247	0.711371	-0.483667	-0.227705	0.375729	0.0959582	-0.471688	0.621273	-0.338484	-0.282789	0.12938	0.217576	-0.346957	0.488092	-0.179956	-0.314892	0.204901	5.7e-06	-0.668048	6.19e-07	-0.802984
B1WC69	NOL1/NOP2/Sun domain family, member 6 (Predicted) (NOP2/Sun RNA methyltransferase family member 6) (Nsun6 protein)	Nsun6	2	0.459947	0.0453291	0.459947	0.449282	0.0454423	0.863066	-0.206556	-0.656511	0.932983	-0.318962	-0.614021	0.920475	-0.447152	-0.473323	0.724024	-0.420625	-0.303398	0.795721	-0.449259	-0.346462	0.389003	-0.323444	-0.0655599	0.770879	-0.360999	-0.409879	0.179198	1.77e-09	-1.13188	8.6e-10	-1.18076
B1WC70	Protein phosphatase 1, regulatory (Inhibitor) subunit 8 (Protein phosphatase 1, regulatory (Inhibitor) subunit 8 (Predicted)) (Protein phosphatase 1, regulatory subunit 8)	Ppp1r8	2	0.80443	0.0260783	0.80443	0.143189	0.0263029	0.702736	-0.251272	-0.388649	0.514812	-0.355192	-0.150167	0.635365	-0.0154919	-0.30835	0.391502	-0.30937	-0.149032	0.371105	-0.295327	-0.0657179	0.692247	-0.481322	-0.210924	0.551294	-0.284662	-0.21214	0.145008	5.75e-09	-0.835957	1.57e-08	-0.763434
B1WC75	DLG-associated protein 5 (Dlgap5 protein)	Dlgap5	3	0.652347	0.052334	0.243316	0.652347	0.0520025	0.268489	0.0972721	-0.0972721	0.686275	0.0770345	-0.76331	1.33958	-1.02881	-0.310762	0.855068	-0.281977	-0.667814	0.726732	-0.234214	-0.639079	0.568177	-0.066459	-0.55407	0.740719	-0.239526	-0.505385	0.327343	1.38e-05	-0.980246	8.7e-07	-1.2461
B1WC85	RCG23253, isoform CRA_a (RGD1563863 protein) (WD repeat domain 92)	Wdr92	3	0.618952	0.0397357	0.301569	0.618952	0.0397432	0.643136	-0.359001	-0.284136	0.4153	-0.0270213	-0.388278	0.514706	-0.32359	-0.191116	0.219301	0.0458469	-0.265148	0.274646	-0.202539	-0.0721072	0.251592	-0.131517	-0.120075	0.386447	-0.166303	-0.220143	0.152813	1.81e-06	-0.55275	5.33e-07	-0.60659
B1WC88	UPF0729 protein C18orf32 homolog		2	0.412007	0.133452	0.412007	0.316785	0.137756	1.28456	-0.911673	-0.372891	-0.493874	0.0558473	0.438027	0.241619	-0.281386	0.0397663	0.246021	0.202169	-0.454419	0.0207854	-0.475216	0.454431	0.604624	-0.466024	-0.160729	0.31729	-0.312714	-0.0093025	0.441303	0.0034124	-0.630004	0.0240305	-0.326592
B2DD29	Serine/threonine-protein kinase BRSK1 (EC 2.7.11.1) (EC 2.7.11.26) (Brain-specific serine/threonine-protein kinase 1) (BR serine/threonine-protein kinase 1) (Serine/threonine-protein kinase SAD-B)	Brsk1	1	0.813452	0.813452	0.0275544	0.0276607	0.131333	-0.375332	0.247272	0.120487	-0.419271	0.196921	0.0757839	-0.306439	0.0637713	0.0277809	-0.582733	0.256619	0.326114	-0.268165	0.340358	-0.0721924	-0.82866	0.239304	0.589356	-0.463433	0.224041	0.177888	0.188454	1.64e-06	0.687474	3.15e-06	0.641322
B2GUV5	V-type proton ATPase subunit G	Atp6v1g1	1	0.718476	0.718476	0.0397148	0.0398376	0.201972	-1.37945	0.706443	0.713879	-0.594458	0.95883	-0.00953382	-1.3185	0.988804	0.228106	-0.907957	0.0369954	0.767763	-0.424544	-0.0299817	0.490673	-0.470575	0.262902	0.379995	-0.849248	0.487332	0.42848	0.372548	1.99e-06	1.33658	2.88e-06	1.27773
B2GUV7	Eukaryotic translation initiation factor 5B (eIF-5B) (EC 3.6.5.3) (Annexin V-binding protein ABP-7) (Translation initiation factor IF-2)	Eif5b	2	0.811745	0.0224349	0.811745	0.143238	0.0225821	0.960071	-0.389377	-0.431798	0.449598	-0.28947	-0.139723	0.737839	-0.417196	-0.283804	0.617531	-0.211825	-0.430459	0.433365	-0.345466	-0.134944	0.462675	-0.334493	-0.311857	0.61018	-0.331305	-0.288764	0.151653	2.23e-09	-0.941485	3.35e-09	-0.898944
B2GUW4	Exdl2 protein (Exonuclease 3''-5'' domain-like 2 (Predicted)) (Exonuclease 3'-5' domain-containing 2)	Exd2	3	0.493471	0.0450077	0.41643	0.493471	0.0450912	0.784426	-0.197685	-0.480877	0.364259	-0.241743	-0.119266	0.739958	-0.278768	-0.417137	0.543474	-0.217592	-0.292986	0.344435	-0.213439	-0.130995	0.42328	-0.248124	-0.222396	0.533305	-0.232892	-0.277276	0.145069	1.75e-08	-0.766197	7.16e-09	-0.810581
B2GUX5	5'-nucleotidase (EC 3.1.3.5)	Nt5c3a	3	0.619634	0.0594257	0.26195	0.619634	0.0589904	0.174377	-0.0442146	-0.122608	0.256526	0.0580984	-0.160398	0.351846	-0.114414	-0.180822	0.499461	-0.151074	-0.261507	0.468968	-0.218403	-0.250565	0.526018	-0.0270674	-0.355765	0.379533	-0.0828458	-0.221944	0.121378	9.97e-07	-0.462378	3.39e-08	-0.601477
B2GUX7	Cellular repressor of E1A-stimulated genes (Predicted), isoform CRA_b (Cellular repressor of E1A-stimulated genes 1)	Creg1	4	0.878887	0.0841919	0.0185077	0.0184138	0.878887	-0.943238	0.444657	0.498581	-0.46256	0.0817224	0.380838	-0.864745	0.216334	0.648411	-1.13544	0.469572	0.665867	-0.800916	0.158997	0.641919	-0.609526	0.246802	0.362725	-0.802737	0.269681	0.533057	0.181244	4.08e-09	1.07242	2.09e-10	1.33579
B2GUY4	Dematin actin-binding protein (Epb4.9 protein)	Dmtn	1	0.827271	0.827271	0.0256497	0.0257511	0.121328	-1.08855	0.710119	0.378429	-1.0386	0.482672	0.551693	-1.20877	0.588412	0.694819	-1.52233	0.746228	0.776099	-1.28262	0.835728	0.446896	-1.55578	0.939921	0.615858	-1.28278	0.71718	0.577299	0.177745	2.53e-12	1.99996	3.66e-12	1.86007
B2GUY8	Slc25a17 protein (Solute carrier family 25 (Mitochondrial carrier, peroxisomal membrane protein), member 17 (Predicted), isoform CRA_e) (Solute carrier family 25 member 17)	Slc25a17	1	0.677183	0.677183	0.0561708	0.0565864	0.21006	-0.986401	0.394943	0.591459	-0.422526	0.328204	0.0943216	-0.39266	0.296383	0.0962776	-0.388394	0.286175	0.102219	-0.372994	0.321135	0.0518589	-0.512087	0.332656	0.17943	-0.51251	0.326583	0.185928	0.179683	8.28e-08	0.839093	6.8e-07	0.698438
B2GUZ3	Methylenetetrahydrofolate dehydrogenase (NADP+-dependent) 1-like (Mthfd1l protein)	Mthfd1l	1	0.840232	0.840232	0.0238378	0.023934	0.111996	-1.0438	0.556315	0.482879	-0.508913	0.337325	0.12664	-0.577854	0.282289	0.312474	-0.588207	0.245371	0.333401	-0.155578	0.116788	0.0936958	-0.481742	0.302087	0.114555	-0.559349	0.306696	0.243941	0.200435	2.21e-07	0.866045	4.76e-07	0.80329
B2GUZ5	F-actin-capping protein subunit alpha-1 (CapZ alpha-1)	Capza1	1	0.589475	0.589475	0.0524898	0.0525789	0.305456	-0.411561	0.274669	0.18477	-0.201588	0.029968	0.177408	-0.387892	0.135875	0.238914	-0.768109	0.496741	0.350136	-0.489425	0.187101	0.253615	-0.445937	0.294061	0.211389	-0.450752	0.236402	0.236039	0.149008	9.71e-08	0.687155	8.46e-08	0.686791
B2GUZ6	Reticulon 4-interacting protein 1 (Similar to NOGO-interacting mitochondrial protein (Predicted))	Rtn4ip1	1	0.630317	0.630317	0.0490377	0.0491448	0.2715	-0.730119	0.370533	0.371374	-0.36612	0.362012	0.00410836	-0.313471	0.294445	0.0319889	-0.369854	-0.0545946	0.4772	-0.360668	0.0784937	0.292908	-0.599942	0.396655	0.203286	-0.456696	0.241257	0.230144	0.178725	7.44e-07	0.697953	7.78e-07	0.68684
B2GUZ7	Tubulin folding cofactor C (Tubulin-specific chaperone c (Predicted))	Tbcc	3	0.524565	0.0442698	0.386832	0.524565	0.0443326	0.161293	-0.0297405	-0.138542	0.453424	-0.231273	-0.198424	0.488542	-0.266701	-0.340839	0.576576	-0.126741	-0.31201	0.391137	-0.179892	-0.225424	0.28029	-0.215739	-0.0665988	0.391877	-0.175014	-0.21364	0.12531	1.24e-07	-0.566892	4.65e-08	-0.605517
B2GUZ9	Fam49b protein (Family with sequence similarity 49, member B) (Similar to 0910001A06Rik protein (Predicted), isoform CRA_a)	Fam49b	4	0.674852	0.211204	0.0572043	0.0567399	0.674852	-0.573284	0.17233	0.354402	-0.613632	-0.0609936	0.68733	-0.826188	0.294231	0.509811	-0.925719	0.534415	0.478283	-0.522648	0.0310641	0.624314	-0.577109	0.199224	0.510152	-0.673097	0.195045	0.527382	0.167144	2.17e-08	0.868142	2.89e-10	1.20048
B2GV01	Metastasis-associated 1 family, member 2 (Metastasis-associated gene family, member 2) (Mta2 protein)	Mta2	2	0.922481	0.00966218	0.922481	0.0581243	0.00973292	0.893429	-0.386052	-0.442888	0.518384	-0.370883	-0.252301	0.539723	-0.320908	-0.24164	0.426452	-0.201798	-0.276351	0.384719	-0.288885	-0.095	0.678189	-0.331103	-0.266773	0.573483	-0.316605	-0.262492	0.137207	1.26e-09	-0.890087	2.35e-09	-0.835975
B2GV02	Rac GTPase-activating protein 1 (Rac GTPase-activating protein 1 (Predicted)) (Racgap1 protein)	Racgap1	2	0.705411	0.0419051	0.705411	0.210358	0.0423258	1.00989	-0.302822	-0.520527	0.922598	-0.265469	-0.511873	0.935444	-0.60656	-0.370544	0.44611	-0.294686	-0.358151	0.0447377	-0.227251	-0.0400348	0.205187	-0.249195	0.487634	0.593994	-0.32433	-0.218916	0.319313	2.07e-05	-0.918324	5.83e-05	-0.81291
B2GV14	Taxilin alpha (Txlna protein)	Txlna	2	0.688884	0.0448735	0.688884	0.220904	0.0453391	1.19417	-0.884408	-0.231075	0.705131	-0.3808	-0.37476	1.09241	-0.48135	-0.566816	0.471392	-0.203091	-0.351777	0.595001	-0.313935	-0.205936	0.652431	-0.559118	-0.178935	0.78509	-0.47045	-0.318217	0.223904	8.14e-09	-1.25554	3.64e-08	-1.10331
B2GV15	Dihydrolipoamide acetyltransferase component of pyruvate dehydrogenase complex (EC 2.3.1.-)	Dbt	1	0.729197	0.729197	0.0384365	0.0385591	0.193807	-0.514678	0.272955	0.227113	-0.401488	0.161035	0.236741	-0.359023	0.222532	0.1757	-0.476699	0.325745	0.158561	-0.571242	0.176364	0.361642	-0.249924	0.21834	0.0315842	-0.428842	0.229495	0.198557	0.111457	4.17e-09	0.658337	6.52e-09	0.627399
B2GV38	Ubiquitin-like protein 4A	Ubl4a	2	0.496083	0.0449349	0.496083	0.413912	0.0450706	0.522528	-0.296756	-0.331411	0.659033	-0.383272	-0.247686	0.720456	-0.363295	-0.331135	0.684726	-0.520906	-0.260936	0.722313	-0.201463	-0.437693	0.874453	-0.180813	-0.529781	0.697252	-0.324417	-0.35644	0.125451	8.14e-11	-1.02167	4.4e-11	-1.05369
B2GV41	Ubiquitin specific protease 39 (Predicted), isoform CRA_b (Ubiquitin-specific peptidase 39) (Usp39 protein)	Usp39	3	0.644056	0.038021	0.279906	0.644056	0.0380169	0.616367	-0.157799	-0.448282	0.487481	-0.35323	-0.144896	0.501557	-0.224661	-0.246974	0.576576	-0.116594	-0.334911	0.373786	-0.0973969	-0.227573	0.351395	-0.205144	-0.177083	0.484527	-0.192471	-0.263286	0.115521	4.61e-09	-0.676998	1.08e-09	-0.747813
B2GV54	Neutral cholesterol ester hydrolase 1 (NCEH) (EC 3.1.1.-) (Arylacetamide deacetylase-like 1)	Nceh1	4	0.584314	0.309717	0.0530471	0.052922	0.584314	-0.667437	0.282296	0.403989	-0.729102	0.318468	0.316201	-0.855951	0.278793	0.558957	-1.15943	0.474951	0.491351	-0.675097	0.0418068	0.63329	-0.795	0.411785	0.33316	-0.813669	0.30135	0.456158	0.157054	4.06e-10	1.11502	6.88e-11	1.26983
B2GV57	Cysteinyl-tRNA synthetase 2, mitochondrial (RGD1311612 protein)	Cars2	1	0.748292	0.748292	0.0360945	0.0362156	0.179398	-0.652863	0.360414	0.311027	-0.465033	0.340802	0.186636	-0.484868	0.334856	0.173048	-0.556169	0.234634	0.321535	-0.526777	0.255958	0.241807	-0.761847	0.373769	0.388078	-0.574593	0.316739	0.270355	0.103676	4.55e-11	0.891332	6.33e-11	0.844948
B2GV62	Mitochondrial ribosomal protein L20 (RCG30918, isoform CRA_a)	Mrpl20	1	0.595168	0.595168	0.0756486	0.0763657	0.252818	-1.19473	0.241021	-0.241021	-0.80122	0.262843	-0.262843	-1.52273	-0.171663	0.171663	-0.4199	0.162896	0.130751	-0.138556	0.150718	0.0539577	-0.149557	0.248043	-0.0984865	-0.704449	0.148976	-0.0409966	0.338039	7.13e-05	0.853426	0.000472753	0.663453
B2GV71	Arginine-hydroxylase NDUFAF5, mitochondrial (EC 1.-.-.-) (NADH dehydrogenase [ubiquinone] 1 alpha subcomplex assembly factor 5) (Putative methyltransferase NDUFAF5) (EC 2.1.1.-)	Ndufaf5	1	0.690432	0.690432	0.0429226	0.0430438	0.223602	-0.932095	0.407804	0.524291	-0.466342	0.367934	0.0984085	-0.436838	0.186888	0.245799	-0.300542	0.0938478	0.174409	-0.030592	-0.0477366	0.0783286	-0.389088	0.249991	0.000841758	-0.425916	0.209788	0.187013	0.216127	1.65e-05	0.635704	2.12e-05	0.612929
B2GV72	Carbonyl reductase 3 (Carbonyl reductase 3 (Predicted))	Cbr3	3	0.631248	0.0568198	0.255507	0.631248	0.0564251	0.701451	-0.127653	-0.552115	0.435501	-0.159824	-0.38808	0.546843	-0.148943	-0.323577	0.634222	-0.182602	-0.423916	0.238637	-0.0607371	-0.210812	0.767032	-0.361805	-0.406364	0.553948	-0.173594	-0.384144	0.146072	3.7e-08	-0.727542	1.19e-09	-0.938092
B2GV73	Actin-related protein 2/3 complex subunit 3	Arpc3	4	0.580217	0.259235	0.0807043	0.0798445	0.580217	-0.298452	0.18148	0.118185	-0.408888	0.0140589	0.427636	-0.473989	0.291752	0.225428	-0.543269	0.0941422	0.331039	-0.445793	-0.00747946	0.483067	-0.191327	-0.115951	0.326123	-0.39362	0.0763337	0.31858	0.14076	4.41e-06	0.469953	2.61e-08	0.712199
B2GV82	Nle1 protein (Notchless homolog 1)	Nle1	3	0.474174	0.0452562	0.435217	0.474174	0.0453527	0.79687	-0.462743	-0.219271	0.550823	-0.316128	-0.179412	0.872255	-0.426229	-0.347326	0.579492	-0.178544	-0.334638	0.609971	-0.203236	-0.439446	0.174448	0.077355	-0.251803	0.59731	-0.251588	-0.295316	0.186358	1.13e-07	-0.848897	5.2e-08	-0.892626
B2GV85	RCG28478 (Rnpc3 protein)	Rnpc3	2	0.875977	0.0160152	0.875977	0.0918651	0.0161429	0.217117	-0.154077	-0.0301669	0.482941	-0.158772	-0.324169	0.681943	-0.390179	-0.262139	0.668398	-0.373886	-0.281251	0.688836	-0.403835	-0.285001	0.714719	-0.58178	-0.471536	0.575659	-0.343755	-0.27571	0.168075	1.12e-08	-0.919414	2.58e-08	-0.851369
B2GV98	Leucine-rich repeats and calponin homology domain-containing 1 (Lrch1 protein)	Lrch1	4	0.61483	0.284088	0.0506099	0.0504717	0.61483	-0.242298	0.337196	0.022675	-0.347875	0.0086736	0.356013	-0.593615	0.195889	0.500482	-0.723293	0.433607	0.285843	-0.783643	0.100951	0.551794	-0.456202	0.330243	0.385243	-0.524488	0.234427	0.350342	0.185503	4.26e-07	0.758914	6.34e-08	0.874829
B2GVB9	Fermitin family member 3 (Fermt3 protein)	Fermt3	4	0.836981	0.110767	0.0262051	0.0260465	0.836981	-0.768383	0.277717	0.449724	-0.578607	-0.240412	0.884867	-0.958287	0.311765	0.651434	-1.26745	0.823181	0.399134	-0.887513	0.142834	0.734161	-0.675282	0.310616	0.450132	-0.85592	0.27095	0.594909	0.254947	1.66e-07	1.12687	5.67e-09	1.45083
B2RYA6	Papillary renal cell carcinoma (Translocation-associated) (Predicted) (Prcc protein) (Proline-rich mitotic checkpoint control factor)	Prcc	2	0.876486	0.0159463	0.876486	0.0914945	0.0160734	0.640624	-0.294867	-0.321305	0.423198	-0.245208	-0.211984	0.770541	-0.459824	-0.230536	0.497092	-0.355626	-0.141466	0.160566	0.015121	-0.209883	0.648899	-0.38781	-0.253057	0.523487	-0.288036	-0.228038	0.161911	3.4e-08	-0.811523	7.75e-08	-0.751525
B2RYA8	DnaJ heat shock protein family (Hsp40) member B2 (LOC689593 protein)	Dnajb2	1	0.574971	0.574971	0.053558	0.0536392	0.317832	-1.19542	0.603165	0.572836	-1.09606	0.504023	0.625242	-1.02478	0.393949	0.392808	-0.734245	0.348351	0.385894	-0.355749	0.235694	0.10714	-0.686718	0.303686	0.344652	-0.848828	0.398145	0.404762	0.216941	5.97e-09	1.24697	4.66e-09	1.25359
B2RYB3	Serine and arginine repetitive matrix 1 (Srrm1 protein)	Srrm1	2	0.818753	0.0239945	0.818753	0.133055	0.0241976	0.679807	-0.307792	-0.388898	0.656769	-0.343644	-0.162962	0.803283	-0.4718	-0.344607	0.677262	-0.169591	-0.333628	0.597608	-0.420544	-0.15066	0.752238	-0.454602	-0.256201	0.694495	-0.361329	-0.272826	0.110217	1.43e-11	-1.05582	2.64e-11	-0.967321
B2RYB8	Integrin beta	Itgb2	4	0.637887	0.265189	0.0485345	0.048389	0.637887	-1.24656	0.628928	0.65184	-1.30449	0.0200705	1.21599	-1.5721	0.862093	0.694988	-2.04048	1.1349	1.03978	-1.53734	0.338417	1.15957	-1.45659	0.584976	0.879364	-1.52626	0.594898	0.940255	0.293198	3.25e-10	2.12116	4.33e-11	2.46652
B2RYE1	Peli1 protein (Pellino E3 ubiquitin protein ligase 1) (RCG23266)	Peli1	1	0.593276	0.593276	0.0521956	0.0522866	0.302242	-4.77138	-0.618061	0.618061	-5	-0.0797068	0.0797068	NA	NA	NA	-0.0874275	0.430629	-0.343202	-0.12586	0.315448	-0.189588	-0.487905	0.313264	0.174641	-2.09451	0.0723148	0.0679237	1.37092	0.00354779	2.16683	0.00321561	2.16244
B2RYE9	YEATS domain containing 4 (Predicted), isoform CRA_b (YEATS domain-containing 4) (Yeats4 protein)	Yeats4	2	0.545765	0.0434837	0.545765	0.367106	0.0436451	1.01786	-0.456535	-0.547591	0.454634	-0.324178	-0.199638	0.748595	-0.488463	-0.256479	0.708136	-0.252699	-0.438204	0.678096	-0.310035	-0.25644	0.754209	-0.25906	-0.49515	0.726922	-0.348495	-0.365584	0.149438	3.45e-10	-1.07542	2.31e-10	-1.09251
B2RYG3	RGD1565149 protein (VPS9 domain-containing 1)	Vps9d1	1	0.478033	0.478033	0.113741	0.115533	0.292692	0.112964	0.0906251	-0.20359	0.209227	-0.0551249	-0.154102	0.381171	-0.022908	-0.358263	-1.66274	-0.042541	0.042541	-1.485	0.0910944	-0.0910944	-1.48508	0.413324	-0.413324	-0.65491	0.0790782	-0.196305	0.542113	0.00433719	0.733988	0.0182263	0.458604
B2RYG5	TATA-box-binding protein-associated factor 15 (Taf15 protein)	Taf15	2	0.632492	0.0560512	0.632492	0.254742	0.0567151	0.66839	-0.325026	-0.416872	0.350921	-0.349616	-0.0364934	0.56914	-0.327394	-0.17117	0.150845	-0.185701	0.00186517	0.273515	-0.150747	-0.0600206	0.777802	-0.400523	-0.381062	0.465102	-0.289835	-0.177292	0.182292	3.68e-07	-0.754937	2.12e-06	-0.642394
B2RYI2	Signal recognition particle subunit SRP68 (SRP68)	Srp68	2	0.852252	0.0192635	0.852252	0.109063	0.0194207	0.631409	-0.404657	-0.331423	0.387722	-0.224591	-0.108007	0.459653	-0.219546	-0.14922	0.329437	-0.0727338	-0.20251	0.255614	-0.165455	-0.224238	0.484158	-0.286758	-0.053404	0.424666	-0.228957	-0.178134	0.123889	1.77e-08	-0.653623	4.27e-08	-0.602799
B2RYI4	Methyltransferase-like 14 (RGD1304822 protein) (Similar to KIAA1627 protein (Predicted), isoform CRA_b)	Mettl14	2	0.479632	0.0451864	0.479632	0.429869	0.0453122	0.569515	-0.463615	-0.332351	0.407041	-0.227217	-0.218895	0.864716	-0.395952	-0.346879	0.585899	-0.171492	-0.414407	0.437497	-0.106346	-0.331151	0.804087	-0.441173	-0.362914	0.611459	-0.300966	-0.334433	0.147883	2.4e-09	-0.912425	1.25e-09	-0.945892
B2RYI5	Ankrd40 protein (Ankyrin repeat domain 40) (RCG34017, isoform CRA_a)	Ankrd40	1	0.768001	0.768001	0.0335956	0.0337138	0.16469	-2.38143	0.799573	-0.799573	-2.33015	-0.214484	0.214484	-2.2433	-0.610106	0.610106	-0.801957	0.351679	-0.351679	-1.27619	-0.112917	0.112917	-1.45593	0.0936334	-0.0936334	-1.74816	0.0512297	-0.0512297	0.51306	2.57e-06	1.79939	4.31e-06	1.69693
B2RYJ1	Anapc2 protein (Anaphase-promoting complex subunit 2)	Anapc2	3	0.63003	0.0390027	0.291962	0.63003	0.0390049	0.618068	-0.37821	-0.333033	0.578295	-0.176804	-0.40289	0.841601	-0.537819	-0.303782	0.457077	0.00780926	-0.527172	0.363714	-0.131483	-0.212518	0.173042	-0.325016	-0.222273	0.505299	-0.25692	-0.333611	0.184287	3.73e-07	-0.76222	9.81e-08	-0.838911
B2RYJ2	Debranching RNA lariats 1 (Debranching enzyme homolog 1 (S. cerevisiae)) (RCG25249)	Dbr1	2	0.493849	0.044976	0.493849	0.416064	0.0451104	0.379376	-0.155565	-0.22829	0.322486	-0.188045	-0.19508	0.451203	-0.330946	-0.118968	0.438141	-0.0185378	-0.305877	0.503224	-0.216772	-0.107724	0.760688	-0.333574	-0.418911	0.475853	-0.20724	-0.229142	0.136925	3.63e-08	-0.683093	2.09e-08	-0.704994
B2RYJ4	L-aminoadipate-semialdehyde dehydrogenase-phosphopantetheinyl transferase (EC 2.7.8.7) (4'-phosphopantetheinyl transferase) (Alpha-aminoadipic semialdehyde dehydrogenase-phosphopantetheinyl transferase) (AASD-PPT)	Aasdhppt	3	0.56574	0.0426914	0.34884	0.56574	0.0427281	1.01896	-0.557505	-0.461456	0.858519	-0.428254	-0.308915	1.05097	-0.569635	-0.485356	0.909226	-0.357085	-0.593301	1.26436	-0.440703	-0.823652	1.40129	-0.480923	-0.920369	1.08389	-0.472351	-0.598842	0.183991	5.4e-11	-1.55624	1.66e-11	-1.68273
B2RYK0	Glucocorticoid-induced 1 (RCG28190, isoform CRA_a) (RGD1563612 protein)	Glcci1	3	0.464982	0.0453161	0.444283	0.464982	0.0454188	0.567325	-0.133146	-0.171051	0.406516	-0.20664	-0.520344	0.750367	-0.259433	-0.490934	1.2518	-0.425031	-0.810412	0.599007	-0.341435	-0.257572	0.67949	-0.70375	-0.125459	0.709084	-0.344906	-0.395962	0.24301	2.11e-07	-1.05399	9.94e-08	-1.10505
B2RYK3	RCG56371 (Sepiapterin reductase (7,8-dihydrobiopterin:NADP+ oxidoreductase))	Spr	1	0.71578	0.71578	0.0400318	0.0401546	0.204034	-0.828817	0.496299	0.360232	-0.616157	0.237265	0.448024	-1.09554	0.419811	0.564348	-1.04165	0.539255	0.48022	-0.500183	0.368575	0.15608	-0.648245	0.499203	0.23601	-0.788432	0.426735	0.374152	0.176363	5.84e-10	1.21517	8.58e-10	1.16258
B2RYK4	Similar to RIKEN cDNA 1200007B05 (Slc25a46 protein)	Slc25a46	1	0.700163	0.700163	0.0513488	0.0517076	0.19678	-0.628148	0.400346	0.280961	-0.364949	0.25217	-0.103378	-0.342958	0.233589	0.159335	-0.382018	-0.0149981	0.381652	-0.329359	0.358138	0.0722509	-0.764324	0.405423	0.148349	-0.468626	0.272445	0.156528	0.169612	1.92e-07	0.741071	1.27e-06	0.625154
B2RYL3	RCG21543 (Transmembrane protein 119)	Tmem119	1	0.443643	0.443643	0.0586014	0.0585822	0.439173	-1.02065	0.758152	0.408184	-1.03178	-0.00457676	1.14266	-1.92166	0.945141	0.976516	-3.04812	0.0678661	-0.0678661	-1.3751	0.65586	0.719245	-2.24181	-0.0540057	0.0540057	-1.77319	0.394739	0.53879	0.553468	7.18e-07	2.16793	2.88e-07	2.31198
B2RYL8	DEAD (Asp-Glu-Ala-Asp) box polypeptide 41 (DEAD-box helicase 41) (RCG24134)	Ddx41	3	0.596534	0.0410988	0.32125	0.596534	0.0411178	0.612231	-0.292275	-0.343229	0.448269	-0.259115	-0.260573	0.542372	-0.341703	-0.278626	0.370352	-0.230778	-0.275622	0.280409	-0.0258669	-0.332429	0.307538	-0.185942	-0.198823	0.426862	-0.222613	-0.28155	0.115454	7.8e-09	-0.649475	2.15e-09	-0.708412
B2RYM6	Zc3hc1 protein	Zc3hc1	2	0.669744	0.0484693	0.669744	0.232793	0.0489934	0.756857	-0.367518	-0.36962	0.473697	-0.399397	0.0180797	0.698249	-0.260643	-0.26918	0.394958	-0.179232	-0.163161	0.156262	-0.120678	-0.0862509	0.352344	-0.245694	-0.132087	0.472061	-0.262194	-0.167036	0.164468	1.46e-07	-0.734255	6.82e-07	-0.639098
B2RYN3	Eukaryotic translation elongation factor 1 epsilon 1 (RCG43901)	Eef1e1	2	0.75732	0.0280988	0.75732	0.186311	0.0282705	0.603251	-0.296089	-0.356017	0.402801	-0.364803	-0.0386542	0.546502	-0.416099	-0.142862	0.619885	-0.23983	-0.329618	0.482721	-0.155159	-0.420849	0.786545	-0.333687	-0.32992	0.573618	-0.300945	-0.269653	0.132768	1.02e-09	-0.874562	1.36e-09	-0.843271
B2RYN8	Ankyrin repeat domain 47 (Predicted) (KN motif and ankyrin repeat domains 3)	Kank3	1	0.456888	0.456888	0.122606	0.124775	0.295731	-0.349346	0.413351	0.0164661	-0.698189	0.575031	0.019609	-0.393127	0.316984	0.116682	-0.199683	0.3203	-0.148335	-0.387639	0.324647	0.202916	-0.414868	0.342522	0.0998665	-0.407142	0.382139	0.0512008	0.13648	5.52e-09	0.789281	3.64e-06	0.458343
B2RYP0	Ras homolog family member C (Ras homolog gene family, member C)	Rhoc	2	0.430237	0.123764	0.430237	0.318699	0.1273	1.11737	-1.62359	0.50622	0.265617	-0.0514917	-0.214125	0.357817	-0.129197	-0.228619	0.276271	-0.136622	-0.13965	0.23368	0.0473173	-0.280997	0.357476	-0.472106	0.114631	0.434705	-0.394282	-0.0404235	0.417387	0.000490434	-0.828987	0.00779265	-0.475129
B2RYP6	LUC7-like 2 (S. cerevisiae) (LUC7-like 2 (S. cerevisiae) (Predicted)) (LUC7-like 2 pre-mRNA-splicing factor)	Luc7l2	2	0.896876	0.0132111	0.896876	0.0765989	0.0133145	0.806558	-0.397714	-0.430177	0.460491	-0.290148	-0.171352	0.441738	-0.108515	-0.355021	0.293595	-0.147345	-0.136032	0.335403	-0.303598	0.00963365	0.526227	-0.325566	-0.175063	0.477336	-0.262148	-0.209668	0.155775	6.73e-08	-0.739483	1.46e-07	-0.687004
B2RYQ8	Large subunit ribosomal protein L36a, isoform CRA_a (RCG38013, isoform CRA_c) (Rpl36a protein)	Rpl36a	2	0.791604	0.0245887	0.791604	0.159061	0.0247462	0.252113	-0.210927	-0.0567385	0.817742	-0.233009	-0.3235	0.127042	0.179419	-0.440502	0.0770533	-0.464306	0.074931	0.830028	-0.553412	-0.121286	1.12461	-0.456101	-0.663232	0.538098	-0.289723	-0.255055	0.317313	5.3e-05	-0.827821	6.87e-05	-0.793153
B2RYR8	40S ribosomal protein S8	Rps8	2	0.910159	0.0114519	0.910159	0.0668489	0.0115405	1.03567	-0.613692	-0.298185	0.715208	-0.435023	-0.177767	0.896373	-0.552541	-0.291007	0.56766	-0.295362	-0.263114	0.487652	-0.150606	-0.408714	0.851619	-0.392174	-0.517543	0.759031	-0.406566	-0.326055	0.169206	5.85e-10	-1.1656	1.21e-09	-1.08509
B2RYS0	Cox7a2 protein (RCG25255, isoform CRA_b) (RCG63383)	Cox7a2	1	0.586946	0.586946	0.0778521	0.0786119	0.25659	-1.21537	0.58111	0.634256	-1.03762	1.21011	-0.449577	-0.538321	0.474069	0.207735	-0.529701	0.438279	0.282389	-0.664352	0.26001	0.35226	-1.16777	0.764967	0.660398	-0.858856	0.621423	0.281244	0.33228	1.5e-07	1.48028	2.87e-06	1.1401
B2RYS2	Cytochrome b-c1 complex subunit 7	Uqcrb	1	0.668088	0.668088	0.045325	0.0454427	0.241144	-2.07955	1.04365	0.984583	-1.14984	0.929386	0.379692	-1.21219	0.604699	0.573712	-1.23531	0.335906	0.900117	-0.862263	0.370762	0.34745	-1.02101	0.734865	0.500176	-1.26003	0.669878	0.614288	0.315384	2.66e-09	1.92991	3.24e-09	1.87432
B2RYS3	LOC686999 protein (M phase phosphoprotein 6) (RCG51222)	Mphosph6	2	0.879769	0.0147445	0.879769	0.0906385	0.0148483	0.753387	-0.222182	-0.501482	0.606515	-0.399096	-0.207419	0.502709	-0.241462	-0.261247	0.744335	-0.402273	-0.288772	0.415058	-0.242107	-0.172952	0.593969	-0.585796	-0.347036	0.602662	-0.348819	-0.296485	0.137121	5.35e-10	-0.951481	9.1e-10	-0.899147
B2RYS6	Hypoxanthine phosphoribosyltransferase (EC 2.4.2.8)	Prtfdc1	2	0.423639	0.127185	0.423639	0.318198	0.130979	0.494328	-0.353465	-0.0506802	0.0820494	-0.471037	0.361042	0.34576	-0.435175	0.0577426	0.315685	-0.214591	-0.147978	0.820573	-0.520966	-0.314191	0.6141	-0.544599	-0.122606	0.445416	-0.423305	-0.0361119	0.205409	2.86e-07	-0.868721	0.000119508	-0.481528
B2RYS8	NADH dehydrogenase [ubiquinone] 1 beta subcomplex subunit 8, mitochondrial (Complex I-ASHI) (NADH-ubiquinone oxidoreductase ASHI subunit)	Ndufb8	1	0.877012	0.877012	0.0185763	0.0186555	0.0857561	-0.86097	0.523262	0.359214	-0.658724	0.525575	0.138524	-0.478249	0.197393	0.370588	-0.72158	0.34028	0.276405	-0.452526	0.103482	0.375814	-0.84685	0.65847	0.324432	-0.669816	0.39141	0.307496	0.168342	1.82e-09	1.06123	4.38e-09	0.977312
B2RYT7	Haloacid dehalogenase-like hydrolase domain-containing 3 (RCG55172)	Hdhd3	1	0.719905	0.719905	0.0395459	0.0396687	0.20088	-0.868927	0.321449	0.538265	-1.05445	0.361138	0.331413	-0.936398	0.49598	0.569551	-0.60454	0.631078	-0.0265383	-0.2974	0.0501735	0.247227	-0.884268	0.497775	0.386493	-0.77433	0.392932	0.341068	0.225391	2.25e-08	1.16726	3.45e-08	1.1154
B2RYU0	NADH dehydrogenase (Ubiquinone) 1 beta subcomplex, 2 (Predicted), isoform CRA_b (NADH:ubiquinone oxidoreductase subunit B2) (Ndufb2 protein)	Ndufb2	1	0.656235	0.656235	0.0607759	0.0612517	0.221737	-0.678323	0.342637	0.335686	-0.543678	0.16363	0.380048	-0.524602	0.360794	0.163808	-0.288587	0.250669	0.0379184	-0.323905	0.0867552	0.23715	-0.518723	0.659303	-0.140579	-0.479636	0.310631	0.169005	0.180194	1.83e-07	0.790268	1.67e-06	0.648642
B2RYU7	Cbx5 protein (Chromobox 5) (Chromobox homolog 5 (Drosophila HP1a) (Predicted), isoform CRA_a) (Chromobox homolog 5 (HP1 alpha homolog, Drosophila))	Cbx5	3	0.480194	0.0451963	0.429321	0.480194	0.0452888	1.11441	-0.44187	-0.757964	0.845986	-0.415655	-0.430264	1.27688	-0.643252	-0.639077	0.968735	-0.347582	-0.584054	0.856036	-0.379774	-0.313016	1.1743	-0.566036	-0.553094	1.03939	-0.465695	-0.546245	0.154155	1.15e-11	-1.50509	4.49e-12	-1.58564
B2RYU8	LYR motif-containing protein 1	Lyrm1	1	0.81623	0.81623	0.02963	0.0297951	0.124344	-1.49709	0.799971	0.726801	-0.238858	0.823959	-0.289293	-0.857795	0.609718	0.335942	-1.49344	0.541947	0.951489	-1.36535	0.591815	0.773532	-1.24423	0.824469	0.419764	-1.11613	0.698646	0.486373	0.365045	3.79e-08	1.81477	1.54e-07	1.6025
B2RYW3	NADH dehydrogenase (Ubiquinone) 1 beta subcomplex, 9 (NADH dehydrogenase (Ubiquinone) 1 beta subcomplex, 9 (Predicted)) (NADH:ubiquinone oxidoreductase subunit B9) (Ndufb9 protein)	Ndufb9	1	0.601122	0.601122	0.05157	0.0516649	0.295643	-1.55552	0.846954	0.690444	-0.613012	0.582887	0.157527	-0.705888	0.540712	0.340494	-1.20826	0.276033	0.981411	-0.749033	0.215882	0.533151	-0.928604	0.50676	0.221895	-0.960052	0.494871	0.487487	0.28873	3.19e-08	1.45492	2.92e-08	1.44754
B2RYW7	RCG26543, isoform CRA_b (Signal recognition particle 14)	Srp14	3	0.588121	0.0415669	0.328721	0.588121	0.0415907	1.01935	-0.455021	-0.551323	0.562492	-0.231618	-0.281061	0.540888	-0.317003	-0.178345	0.172454	-0.169823	-0.00300559	0.323055	-0.0342014	-0.283058	0.599842	-0.220631	-0.541289	0.536347	-0.23805	-0.306347	0.215001	1.9e-06	-0.774396	6.18e-07	-0.842694
B2RYW9	Fumarylacetoacetate hydrolase domain-containing protein 2 (EC 3.-.-.-)	Fahd2	1	0.572743	0.572743	0.0537143	0.0537942	0.319749	-1.78959	0.861619	0.91561	-0.794465	0.736519	0.168664	-0.980186	0.555071	0.425115	-1.329	0.478748	0.753504	-0.790593	0.252969	0.564306	-1.26282	0.525379	0.64753	-1.15778	0.568384	0.579121	0.279512	2.38e-09	1.72616	1.82e-09	1.7369
B2RZ12	IMP3, U3 small nucleolar ribonucleoprotein (IMP3, U3 small nucleolar ribonucleoprotein, homolog (Yeast)) (RCG58190)	Imp3	3	0.61599	0.060265	0.263929	0.61599	0.059816	0.872224	-0.239671	-0.632553	0.538075	-0.266572	-0.271503	0.148905	0.0125663	-0.161472	0.444478	0.0225405	-0.467019	0.450499	-0.330143	0.00680869	0.1744	0.0816235	-0.213982	0.438097	-0.119943	-0.289953	0.218817	6.51e-05	-0.55804	4.04e-06	-0.72805
B2RZ16	GINS complex subunit 1 (Gins1 protein) (Similar to Hypothetical UPF0080 protein KIAA0186 (Predicted), isoform CRA_a)	Gins1	3	0.478917	0.0452104	0.430569	0.478917	0.0453037	1.2632	-0.342263	-0.852886	0.686408	-0.420008	-0.2664	1.2901	-0.636804	-0.574059	0.609785	0.113364	-0.723149	0.260848	-0.202433	-0.0584151	0.195794	-0.426149	0.230354	0.717689	-0.319049	-0.374093	0.367912	2.54e-05	-1.03674	1.35e-05	-1.09178
B2RZ20	SS nuclear autoantigen 1 (Sjogren's syndrome nuclear autoantigen 1 (Predicted), isoform CRA_a) (Ssna1 protein)	Ssna1	2	0.600665	0.0407785	0.600665	0.317597	0.0409591	0.428555	-0.173857	-0.254698	0.445835	-0.367838	-0.173956	0.526652	-0.417895	-0.171682	0.669962	-0.349368	-0.429365	0.743863	-0.406217	-0.490714	0.714307	-0.259314	-0.454993	0.588196	-0.329081	-0.329235	0.135003	6.98e-10	-0.917277	5.83e-10	-0.91743
B2RZ23	Centromere protein A (Similar to centromere protein A (Predicted), isoform CRA_b)	Cenpa	3	0.733651	0.0373245	0.191873	0.733651	0.0371512	1.88289	0.136809	-0.136809	1.64123	-0.0700168	0.0700168	1.95047	0.121774	-0.121774	0.444626	-0.0268128	-0.438715	0.690219	-0.099255	-0.74397	1.16145	-0.309946	-0.662475	1.29515	-0.0412413	-0.338954	0.394739	3.8e-06	-1.33639	3.22e-07	-1.6341
B2RZ27	SH3 domain binding glutamic acid-rich protein-like 3 (SH3 domain binding glutamic acid-rich protein-like 3 (Predicted), isoform CRA_b) (SH3 domain-binding glutamate-rich protein-like 3)	Sh3bgrl3	4	0.60093	0.249797	0.0750096	0.0742631	0.60093	-1.01439	0.400509	0.61388	-0.418618	-0.168415	0.645548	-0.774443	0.158466	0.615977	-0.768483	0.266452	0.502031	-0.759518	0.120776	0.58319	-0.746945	0.176781	0.586408	-0.747066	0.159095	0.591172	0.15899	6.59e-09	0.906161	4.3e-11	1.33824
B2RZ44	N(alpha)-acetyltransferase 20, NatB catalytic subunit (N-acetyltransferase 5 (ARD1 homolog, S. cerevisiae)) (N-acetyltransferase 5 (ARD1 homolog, S. cerevisiae) (Predicted), isoform CRA_a)	Naa20	3	0.468514	0.107874	0.317619	0.468514	0.105993	0.258374	-0.16766	-0.0907138	0.438026	-0.284647	-0.153379	0.23938	-0.00886063	-0.230519	-0.023461	0.252786	-0.229325	0.82925	-0.166021	-0.663229	0.186437	0.14247	-0.328907	0.321334	-0.0386555	-0.282679	0.227432	0.00201845	-0.35999	3.96e-05	-0.604013
B2RZ56	Mediator complex subunit 27 (Similar to cofactor required for Sp1 transcriptional activation subunit 8 (Predicted), isoform CRA_a)	Med27	3	0.826669	0.0208968	0.131576	0.826669	0.0208586	0.536855	-0.509386	-0.0274681	0.259577	-0.174254	-0.0853228	0.320614	0.0934799	-0.414094	0.199167	-0.204714	0.005547	0.672885	-0.225288	-0.447598	0.400738	0.0715882	-0.472326	0.398306	-0.158096	-0.24021	0.204457	3.55e-05	-0.556402	7.95e-06	-0.638516
B2RZ65	NTF2-related export protein 1 (Predicted), isoform CRA_a (Nuclear transport factor 2-like export factor 1) (Nxt1 protein)	Nxt1	3	0.779433	0.0259643	0.168676	0.779433	0.0259265	1.52119	-0.504166	-1.01702	0.990346	-0.358738	-0.627413	1.12435	-0.531723	-0.592631	0.995836	-0.412031	-0.608252	0.920282	-0.359768	-0.549255	1.25569	-0.582077	-0.673617	1.13462	-0.458084	-0.678032	0.170927	1.97e-11	-1.5927	3.24e-12	-1.81265
B2RZ66	Signal recognition particle 19 (Signal recognition particle 19 (Predicted), isoform CRA_a)	Srp19	3	0.73608	0.036919	0.190252	0.73608	0.036749	0.416519	-0.168833	-0.159982	0.283328	-0.151563	-0.0555639	0.616542	-0.39835	-0.218191	0.62504	-0.123277	-0.484924	0.208477	0.235091	-0.269759	0.380216	-0.201888	-0.360659	0.421687	-0.134803	-0.25818	0.176054	7.9e-06	-0.55649	7.34e-07	-0.679867
B2RZ69	HEXIM P-TEFb complex subunit 2 (Hexamthylene bis-acetamide inducible 2 (Predicted)) (Hexim2 protein)	Hexim2	2	0.711111	0.040908	0.711111	0.206667	0.0413144	0.751104	0.273693	-0.273693	0.298792	-0.248851	0.248851	1.00154	-0.853267	-0.148273	1.43901	0.16036	-0.16036	1.30707	-0.182698	0.182698	1.14021	-0.034509	0.034509	0.98962	-0.147545	-0.0193781	0.33229	3.37e-06	-1.13716	1.07e-05	-1.009
B2RZ72	Actin-related protein 2/3 complex subunit 4	Arpc4	4	0.898353	0.0698957	0.0159197	0.0158316	0.898353	-0.305971	0.135257	0.219904	-0.311648	-0.002466	0.341825	-0.434987	0.149452	0.265941	-0.631321	0.387269	0.222301	-0.203517	-0.0959753	0.275284	-0.265359	0.157241	0.169917	-0.3588	0.121796	0.249195	0.139838	3.22e-06	0.480597	1.74e-07	0.607996
B2RZ74	Small nuclear ribonucleoprotein U1 subunit 70 (Snrp70 protein) (U1 small nuclear ribonucleoprotein polypeptide A (Predicted), isoform CRA_c)	Snrnp70	2	0.599883	0.0408244	0.599883	0.318288	0.0410048	0.909727	-0.400548	-0.43082	0.714055	-0.391056	-0.249695	0.798461	-0.440765	-0.398619	0.713669	-0.302664	-0.413155	0.64716	-0.237212	-0.368186	0.914724	-0.464629	-0.379035	0.782966	-0.372812	-0.373252	0.10482	3.23e-12	-1.15578	2.06e-12	-1.15622
B2RZ76	Dehydrogenase/reductase X-linked (Dhrsx protein)	Dhrsx	1	0.671473	0.671473	0.0449704	0.0450887	0.238468	0.284521	-0.107586	-0.176935	-0.121117	0.0432424	0.0778743	7.29e-05	-0.0679074	0.0678345	-1.15245	0.376578	-0.376578	-1.43846	-0.00495773	0.00495773	-1.73638	-0.259163	0.259163	-0.69397	-0.00329894	-0.0239473	0.48639	0.00349813	0.690671	0.00361752	0.670023
B2RZ79	Iron-sulfur cluster assembly enzyme (Iron-sulfur cluster scaffold homolog (E. coli)) (Similar to nitrogen fixation cluster-like (Predicted), isoform CRA_b)	Iscu	4	0.45583	0.427102	0.0585512	0.0585174	0.45583	-0.741429	0.357567	0.383863	-0.602823	0.359901	0.320954	-0.379096	0.127059	0.253932	-0.68572	0.247913	0.437206	-0.619497	0.136437	0.459739	-0.337656	0.340863	0.0845259	-0.561037	0.261623	0.32337	0.14415	6.49e-09	0.82266	2.15e-09	0.884407
B2RZ96	LOC689226 protein (RCG54962) (Ubiquitin-conjugating enzyme E2R 2)	Ube2r2	2	0.66974	0.0484701	0.66974	0.232795	0.0489943	0.471818	-0.149362	-0.308352	0.626304	-0.26279	-0.143042	0.607326	-0.282795	-0.324531	0.787727	-0.318198	-0.386398	0.908064	-0.730431	-0.177633	0.816675	-0.630113	-0.179469	0.702986	-0.395615	-0.253237	0.171399	1.47e-09	-1.0986	7.29e-09	-0.956223
B2RZ98	Ncf4 protein (Neutrophil cytosolic factor 4) (Similar to neutrophil cytosolic factor 4, isoform CRA_a)	Ncf4	4	0.569004	0.264026	0.0839497	0.0830197	0.569004	-0.570286	0.285271	0.285015	-0.498201	-0.023502	0.463114	-0.939479	0.30856	0.741913	-0.550483	0.432952	0.224704	-0.483693	-0.199367	0.601925	-0.505969	-0.0668285	0.733241	-0.591352	0.122848	0.508319	0.211646	3.93e-06	0.7142	1.86e-08	1.09967
B2RZ99	Cyclin-dependent kinases regulatory subunit	Cks1b	3	0.558372	0.0430217	0.355543	0.558372	0.0430629	0.439816	-0.090594	-0.349222	1.2629	-0.564559	-0.698336	0.785501	-0.384063	-0.401438	0.628679	-0.397108	-0.231571	0.862372	-0.0953397	-0.703551	-0.0880597	-0.161704	0.249763	0.648534	-0.282228	-0.355726	0.329661	2.49e-05	-0.930762	1.03e-05	-1.00426
B2RZA5	Prolyl-tRNA synthetase-associated domain-containing 1 (RGD1308179 protein) (Similar to RIKEN cDNA 2010316F05 (Predicted))	Prorsd1	1	0.8484	0.8484	0.0226841	0.0227768	0.106139	-2.26303	0.160413	-0.160413	-2.06711	0.246917	-0.246917	-2.71375	-0.108148	0.108148	-1.36586	0.164204	-0.164204	-1.83831	-0.328613	0.328613	-1.81438	0.328657	-0.328657	-2.01041	0.0772383	-0.0772383	0.313405	8.84e-10	2.08765	2e-09	1.93317
B2RZB6	U6 snRNA-associated Sm-like protein LSm8	Lsm8	2	0.651512	0.0520749	0.651512	0.24375	0.0526625	0.971925	-0.69597	-0.415249	0.421524	-0.273364	-0.134561	0.733689	-0.461654	-0.274738	0.566663	-0.285377	-0.358685	0.675058	-0.320864	-0.196199	0.696696	-0.458998	-0.207705	0.677592	-0.416038	-0.264523	0.15567	4.61e-10	-1.09363	2.57e-09	-0.942115
B2RZB7	Small nuclear ribonucleoprotein Sm D1 (snRNP core protein D1)	Snrpd1	2	0.581325	0.041854	0.581325	0.334792	0.042029	0.792092	-0.430166	-0.365055	0.470301	-0.271781	-0.19852	0.785953	-0.39823	-0.336645	0.161604	-0.0655182	-0.226203	0.123608	-0.00812909	-0.0136687	0.110634	-0.049842	-0.103862	0.407365	-0.203944	-0.207326	0.221338	3.08e-05	-0.61131	2.6e-05	-0.614691
B2RZC6	Ilf2 protein (Interleukin enhancer-binding factor 2) (RCG62739, isoform CRA_a)	Ilf2	3	0.463113	0.0453236	0.446136	0.463113	0.0454276	0.577505	-0.313475	-0.260413	0.487584	-0.2871	-0.208588	0.69523	-0.279426	-0.359856	0.606015	-0.370264	-0.174454	0.583985	-0.209971	-0.429908	0.577726	-0.215358	-0.491194	0.588007	-0.279266	-0.320735	0.104998	7.03e-11	-0.867273	3.12e-11	-0.908743
B2RZD1	Protein transport protein Sec61 subunit beta	Sec61b	2	0.472416	0.104137	0.472416	0.316998	0.10645	0.846541	-0.360494	-0.486046	0.0610234	-0.16208	0.101057	0.392362	-0.136979	-0.255382	0.571833	-0.407083	0.0586713	-0.17327	-0.0248085	0.285941	0.733176	-0.609318	-0.0495261	0.405278	-0.28346	-0.0575477	0.288597	0.000116873	-0.688738	0.00168339	-0.462825
B2RZD4	60S ribosomal protein L34 (RCG28883, isoform CRA_b) (Ribosomal protein L34)	Rpl34	2	0.530317	0.0828003	0.530317	0.302694	0.0841885	0.327539	-0.267958	1.02772	0.560355	-0.224036	-0.336318	0.711011	-0.174316	-0.466007	0.98207	-0.869741	-0.255595	0.120006	-0.0573422	-0.0626633	0.693321	-0.13675	-0.420932	0.565717	-0.288357	-0.0856326	0.381299	0.000196816	-0.854074	0.0011665	-0.651349
B2RZD5	RCG41580, isoform CRA_a (Ribosomal protein L22-like 1)	Rpl22l1	3	0.730038	0.0379314	0.194277	0.730038	0.0377531	1.57194	-0.536847	-1.0351	0.775549	-0.310683	-0.464866	1.01835	-0.0671697	-0.951177	1.35943	-0.390404	-0.703809	1.19046	-0.403646	-0.786814	1.55818	-0.778026	-0.780156	1.24565	-0.414463	-0.786986	0.243565	6.71e-10	-1.66011	4.72e-11	-2.03264
B2RZD6	NDUFA4, mitochondrial complex-associated (Ndufa4 protein) (RCG28086, isoform CRA_a)	Ndufa4	1	0.899051	0.899051	0.0153501	0.0154175	0.0701816	-1.66553	0.8075	0.782161	-1.35617	1.22654	0.129639	-1.25229	0.615081	0.555646	-1.24939	0.578575	0.716181	-0.763783	0.307378	0.595647	-1.14965	0.721828	0.509918	-1.23947	0.709483	0.548199	0.264277	2.58e-10	1.94895	6.18e-10	1.78767
B3DM92	Phospholipid phosphatase-related protein type 3 (Plasticity-related gene 2)	Plppr3	2	0.742769	0.0295229	0.742769	0.198009	0.0296994	1.15068	-0.423308	-0.674278	1.00275	-0.297661	-0.452729	1.18581	-0.73343	-0.452382	0.921858	-0.0167873	-0.499135	0.160698	-0.335245	0.217299	0.112707	-0.191553	0.0788452	0.755751	-0.332997	-0.297063	0.353256	1.03e-05	-1.08875	1.29e-05	-1.05281
B3DM95	Parathymosin	Ptms	2	0.533901	0.0439211	0.533901	0.378101	0.044077	1.22531	-0.540219	-0.685091	0.361367	-0.251069	-0.110298	0.954582	-0.662272	-0.29231	0.976644	-0.371839	-0.604805	0.658591	-0.285838	-0.372753	0.946201	-0.375981	-0.57022	0.853782	-0.414536	-0.439246	0.224661	7.46e-09	-1.26832	4.91e-09	-1.29303
B3DM97	RCG35799, isoform CRA_a (Slbp protein) (Stem-loop-binding protein)	Slbp	3	0.50377	0.0933241	0.310868	0.50377	0.0920377	0.427881	0.232827	-1.01901	0.602996	-0.0737329	-0.465792	-0.0906247	-0.0815889	-0.108292	0.687298	-0.279028	-0.40827	0.443178	-0.306216	-0.136962	0.234064	-0.155974	-0.0780899	0.384132	-0.110619	-0.369403	0.271202	0.000871625	-0.494751	2.59e-05	-0.753535
B3DMA0	Tumor protein p53-inducible protein 11 (p53-induced gene 11 protein)	Tp53i11	2	0.647973	0.0376391	0.647973	0.27656	0.0378272	0.985189	-0.351763	-0.633425	0.128547	-0.130624	0.0604982	0.8069	-0.519794	-0.303344	0.835071	-0.384663	-0.450408	-0.241528	0.187711	0.053817	0.214814	-0.169079	-0.0457352	0.454832	-0.228035	-0.219766	0.336827	0.000424104	-0.682868	0.00040909	-0.674598
B3DMA1	Ataxin 2-like (Atxn2l protein)	Atxn2l	2	0.553434	0.043172	0.553434	0.360057	0.0433367	0.604973	-0.322429	-0.311882	0.539937	-0.318151	-0.310578	0.716435	-0.434963	-0.233997	0.584427	-0.230889	-0.405805	0.594973	-0.211583	-0.441945	0.543928	-0.268723	-0.155601	0.597446	-0.29779	-0.309968	0.101898	3.6e-11	-0.895235	2.24e-11	-0.907414
B3DMA2	Acyl-CoA dehydrogenase family member 11 (ACAD-11) (EC 1.3.99.-)	Acad11	1	0.458602	0.458602	0.121859	0.123994	0.295545	0.117333	-0.0384497	-0.0788831	0.0148571	0.0543257	-0.0789155	0.264418	-0.117069	-0.201213	-1.52019	0.0712329	-0.0712329	-1.62133	-0.31076	0.31076	-1.79601	1.24084	-1.24084	-0.756818	0.15002	-0.22672	0.665347	0.00421381	0.906838	0.0207537	0.530098
B3DMA5	CCR4-NOT transcription complex, subunit 7 (RCG59103)	Cnot7	3	0.847755	0.0199804	0.11235	0.847755	0.0199143	0.704011	-0.206152	-0.497859	0.470389	-0.231318	-0.352706	0.984228	-0.348787	-0.427601	0.892751	-0.163761	-0.758403	0.81819	-0.425399	-0.266354	0.963402	-0.213912	-0.482859	0.805495	-0.264888	-0.464297	0.160187	8.51e-10	-1.07038	8.8e-11	-1.26979
B4F757	RCG37690 (Rho family GTPase 3)	Rnd3	3	0.496461	0.0961313	0.312666	0.496461	0.0947425	0.539025	-0.141892	-0.397132	0.750195	0.133443	-0.883638	0.718832	-0.143116	-0.575716	0.739128	-0.260559	-0.573472	0.709087	-0.441375	-0.56208	0.319399	0.00226293	-0.400826	0.629278	-0.141873	-0.565478	0.180844	2.59e-07	-0.77115	8.38e-10	-1.19476
B4F759	PHD finger protein 5A (RCG59500)	Phf5a	2	0.52683	0.0441553	0.52683	0.384707	0.0443077	0.9046	-0.278905	-0.535434	0.804658	-0.360935	-0.411401	0.78721	-0.358795	-0.447135	0.562517	-0.300985	-0.32286	0.690455	-0.396576	-0.284382	0.958456	-0.419926	-0.262675	0.784649	-0.352687	-0.377314	0.118469	1.4e-11	-1.13734	7.23e-12	-1.16196
B4F769	SWI/SNF-related matrix-associated actin-dependent regulator of chromatin subfamily A-like protein 1 (EC 3.6.4.-) (HepA-related protein) (Sucrose nonfermenting protein 2-like 1)	Smarcal1	2	0.650623	0.0522556	0.650623	0.244274	0.0528466	0.389293	-0.174747	-0.214547	0.291005	-0.312868	0.0218629	0.253128	-0.245492	-0.00763591	1.13541	0.126614	-0.126614	1.17952	-0.139318	0.139318	1.24525	-0.091413	0.091413	0.748934	-0.139537	-0.0160338	0.286337	9.58e-06	-0.888471	3.75e-05	-0.764968
B4F772	Heat shock 70kDa protein 4-like (Predicted), isoform CRA_b (Hspa4l protein)	Hspa4l	1	0.724744	0.724744	0.0464201	0.0467267	0.18211	-1.37308	0.67567	0.649669	-0.628073	0.511669	0.12404	-0.595006	0.4474	0.194694	-0.751039	0.27575	0.401026	-0.303647	0.207697	0.0632892	-0.777367	0.538343	0.190043	-0.738035	0.442755	0.27046	0.248604	6.68e-08	1.18079	4.12e-07	1.0085
B4F777	High mobility group nucleosome-binding domain-containing protein 5 (Nucleosome-binding protein 1)	Hmgn5	3	0.664304	0.0365032	0.262702	0.664304	0.0364909	1.37333	-0.591728	-0.816541	0.846963	-0.159866	-0.636518	1.18811	-0.646164	-0.550103	1.30141	-0.458674	-0.832544	1.04345	-0.308975	-0.602678	1.27151	-0.721603	-0.540875	1.1708	-0.481168	-0.66321	0.181175	2.45e-11	-1.65196	5.26e-12	-1.83401
B4F778	Replication factor C (Activator 1) 4 (Predicted), isoform CRA_a (Replication factor C subunit 4) (Rfc4 protein)	Rfc4	2	0.51477	0.044508	0.51477	0.396068	0.0446542	1.09426	-0.565396	-0.567316	0.742467	-0.463986	-0.40151	1.09672	-0.656581	-0.498309	0.695591	-0.341362	-0.322037	0.662074	-0.197145	-0.530599	0.748959	-0.278251	-0.374595	0.840012	-0.41712	-0.449061	0.164454	1.67e-10	-1.25713	1.01e-10	-1.28907
B4F786	CD2 antigen (Cytoplasmic tail) binding protein 2 (Predicted), isoform CRA_a (Cd2 (cytoplasmic tail)-binding protein 2) (Cd2bp2 protein)	Cd2bp2	2	0.541319	0.0436541	0.541319	0.371214	0.0438135	0.794882	-0.309324	-0.545425	0.694631	-0.332111	-0.233979	0.634622	-0.232474	-0.324657	0.893536	-0.437742	-0.509381	0.317064	-0.274192	-0.0161883	0.427113	-0.235439	-0.287843	0.626975	-0.303547	-0.319579	0.173513	1.45e-08	-0.930522	9.83e-09	-0.946554
B4F7A7	Centrosomal protein of 57 kDa (Cep57) (Translokin)	Cep57	2	0.666549	0.0362261	0.666549	0.26081	0.0364146	0.625645	-0.210377	-0.343124	0.425339	-0.301018	-0.116968	0.354077	-0.297348	-0.0470463	0.290162	0.00326452	-0.293426	0.42228	-0.276118	0.04132	0.318445	-0.0928713	-0.355312	0.405991	-0.195745	-0.185759	0.143977	3.3e-07	-0.601736	3.52e-07	-0.591751
B4F7B2	Transcription initiation factor TFIID subunit 10	Taf10	2	0.530991	0.0825844	0.530991	0.30246	0.083965	0.451963	-0.0797139	-0.417552	0.363587	-0.338476	0.0130426	0.317586	-0.343589	-0.101252	0.482375	-0.292182	-0.121081	0.335293	-0.43574	0.100447	0.691401	-0.400024	-0.291377	0.440367	-0.314954	-0.136295	0.156701	5.57e-08	-0.755322	1.29e-06	-0.576663
B4F7C2	Tubulin beta chain	Tubb4a	4	0.720841	0.199987	0.0396623	0.0395097	0.720841	-1.57542	0.646558	0.928866	-1.1669	0.234846	1.08608	-1.35194	0.60149	0.750448	-1.38938	0.495338	0.840587	-0.963777	0.338095	0.572488	-1.8815	0.723645	1.08728	-1.38815	0.506662	0.877625	0.233606	8.48e-11	1.89482	8.16e-12	2.26578
B4F7C7	Hebp1 protein (Heme binding protein 1 (Predicted), isoform CRA_a) (Heme-binding protein 1)	Hebp1	4	0.805935	0.131042	0.0316116	0.0314116	0.805935	-1.11719	0.386653	0.71018	-0.647652	0.206655	0.440997	-0.955982	0.420902	0.53508	-0.943038	0.439693	0.569809	-0.415952	-0.118244	0.579662	-0.465216	0.0883457	0.376871	-0.757504	0.237334	0.535433	0.21381	8.65e-08	0.994839	2.59e-09	1.29294
B4F7D6	Serine/threonine kinase 11-interacting protein (Stk11ip protein)	Stk11ip	4	0.459809	0.294709	0.12385	0.121632	0.459809	-1.50524	-0.0329153	0.0329153	-1.63925	-0.520625	0.520625	-1.71375	-0.202499	0.202499	-0.0467199	-0.208605	0.208605	-0.139617	-0.731436	0.731436	-0.202949	-0.106497	0.106497	-0.874587	-0.30043	0.30043	0.485995	0.00755242	0.574158	9.17e-05	1.17502
B4F7F1	Cleavage stimulation factor subunit 2 (Cstf2 protein)	Cstf2	2	0.673014	0.0357123	0.673014	0.255373	0.0359008	2.34721	0.17634	-0.17634	2.02438	-0.109678	0.109678	2.29059	-0.177776	0.177776	0.905718	0.101765	-0.101765	0.956035	0.0355277	-0.0355277	0.801081	-0.11139	0.11139	1.55417	-0.0142017	0.0142017	0.413162	1.04e-06	-1.56837	1.11e-06	-1.53997
B4F7F3	ARVCF, delta catenin family member (Arvcf protein)	Arvcf	3	0.538101	0.0814055	0.299999	0.538101	0.0804948	0.20613	0.0432081	-0.243048	0.297018	0.0085128	-0.31379	0.548678	-0.139128	-0.347378	0.716763	-0.167862	-0.556209	0.301663	0.0626263	-0.287785	0.711066	-0.410674	-0.300253	0.463553	-0.100553	-0.341411	0.176543	7.08e-06	-0.564106	9.61e-08	-0.804963
B5DEG7	Chromosome alignment maintaining phosphoprotein 1 (RCG43039, isoform CRA_b) (Zinc finger protein 828)	Champ1	2	0.630821	0.0388566	0.630821	0.29128	0.039043	0.94948	-0.549797	-0.505858	0.664351	-0.284592	-0.294196	0.872346	-0.488728	-0.471702	0.686222	-0.489905	-0.41386	0.474257	-0.26483	-0.299175	0.663752	-0.323722	-0.364436	0.718401	-0.400262	-0.391538	0.137235	8.05e-11	-1.11866	6.88e-11	-1.10994
B5DEH0	LIM domain-containing protein 1	Limd1	3	0.444972	0.119151	0.319186	0.444972	0.116692	0.241152	0.0841918	-0.325344	0.602777	-0.0170044	-0.557028	0.638097	0.0936983	-0.593058	0.457069	0.0150597	-0.478963	0.30663	-0.0377283	-0.210483	0.379675	-0.202656	-0.153593	0.437567	-0.0107398	-0.386412	0.155876	2.07e-05	-0.448306	1.49e-08	-0.823978
B5DEH2	Erlin-2 (Endoplasmic reticulum lipid raft-associated protein 2) (Stomatin-prohibitin-flotillin-HflC/K domain-containing protein 2) (SPFH domain-containing protein 2)	Erlin2	1	0.798582	0.798582	0.0295703	0.0296812	0.142166	-0.130166	0.137597	-0.0414864	-0.647447	0.39325	0.293674	-0.437567	0.268709	0.129329	-0.576994	0.242657	0.254177	-1.01893	0.439014	0.557705	-0.1461	0.00174773	0.00556395	-0.492867	0.247162	0.199827	0.239206	9.87e-06	0.740029	1.73e-05	0.692694
B5DEH4	UDP-N-acetylglucosamine pyrophosphorylase 1-like 1 (Uap1l1 protein)	Uap1l1	4	0.406917	0.295164	0.150793	0.147125	0.406917	-0.252939	-0.00571692	0.32603	-0.151043	-0.238554	0.389598	-0.398765	-0.123856	0.522621	-0.549408	0.0323174	0.464144	-0.286667	-0.0250325	0.339018	-0.326463	-0.0928413	0.404573	-0.327547	-0.075614	0.407664	0.117361	0.000275018	0.251933	1.63e-09	0.735211
B5DEJ1	SLIT-ROBO Rho GTPase-activating protein 2 (Srgap2 protein)	Srgap2	4	0.56836	0.264295	0.08414	0.0832057	0.56836	-1.83494	-0.222354	0.222354	-1.90484	-0.264785	0.264785	-2.50383	-0.0597172	0.0597172	-0.587669	-0.377432	0.377432	-0.360459	-0.253129	0.253129	-0.0229705	-0.359102	0.359102	-1.20245	-0.256087	0.256087	0.546964	0.00121646	0.946365	3.81e-05	1.45854
B5DEK0	Regulation of nuclear pre-mRNA domain-containing 1B	Rprd1b	2	0.510135	0.0446276	0.510135	0.400466	0.0447713	0.925479	-0.470199	-0.445867	0.493406	-0.295673	-0.208133	0.556199	-0.245391	-0.292078	0.591175	-0.227318	-0.436516	0.465061	-0.30604	-0.203118	0.765311	-0.341598	-0.453184	0.632772	-0.31437	-0.339816	0.139236	6.88e-10	-0.947141	4.07e-10	-0.972588
B5DEK6	Cyhr1 protein (Cysteine and histidine-rich protein 1)	Cyhr1	1	0.463348	0.463348	0.0584432	0.0584413	0.419767	-2.02944	0.0721793	-0.0721793	-3.41504	0.17758	-0.17758	-2.23081	-0.26005	0.26005	0.350046	0.10499	-0.10499	-0.144279	-0.23779	0.23779	-0.149473	-0.0659126	0.0659126	-1.26983	-0.0348338	0.0348338	0.813676	0.00251707	1.235	0.00168484	1.30467
B5DEL1	BTB/POZ domain-containing protein KCTD5	Kctd5	3	0.893213	0.0132411	0.0803348	0.893213	0.0132108	0.959972	-0.359936	-0.561854	0.839562	-0.17663	-0.477524	0.993433	-0.600979	-0.392454	0.668472	-0.428312	-0.188114	1.04556	-0.30345	-0.74211	0.371687	0.0784889	-0.492444	0.813115	-0.29847	-0.47575	0.217813	2.71e-08	-1.11158	3.43e-09	-1.28886
B5DEL2	Cleavage and polyadenylation-specific factor 1 (Cpsf1 protein)	Cpsf1	2	0.859077	0.0183212	0.859077	0.104132	0.0184697	0.549057	-0.31649	-0.294372	0.42421	-0.27021	-0.0408389	0.443039	-0.27076	-0.117055	0.333	-0.104304	-0.304575	0.289618	-0.202951	-0.152548	0.518085	-0.213217	-0.166979	0.426168	-0.229655	-0.179394	0.107913	2.92e-09	-0.655823	6.78e-09	-0.605563
B5DEL5	Kelch-like 9 (Drosophila) (Kelch-like 9 (Drosophila) (Predicted)) (Kelch-like family member 9)	Klhl9	1	0.562895	0.562895	0.084634	0.0855381	0.266933	-1.16993	0.243084	-0.243084	-1.25976	-0.334351	0.334351	-1.25907	-0.211732	0.211732	-1.99326	1.33312	-1.33312	-1.66755	-0.081657	0.081657	-1.62947	0.353321	-0.353321	-1.4965	0.216965	-0.216965	0.492413	2.8e-06	1.71347	4.84e-05	1.27954
B5DEL8	NADH dehydrogenase (Ubiquinone) Fe-S protein 5 (NADH:ubiquinone oxidoreductase subunit S5) (RCG31129, isoform CRA_b)	Ndufs5	4	0.449902	0.43295	0.0585884	0.0585597	0.449902	-1.65085	0.717819	0.938694	-1.06202	0.615277	0.379473	-1.0307	0.534457	0.57105	-1.04835	0.307373	0.906628	-0.655483	0.26522	0.506458	-1.15346	0.720485	0.561107	-1.10015	0.526772	0.643902	0.243203	8.42e-10	1.62692	2.94e-10	1.74405
B5DEM5	60S ribosomal protein L14 (RCG25732, isoform CRA_b) (Rpl14 protein)	Rpl14	2	0.61381	0.0399762	0.61381	0.306054	0.0401598	0.994341	-0.529062	-0.456021	0.587955	-0.186997	-0.37994	0.598798	-0.297641	-0.344324	0.608623	-0.349682	-0.236396	0.680687	-0.446579	-0.171557	1.06881	-0.413516	-0.612478	0.756536	-0.370579	-0.366786	0.169305	8.91e-10	-1.12712	7.95e-10	-1.12332
B5DEN5	Eukaryotic translation elongation factor 1 beta 2 (RCG22471, isoform CRA_b)	Eef1b2	3	0.526297	0.0442169	0.385208	0.526297	0.0442785	0.821578	-0.378413	-0.400364	0.853688	-0.290637	-0.443841	0.724092	-0.410155	-0.313936	0.439634	-0.2684	-0.171165	0.318008	0.00130874	-0.319317	0.632806	-0.284102	-0.354128	0.631634	-0.271733	-0.333792	0.160254	7.58e-09	-0.903367	2.73e-09	-0.965426
B5DEP3	Anaphase-promoting complex subunit 10	Anapc10	3	0.537612	0.0438414	0.374651	0.537612	0.0438956	1.51912	0.160278	-0.160278	1.42626	-0.00385066	0.00385066	1.3915	-0.153441	0.153441	0.836988	0.0357635	-0.0357635	1.14936	0.0521983	-0.0521983	1.22964	0.172748	-0.172748	1.25881	0.0439493	-0.0439493	0.171945	4.27e-10	-1.21486	1.53e-10	-1.30276
B5DEP7	Small nuclear ribonucleoprotein G (snRNP-G)	Snrpg	2	0.774437	0.0263723	0.774437	0.172653	0.0265374	1.02788	-0.538675	-0.444669	0.569716	-0.436264	-0.278305	0.786416	-0.454514	-0.358828	0.741183	-0.245377	-0.423285	0.556456	-0.240101	-0.248363	0.930037	-0.46459	-0.35411	0.768615	-0.396587	-0.35126	0.142854	8.01e-11	-1.1652	1.01e-10	-1.11987
B5DEQ3	Xaa-Pro aminopeptidase 3 (X-Pro aminopeptidase 3) (EC 3.4.11.9) (Aminopeptidase P3) (APP3)	Xpnpep3	2	0.749412	0.0288779	0.749412	0.192658	0.0290523	0.629121	-0.19549	-0.242214	0.334721	-0.152042	-0.0545033	0.457639	-0.152317	-0.305322	0.413632	0.00536501	-0.392136	0.539418	-0.43818	0.00958694	0.476506	-0.314037	-0.12162	0.475173	-0.207783	-0.184368	0.143143	6.31e-08	-0.682956	8.49e-08	-0.659541
B5DEQ4	RCG27500, isoform CRA_c (Small nuclear ribonucleoprotein polypeptide B) (Small nuclear ribonucleoprotein polypeptide B2)	Snrpb2	2	0.568305	0.0715655	0.568305	0.28753	0.0725996	0.748004	-0.464936	-0.283068	0.550327	-0.368048	-0.18	0.781199	-0.531654	-0.234139	0.865051	-0.40748	-0.457571	0.564889	-0.294843	-0.243893	0.796961	-0.739142	-0.00845712	0.717739	-0.467684	-0.234521	0.147912	9.81e-11	-1.18542	1.16e-09	-0.95226
B5DES0	Small nuclear ribonucleoprotein Sm D2 (Sm-D2) (snRNP core protein D2)	Snrpd2	2	0.560984	0.0735909	0.560984	0.290742	0.074683	1.22453	-0.555708	-0.232862	0.567913	-0.482833	-0.102942	0.828565	-0.41056	-0.254577	0.395318	-0.187652	-0.226247	0.447659	-0.127324	-0.148327	0.630566	-0.65753	-0.129636	0.682425	-0.403601	-0.182432	0.210306	2.33e-08	-1.08603	3.49e-07	-0.864857
B5DES1	RCG33340 (Ribosomal protein L23a)	Rpl23a	2	0.665527	0.0492868	0.665527	0.235361	0.0498249	0.672063	-0.262183	-0.359975	0.588724	-0.254073	-0.24979	0.586006	-0.373621	-0.212385	0.596549	-0.349238	0.0464061	0.517896	-0.272998	-0.154103	0.936151	-0.598897	-0.390609	0.649565	-0.351835	-0.220076	0.149633	8.37e-10	-1.0014	4.33e-09	-0.869641
B5DEY5	THO complex 3 (THO complex 3 (Predicted))	Thoc3	2	0.519889	0.0443656	0.519889	0.391231	0.0445145	0.553326	-0.286962	-0.266365	0.311985	-0.208944	-0.110978	0.6414	-0.328546	-0.288319	0.49451	-0.244575	-0.195941	0.410152	-0.216172	-0.201414	0.489285	-0.111666	-0.436157	0.483443	-0.232811	-0.249862	0.113537	1.81e-09	-0.716254	1.11e-09	-0.733305
B5DEZ8	Plexin domain containing 2 (Predicted) (Plexin domain-containing 2)	Plxdc2	4	0.78953	0.141605	0.0345448	0.0343206	0.78953	-2.94286	-0.00629868	0.00629868	-2.84472	-0.661695	0.661695	-2.58099	-0.328312	0.328312	-0.41789	0.254678	0.163212	-0.535829	-0.198962	0.734791	-1.27536	-0.0556806	0.0556806	-1.76627	-0.166045	0.324998	0.666661	0.000111266	1.60023	7.59e-06	2.09127
B5DF29	Replication factor C (Activator 1) 5 (Replication factor C (Activator 1) 5 (Predicted)) (Replication factor C subunit 5)	Rfc5	3	0.659561	0.0508665	0.239018	0.659561	0.0505539	0.7943	-0.401725	-0.308894	0.65567	-0.255435	-0.382528	0.511901	-0.286873	-0.382601	0.34758	-0.118409	-0.380867	0.398606	-0.0890815	-0.52024	0.353328	-0.0130815	-0.312163	0.510231	-0.194101	-0.381215	0.145575	5.32e-08	-0.704332	2.2e-09	-0.891446
B5DF37	TAF6-like RNA polymerase II, p300/CBP-associated factor (PCAF)-associated factor (Predicted) (TATA-box-binding protein-associated factor 6-like) (Taf6l protein)	Taf6l	2	0.752877	0.0339598	0.752877	0.178889	0.0342739	1.01124	-0.794733	-0.216508	0.456701	-0.359042	-0.0976587	0.779898	-0.465358	-0.31454	0.794487	-0.184209	-0.610278	0.710695	-0.377036	-0.333659	0.877638	-0.498209	-0.379429	0.771777	-0.446431	-0.325346	0.184453	9.91e-10	-1.21821	3.22e-09	-1.09712
B5DF41	Syntaphilin	Snph	1	0.813023	0.813023	0.0301863	0.0303553	0.126435	-1.89099	0.984257	0.863617	-0.865313	0.554511	0.391891	-1.09043	0.765282	0.324783	-1.25221	0.746297	0.492875	-0.391126	0.258354	0.243893	-1.50318	0.931723	0.600371	-1.16554	0.706737	0.486238	0.338908	9.89e-09	1.87228	4.17e-08	1.65178
B5DF44	Kctd15 protein (Potassium channel tetramerization domain-containing 15) (Similar to potassium channel tetramerisation domain containing 15)	Kctd15	2	0.714107	0.0322009	0.714107	0.221308	0.0323846	1.39663	-1.06556	-0.331063	1.34833	-0.426652	-1.05838	1.65388	-0.853027	-0.80085	0.991928	-0.374662	-0.586044	0.652327	-0.280242	-0.370628	0.60976	-0.583477	-0.158151	1.10881	-0.59727	-0.550853	0.337184	3.03e-08	-1.70608	3.69e-08	-1.65966
B5DF48	Radical S-adenosyl methionine and flavodoxin domains 1 (Predicted), isoform CRA_a (tRNA-yW synthesizing protein 1 homolog) (tRNA-yW synthesizing protein 1 homolog (S. cerevisiae))	Tyw1	4	0.659829	0.247543	0.046389	0.0462389	0.659829	-2.37197	0.111548	-0.111548	-3.1375	-0.133003	0.133003	-2.35408	-0.01932	0.01932	0.317879	0.0371181	-0.354998	0.434871	-0.33488	-0.0999918	0.544632	-0.778871	0.234239	-1.09436	-0.186235	-0.0299958	0.930392	0.014045	0.908127	0.00765951	1.06437
B5DF55	RCG55706 (Signal transducing adaptor molecule) (Signal transducing adaptor molecule (SH3 domain and ITAM motif) 1)	Stam	2	0.536032	0.0438466	0.536032	0.376118	0.0440036	0.23654	-0.100903	-0.145511	0.246565	-0.0919926	-0.14397	0.590701	-0.247489	-0.281227	0.527134	-0.229999	-0.237941	0.506009	-0.321901	-0.147211	0.427581	-0.121125	-0.226247	0.422422	-0.185568	-0.197018	0.118503	2.52e-08	-0.60799	1.72e-08	-0.61944
B5DF57	Erythrocyte membrane protein band 4.2 (Erythrocyte protein band 4.2) (Erythrocyte protein band 4.2 (Predicted))	Epb42	4	0.469326	0.413943	0.0583885	0.058343	0.469326	-1.12041	0.575992	0.51864	-1.088	0.278824	0.651779	-1.66871	0.736962	0.869353	-0.990298	0.489247	0.526696	-0.488352	0.0224575	0.353448	-0.611055	0.372006	0.24796	-0.99447	0.412581	0.527979	0.29245	5.69e-08	1.40705	1.81e-08	1.52245
B5DF60	Eukaryotic translation initiation factor 1A, X-linked (Eukaryotic translation initiation factor 1A, Y-linked) (Similar to eukaryotic translation initiation factor 1A, Y-linked (Predicted))	Eif1ax	2	0.762925	0.0323705	0.762925	0.172039	0.0326654	1.17973	-0.424724	-0.447201	0.466244	-0.370518	-0.0957262	0.734085	-0.51657	-0.227583	0.709734	-0.330391	-0.379342	0.66085	-0.380829	-0.280021	0.65627	-0.359634	-0.296636	0.734486	-0.397111	-0.287751	0.160232	4.29e-10	-1.1316	1.28e-09	-1.02224
B5DF65	Biliverdin reductase B (Biliverdin reductase B (Flavin reductase (NADPH))) (Biliverdin reductase B (Flavin reductase (NADPH)) (Predicted), isoform CRA_b)	Blvrb	1	0.534662	0.534662	0.056042	0.0560972	0.353199	-0.746502	0.330009	0.390617	-0.59377	0.239115	0.391426	-0.940652	0.269807	0.583457	-0.70952	0.456806	0.504069	-0.392003	0.303466	0.119818	-0.496985	0.433885	0.176918	-0.646572	0.338848	0.361051	0.162789	3.06e-09	0.98542	1.91e-09	1.00762
B5DF66	SPT7-like STAGA complex gamma subunit (Similar to STAGA complex 65 gamma subunit (Predicted)) (Suppressor of Ty 7 (S. cerevisiae)-like)	Supt7l	3	0.88895	0.013746	0.0835893	0.88895	0.013715	0.496997	-0.196995	-0.300002	0.74623	-0.305294	-0.440935	0.736102	-0.419331	-0.316771	0.531754	-0.228326	-0.303428	0.716219	-0.18549	-0.530729	0.835597	-0.2479	-0.587697	0.67715	-0.263889	-0.41326	0.125908	2.2e-10	-0.941039	3.1e-11	-1.09041
B5DF84	U3 small nucleolar RNA-associated protein 11 (U3 snoRNA-associated protein 11)	Utp11	2	0.535318	0.0812125	0.535318	0.300924	0.0825456	0.619616	-0.327411	-0.344044	0.555318	-0.432973	-0.0615494	0.481491	-0.051801	-0.462808	0.357437	0.0047603	-0.285573	0.364992	-0.644381	0.27939	1.07182	-0.892559	-0.129323	0.575112	-0.390727	-0.167318	0.277977	2.85e-06	-0.96584	3.76e-05	-0.74243
B5DF91	ELAV-like protein 1 (Hu-antigen R) (HuR)	Elavl1	2	0.824563	0.0231603	0.824563	0.128922	0.023355	1.16191	-0.480135	-0.398123	0.746283	-0.39596	-0.4001	0.655922	-0.343816	-0.295441	0.655583	-0.39337	-0.288047	0.443769	-0.312995	-0.210287	0.817537	-0.571738	-0.328881	0.746834	-0.416336	-0.320146	0.156363	2.32e-10	-1.16317	5.52e-10	-1.06698
B5DFB2	RB-binding protein 4, chromatin-remodeling factor (RCG30896) (Rbbp4 protein)	Rbbp4	2	0.611454	0.0401241	0.611454	0.308115	0.0403072	1.28086	-0.51169	-0.736554	0.762069	-0.361055	-0.500788	0.417104	-0.387211	-0.0480673	0.790009	-0.4091	-0.38091	0.79781	-0.347584	-0.479183	0.729782	-0.43923	-0.290553	0.796272	-0.409312	-0.406009	0.205179	4.46e-09	-1.20558	3.89e-09	-1.20228
B5DFC8	Eukaryotic translation initiation factor 3 subunit C (eIF3c) (Eukaryotic translation initiation factor 3 subunit 8) (eIF3 p110)	Eif3c	2	0.727328	0.0309874	0.727328	0.210516	0.0311682	0.84879	-0.430216	-0.336213	0.541114	-0.291387	-0.254723	0.724835	-0.413016	-0.262189	0.765261	-0.320553	-0.398794	0.633773	-0.243511	-0.287319	0.710888	-0.367146	-0.338273	0.70411	-0.344305	-0.312919	0.098678	4.39e-12	-1.04841	4.43e-12	-1.01703
B5DFD8	SH3 domain-binding glutamic acid-rich-like protein	Sh3bgrl	3	0.567245	0.0426215	0.347477	0.567245	0.0426573	0.742084	-0.261262	-0.425057	0.395915	-0.143157	-0.24371	0.379264	-0.194759	-0.109138	0.688878	-0.246917	-0.267222	0.363104	-0.158999	-0.273499	0.602997	-0.240894	-0.288554	0.528707	-0.207665	-0.267863	0.126261	4.92e-09	-0.736372	1.48e-09	-0.796571
B5DFE2	Enhancer of zeste 2 polycomb repressive complex 2 subunit (Ezh2 protein) (Similar to Enhancer of zeste homolog 2 (ENX-1), isoform CRA_b)	Ezh2	3	0.588522	0.0669678	0.278112	0.588522	0.0663977	0.158352	-0.0701413	-0.0943392	0.599735	-0.300485	-0.534919	0.890298	-0.298547	-0.591751	0.51713	-0.281602	-0.373868	0.451076	-0.146643	-0.431583	0.357882	0.0889187	-0.327506	0.495745	-0.168083	-0.392328	0.192676	3.13e-06	-0.663829	8.46e-08	-0.888073
B5DFG8	Pygopus 2 (Pygopus family PHD finger 2) (Similar to Pygopus homolog 2 (Predicted))	Pygo2	3	0.652392	0.0374102	0.272795	0.652392	0.0374026	0.637181	-0.106806	-0.530375	0.641584	-0.374593	-0.266991	0.389808	-0.0257079	-0.3641	0.421896	-0.00316663	-0.34385	0.535931	-0.272116	-0.17593	0.414143	-0.409162	0.0371583	0.506757	-0.198592	-0.274014	0.165338	2.58e-07	-0.705349	6.24e-08	-0.780772
B5DFI3	AP complex subunit sigma	Ap1s1	2	0.832268	0.0201779	0.832268	0.127241	0.0203134	0.559806	-0.166775	-0.377511	0.322857	-0.204462	0.0550541	0.646539	-0.182917	-0.421015	0.564566	-0.0635248	-0.501041	0.430021	-0.421957	-0.0080647	0.486349	-0.458641	-0.0277079	0.50169	-0.249713	-0.213381	0.178641	3.06e-07	-0.751402	4.83e-07	-0.71507
B5DFI8	Ubiquitin-conjugating enzyme E2 S (EC 2.3.2.23) (E2 ubiquitin-conjugating enzyme S) (Ubiquitin carrier protein S) (Ubiquitin-protein ligase S)	Ube2s	3	0.684458	0.0460294	0.223739	0.684458	0.0457735	0.700397	-0.0600073	-0.415366	-0.0855722	-0.027931	0.164351	0.341381	-0.46585	0.124469	0.950296	-0.265888	-0.684408	0.693405	0.0130359	-0.706441	0.878832	-0.233009	-0.645823	0.57979	-0.173275	-0.360536	0.320875	0.000134459	-0.753065	1.53e-05	-0.940326
B5DFI9	Pdk3 protein (Pyruvate dehydrogenase kinase 3) (Pyruvate dehydrogenase kinase, isoenzyme 3 (Mapped), isoform CRA_a)	Pdk3	1	0.565486	0.565486	0.0542084	0.0542839	0.326022	-1.36409	0.644615	0.716884	-0.740749	0.454214	0.195369	-0.755353	0.346149	0.513881	-0.822799	0.414503	0.538395	-0.694926	0.277905	0.416049	-0.875255	0.513933	0.343678	-0.875528	0.441886	0.454043	0.188197	4.82e-10	1.31741	3.52e-10	1.32957
B5DFJ1	NFKB inhibitor interacting Ras-like protein 1 (Predicted), isoform CRA_a (NFKB inhibitor-interacting Ras-like 1)	Nkiras1	1	0.638293	0.638293	0.0649024	0.0654376	0.231367	-0.877043	0.510763	0.366279	-0.0463286	0.133556	0.0437833	-0.350924	0.173354	0.197157	-0.408114	0.200293	0.207821	-0.236179	0.292574	-0.0563943	-0.573586	0.411941	0.161645	-0.415362	0.28708	0.153382	0.19939	2.44e-06	0.702443	2e-05	0.568744
B5DFJ2	Fam3a protein (Family with sequence similarity 3, member A) (Similar to RIKEN cDNA 1810037C20 (Predicted))	Fam3a	1	0.536331	0.536331	0.0559542	0.0560105	0.351705	-3.01465	-0.0392902	0.0392902	-3.2115	-0.0139813	0.0139813	-3.14627	0.0223425	-0.0223425	-0.181721	0.173539	0.0081822	0.0900736	-0.111914	0.0218403	-0.160953	-0.00948883	0.170442	-1.60417	0.00353451	0.0385656	0.89379	0.000954385	1.60771	0.00073806	1.64274
B5DFJ7	Tmem9 protein (Transmembrane protein 9) (Transmembrane protein 9 (Predicted), isoform CRA_a)	Tmem9	2	0.468354	0.0452896	0.468354	0.440948	0.0454082	2.64065	0.0954483	-0.0954483	2.713	0.0775369	-0.0775369	2.50694	-0.0255997	0.0255997	2.36088	-0.0165412	0.0165412	2.33455	0.0274722	-0.0274722	2.5995	0.141701	-0.141701	2.52592	0.0500029	-0.0500029	0.115531	1.33e-15	-2.47591	6.04e-16	-2.57592
B5DFK2	SAM and SH3 domain-containing 3 (Sash3 protein) (Similar to RIKEN cDNA 1200013B08 (Predicted))	Sash3	4	0.733007	0.190737	0.0382034	0.0380523	0.733007	-0.726771	0.375043	0.351728	-0.428915	-0.0372678	0.466182	-0.813779	0.361514	0.452265	-1.34271	0.529743	0.748584	-1.42248	0.483067	0.960892	-1.03026	0.355962	0.656298	-0.960821	0.344677	0.605992	0.266828	4.63e-08	1.3055	3.79e-09	1.56681
B5DFL0	Snta1 protein (Syntrophin, alpha 1)	Snta1	1	0.682525	0.682525	0.0550296	0.0554312	0.207014	-0.481546	0.332434	0.149112	-0.0802236	0.166975	-0.160177	-0.216112	0.135958	0.0772797	-1.70179	0.220165	-0.220165	-1.62133	0.0194971	-0.0194971	-1.82677	0.0399063	-0.0399063	-0.987961	0.152489	-0.035559	0.44761	6.56e-05	1.14045	0.000261494	0.952402
B5DFL5	SAP30 binding protein (Predicted), isoform CRA_a (SAP30-binding protein)	Sap30bp	3	0.469237	0.0452931	0.440076	0.469237	0.045393	0.53953	-0.0894752	-0.450055	0.465801	-0.210428	-0.255373	0.338364	-0.0638995	-0.135185	0.532965	-0.255238	-0.28738	0.490303	-0.298037	-0.211355	0.685422	-0.469951	-0.269046	0.508731	-0.231171	-0.268066	0.131069	7.46e-09	-0.739902	3.36e-09	-0.776797
B5DFL9	SEC14 and spectrin domain-containing 1 (Sestd1 protein)	Sestd1	3	0.658943	0.050991	0.239389	0.658943	0.0506768	0.611088	-0.295099	-0.315989	0.635585	-0.14303	-0.526436	0.711342	-0.26355	-0.595487	0.877217	-0.23421	-0.593781	0.617413	-0.168958	-0.384624	0.231058	-0.0683333	-0.0494081	0.61395	-0.19553	-0.410954	0.17773	1.14e-07	-0.80948	4.79e-09	-1.0249
B5DFM8	BCAS2, pre-mRNA-processing factor (Breast carcinoma amplified sequence 2) (Breast carcinoma amplified sequence 2 (Predicted), isoform CRA_b)	Bcas2	2	0.457042	0.0453353	0.457042	0.452176	0.0454466	0.86533	-0.36009	-0.534154	0.480368	-0.30681	-0.133987	0.648975	-0.304327	-0.256954	0.395347	-0.161783	-0.340151	0.346177	-0.205385	-0.179533	0.56105	-0.220211	-0.328232	0.549541	-0.259768	-0.295502	0.147391	1.07e-08	-0.809309	5.17e-09	-0.845043
B5DFN1	Eukaryotic translation initiation factor 1B (Eukaryotic translation initiation factor 1B (Predicted), isoform CRA_b)	Eif1b	2	0.616904	0.0397793	0.616904	0.303354	0.0399635	0.646014	-0.359607	-0.286407	0.615441	-0.311404	-0.304037	0.318274	-0.155969	-0.162306	0.407216	-0.39395	-0.0132656	0.176017	0.0157776	-0.191795	0.495534	-0.132455	-0.363079	0.443083	-0.222935	-0.220148	0.157981	2.98e-07	-0.666017	2.7e-07	-0.663231
B5DFN2	S-adenosylhomocysteine hydrolase-like protein 1 (IP3R-binding protein released with inositol 1,4,5-trisphosphate) (Putative adenosylhomocysteinase 2) (S-adenosyl-L-homocysteine hydrolase 2) (AdoHcyase 2)	Ahcyl1	1	0.53893	0.53893	0.0919551	0.0930387	0.276076	-0.46471	0.249142	0.250293	-0.282057	0.0539688	0.304304	-0.372519	0.398597	0.0459746	-0.245738	0.313153	0.0133824	-0.481311	0.343537	0.177353	-0.356897	0.459149	-0.102253	-0.367205	0.302925	0.114842	0.138673	5.4e-08	0.67013	2.48e-06	0.482048
B5DFN3	Ubiquinol-cytochrome-c reductase complex assembly factor 2 (Mitochondrial nucleoid factor 1) (Mitochondrial protein M19)	Uqcc2	1	0.652558	0.652558	0.0469073	0.0470213	0.253513	-1.061	0.469362	0.594462	-0.510672	0.375814	0.134858	-0.44178	0.20242	0.23936	-0.337275	0.0373379	0.436335	-0.231618	0.107979	0.123639	-0.282788	0.408268	-0.0331604	-0.477522	0.266863	0.249249	0.232526	6.94e-06	0.744385	7.88e-06	0.726771
B5DFN4	Prefoldin 5 (Predicted), isoform CRA_a (Prefoldin subunit 5)	Pfdn5	3	0.601338	0.0408206	0.317005	0.601338	0.0408371	0.453615	-0.145527	-0.298746	0.453919	-0.180513	-0.249311	0.472602	-0.278362	-0.19424	0.580969	-0.317069	-0.29841	0.778537	-0.264568	-0.514801	0.664428	-0.33163	-0.415895	0.567345	-0.252945	-0.328567	0.121222	7.34e-10	-0.82029	2.03e-10	-0.895912
B6DYP8	Glutathione S-transferase (EC 2.5.1.18)	Gsta1	1	0.562808	0.562808	0.0846595	0.0855642	0.266968	-1.36789	0.84786	0.518811	-1.81713	0.94817	0.736312	-1.15382	0.813198	0.396372	-1.03857	0.903574	0.197357	-1.85951	1.1506	0.6263	-0.360835	0.740762	-0.364873	-1.26629	0.900694	0.351713	0.377882	6.11e-09	2.16699	2.12e-07	1.61801
B6ID08	Metallothionein	Mt2A	2	0.553567	0.0757073	0.553567	0.293863	0.0768626	3.57933	-1.32856	1.32856	1.53983	-0.717849	-0.821982	1.62375	-1.11146	-0.512289	1.51541	-0.716681	-0.798731	1.23782	-0.792638	-0.44518	1.84568	-1.01045	-0.835229	1.8903	-0.946274	-0.347475	0.652885	2.06e-07	-2.83658	2.9e-06	-2.23778
B6ID11	Ubiquitin-related modifier 1	Urm1	1	0.801312	0.801312	0.029203	0.0293131	0.140172	0.327215	-0.155366	-0.17185	-0.353365	0.0129234	0.340441	-0.0208754	-0.0621329	0.0830083	-3.73742	0.454277	-0.454277	-3.55776	0.0194971	-0.0194971	NA	NA	NA	-1.46844	0.0538399	-0.044435	1.06972	0.00556212	1.52228	0.00648335	1.42401
C6ZII9	NAD-dependent protein deacetylase (EC 3.5.1.-)	Sirt3	1	0.609013	0.609013	0.0720573	0.0727089	0.246221	-0.70305	0.329015	0.374034	-0.942683	0.495298	0.311754	-0.836391	0.284071	0.511679	-0.252242	0.634677	0.0526775	-0.269964	0.179737	0.138283	-0.539072	0.6483	-0.109229	-0.590567	0.428517	0.2132	0.230833	1.68e-07	1.01908	2.43e-06	0.803767
C7E1V1	Inositol 1,4,5-trisphosphate receptor type 3	Itpr3	1	0.481234	0.481234	0.112464	0.114206	0.292097	-0.152134	0.2659	-0.113766	-0.679201	0.689249	0.0178225	-0.483792	0.388853	0.113837	-0.879064	0.584122	0.0482478	-0.76341	0.389069	0.350094	-0.374958	0.259956	-0.0203967	-0.555426	0.429525	0.0659731	0.201175	4.6e-08	0.984951	8.95e-06	0.6214
D2XV59	GTP-binding protein 1	Gtpbp1	3	0.877924	0.015044	0.0920211	0.877924	0.0150112	0.499869	-0.0848329	-0.349814	0.429034	-0.177471	-0.244678	0.541234	-0.310427	-0.185346	0.352942	-0.153098	-0.209962	0.378901	-0.108588	-0.269597	0.487089	-0.109175	-0.253814	0.448178	-0.157265	-0.252202	0.0924549	1.11e-09	-0.605444	1.53e-10	-0.70038
D3Z822	ATR serine/threonine kinase	Atr	1	0.817161	0.817161	0.027046	0.027151	0.128642	-2.78387	0.103684	-0.103684	-1.85952	-0.0268094	0.0268094	-3.07756	-0.131574	0.131574	0.185998	0.0825282	-0.268526	-0.0352398	0.0678312	-0.0325914	0.0207636	0.0808759	-0.10164	-1.25824	0.0294227	-0.0580096	0.805384	0.00191222	1.28766	0.00247619	1.20023
D3Z840	FA complementation group I	Fanci	3	0.728965	0.0381127	0.19499	0.728965	0.0379328	1.12935	-0.540512	-0.588843	0.806972	-0.205263	-0.710375	1.15749	-0.487533	-0.621644	0.472572	0.132591	-0.542532	0.673775	-0.255487	-0.47786	0.266048	-0.294459	-0.0940032	0.751035	-0.27511	-0.505876	0.263734	7.77e-07	-1.02615	5.53e-08	-1.25691
D3Z863	CWF19-like 1, cell cycle control (S. pombe) (Predicted) (CWF19-like cell cycle control factor 1)	Cwf19l1	2	0.709293	0.0412245	0.709293	0.207847	0.0416354	0.646961	-0.360704	-0.318722	0.377234	-0.180992	-0.189295	0.541954	-0.305652	-0.208672	0.420968	-0.0967227	-0.247752	0.35818	-0.348299	-0.0534073	0.461291	-0.33766	-0.109229	0.467764	-0.271672	-0.187846	0.116029	1.58e-09	-0.739436	6.22e-09	-0.655611
D3Z890	Sn1-specific diacylglycerol lipase beta	Daglb	4	0.624167	0.238412	0.0690309	0.0683905	0.624167	-0.0226728	-0.0148312	0.037504	0.0899648	-0.418801	0.328836	-0.475973	0.0791077	0.396865	-1.06697	0.591564	0.627625	-0.604257	0.0590628	0.357607	-0.511299	0.282707	0.228592	-0.431868	0.0964682	0.329505	0.311021	0.00135973	0.528336	8.23e-05	0.761372
D3Z8A4	Similar to mKIAA0738 protein (Predicted), isoform CRA_a (TRPM8 channel-associated factor 1)	Tcaf1	2	0.469095	0.105546	0.469095	0.317424	0.107934	0.310223	0.0298641	-0.0298641	0.523562	0.410537	-0.410537	0.49147	-0.0197627	0.0197627	1.11371	-0.207645	0.207645	0.558673	-0.979968	0.979968	0.491425	0.0659643	-0.0659643	0.58151	-0.116835	0.116835	0.387311	0.000939826	-0.698345	0.00643875	-0.464675
D3Z8B9	Family with sequence similarity 76, member B (Similar to RIKEN cDNA 2810485I05 (Predicted), isoform CRA_a)	Fam76b	3	0.513892	0.0445688	0.3969	0.513892	0.0446387	0.663173	-0.158394	-0.504778	0.775014	-0.451778	-0.389524	0.662641	-0.384005	-0.16492	0.654991	-0.260796	-0.342242	0.513812	-0.210721	-0.373703	0.701692	-0.395974	-0.463626	0.661887	-0.310278	-0.373132	0.118711	7.64e-11	-0.972165	2.85e-11	-1.03502
D3Z8E6	Calmodulin-regulated spectrin-associated protein 1	Camsap1	2	0.461713	0.0453235	0.461713	0.447526	0.0454378	0.745595	-0.29388	-0.453808	0.646972	-0.190279	-0.475925	0.831463	-0.460654	-0.341902	0.622365	-0.270674	-0.383189	0.47117	-0.278251	-0.215049	0.460414	-0.316217	-0.178106	0.629663	-0.301659	-0.34133	0.129721	3.53e-10	-0.931322	1.75e-10	-0.970993
D3Z8G8	MAU2 sister chromatid cohesion factor	Mau2	1	0.417846	0.417846	0.141072	0.144231	0.296852	-0.547737	0.542954	-0.0880773	0.111661	0.0708536	0.0616961	-0.206476	0.094329	-0.0114137	-1.42999	0.443168	-0.443168	-1.39337	0.519497	-0.519497	-1.2669	0.45707	-0.45707	-0.788802	0.354645	-0.242922	0.402195	2.32e-05	1.14345	0.00386712	0.54588
D3Z8L5	Pumilio RNA-binding family member 1	Pum1	2	0.795079	0.0274612	0.795079	0.149759	0.0277005	0.56199	-0.294455	-0.262948	0.353551	-0.238847	-0.114703	0.641391	-0.498048	-0.251286	0.429869	-0.209178	-0.151864	0.254715	0.00693013	-0.256976	0.176371	-0.15715	-0.0147989	0.402981	-0.231791	-0.175429	0.154461	4.04e-07	-0.634772	1.05e-06	-0.57841
D3Z8L7	Ras-related protein R-Ras (p23)	Rras	1	0.629428	0.629428	0.0670103	0.067578	0.235984	-0.513411	0.458587	0.236429	-0.916573	0.471969	0.425559	-0.958719	0.423744	0.525356	-0.779128	0.746986	0.0321422	-0.676484	0.476767	0.199717	-0.914598	0.663015	0.251582	-0.793152	0.540178	0.278464	0.161907	7.22e-11	1.33333	8.17e-10	1.07162
D3Z8P5	Uncharacterized protein		1	0.514009	0.514009	0.100265	0.101585	0.284141	-1.4199	0.0179734	-0.0179734	-0.633735	0.408698	0.225038	-0.879668	0.538986	0.340682	-0.0964485	-0.15746	0.15746	0.30022	0.399318	-0.399318	0.447108	0.116114	-0.116114	-0.380404	0.220605	0.031629	0.440577	0.00419782	0.601009	0.0142185	0.412034
D3Z8R4	RNA-binding motif protein 25-like 1	Rbm25l1	2	0.685531	0.0454905	0.685531	0.223013	0.0459659	0.924579	-0.461381	-0.28084	0.566749	-0.429897	-0.136824	0.815176	-0.435142	-0.289695	0.632034	-0.21399	-0.3596	0.579995	-0.337087	-0.167972	0.723799	-0.495697	-0.326927	0.707055	-0.395532	-0.26031	0.123151	2.93e-11	-1.10259	9.82e-11	-0.967365
D3Z8X6	Deltex E3 ubiquitin ligase 3L	Dtx3l	1	0.505219	0.505219	0.0573631	0.0573961	0.380021	-0.510776	0.352879	0.157897	-0.511773	0.0719061	0.439867	-0.823491	0.336722	0.491234	-0.814459	0.405612	0.312849	-0.714028	0.322001	0.355605	-0.709415	0.416319	0.363717	-0.680657	0.317573	0.353528	0.134177	2.32e-10	0.99823	1.24e-10	1.03419
D3Z8X7	Centrosomal protein of 104 kDa (Cep104) (Glycine-, glutamate- and thienylcyclohexylpiperidine-binding protein) (Gly-, L-Glu and TCP-binding protein) (GlyBP)	Cep104	4	0.816695	0.128782	0.0273252	0.0271986	0.816695	-0.518221	0.0771109	-0.0771109	-0.314773	0.0474997	-0.0474997	-0.136047	-0.0566058	0.0566058	NA	NA	NA	-2.67427	0.100633	-0.100633	-3.64035	-0.912214	0.912214	-1.45673	-0.148715	0.148715	0.896347	0.00500606	1.30802	0.0017182	1.60545
D3Z900	Mitochondrial amidoxime reducing component 2 (RCG20112)	2002-03-01	1	0.580583	0.580583	0.0531551	0.0532394	0.313022	-0.93383	0.488576	0.445254	-0.893105	0.308544	0.62921	-0.797075	0.509507	0.392053	-0.853713	0.540448	0.337755	-0.699935	0.339554	0.400301	-0.500372	0.257181	0.260784	-0.779672	0.407302	0.410893	0.140799	5.6e-11	1.18697	4.06e-11	1.19056
D3Z937	High mobility group 20A (High mobility group 20A (Predicted))	Hmg20a	3	0.689411	0.0451053	0.220624	0.689411	0.0448593	0.695698	-0.246147	-0.429927	0.642373	-0.214486	-0.229862	0.828282	-0.293899	-0.415517	0.728376	-0.124573	-0.541012	0.578843	-0.0793793	-0.262051	0.928863	-0.236857	-0.692005	0.733739	-0.199224	-0.428396	0.138229	7.58e-10	-0.932963	4.36e-11	-1.16213
D3Z941	Methionyl-tRNA synthetase	Mars	2	0.867634	0.0171489	0.867634	0.0979302	0.0172867	0.610031	-0.248573	-0.311771	0.263799	-0.249111	-0.0483842	0.420119	-0.259821	-0.160832	0.392094	-0.154226	-0.254184	0.330331	-0.209509	-0.039273	0.453432	-0.235295	-0.254032	0.411634	-0.226089	-0.178079	0.111015	6.01e-09	-0.637724	1.4e-08	-0.589714
D3Z955	Phosphoglucomutase 2-like 1 (RCG40012, isoform CRA_a)	Pgm2l1	4	0.693182	0.200713	0.0532593	0.0528448	0.693182	-0.523797	-0.510601	0.951461	-0.525958	0.224135	0.314115	-0.498662	-0.0362725	0.514476	-0.547719	0.454855	0.0601251	0.222357	0.394835	-0.617192	-0.765145	0.124805	0.635031	-0.439821	0.108626	0.309669	0.395034	0.00388052	0.548447	0.000597824	0.74949
D3Z956	Retinaldehyde binding protein 1 (Predicted), isoform CRA_a (Retinaldehyde-binding protein 1)	Rlbp1	3	0.654497	0.0518934	0.242042	0.654497	0.0515676	1.20171	-0.544889	-0.656817	0.951381	-0.366674	-0.648333	1.40899	-0.591311	-0.847586	0.792806	-0.155241	-0.636055	0.99044	-0.336074	-0.768958	0.406715	-0.00225042	-0.52713	0.958674	-0.33274	-0.680813	0.236516	1.15e-08	-1.29141	4.49e-10	-1.63949
D3Z962	Transforming, acidic coiled-coil-containing protein 3	Tacc3	2	0.492491	0.0960716	0.492491	0.313446	0.0979917	0.903636	-0.440185	-0.463451	0.797213	-0.355811	-0.441402	0.975489	-0.639703	-0.246768	0.643468	-0.518582	-0.189238	0.472894	-0.379317	-0.143186	0.58926	-0.886598	0.481543	0.730326	-0.536699	-0.167083	0.244547	2.24e-08	-1.26703	1.34e-06	-0.89741
D3Z979	alpha-1,2-Mannosidase (EC 3.2.1.-)	Man1c1	4	0.688259	0.20356	0.0543039	0.0538766	0.688259	-0.700435	0.370705	0.329731	-0.57831	0.119925	0.458385	-0.703968	0.0529737	0.562874	-0.794907	0.254467	0.519892	-0.606877	0.0791685	0.558919	-0.109856	0.118959	0.231178	-0.582392	0.166033	0.443496	0.174671	2.44e-07	0.748425	3.78e-09	1.02589
D3Z9D2	FYVE and coiled-coil domain containing 1 (Predicted) (FYVE and coiled-coil domain-containing 1)	Fyco1	1	0.819976	0.819976	0.0289829	0.0291434	0.121898	-0.317319	0.302214	-0.0890504	-0.304438	0.147928	0.0856314	-0.436585	0.180851	0.236649	-0.802777	0.208918	0.216143	-0.469182	0.0353827	0.316999	-0.265356	0.28956	-0.0379304	-0.43261	0.194142	0.121407	0.159772	7.06e-07	0.626752	2.55e-06	0.554017
D3Z9E6	Cleavage and polyadenylation specificity factor subunit 2 (Cleavage and polyadenylation specificity factor 100 kDa subunit)	Cpsf2	3	0.564272	0.0427588	0.350173	0.564272	0.0427964	0.683387	-0.235875	-0.442104	0.459231	-0.291049	-0.0308435	0.542903	-0.179952	-0.260141	0.419789	-0.112347	-0.329431	0.413814	-0.0746203	-0.175223	0.265806	-0.131209	-0.095233	0.464155	-0.170842	-0.222163	0.134983	7.54e-08	-0.634997	2.46e-08	-0.686318
D3Z9H1	Cerebellin 3 precursor (Similar to CBLN3 (Predicted))	Cbln3	1	0.554786	0.554786	0.0870439	0.0880042	0.270166	-0.776445	0.656024	0.197964	-0.544356	0.346993	0.197363	-0.905299	0.594499	0.130431	-0.950199	0.648994	0.301205	-1.23412	1.00215	0.272965	-1.65189	1.11792	0.533974	-1.01038	0.727764	0.272317	0.274172	1.69e-09	1.73815	7.02e-08	1.2827
D3Z9H2	Hyaluronan and proteoglycan link protein 4 (Hyaluronan and proteoglycan link protein 4 (Predicted))	Hapln4	1	0.514141	0.514141	0.0570095	0.0570494	0.3718	-1.92232	0.737301	0.923599	-0.622901	0.48149	0.235813	-1.23044	0.568481	0.510808	-0.937811	-0.14326	0.14326	-1.20629	-0.197258	0.197258	-1.34045	0.141072	-0.141072	-1.21003	0.264638	0.311611	0.372308	6.29e-07	1.47467	3.77e-07	1.52165
D3Z9I1	Cytochrome C oxidase assembly factor 3 (RCG33185)	Coa3	1	0.647631	0.647631	0.0627324	0.0632357	0.226401	-0.735893	0.381462	0.32	-0.591983	0.471361	0.120622	-0.316535	0.212128	0.0774244	-0.329544	-0.0146453	0.344189	-0.514934	0.384894	0.13004	-0.377162	0.400628	-0.0234657	-0.477675	0.305971	0.161468	0.164216	6.29e-08	0.783647	6.7e-07	0.639144
D3Z9I3	FYVE, RhoGEF and PH domain-containing 2	Fgd2	4	0.839731	0.11215	0.0241171	0.0240014	0.839731	-0.906849	0.511987	0.441009	-0.526626	-0.0701335	0.616825	-1.1035	0.515669	0.587077	-0.774936	0.497998	0.287136	-0.937997	0.217672	0.807253	-0.699503	0.0549245	0.552256	-0.824901	0.288019	0.548593	0.20834	1.52e-08	1.11292	8.58e-10	1.37349
D3Z9J4	StAR-related lipid transfer domain-containing 9	Stard9	3	0.552656	0.0432639	0.360771	0.552656	0.0433086	2.48211	0.0052768	-0.0052768	1.713	-0.493732	0.493732	2.37295	0.207862	-0.207862	0.053095	0.153056	-0.153056	0.0230501	0.21057	-0.21057	-0.936556	0.128982	-0.128982	0.951273	0.0353358	-0.0353358	0.789536	0.00806758	-0.915937	0.00549345	-0.986609
D3Z9J8	Spermidine/spermine N1-acetyl transferase 2 (Predicted), isoform CRA_a (Spermidine/spermine N1-acetyltransferase family member 2)	Sat2	3	0.807502	0.0257633	0.141066	0.807502	0.0256683	0.727752	-0.381536	-0.276251	0.169369	-0.31197	0.15374	0.470425	-0.364352	-0.091048	1.04792	-0.12415	-0.818553	0.565502	0.103524	-0.669026	1.10965	-0.263808	-0.708857	0.68177	-0.223715	-0.401666	0.305615	1.53e-05	-0.905485	1.98e-06	-1.08344
D3Z9K2	Mitochondrial ribosomal protein L54 (Mitochondrial ribosomal protein L54 (Predicted))	Mrpl54	4	0.730838	0.192381	0.038466	0.0383146	0.730838	-1.29397	0.104136	-0.104136	-1.88958	-0.319773	0.319773	-0.822002	-0.169177	0.169177	0.492364	0.296831	-0.296831	-0.194155	-0.331241	0.331241	-0.542642	0.0339317	-0.0339317	-0.708329	-0.0642154	0.0642154	0.487773	0.00483546	0.644114	0.00180241	0.772545
D3Z9M1	U6 small nuclear RNA (adenine-(43)-N(6))-methyltransferase (EC 2.1.1.-)	Mettl16	2	0.811582	0.0224526	0.811582	0.143366	0.0226	0.578276	-0.152774	-0.315749	0.333253	-0.236746	-0.115484	0.683822	-0.477201	-0.0859284	0.579882	-0.293448	-0.201196	0.339933	-0.104754	-0.169718	0.403618	-0.181233	-0.360968	0.486464	-0.241026	-0.208174	0.136861	1.62e-08	-0.72749	2.51e-08	-0.694638
D3Z9M5	Peptidylprolyl isomerase (EC 5.2.1.8)	Fkbp7	4	0.571363	0.320823	0.053966	0.0538476	0.571363	-0.818785	0.0382939	-0.0382939	-0.558565	0.0411065	-0.0411065	0.132812	-0.198669	0.0658577	-1.08499	0.651767	0.453175	-0.464163	0.113639	0.41909	-0.429521	0.0905798	0.403716	-0.537202	0.122786	0.210406	0.301706	0.000237302	0.659988	7.41e-05	0.747608
D3Z9P5	DNA polymerase epsilon 4, accessory subunit (Polymerase (DNA-directed), epsilon 4 (P12 subunit) (Predicted), isoform CRA_a)	Pole4	2	0.577835	0.0420343	0.577835	0.337923	0.0422082	0.821551	-0.524275	-0.297276	0.835708	-0.358666	-0.477042	0.534725	-0.293419	-0.241306	0.479367	-0.342531	-0.136836	0.448154	-0.146236	-0.301919	0.226019	0.00867023	-0.234689	0.557587	-0.276076	-0.281511	0.182069	1.06e-07	-0.833663	8.47e-08	-0.839099
D3Z9R8	6.8 kDa mitochondrial proteolipid	Mp68	2	0.55737	0.0746138	0.55737	0.29228	0.0757362	-1.52103	0.709814	0.811214	-0.880995	0.526097	0.354898	-0.981333	0.303823	0.455314	2.75042	-0.544275	0.544275	2.98567	-0.0305126	0.0305126	2.72358	0.211558	-0.211558	0.846053	0.196084	0.330776	1.20068	0.0432321	-0.649969	0.0490066	-0.515277
D3Z9Z0	Ankyrin 1 (Ankyrin 1, erythroid)	Ank1	1	0.542245	0.542245	0.0556321	0.0556925	0.346431	-1.46047	0.732464	0.689555	-1.05086	0.431488	0.658771	-1.26758	0.487417	0.788203	-1.30569	0.547984	0.618569	-0.795271	0.351508	0.407821	-1.09056	0.773671	0.359068	-1.16174	0.554089	0.586998	0.188853	2.55e-11	1.71583	1.45e-11	1.74874
D3Z9Z9	SWI/SNF-related matrix-associated actin-dependent regulator of chromatin subfamily A containing DEAD/H box 1 (EC 3.6.4.12)	Smarcad1	2	0.661959	0.0365841	0.661959	0.264684	0.0367727	0.936466	-0.38844	-0.579623	0.695404	-0.351254	-0.341243	0.963538	-0.499083	-0.353562	0.721094	-0.372553	-0.35554	0.522191	-0.431237	-0.199406	0.775591	-0.281989	-0.387603	0.769047	-0.387426	-0.369496	0.132621	3.91e-11	-1.15647	3.41e-11	-1.13854
D3ZA22	Similar to Tripartite motif protein 47 (Tripartite motif-containing 47)	Trim47	1	0.600055	0.600055	0.0516565	0.0517509	0.296537	-3.20309	0.18736	-0.18736	-0.507303	0.444603	0.0627	-3.56523	-0.498869	0.498869	0.448869	-0.0446322	-0.404237	-0.063949	-0.253308	0.317257	-0.262684	0.242902	-0.242902	-1.19223	0.0130093	0.00738785	0.960985	0.00600006	1.20524	0.00551454	1.19962
D3ZA66	Proline-serine-threonine phosphatase-interacting protein 2 (Similar to macrophage actin-associated-tyrosine-phosphorylated protein (Predicted), isoform CRA_a)	Pstpip2	1	0.746849	0.746849	0.0421612	0.0424271	0.168562	-1.59593	0.06299	-0.06299	-2.19265	-0.0212999	0.0212999	-1.18491	-0.264832	0.264832	-0.239165	-0.0716284	0.0716284	-0.069228	0.151911	-0.151911	0.0208838	0.531548	-0.531548	-0.876832	0.0647816	-0.0647816	0.532929	0.0010691	0.941614	0.00221285	0.812051
D3ZA68	Progressive external ophthalmoplegia 1 homolog (Human) (Predicted) (Twinkle mtDNA helicase)	Twnk	2	0.53644	0.0438322	0.53644	0.375739	0.0439893	0.460212	-0.0207499	-0.439462	0.387079	-0.271504	-0.115575	0.645222	-0.621884	-0.0233374	0.759238	0.138241	-0.138241	0.646304	-0.0124733	0.0124733	0.564365	0.0811169	-0.0811169	0.57707	-0.117875	-0.130877	0.199296	2.74e-06	-0.694945	1.94e-06	-0.707947
D3ZA78	TPX2, microtubule nucleation factor (TPX2, microtubule-associated protein homolog (Xenopus laevis) (Predicted), isoform CRA_a)	Tpx2	3	0.866053	0.0174392	0.0991237	0.866053	0.0173841	1.29476	-0.644282	-0.788797	1.01726	-0.214494	-0.882587	1.53924	-0.736049	-0.803187	0.99218	-0.272945	-0.470377	0.55204	-0.231192	-0.442165	0.800626	-0.212543	-0.475164	1.03268	-0.385251	-0.643713	0.258149	1.06e-08	-1.41793	1.03e-09	-1.6764
D3ZA84	Talin 2	Tln2	1	0.553314	0.553314	0.0874884	0.0884594	0.270738	-0.876583	0.544291	0.362644	-0.550991	0.48976	0.0220931	-0.398403	0.312786	0.0614188	-0.55123	0.28871	0.217069	-0.34593	0.266505	0.0640341	-0.593689	0.448089	0.12864	-0.552804	0.39169	0.14265	0.15008	1.86e-09	0.944494	7.91e-08	0.695454
D3ZA85	Histone cell cycle regulation defective interacting protein 5 (Predicted), isoform CRA_a (NFU1 iron-sulfur cluster scaffold)	Nfu1	1	0.741657	0.741657	0.0369175	0.0370392	0.184386	-0.60466	0.317042	0.196006	-0.34999	0.361031	0.0438594	-0.353089	0.140911	0.178284	-0.464863	0.364429	0.13199	-0.506593	0.0847878	0.435128	-0.309308	0.120752	0.203542	-0.431417	0.231492	0.198135	0.131921	3.3e-08	0.662909	5.44e-08	0.629552
D3ZA93	Acyl-CoA thioesterase 13 (Thioesterase superfamily member 2 (Predicted))	Acot13	1	0.560072	0.560072	0.0854655	0.0863887	0.268074	-1.15391	0.696029	0.457885	-0.792186	0.568329	0.223858	-0.749744	0.583201	0.172862	-0.385078	0.0969941	0.288084	-0.589089	0.380504	0.208585	-0.624687	0.772596	-0.147909	-0.715783	0.516276	0.200561	0.226346	1.2e-08	1.23206	4.22e-07	0.916344
D3ZAA9	MAGUK p55 subfamily member 2 (Protein MPP2)	Mpp2	1	0.575656	0.575656	0.0809706	0.0817943	0.261579	-0.723723	0.486043	0.237681	-0.688326	0.374607	0.305646	-0.585418	0.376885	0.225621	-0.105886	0.215868	-0.127011	-0.0896954	0.120792	0.0921178	-0.279683	0.234265	0.0454182	-0.412122	0.30141	0.129912	0.200506	2.19e-06	0.713532	3.35e-05	0.542034
D3ZAB6	Ring finger protein 219 (Similar to chromosome 13 open reading frame 7 (Predicted))	Rnf219	2	0.574465	0.0699076	0.574465	0.284732	0.070896	0.531106	-0.0689095	-0.332135	0.400996	-0.213955	-0.227241	0.672259	-0.186187	-0.371066	0.785708	-0.323023	-0.462684	0.226684	-0.421868	0.195184	0.401109	-0.660016	0.258907	0.502977	-0.312327	-0.156506	0.234654	2.85e-06	-0.815303	2.31e-05	-0.659483
D3ZAF6	ATP synthase subunit f, mitochondrial (ATP synthase membrane subunit f)	Atp5mf	1	0.579456	0.579456	0.0799088	0.0807103	0.259925	-1.46427	0.700075	0.705517	-0.930467	0.740628	0.162479	-0.775532	0.305929	0.276462	-0.807987	0.554533	0.253454	-0.360351	0.525645	-0.0245188	-0.815629	0.709726	0.105902	-0.859039	0.589423	0.246549	0.255782	7.18e-09	1.44846	1.88e-07	1.10559
D3ZAF9	SH3 and PX domains 2B	Sh3pxd2b	2	0.625077	0.0392446	0.625077	0.296248	0.0394302	1.02483	-0.4632	-0.690068	0.931927	-0.376703	-0.32701	1.21505	-0.581307	-0.643217	1.22478	-0.644352	-0.683577	0.673081	-0.318446	-0.316959	0.7593	-0.490199	-0.158372	0.971496	-0.479035	-0.469867	0.195762	2.44e-10	-1.45053	2.11e-10	-1.44136
D3ZAH3	Neural precursor cell-expressed, developmentally down-regulated 1	Nedd1	2	0.797015	0.0271733	0.797015	0.148402	0.0274095	0.79789	-0.488983	-0.308907	0.555474	-0.344676	-0.210798	0.469321	-0.237081	-0.207694	0.759151	-0.346131	-0.552643	0.660394	-0.344355	-0.264366	0.841207	-0.502857	-0.158802	0.680573	-0.377347	-0.283868	0.137089	1.52e-10	-1.05792	3.72e-10	-0.964441
D3ZAI6	5'-nucleotidase domain-containing 3	Nt5dc3	1	0.858363	0.858363	0.0224853	0.0226031	0.0965482	-1.00978	0.443363	0.566422	-0.449423	0.348189	0.162704	-0.435412	0.320765	0.132455	-0.825616	0.368986	0.45663	-0.425304	0.154492	0.270812	-0.746727	0.684009	0.0627179	-0.648711	0.386634	0.27529	0.203244	2.77e-08	1.03535	9.97e-08	0.924001
D3ZAP7	Chromodomain helicase DNA-binding protein 7	Chd7	2	0.708856	0.0326721	0.708856	0.225615	0.0328568	0.613818	-0.216087	-0.504387	0.908334	-0.447798	-0.417688	0.904881	-0.480898	-0.286496	0.736779	-0.275924	-0.3861	0.623796	-0.296802	-0.329333	0.507701	-0.534482	-0.157127	0.715885	-0.375332	-0.346855	0.143644	1.8e-10	-1.09122	2.01e-10	-1.06274
D3ZAQ0	FUN14 domain-containing 2	Fundc2	1	0.741463	0.741463	0.0431852	0.0434605	0.171892	-1.0824	0.66087	0.568897	-0.878072	0.725057	0.265826	-1.16189	0.621661	0.540232	-1.06075	0.70659	0.357028	-0.64118	0.23627	0.387722	-0.622891	0.610927	0.184673	-0.907864	0.593563	0.384063	0.18785	1.01e-10	1.50143	4.99e-10	1.29193
D3ZAQ4	Proteasome assembly chaperone 2	Psmg2	3	0.753315	0.028603	0.189514	0.753315	0.0285678	1.0687	-0.356366	-0.712335	0.928678	-0.338801	-0.589877	1.36934	-0.804087	-0.565256	0.750252	-0.285998	-0.328467	0.359624	-0.0449362	-0.230124	0.253691	-0.0503215	-0.329514	0.788381	-0.313418	-0.459262	0.296144	1.31e-06	-1.1018	2.59e-07	-1.24764
D3ZAR9	Chromatin accessibility complex 1 (Predicted), isoform CRA_b (Chromatin accessibility complex subunit 1)	Chrac1	4	0.51041	0.375161	0.057254	0.0571754	0.51041	0.182248	-0.0612432	-0.121005	0.243397	-0.142677	-0.10072	0.115131	-0.261243	0.146113	-1.70179	0.242193	-0.242193	-1.57654	-0.128231	0.128231	-1.59199	-0.117886	0.117886	-0.721591	-0.0781813	-0.0119481	0.545988	0.00762099	0.64341	0.00466726	0.709643
D3ZAS0	Lymphocyte antigen 86 (Lymphocyte antigen 86 (Predicted))	Ly86	4	0.606437	0.291065	0.0513168	0.0511818	0.606437	-4.16993	-0.569303	0.569303	-3.93587	-0.410256	0.410256	-2.82001	1.343	1.47701	-1.88942	-0.00326111	0.00326111	-1.34428	-0.0384478	0.0384478	-1.48508	-0.0940261	0.0940261	-2.60743	0.0379508	0.432051	0.810098	5.61e-06	2.64538	1.03e-06	3.03948
D3ZAS2	Small G protein-signaling modulator 1	Sgsm1	1	0.765121	0.765121	0.0339657	0.0340844	0.166829	-1.03877	0.529983	0.523758	-1.00618	0.599875	0.224223	-0.909014	0.4266	0.482414	-4.01495	0.330388	-0.330388	-3.80103	-0.141467	0.141467	NA	NA	NA	-2.15399	0.349076	0.208295	0.874447	7.9e-05	2.50307	0.000111238	2.36228
D3ZAS8	Spliceosome-associated factor 3, U4/U6 recycling protein (Squamous cell carcinoma antigen recognized by T-cells 3 (Predicted))	Sart3	2	0.924349	0.00943739	0.924349	0.0567068	0.00950664	0.584253	-0.34588	-0.255042	0.447921	-0.269921	-0.181827	0.419908	-0.332498	-0.19846	0.426595	-0.178344	-0.210639	0.370927	-0.132765	-0.188071	0.528179	-0.270692	-0.232822	0.462964	-0.255017	-0.211143	0.0903744	1.06e-10	-0.71798	1.82e-10	-0.674107
D3ZAW2	Phosphatidylserine decarboxylase proenzyme, mitochondrial (EC 4.1.1.65) [Cleaved into: Phosphatidylserine decarboxylase beta chain; Phosphatidylserine decarboxylase alpha chain]	Pisd	2	0.443181	0.117334	0.443181	0.319062	0.120424	-0.12434	0.111155	0.0131851	-0.077686	0.0837217	-0.00500403	0.0924278	-0.0358823	0.0174185	-0.133649	-0.115822	0.24947	2.17297	-0.559683	0.559683	2.20817	-0.296692	0.296692	0.68965	-0.135534	0.188574	0.650021	0.00571355	-0.825184	0.0222279	-0.501076
D3ZAX5	Calcium homeostasis endoplasmic reticulum protein (Calcium homeostasis endoplasmic reticulum protein (Predicted))	Cherp	3	0.513047	0.0445905	0.397702	0.513047	0.0446609	0.724733	-0.314367	-0.455013	0.601779	-0.290056	-0.270223	0.654735	-0.290504	-0.327196	0.427948	-0.176675	-0.315665	0.451539	-0.229385	-0.19091	0.528158	-0.227564	-0.286114	0.564815	-0.254758	-0.30752	0.104589	1.28e-10	-0.819574	4.75e-11	-0.872335
D3ZAY7	Erythrocyte membrane protein band 4.1-like 2	Epb41l2	4	0.612511	0.286011	0.0508079	0.0506706	0.612511	-0.796763	0.485247	0.311516	-0.284306	-0.253886	0.538192	-0.571343	0.109383	0.46196	-0.791904	0.431682	0.360222	-0.838676	0.301791	0.536885	-0.379644	0.369756	0.00988768	-0.610439	0.240662	0.369777	0.229885	1.39e-06	0.851101	2.23e-07	0.980216
D3ZAY8	Pinin, desmosome-associated protein (Similar to Pinin)	Pnn	2	0.926704	0.00927689	0.926704	0.0546716	0.00934738	0.951483	-0.45687	-0.488639	0.527644	-0.422433	-0.191805	0.706202	-0.338911	-0.334673	0.556628	-0.191621	-0.424372	0.389084	-0.169645	-0.159903	0.710446	-0.599624	-0.17983	0.640248	-0.363184	-0.296537	0.167825	3.58e-09	-1.00343	7.24e-09	-0.936785
D3ZAZ0	Eukaryotic translation initiation factor 3 subunit M (eIF3m)	Eif3m	2	0.661492	0.0366202	0.661492	0.265079	0.0368088	0.421764	-0.167899	-0.253865	0.536646	-0.238224	-0.203081	0.774251	-0.453535	-0.258173	0.732815	-0.164655	-0.465221	0.844438	-0.549974	-0.303739	0.818056	-0.311817	-0.309456	0.687995	-0.314351	-0.298922	0.147535	6.98e-10	-1.00235	7.14e-10	-0.986917
D3ZB55	Cytochrome C oxidase assembly factor 5	Coa5	3	0.755836	0.0336925	0.176924	0.755836	0.0335471	0.716049	0.191476	-0.191476	0.0989891	0.174359	-0.174359	1.53189	0.0131155	-0.0131155	1.04983	-0.0340037	0.0340037	-0.160713	-0.157817	0.157817	0.448394	0.168399	-0.168399	0.614074	0.0592549	-0.0592549	0.354274	0.00213742	-0.554819	0.000590882	-0.673328
D3ZB65	BRCA2 and CDKN1A-interacting protein	Bccip	2	0.540515	0.043684	0.540515	0.371957	0.0438431	0.721834	-0.442853	-0.250925	0.847864	-0.253015	-0.437952	0.786684	-0.392551	-0.383751	0.785642	-0.220074	-0.382639	0.613349	-0.147635	-0.361801	0.527012	-0.49373	-0.241677	0.713731	-0.324976	-0.343124	0.124484	6.26e-11	-1.03871	3.88e-11	-1.05685
D3ZB78	PHD finger protein 24	Phf24	1	0.622251	0.622251	0.0497684	0.0498725	0.278108	-1.73901	0.837344	0.901667	-1.02554	0.527066	0.498476	-1.14503	0.631308	0.512482	-1.01678	0.422536	0.594239	-0.133282	0.0224423	0.11084	-0.907978	0.601071	0.306906	-0.994602	0.506961	0.487435	0.34818	2.26e-07	1.50156	2.28e-07	1.48204
D3ZB99	NIMA-related kinase 1	Nek1	4	0.418607	0.29606	0.1443	0.141034	0.418607	0.30168	-0.328764	0.0270836	0.360107	-0.248323	-0.111784	0.202641	-0.187827	-0.0148131	-1.17365	-0.119647	0.119647	-1.26092	-0.0837284	0.0837284	-1.58146	-0.682778	0.682778	-0.525267	-0.275178	0.131107	0.521206	0.0493926	0.25009	0.00532246	0.656374
D3ZBC4	Alanine and glycine-rich protein-like	LOC103694328	1	0.648592	0.648592	0.0472991	0.0474121	0.256696	0.145881	-0.0452612	-0.10062	0.0366231	-0.0473734	0.0549426	0.0768639	-0.155033	0.0831107	-2.71062	0.0216633	-0.0216633	-2.98948	-0.115096	0.115096	-2.87739	0.328657	-0.328657	-1.38635	-0.00207395	-0.0329651	0.872906	0.00200005	1.38428	0.00201884	1.35339
D3ZBD0	MSL complex subunit 1 (Similar to RIKEN cDNA 4121402D02 (Predicted), isoform CRA_b)	Msl1	2	0.925846	0.00925746	0.925846	0.0555712	0.0093255	0.723817	-0.312433	-0.213884	0.574899	-0.501604	-0.0994869	0.370431	-0.117414	-0.271077	0.428543	-0.245189	-0.190761	0.383891	-0.135175	-0.139724	0.426322	-0.130563	-0.26046	0.48465	-0.240396	-0.195899	0.131149	9.81e-09	-0.725047	1.89e-08	-0.680549
D3ZBE5	Serine/threonine-protein kinase Nek7 (EC 2.7.11.1) (Never in mitosis A-related kinase 7) (NimA-related protein kinase 7)	Nek7	4	0.568466	0.26425	0.0841085	0.0831749	0.568466	-0.468258	0.131696	0.381521	-0.356536	-0.0846796	0.456672	-0.595355	0.137298	0.436722	-0.676185	0.0902625	0.515251	-0.616495	0.154444	0.600402	-0.333102	0.153131	0.154217	-0.507655	0.0970254	0.424131	0.137691	1.8e-07	0.60468	6.15e-10	0.931786
D3ZBG6	Peptidyl-tRNA hydrolase domain-containing 1 (Similar to CG14903-PA (Predicted))	Ptrhd1	2	0.751721	0.0341445	0.751721	0.179674	0.0344609	0.758573	-0.352804	-0.380589	0.00308925	0.00694828	-0.0100375	0.538579	-0.412678	-0.103443	0.326842	0.00657225	-0.265755	0.374825	-0.215174	0.0795521	0.431367	-0.333291	-0.247816	0.405546	-0.216738	-0.154682	0.200284	9.45e-06	-0.622284	2.42e-05	-0.560227
D3ZBL5	Type I inositol 3,4-bisphosphate 4-phosphatase	Inpp4a	1	0.770709	0.770709	0.0332461	0.0333638	0.162681	-0.759799	0.408755	0.366252	-0.484526	0.145419	0.243705	-0.38791	0.170864	0.276613	-0.475795	0.309913	0.174098	-0.347768	0.0818954	0.150326	-0.626237	0.462499	0.0998961	-0.513673	0.263224	0.218482	0.142429	1.17e-08	0.776897	2.13e-08	0.732154
D3ZBN0	Histone H1.5	Hist1h1b	3	0.551078	0.0773801	0.294966	0.551078	0.0765762	0.901473	-0.169498	-0.563634	0.80435	-0.244295	-0.508582	1.07225	-0.0911575	-0.91133	0.423322	-0.109397	-0.152081	1.01667	-0.206819	-0.936816	1.31521	-0.363772	-0.795906	0.922213	-0.19749	-0.644725	0.240593	8.63e-08	-1.1197	9.97e-10	-1.56694
D3ZBS9	SWI/SNF related, matrix associated, actin dependent regulator of chromatin, subfamily d, member 1 (Predicted) (SWI/SNF-related, matrix-associated, actin-dependent regulator of chromatin, subfamily d, member 1)	Smarcd1	2	0.547105	0.0434309	0.547105	0.365871	0.0435929	0.728645	-0.327409	-0.43895	0.589784	-0.290846	-0.234158	0.918045	-0.559599	-0.415401	0.672687	-0.248456	-0.407241	0.529215	-0.230099	-0.234072	0.590148	-0.293716	-0.312905	0.671421	-0.325021	-0.340454	0.127501	1.31e-10	-0.996442	8.68e-11	-1.01188
D3ZBT9	Protein phosphatase 6, regulatory subunit 3	Ppp6r3	2	0.810145	0.0226083	0.810145	0.14449	0.0227565	0.570389	-0.236095	-0.21111	0.329888	-0.144156	-0.242306	0.612165	-0.312434	-0.25776	0.441026	-0.191318	-0.26606	0.439813	-0.331494	-0.120507	0.518527	-0.326797	-0.244433	0.485301	-0.257049	-0.223696	0.0987217	2.06e-10	-0.74235	2.89e-10	-0.708997
D3ZBV9	Similar to YEATS domain containing 2 (Predicted) (YEATS domain-containing 2)	Yeats2	3	0.445819	0.118721	0.319174	0.445819	0.116286	0.516168	-0.0935526	-0.437435	0.510922	-0.375367	-0.135555	0.484068	-0.49978	0.0157118	0.492806	-0.171983	-0.320823	0.175597	0.569744	-0.745342	0.324155	0.416287	-0.740442	0.417286	-0.0257752	-0.393981	0.299295	0.00285431	-0.443061	3.26e-05	-0.811267
D3ZBW3	Transmembrane protein 201	Tmem201	1	0.681052	0.681052	0.0553432	0.0557486	0.207857	-0.488896	0.296638	0.192258	-0.510029	0.12131	0.388719	-0.71062	0.410533	0.300087	-0.309832	0.260594	-0.100949	-0.224585	0.462046	0.426505	-0.365558	0.174318	-0.199207	-0.43492	0.287573	0.167902	0.192167	1.16e-06	0.722493	7.59e-06	0.602822
D3ZBY5	RNA helicase (EC 3.6.4.13)	Ddx10	2	0.703052	0.0331855	0.703052	0.230392	0.0333711	1.21916	-0.424093	-0.795065	0.56007	-0.432432	-0.127638	0.880842	-0.276282	-0.60456	0.683864	-0.351846	-0.332018	0.66081	-0.498518	-0.162292	0.650348	-0.43223	-0.218118	0.775849	-0.402567	-0.373282	0.207331	6.84e-09	-1.17842	7.94e-09	-1.14913
D3ZBZ9	Similar to osmosis responsive factor (Predicted), isoform CRA_a (Tetratricopeptide repeat domain 33)	Ttc33	2	0.633723	0.0557865	0.633723	0.254045	0.0564452	0.81056	-0.257696	-0.552864	0.62426	-0.421991	-0.116931	0.281511	-0.138298	-0.223974	0.19881	-0.056582	-0.142228	0.0550776	-0.204751	0.008726	0.457448	-0.562979	-0.0112339	0.404611	-0.273716	-0.173084	0.220381	1.04e-05	-0.678327	4.47e-05	-0.577696
D3ZC01	RB-binding protein 5, histone lysine methyltransferase complex subunit (Retinoblastoma binding protein 5 (Predicted))	Rbbp5	2	0.555377	0.0751849	0.555377	0.293114	0.0763244	0.646569	-0.448196	-0.308685	0.619156	-0.454681	-0.140696	0.559459	-0.328042	-0.184614	0.271461	-0.259539	-0.157555	0.430647	-0.193299	-0.25033	0.286469	-0.343824	0.0273187	0.46896	-0.33793	-0.169094	0.136554	4.15e-09	-0.806891	7.12e-08	-0.638054
D3ZC08	Sin3 associated polypeptide	Sap30	2	0.77891	0.0259124	0.77891	0.169102	0.0260757	1.45643	-1.20272	-0.253702	0.996324	-0.351963	-0.644361	1.16953	-0.489822	-0.679711	0.872214	-0.402968	-0.469247	0.852476	-0.472603	-0.379873	0.991669	-0.441752	-0.549917	1.05644	-0.560305	-0.496135	0.23454	5.81e-10	-1.61675	8.16e-10	-1.55258
D3ZC46	Transcription factor 25	Tcf25	3	0.45992	0.0453327	0.449308	0.45992	0.0454388	1.9687	0.0953058	-0.0953058	1.68012	-0.0902885	0.0902885	1.98669	0.0353762	-0.0353762	0.3721	-0.05105	-0.32105	-0.244301	-0.262262	0.14023	0.124201	0.105285	-0.229485	0.981251	-0.027939	-0.0751165	0.554335	0.000882911	-1.00919	0.000580142	-1.05637
D3ZC55	Heat shock 70kDa protein 12A (Predicted), isoform CRA_a (Heat shock protein family A (Hsp70) member 12A)	Hspa12a	1	0.649997	0.649997	0.0471609	0.0472743	0.255568	-2.03768	0.987121	1.01961	-1.31978	0.660222	0.535808	-1.50466	0.765251	0.648939	-1.34206	0.575195	0.78278	-0.59935	0.24965	0.298939	-1.2516	0.75771	0.434389	-1.34252	0.665858	0.620078	0.317807	1.77e-09	2.00838	1.97e-09	1.9626
D3ZC63	Cytidine/uridine monophosphate kinase 2	Cmpk2	1	0.908777	0.908777	0.0142551	0.0143252	0.0626432	-1.18444	0.591553	0.548349	-0.854289	0.535601	0.364359	-0.818513	0.374817	0.48139	-0.95856	0.551962	0.302973	-0.832973	0.417137	0.375725	-0.920274	0.684483	0.225793	-0.928175	0.525926	0.383098	0.130546	2.8e-12	1.4541	5.76e-12	1.31127
D3ZC82	Nuclear FMR1-interacting protein 2	Nufip2	3	0.754886	0.0284479	0.188253	0.754886	0.0284125	0.608475	-0.237822	-0.375258	0.557914	-0.126919	-0.27835	0.659656	-0.320688	-0.354481	0.434831	-0.183406	-0.251424	0.28226	-0.119864	-0.227407	0.320319	-0.183915	-0.221375	0.477242	-0.195436	-0.284716	0.117857	6.49e-09	-0.672678	1.1e-09	-0.761958
D3ZC98	Cyclin T1 (Cyclin T1 (Predicted))	Ccnt1	2	0.471662	0.104455	0.471662	0.317099	0.106785	-0.0302643	-0.0277239	0.0579882	0.317414	-0.307658	-0.00975657	0.16097	0.0953396	-0.25631	0.785337	-0.533099	-0.252238	0.419259	-0.324994	-0.0942644	0.737378	-0.804046	0.066668	0.398349	-0.31703	-0.0813189	0.264215	3.73e-05	-0.715379	0.000799908	-0.479668
D3ZCA0	Pyridoxal phosphate homeostasis protein (PLP homeostasis protein) (Proline synthase co-transcribed bacterial homolog protein)	Plpbp	4	0.592522	0.302751	0.0524282	0.0522992	0.592522	-0.774891	0.385686	0.400653	-0.465617	0.227586	0.212309	-0.423418	0.143245	0.190418	-0.529363	0.0568463	0.40306	-0.435622	0.0829749	0.377089	-0.522657	0.279926	0.210044	-0.525261	0.196044	0.298929	0.128594	8.11e-09	0.721305	1.22e-09	0.82419
D3ZCG2	Kinesin family member 21A	Kif21a	1	0.770791	0.770791	0.0332356	0.0333532	0.16262	-0.824556	0.343339	0.453717	-0.558793	0.36181	0.143583	-0.313268	0.179563	0.15815	-0.497014	0.0994102	0.394127	-0.0350841	0.0613664	-0.0678478	-0.751535	0.521302	0.223102	-0.496708	0.261132	0.217472	0.217256	2.73e-06	0.75784	4.61e-06	0.71418
D3ZCG4	Sperm-associated antigen 7	Spag7	3	0.711779	0.0325185	0.223211	0.711779	0.0324913	0.646104	-0.250493	-0.38775	0.461993	-0.31564	-0.225308	0.770446	-0.410316	-0.36013	0.449317	-0.232643	-0.568507	0.45399	-0.110668	-0.280176	0.517773	-0.213842	-0.303932	0.549937	-0.2556	-0.354301	0.126546	1.61e-09	-0.805538	3.09e-10	-0.904238
D3ZCH6	RCG44970 (Ribonuclease T2)	Rnaset2	4	0.606508	0.247137	0.0735373	0.0728181	0.606508	-1.20211	0.473909	0.728196	-0.660362	0.000726098	0.659636	-1.17661	0.37426	0.628039	-1.76544	0.0833291	1.39679	-1.11469	0.283767	0.933379	-0.855612	0.19989	0.899676	-1.12914	0.23598	0.874286	0.276241	4.09e-08	1.36512	2.57e-10	2.00342
D3ZCJ3	Major facilitator superfamily domain-containing 6 (Similar to expressed sequence AW212394 (Predicted))	Mfsd6	1	0.523958	0.523958	0.056573	0.0566204	0.362848	-1.31627	0.687272	0.628993	-1.01427	0.677477	0.336795	-1.08766	0.604142	0.483522	-1.98253	-0.0579192	0.0579192	-1.55776	-0.276674	0.276674	-1.74811	-0.0657031	0.0657031	-1.4511	0.261433	0.308268	0.339002	3.09e-08	1.71253	1.89e-08	1.75937
D3ZCM7	TLE family member 1, transcriptional corepressor	Tle1	2	0.48551	0.0451102	0.48551	0.424141	0.0452395	1.00305	0.115229	-1.11828	0.607658	-0.532297	-0.0753615	0.852303	-0.709235	-0.143068	0.65715	-0.282297	-0.374854	0.453425	-0.0726439	-0.380781	0.331306	-0.371138	0.0398321	0.650816	-0.30873	-0.342086	0.310072	9.84e-06	-0.959546	6.1e-06	-0.992901
D3ZCP9	Transcription initiation factor IIE subunit beta	Gtf2e2	3	0.477928	0.0452208	0.431536	0.477928	0.0453148	0.919218	-0.452651	-0.474715	0.769501	-0.407923	-0.394176	0.882491	-0.501965	-0.411055	0.786008	-0.301049	-0.507007	0.780807	-0.240595	-0.355981	0.957304	-0.356817	-0.506212	0.849221	-0.376833	-0.441524	0.0992157	9.51e-13	-1.22605	3.39e-13	-1.29075
D3ZCR4	Protein phosphatase 4, regulatory subunit 3B (RCG23322, isoform CRA_a)	Ppp4r3b	2	0.803909	0.0232804	0.803909	0.149379	0.0234318	1.21912	-0.521781	-0.647134	0.819134	-0.586199	-0.198751	0.945303	-0.409228	-0.536075	0.823918	-0.32697	-0.535834	0.889665	-0.555572	-0.391591	0.920662	-0.615269	-0.326463	0.9363	-0.502503	-0.439308	0.146798	1.12e-11	-1.4388	1.27e-11	-1.37561
D3ZCS3	Poly(rC)-binding protein 4	Pcbp4	2	0.754826	0.0283457	0.754826	0.18831	0.0285184	0.670251	-0.301053	-0.369197	0.330447	-0.432126	-0.0828549	0.905939	-0.430862	-0.456503	0.600287	-0.3944	-0.23523	0.259028	0.0387122	-0.430998	0.214602	-0.225177	-0.0032567	0.496759	-0.290817	-0.263007	0.211323	1.28e-06	-0.787576	1.69e-06	-0.759766
D3ZCS4	IQ motif-containing GTPase-activating protein 3	Iqgap3	1	0.619311	0.619311	0.0694763	0.0700839	0.241129	-2.0073	0.356586	-0.356586	-1.90484	0.00525574	-0.00525574	-2.40229	-0.35153	0.35153	0.591707	-0.0448213	0.0448213	0.903696	-0.182689	-0.721007	0.584378	0.193811	-0.193811	-0.705776	-0.00389803	-0.146718	0.860032	0.021973	0.701878	0.0300298	0.559058
D3ZCT5	Phosphatase domain-containing, paladin 1	Pald1	4	0.496044	0.288324	0.108627	0.107004	0.496044	-0.115384	0.0674467	0.14776	-0.374099	-0.139998	0.493481	-0.469166	0.166489	0.403626	-0.671973	0.302996	0.368977	-0.611542	-0.0436867	0.673972	-0.346494	-0.0942828	0.433437	-0.431443	0.0431607	0.420209	0.179268	4.62e-05	0.474604	5.77e-08	0.851652
D3ZCX6	RNA exonuclease 1 homolog	Rexo1	3	0.483935	0.0451511	0.425673	0.483935	0.045241	0.721378	-0.23547	-0.485908	0.815725	-0.438251	-0.344426	0.640777	-0.0954426	-0.545334	0.885706	-0.384962	-0.500743	0.587615	-0.275846	-0.311769	0.602772	-0.510866	-0.0919063	0.708995	-0.323473	-0.380014	0.151285	6.6e-10	-1.03247	2.82e-10	-1.08901
D3ZCZ9	NADH dehydrogenase [ubiquinone] iron-sulfur protein 6, mitochondrial	LOC100912599	1	0.696796	0.696796	0.0422127	0.0423345	0.218657	-2.13012	0.843743	1.00584	-1.55534	1.10512	0.314619	-1.18657	0.78407	0.402499	-1.09243	0.0852909	0.982504	-0.734468	0.262426	0.370114	-1.25286	0.848118	0.404737	-1.3253	0.654794	0.580052	0.37623	1.83e-08	1.98009	2.58e-08	1.90535
D3ZD05	KN motif and ankyrin repeat domain-containing protein 2	Kank2	1	0.913738	0.913738	0.0134592	0.013525	0.0592776	-0.353287	0.478829	-0.125542	-0.843409	0.475993	0.223246	-0.466701	0.405192	0.0680317	-1.68431	-0.0550261	0.0550261	-1.98948	-0.319539	0.319539	-2.04812	0.194283	-0.194283	-1.23088	0.196622	0.0576696	0.461494	9.88e-06	1.42751	2.47e-05	1.28855
D3ZD09	Cytochrome c oxidase subunit	Cox6b1	1	0.705088	0.705088	0.0412714	0.0413938	0.212246	-1.81776	0.849773	0.955082	-1.26821	0.850351	0.317333	-1.14421	0.46516	0.603397	-1.06479	0.403695	0.729805	-0.678588	0.360042	0.34633	-1.21959	0.821567	0.358725	-1.19886	0.625098	0.551779	0.278863	1.13e-09	1.82396	1.58e-09	1.75064
D3ZD23	ATP-binding cassette subfamily E member 1 (ATP-binding cassette, sub-family E (OABP), member 1)	Abce1	3	0.610511	0.0402682	0.308941	0.610511	0.0402799	0.967542	-0.357084	-0.43688	0.776012	-0.384611	-0.431879	0.856707	-0.416023	-0.39866	0.683079	-0.228613	-0.424058	0.660148	-0.137306	-0.449052	0.75231	-0.386292	-0.396427	0.782633	-0.318322	-0.422826	0.107146	6.28e-12	-1.10095	1.61e-12	-1.20546
D3ZD31	Mannose receptor, C type 1	Mrc1	1	0.343852	0.343852	0.18413	0.191093	0.280924	0.458835	0.232253	-0.691087	-0.0761604	0.129427	-0.0532669	0.00452036	0.32538	-0.329901	-0.504756	0.177248	-0.177248	-0.546651	0.286236	0.260415	-1.40398	0.508961	-0.508961	-0.344698	0.276584	-0.250008	0.396175	0.00212166	0.621283	0.0697274	0.0946902
D3ZD46	DEXH-box helicase 58	Dhx58	4	0.767612	0.16479	0.0338711	0.033727	0.767612	-0.320516	0.0539022	0.266614	-0.600973	-0.0701045	0.671077	-0.848534	0.0977049	0.750829	-1.40829	0.329828	-0.329828	-1.27108	-0.165922	0.165922	-1.4753	-0.0131138	0.0131138	-0.987449	0.0387158	0.256288	0.3498	1.7e-05	1.02616	1.92e-06	1.24374
D3ZD48	RAB11 family interacting protein 2 (Class I) (Predicted), isoform CRA_a (RAB11 family-interacting protein 2)	Rab11fip2	1	0.710208	0.710208	0.0493082	0.0496446	0.190839	0.234576	-0.149439	-0.0851367	0.382733	0.246767	-0.6295	0.515712	0.188224	-0.703935	-2.71949	0.362936	-0.362936	-2.78639	-0.128699	0.128699	-2.60793	-0.558894	0.558894	-1.16347	-0.0065175	-0.182319	0.956699	0.00691652	1.15695	0.0109425	0.981146
D3ZD72	Non-SMC condensin I complex, subunit G	Ncapg	3	0.612831	0.0401241	0.30691	0.612831	0.0401347	0.662093	-0.419426	-0.295991	1.02232	-0.274795	-0.575965	1.16685	-0.647179	-0.501784	0.847981	-0.405265	-0.432253	0.870125	-0.183104	-0.70516	0.767358	-0.231569	-0.36705	0.889454	-0.360223	-0.4797	0.166661	2.13e-10	-1.24968	5.69e-11	-1.36915
D3ZD73	DEAD-box helicase 6 (RCG58047)	Ddx6	2	0.561658	0.042813	0.561658	0.352548	0.0429811	0.769984	-0.298668	-0.448995	0.561807	-0.331074	-0.181111	0.72885	-0.454282	-0.322289	0.788257	-0.274451	-0.444433	0.677671	-0.395183	-0.329597	0.95081	-0.392477	-0.493783	0.74623	-0.357689	-0.370035	0.118297	1.96e-11	-1.10392	1.16e-11	-1.11626
D3ZD78	Ribonucleoprotein, PTB-binding 2	Raver2	1	0.559563	0.559563	0.0545945	0.0546664	0.331176	-1.27621	0.0417699	-0.0417699	-0.859519	-0.128002	0.128002	-1.06365	0.110797	-0.110797	-2.25844	-0.722651	0.722651	-2.68782	-0.272984	0.272984	-2.71896	0.907788	-0.907788	-1.81077	-0.010547	0.010547	0.608354	1.55e-05	1.80022	1.23e-05	1.82131
D3ZD80	General transcription factor IIIC subunit 4 (RCG45636)	Gtf3c4	3	0.55613	0.0431182	0.357591	0.55613	0.0431608	0.91433	-0.332593	-0.529496	0.472633	-0.230741	-0.224859	0.780445	-0.425129	-0.331906	0.669348	-0.239799	-0.351639	0.217803	0.000146308	-0.187707	0.319687	-0.215449	-0.194988	0.562374	-0.240594	-0.303432	0.188959	2.7e-07	-0.802968	9.09e-08	-0.865807
D3ZD89	N(alpha)-acetyltransferase 15, NatA auxiliary subunit (NMDA receptor-regulated gene 1 (Predicted), isoform CRA_b)	Naa15	2	0.753033	0.0339349	0.753033	0.178784	0.0342488	0.786102	-0.442818	-0.275053	0.600485	-0.393748	-0.185209	0.721919	-0.521862	-0.23843	0.74225	-0.271873	-0.456265	0.673359	-0.347707	-0.377544	0.894992	-0.478681	-0.24106	0.736518	-0.409448	-0.295593	0.110932	5.83e-12	-1.14597	1.38e-11	-1.03211
D3ZD97	DEAH (Asp-Glu-Ala-His) box polypeptide 15 (Predicted), isoform CRA_b (DEAH-box helicase 15)	Dhx15	2	0.564052	0.0427038	0.564052	0.350372	0.0428728	0.852326	-0.407047	-0.372919	0.549295	-0.484996	-0.0748242	0.640517	-0.342761	-0.323637	0.657646	-0.186286	-0.399182	0.443913	-0.181731	-0.32223	0.491744	-0.130749	-0.297071	0.605907	-0.288928	-0.298311	0.140938	1.66e-09	-0.894835	1.21e-09	-0.904217
D3ZDB9	NmrA-like family domain-containing protein 1	Nmral1	2	0.678982	0.0467113	0.678982	0.227101	0.0472062	0.726256	-0.381757	-0.344499	0.571811	-0.39401	-0.156547	0.615982	-0.448287	-0.254597	0.409183	-0.31929	-0.122456	0.58146	-0.299566	-0.332844	0.42332	-0.242688	-0.195548	0.554669	-0.347599	-0.234415	0.110754	8.12e-11	-0.902268	3.18e-10	-0.789084
D3ZDD7	Spermatid perinuclear RNA binding protein, isoform CRA_a (Spermatid perinuclear RNA-binding protein)	Strbp	2	0.505431	0.0447398	0.505431	0.404948	0.0448809	1.43096	-0.698651	-0.732306	0.701765	-0.194657	-0.590188	1.15203	-0.691362	-0.460666	0.922465	-0.457154	-0.484598	0.790019	-0.240549	-0.529588	0.678729	-0.547598	-0.273824	0.945994	-0.471662	-0.511862	0.220733	1.44e-09	-1.41766	8.41e-10	-1.45786
D3ZDF0	Deleted.		1	0.746792	0.746792	0.0362814	0.0364027	0.180524	-1.77824	0.929593	0.92732	-1.40429	0.720272	0.723206	-1.30509	0.77096	0.563997	-1.58812	0.830903	0.813245	-0.815731	0.468991	0.393875	-1.1194	0.732054	0.38735	-1.33515	0.742129	0.634832	0.241179	4.5e-11	2.07728	6.13e-11	1.96998
D3ZDG0	Hypothetical protein LOC681282	LOC681282	2	0.464653	0.107467	0.464653	0.31792	0.10996	0.519395	-0.17821	-0.341185	0.483771	-0.283042	-0.298659	0.549414	-0.392288	-0.285545	0.620872	-0.497863	-0.123009	0.0422734	-0.0673181	0.0250447	0.133834	-0.543293	0.543293	0.391593	-0.327002	-0.08001	0.249427	2.04e-05	-0.718595	0.00061216	-0.471603
D3ZDJ4	Unc-93 homolog B1 (C. elegans) (Unc-93 homolog B1, TLR-signaling regulator)	Unc93b1	4	0.626552	0.2372	0.0684391	0.0678086	0.626552	-0.907343	0.356711	0.550631	-1.31745	-0.240834	1.55828	-1.44042	0.29019	1.15023	-1.15962	0.452743	0.48319	-0.810215	0.0282505	0.781965	-0.709048	0.426934	0.142299	-1.05735	0.218999	0.777766	0.350464	1.68e-06	1.27635	1.69e-08	1.83511
D3ZDM7	D-aspartate oxidase (EC 1.4.3.1) (RCG38204, isoform CRA_d)	Ddo	1	0.454333	0.454333	0.123729	0.12595	0.295988	-0.315318	0.302541	-0.0761068	-0.662255	0.46872	0.118824	-0.472006	0.348443	-0.181811	-0.206551	0.433888	-0.23915	-0.773999	0.499658	0.274341	-0.131442	-0.0540827	0.164208	-0.426928	0.333195	0.010051	0.215629	2.43e-06	0.760123	0.000375435	0.436979
D3ZDP9	Zinc finger and BTB domain containing 11 (Predicted) (Zinc finger and BTB domain-containing 11)	Zbtb11	4	0.506533	0.378742	0.0574005	0.0573249	0.506533	NA	NA	NA	-3.65208	0.186541	-0.186541	-3.89896	-0.602127	0.602127	-0.710616	0.375649	-0.375649	-0.0967197	-0.259897	0.356616	-1.95683	-0.149951	0.149951	-2.06304	-0.089957	0.109301	0.939333	0.000761091	1.97308	0.000356462	2.17234
D3ZDR5	Protein arginine methyltransferase 9	Prmt9	3	0.891362	0.0139963	0.0806873	0.891362	0.0139548	0.329216	-0.0868497	-0.242367	0.244393	-0.231327	-0.0130668	0.382798	-0.188407	-0.194391	0.415298	-0.00514657	-0.410151	0.503056	-0.293003	-0.210053	0.534295	-0.105806	-0.42849	0.401509	-0.151756	-0.249753	0.131757	3.13e-07	-0.553266	3.5e-08	-0.651262
D3ZDR9	NRDE-2, necessary for RNA interference, domain-containing	Nrde2	4	0.555012	0.335055	0.0550211	0.0549121	0.555012	-2.47961	-0.209809	0.209809	-2.45943	-0.426917	0.426917	-2.51136	0.0440724	-0.0440724	0.051532	0.248632	-0.317311	0.0520585	-0.245344	0.0741115	-0.210388	0.223421	0.18312	-1.25953	-0.0609908	0.0887622	0.746237	0.00186492	1.19854	0.000824859	1.3483
D3ZDS4	EMG1 N1-specific pseudouridine methyltransferase (EMG1 nucleolar protein homolog (S. cerevisiae) (Predicted), isoform CRA_b)	Emg1	2	0.590599	0.0413542	0.590599	0.326515	0.0415321	1.00479	-0.590098	-0.47631	0.579964	-0.306886	-0.218292	0.67232	-0.423753	-0.35857	0.600161	-0.23955	-0.360611	0.578039	-0.0969683	-0.296464	0.632587	-0.325458	-0.29022	0.677976	-0.330452	-0.333411	0.148008	6.74e-10	-1.00843	5.43e-10	-1.01139
D3ZDZ1	Amyloid beta (A4) protein-binding, family B, member 1 interacting protein (Amyloid beta precursor protein-binding family B member 1-interacting protein)	Apbb1ip	4	0.748311	0.179199	0.0363195	0.0361709	0.748311	-1.12905	0.566222	0.503639	-0.728945	-0.0974813	0.826427	-1.37643	0.629684	0.771516	-1.50095	0.748134	0.707091	-1.14372	0.308168	0.977402	-0.842757	0.32069	0.579575	-1.12031	0.412569	0.727608	0.252658	2.98e-09	1.53288	2.3e-10	1.84792
D3ZE15	NADH:ubiquinone oxidoreductase subunit A13 (RCG38845, isoform CRA_b)	Ndufa13	1	0.844459	0.844459	0.0232418	0.0233363	0.108962	-1.42737	0.722258	0.645805	-0.772731	0.667532	0.200831	-0.963681	0.627457	0.416387	-1.02591	0.209368	0.793788	-0.739214	0.374614	0.348073	-1.0457	0.821148	0.329062	-0.995769	0.570396	0.455658	0.225009	5.16e-10	1.56616	1.13e-09	1.45143
D3ZE17	Caskin-1	Caskin1	1	0.721916	0.721916	0.0469762	0.0472884	0.18382	-1.15039	0.63022	0.591153	-0.588428	0.602027	0.0389809	-0.833286	0.483942	0.335429	-0.8239	0.48101	0.337604	-0.320751	0.153824	0.133024	-1.0592	0.620738	0.396253	-0.795992	0.495293	0.305407	0.225342	6.17e-09	1.29129	4.03e-08	1.1014
D3ZE20	Nuclear factor of-activated T-cells 1	Nfatc1	4	0.647919	0.226025	0.0633031	0.0627531	0.647919	-0.607329	0.180695	0.265968	-0.246454	-0.159024	0.360597	-0.175318	-0.176961	0.352278	-0.849891	0.10871	-0.10871	-0.698065	-0.0503202	0.0503202	-0.716082	-0.122831	0.122831	-0.548856	-0.0366219	0.173881	0.203913	7.47e-05	0.512235	1.99e-06	0.722737
D3ZEI6	Nuclear receptor coactivator 5 (Nuclear receptor coactivator 5 (Predicted))	Ncoa5	3	0.4596	0.0453333	0.449627	0.4596	0.0454397	0.749821	-0.407009	-0.211715	0.510723	-0.271588	-0.271267	0.793481	-0.354638	-0.543999	0.837451	-0.334007	-0.42759	0.485613	-0.0940049	-0.330681	0.566942	-0.213726	-0.151796	0.657339	-0.279162	-0.322841	0.142987	1.11e-09	-0.936501	5.22e-10	-0.98018
D3ZEM6	Transcriptional repressor GATA-binding 1 (Trichorhinophalangeal syndrome I (Predicted))	Trps1	2	0.931575	0.00863301	0.931575	0.0510941	0.00869811	0.473336	-0.195871	-0.297434	0.657175	-0.382179	-0.442652	0.441904	-0.181812	-0.260092	0.273263	0.140122	-0.105827	0.514418	-0.277601	-0.290522	0.574101	-0.519952	0.263139	0.489033	-0.236216	-0.188898	0.200959	1.86e-06	-0.725249	3.47e-06	-0.677931
D3ZEP6	Deleted.		1	0.924179	0.924179	0.0117897	0.0118465	0.0521844	-0.609524	0.387683	0.221841	-1.25269	0.944165	0.308524	-0.86615	0.9599	-0.0937497	-0.869359	0.445906	0.423454	-1.2147	0.369556	0.845143	-1.01999	0.247027	0.772961	-0.972068	0.55904	0.413029	0.289079	1.69e-08	1.53111	5.18e-08	1.3851
D3ZER6	Transportin 2 (Transportin 2 (Importin 3, karyopherin beta 2b) (Predicted))	Tnpo2	3	0.553668	0.0432219	0.359844	0.553668	0.043266	0.614908	-0.379872	-0.221568	0.579807	-0.201969	-0.354784	0.571209	-0.321472	-0.268323	0.440746	-0.20908	-0.231666	0.527768	-0.202508	-0.321544	0.0214876	0.0432121	-0.185858	0.459321	-0.211948	-0.263957	0.159403	3.02e-07	-0.671269	1.02e-07	-0.723278
D3ZES9	Protein regulator of cytokinesis 1 (Protein regulator of cytokinesis 1 (Predicted), isoform CRA_b)	Prc1	3	0.62903	0.0573096	0.256753	0.62903	0.0569075	0.606315	-0.460534	-0.0339082	0.815585	-0.228563	-0.587022	1.10668	-0.190821	-0.835671	0.745253	-0.0537086	-0.691544	0.924766	-0.563688	-0.361078	0.822055	0.387548	-0.387548	0.836776	-0.184961	-0.482795	0.259603	6.79e-07	-1.02174	2.47e-08	-1.31957
D3ZEU8	Family with sequence similarity 76, member A	Fam76a	2	0.489274	0.0973128	0.489274	0.314124	0.0992898	0.0542776	-0.113743	0.0594651	-0.227605	-0.0575813	0.245895	-0.342819	0.376849	0.0471437	1.46862	-0.0593023	0.0593023	1.64495	-0.450865	0.450865	1.33067	-0.0530997	0.0530997	0.654683	-0.0596237	0.152629	0.521527	0.00412275	-0.714306	0.0131659	-0.502054
D3ZEW7	Nitric oxide synthase, brain	Nos1	1	0.479846	0.479846	0.113016	0.114779	0.292359	-0.500768	0.416577	0.0588591	-0.686613	0.62965	0.110116	-0.276953	0.288997	-0.0270931	-0.139689	0.264374	-0.0981352	-0.202845	0.12092	0.0819254	-0.796494	0.475267	0.286147	-0.433894	0.365964	0.0686365	0.197147	4.71e-07	0.799858	5.76e-05	0.50253
D3ZEX7	Spire homolog 1 (Drosophila) (Predicted), isoform CRA_b (Spire-type actin nucleation factor 1)	Spire1	2	0.667342	0.0361637	0.667342	0.260142	0.0363523	1.20116	-0.0356826	0.0356826	1.21829	-0.0135459	0.0135459	1.26766	0.247075	-0.247075	0.274929	0.0809583	-0.0809583	0.372161	-0.409726	0.409726	-0.0319036	0.0945169	-0.0945169	0.717049	-0.0060674	0.0060674	0.355754	0.000416031	-0.723117	0.000414924	-0.710982
D3ZEY0	Coiled-coil domain-containing 141	Ccdc141	1	0.64445	0.64445	0.0634659	0.0639799	0.228104	-0.333987	0.261483	0.0465881	-0.833364	0.446923	0.499134	-0.696578	0.225282	0.373375	-0.600317	0.540742	0.00509254	-0.774549	0.451368	0.400102	-0.352782	0.446071	-0.0639057	-0.598596	0.395312	0.210064	0.194482	2.66e-08	0.993908	3.05e-07	0.808661
D3ZEY4	Diacylglycerol kinase (DAG kinase) (EC 2.7.1.107)	Dgkq	1	0.62305	0.62305	0.0496971	0.0498015	0.277451	-1.42635	0.707528	0.725309	-0.541527	0.483348	0.013434	-0.934587	0.436997	0.494273	-1.10036	0.552052	0.484943	-0.585648	0.195643	0.558917	-1.14888	0.697398	0.678952	-0.956224	0.512161	0.492638	0.257291	6.49e-09	1.46839	6.5e-09	1.44886
D3ZF03	Apoptosis-inducing factor, mitochondria-associated 3	Aifm3	1	0.465137	0.465137	0.119058	0.121069	0.294735	-0.906157	0.511823	0.394334	-0.592107	0.192591	0.45836	-0.48429	0.3506	0.13369	-0.659642	0.530951	0.128691	0.22631	0.206504	-0.206504	0.61102	0.349945	-0.349945	-0.300811	0.357069	0.0931043	0.370202	0.00103189	0.65788	0.00976637	0.393915
D3ZF11	Hepatitis B virus x interacting protein (Predicted), isoform CRA_a (Late endosomal/lysosomal adaptor, MAPK and MTOR activator 5)	Lamtor5	4	0.49266	0.289104	0.109953	0.108283	0.49266	-0.372303	0.107813	0.264489	-0.38486	-0.0667435	0.341395	-0.64609	0.0588499	0.604755	-0.658591	-0.184748	0.843339	-0.575305	0.148112	0.427193	-0.614692	0.120298	0.494394	-0.541973	0.030597	0.495928	0.161085	2.21e-06	0.57257	1.15e-09	1.0379
D3ZF13	Acyl carrier protein	Ndufab1	1	0.765317	0.765317	0.0387127	0.0389481	0.157022	-1.27477	0.679931	0.38996	-0.745004	0.913306	-0.0782059	-0.946335	0.534661	0.42245	-1.19635	0.665114	0.398152	-0.384284	-0.277602	0.630764	-0.214012	0.147464	-0.0754235	-0.793458	0.443812	0.281283	0.366225	3.88e-06	1.23727	1.51e-05	1.07474
D3ZF42	Sentrin-specific protease 7 (EC 3.4.22.-) (SUMO-1-specific protease 2) (Sentrin/SUMO-specific protease SENP7)	Senp7	2	0.495652	0.044943	0.495652	0.414327	0.0450784	0.44847	-0.346604	-0.168803	0.606157	-0.294949	-0.316743	0.663679	-0.14068	-0.517594	0.482618	-0.127482	-0.422359	0.175967	-0.140972	0.0119131	0.0923915	-0.411425	-0.172295	0.411547	-0.243685	-0.264313	0.184656	2.26e-06	-0.655232	1.38e-06	-0.675861
D3ZF45	La ribonucleoprotein domain family, member 4B	Larp4b	3	0.623007	0.0394718	0.298044	0.623007	0.0394773	0.70253	-0.385402	-0.318487	0.518999	-0.190461	-0.255538	0.550992	-0.196917	-0.209799	0.418752	-0.0971668	-0.340586	0.312426	-0.0289702	-0.309256	0.515382	-0.200607	-0.0718944	0.50318	-0.183254	-0.250927	0.126502	1.24e-08	-0.686435	3.12e-09	-0.754107
D3ZF50	Cell proliferation-regulating inhibitor of protein phosphatase 2A	Cip2a	3	0.652782	0.0522447	0.243059	0.652782	0.0519143	1.00709	-0.325739	-0.681352	0.929696	-0.396389	-0.533307	1.33177	-0.553027	-0.778744	1.14625	-0.269081	-0.772853	0.765735	-0.135113	-0.74881	0.441752	-0.0522966	-0.208561	0.937049	-0.288608	-0.620605	0.233609	1.91e-08	-1.22566	7.46e-10	-1.55765
D3ZF54	Anoctamin	Ano10	1	0.737785	0.737785	0.0438893	0.0441712	0.174155	-0.636092	0.433405	0.202687	-0.427	0.244554	0.0158334	-0.338323	0.352088	-0.0137655	-0.298014	0.203249	0.0947648	-0.243562	-0.189328	0.43289	-0.423469	0.318646	0.104823	-0.39441	0.227103	0.139539	0.175417	2.29e-06	0.621512	1.04e-05	0.533949
D3ZF58	Rieske (Fe-S) domain-containing (Similar to AI256775 protein (Predicted))	Rfesd	3	0.758534	0.028086	0.18533	0.758534	0.0280501	0.868495	0.15633	-0.15633	0.866998	-0.107892	0.107892	0.939809	-0.17558	0.17558	1.58135	-0.0582177	0.0582177	1.76168	0.295616	-0.295616	1.4548	0.357499	-0.357499	1.24552	0.0779592	-0.0779592	0.27926	3.29e-07	-1.16756	5.96e-08	-1.32348
D3ZF77	Aldo-keto reductase family 1 member C15 (EC 1.1.1.-) (EC 1.1.1.216) (RAKc)	Akr1c15	1	0.626188	0.626188	0.0677929	0.0683729	0.237646	-1.03333	0.548542	0.527999	-0.643531	0.612598	0.0767852	-1.10747	0.838092	0.437748	-1.32138	0.82324	0.489151	-1.07545	0.540415	0.537577	-1.08172	0.970844	0.160593	-1.04381	0.722288	0.371642	0.196454	2.82e-11	1.7661	2.78e-10	1.41546
D3ZFA8	40S ribosomal protein S17-like	LOC100362366	3	0.459879	0.0453328	0.44935	0.459879	0.0454389	0.894566	-0.462118	-0.432448	0.557981	-0.186056	-0.417159	0.697008	-0.415643	-0.327843	0.751625	-0.324427	-0.204592	0.216385	-0.0425356	-0.28725	0.664832	-0.246858	-0.263516	0.630399	-0.279606	-0.322135	0.168463	1.31e-08	-0.910006	6.16e-09	-0.952534
D3ZFB2	LUC7-like 3 pre-mRNA-splicing factor (Similar to cisplatin resistance-associated overexpressed protein (Predicted))	Luc7l3	2	0.737196	0.0300571	0.737196	0.202512	0.0302353	1.27251	-0.571545	-0.547727	0.705511	-0.43393	-0.230241	0.879389	-0.467889	-0.423538	0.746691	-0.0892161	-0.601357	0.907614	-0.625804	-0.249382	0.789964	-0.542982	-0.422769	0.883614	-0.455228	-0.412502	0.18202	2.66e-10	-1.33884	3.2e-10	-1.29612
D3ZFC5	Phospholipid-transporting ATPase (EC 7.6.2.1)	Atp11c	1	0.502852	0.502852	0.104244	0.105692	0.287212	-0.359777	0.448568	-0.11262	-0.869493	0.592337	0.431907	-0.368367	0.431898	0.181105	-0.487629	0.582964	-0.0643455	-1.35011	0.864498	0.689739	-0.642327	0.634815	-0.101703	-0.679618	0.592513	0.17068	0.288553	1.71e-07	1.27213	1.45e-05	0.850298
D3ZFG7	Zinc finger protein 462	Zfp462	3	0.901297	0.0122797	0.0741727	0.901297	0.0122509	0.773419	-0.315927	-0.485159	0.757857	-0.301412	-0.417156	0.921889	-0.428279	-0.501697	0.904527	-0.398462	-0.637945	0.642791	-0.142026	-0.521682	0.571632	-0.257251	-0.312314	0.762019	-0.307226	-0.479326	0.126563	5.49e-11	-1.06925	7.23e-12	-1.24134
D3ZFJ0	Phosphatidylinositol-4,5-bisphosphate 3-kinase, catalytic subunit gamma	Pik3cg	4	0.842375	0.110251	0.0237441	0.0236297	0.842375	-0.616985	0.199954	0.161711	-0.453646	-0.188926	0.440446	-0.799408	0.276287	0.52227	-1.39072	0.503246	0.556605	-0.734091	0.370413	0.604835	-0.605896	0.168857	0.437039	-0.766791	0.221638	0.453818	0.239643	3.86e-07	0.98843	2.4e-08	1.22061
D3ZFJ3	SH3 domain-binding protein 1	Sh3bp1	4	0.512228	0.373487	0.0571825	0.0571026	0.512228	-0.638288	0.412811	0.225476	-0.544333	-0.017908	0.465989	-0.820295	0.409566	0.466449	-0.860319	0.707073	0.320024	-0.72707	0.0984254	0.602231	-0.547417	0.226263	0.376486	-0.68962	0.306039	0.409443	0.182875	1.19e-08	0.995659	2.82e-09	1.09906
D3ZFK5	RCG42279 (Signal peptidase complex subunit 1)	Spcs1	2	0.516831	0.0872666	0.516831	0.307083	0.088819	1.43269	0.134005	-0.134005	0.697915	-0.453108	0.453108	2.02918	-0.30633	0.30633	0.685973	-0.371448	-0.314525	-0.0494156	-0.0467375	0.0961531	0.215106	-0.176434	-0.0386719	0.835241	-0.203342	0.0613983	0.458896	0.000181137	-1.03858	0.00126062	-0.773843
D3ZFM1	ASF1 anti-silencing function 1 homolog A (S. cerevisiae) (Predicted), isoform CRA_a (Anti-silencing function 1A histone chaperone)	Asf1a	3	0.659808	0.0368501	0.266502	0.659808	0.0368395	0.490501	-0.145588	-0.231324	0.532598	-0.018938	-0.370772	0.799293	-0.351453	-0.385174	0.527803	-0.311475	-0.216328	0.45871	-0.165106	-0.338738	0.468058	-0.262012	-0.206047	0.546161	-0.209095	-0.291397	0.122547	2.43e-09	-0.755256	5.42e-10	-0.837558
D3ZFP4	DNA helicase (EC 3.6.4.12)	Mcm3	3	0.860202	0.0171037	0.105626	0.860202	0.0170683	1.26994	-0.559667	-0.73328	1.2851	-0.340299	-0.910162	1.36825	-0.680499	-0.763071	1.28236	-0.493797	-0.741069	1.35934	-0.410321	-0.975261	1.45779	-0.679045	-0.760187	1.33713	-0.527271	-0.813838	0.119059	1.22e-13	-1.8644	9.45e-15	-2.15097
D3ZFQ1	Ataxin 7-like 3B	Atxn7l3b	2	0.749663	0.0288533	0.749663	0.192456	0.0290277	2.3878	-0.478821	0.478821	2.23318	0.110573	-0.110573	2.41404	0.0118187	-0.0118187	0.951234	-0.371955	-0.579279	0.489507	-0.21173	-0.277778	0.947591	-0.439505	-0.508086	1.57056	-0.229936	-0.168119	0.526177	3.37e-06	-1.8005	4.35e-06	-1.73868
D3ZFQ3	Nucleotide-binding protein-like	Nubpl	1	0.764342	0.764342	0.0388924	0.0391294	0.157636	-0.456018	0.271313	0.0543103	-0.327955	0.227388	0.0627258	-0.346936	0.245024	0.101912	-0.452206	0.113156	0.33905	-0.406256	0.238076	0.110599	-0.427437	0.318809	0.240774	-0.402801	0.235627	0.151562	0.0999889	1.55e-09	0.638429	7.91e-09	0.554363
D3ZFQ8	Cytochrome c-1 (Cytochrome c-1 (Predicted), isoform CRA_c)	Cyc1	1	0.707536	0.707536	0.0409902	0.0411128	0.210361	-1.49291	0.752372	0.80277	-1.02647	0.825853	0.181249	-1.00029	0.628732	0.464249	-1.60835	0.39183	0.937461	-0.965554	0.431665	0.472801	-1.51151	0.824728	0.527809	-1.26751	0.64253	0.56439	0.246444	1.45e-10	1.91004	1.9e-10	1.8319
D3ZFR9	Retinol dehydrogenase 13	Rdh13	1	0.585316	0.585316	0.0782956	0.0790643	0.257324	-0.926636	0.471647	0.45499	-0.682783	0.541575	0.141208	-0.325616	0.289382	0.0362345	-0.632853	0.366859	0.265994	-0.347168	0.317428	0.0297406	-0.379376	0.306512	0.0728642	-0.549072	0.382234	0.166839	0.176853	1.81e-08	0.931306	4.23e-07	0.715911
D3ZFT1	Replication factor C subunit 1	Rfc1	2	0.78651	0.0287453	0.78651	0.155747	0.0289986	0.446495	-0.210122	-0.248308	0.475511	-0.277659	-0.157467	0.345303	-0.324016	-0.0604007	0.379017	-0.136768	-0.261206	0.458344	-0.244223	-0.227494	0.758071	-0.487584	-0.313208	0.477123	-0.280062	-0.211347	0.1289	4.47e-09	-0.757186	1.3e-08	-0.688471
D3ZFU9	Myosin light chain kinase	Mylk	1	0.626479	0.626479	0.0493883	0.049494	0.274639	-1.29988	0.942256	0.337382	-1.38114	0.626388	0.796556	-1.57605	0.808096	0.824862	-1.5518	1.04186	0.567357	-1.59801	0.581791	0.954401	-1.31019	0.47302	0.801052	-1.45285	0.745569	0.713602	0.193873	2.4e-12	2.19842	1.74e-12	2.16645
D3ZG07	LSM6 homolog, U6 small nuclear RNA and mRNA degradation-associated (RCG51654, isoform CRA_a) (RCG63582, isoform CRA_b)	Lsm6	2	0.592683	0.0652347	0.592683	0.27598	0.0661027	0.655428	-0.413265	-0.341141	0.43712	-0.389682	-0.110733	0.575299	-0.39396	-0.211325	0.698072	-0.381951	-0.228317	0.569765	-0.348586	-0.25629	0.740054	-0.544072	-0.241612	0.612623	-0.411919	-0.23157	0.102169	8.37e-12	-1.02454	5.33e-11	-0.844193
D3ZG21	Transcription factor 20 (Transcription factor 20 (Mapped))	Tcf20	2	0.535685	0.0438589	0.535685	0.376441	0.0440157	0.557445	-0.229169	-0.333785	0.49815	-0.195448	-0.333923	0.407923	-0.24411	-0.212499	0.371874	-0.0547085	-0.155028	0.226746	-0.0751381	-0.0574184	0.445143	-0.311174	-0.0855938	0.41788	-0.184958	-0.196374	0.121687	3.97e-08	-0.602838	2.68e-08	-0.614255
D3ZG43	NADH dehydrogenase (Ubiquinone) Fe-S protein 3 (Predicted), isoform CRA_c (NADH:ubiquinone oxidoreductase core subunit S3)	Ndufs3	1	0.792396	0.792396	0.030398	0.0305107	0.146695	-1.68842	0.821105	0.851398	-0.772618	0.578313	0.0742885	-0.824009	0.423852	0.349133	-1.06075	0.356422	0.750199	-0.609661	0.294649	0.30612	-1.15103	0.705941	0.267799	-1.01775	0.530047	0.433156	0.289563	1.51e-08	1.5478	2.94e-08	1.4509
D3ZG44	Kruppel-like factor 12 (Kruppel-like factor 12 (Predicted), isoform CRA_a)	Klf12	3	0.806228	0.0259514	0.141965	0.806228	0.0258554	0.996864	-0.467621	-0.529242	0.746265	0.152595	-0.898859	1.2199	-0.628279	-0.591616	0.776738	-0.440007	-0.336731	0.419107	-0.112753	-0.306353	0.491153	-0.203836	-0.287317	0.775004	-0.283317	-0.491687	0.262006	4.97e-07	-1.05832	4.62e-08	-1.26669
D3ZG48	DExD-box helicase 50	Ddx50	3	0.621735	0.0589465	0.260799	0.621735	0.0585189	0.712978	-0.308022	-0.411392	0.408712	-0.213941	-0.225912	0.729605	-0.315133	-0.353125	0.306758	-0.0963315	-0.286282	0.225255	0.0202177	-0.179601	0.262014	0.0667938	-0.433016	0.440887	-0.141069	-0.314888	0.170985	3.59e-06	-0.581956	1.42e-07	-0.755775
D3ZG57	RCG45397 (Torsin family 4, member A)	Tor4a	4	0.727923	0.180081	0.046165	0.045831	0.727923	-0.624808	0.143899	0.480909	-0.624198	0.0682371	0.555961	-1.19991	0.398599	0.801306	-0.00318088	0.089615	-0.0864341	-0.706671	0.123247	0.583424	-2.57622	-0.309161	0.309161	-0.955831	0.0857394	0.440721	0.514799	0.000430401	1.04157	3.24e-05	1.39655
D3ZG58	Zwilch kinetochore protein	Zwilch	3	0.475518	0.0452442	0.433898	0.475518	0.0453399	2.02259	-0.329861	0.329861	1.95948	0.173581	-0.173581	2.06951	-0.107868	0.107868	0.877207	-0.526917	-0.613882	0.943449	-0.334747	-0.628984	0.727007	-0.0456568	-0.700436	1.43321	-0.195245	-0.279859	0.439885	1.39e-06	-1.62845	6.66e-07	-1.71307
D3ZG95	Mitochondrial calcium uptake family, member 3	Micu3	4	0.65496	0.251432	0.0468788	0.0467295	0.65496	-1.20336	0.555653	0.814817	-0.849032	0.635043	0.505903	-1.02004	0.676902	0.440642	-0.559809	0.251349	0.30846	-0.296892	-0.454352	0.751244	-0.385808	0.242205	0.143603	-0.719158	0.3178	0.494112	0.332921	9.22e-06	1.03696	1.45e-06	1.21327
D3ZGE6	Cortactin, isoform CRA_c (Src substrate cortactin)	Cttn	3	0.434492	0.124619	0.31905	0.434492	0.121839	0.0873675	0.0556858	-0.123037	0.025636	0.219539	-0.231478	0.497467	-0.111017	-0.365646	0.455854	-0.127005	-0.288396	0.331386	0.094983	-0.438674	0.60278	-0.159849	-0.473011	0.333415	-0.00461048	-0.32004	0.175857	0.000614897	-0.338026	1.15e-06	-0.653455
D3ZGJ0	DEAH-box helicase 32 (putative) (RCG48162, isoform CRA_b)	Dhx32	3	0.543134	0.0798159	0.298102	0.543134	0.0789485	0.856831	-0.309507	-0.547324	0.435915	0.00684077	-0.442756	0.926076	-0.392172	-0.533904	0.291105	-0.0868963	-0.479406	0.451481	-0.292378	-0.222442	0.452819	0.275938	-0.323964	0.569038	-0.133029	-0.424966	0.213141	5.11e-06	-0.702067	7.3e-08	-0.994004
D3ZGL1	Rho GTPase-activating protein 25 (Similar to Rho-GTPase-activating protein 25 (Predicted))	Arhgap25	4	0.89056	0.0759087	0.0168089	0.016722	0.89056	-0.958796	0.44727	0.432599	-0.830566	-0.134177	0.849415	-1.38329	0.496537	0.781565	-1.1811	0.673859	0.475826	-0.96463	0.153299	0.775389	-0.862804	0.259449	0.596684	-1.0302	0.316039	0.651913	0.221192	2.87e-09	1.34624	1.47e-10	1.68211
D3ZGL5	PRP38 pre-mRNA processing factor 38 (Yeast) domain containing A (Predicted), isoform CRA_b (Pre-mRNA-processing factor 38A)	Prpf38a	2	0.458153	0.0453334	0.458153	0.451068	0.0454454	0.577165	-0.364823	-0.205863	0.432221	-0.179203	-0.21343	0.877371	-0.507074	-0.464519	0.611904	-0.0172452	-0.411158	0.603943	-0.266491	-0.350011	0.596499	-0.350939	-0.27656	0.616517	-0.280962	-0.320257	0.146344	2.59e-09	-0.89748	1.24e-09	-0.936774
D3ZGM5	Coiled-coil domain-containing 167 (RCG60667, isoform CRA_c)	Ccdc167	2	0.693581	0.0440177	0.693581	0.217932	0.0444701	0.127092	-0.0958792	-0.0312127	0.069239	-0.0964636	0.0272246	0.416866	-0.20904	-0.207826	0.792882	-0.532595	-0.260287	0.400982	-0.237719	-0.163263	0.712152	-0.327716	-0.384436	0.419869	-0.249902	-0.169967	0.207177	6.26e-06	-0.669771	2.04e-05	-0.589836
D3ZGN0	TBC1 domain family, member 4	Tbc1d4	1	0.53722	0.53722	0.0925014	0.0935995	0.276679	-0.644409	0.480384	0.178339	-0.302571	0.366147	-0.0216823	-0.350859	0.228694	0.164336	-0.506568	0.371842	0.0964188	-0.401173	0.131393	0.249106	-0.273402	0.345912	0.0125911	-0.413164	0.320729	0.113185	0.130632	7.94e-09	0.733892	4.47e-07	0.526348
D3ZGQ2	Thymidine kinase 2, mitochondrial (Thymidine kinase 2, mitochondrial (Predicted))	Tk2	1	0.634201	0.634201	0.0486777	0.0487862	0.268335	-0.72849	-0.0039879	0.0039879	-0.284506	0.033415	-0.033415	-0.666723	-0.0708424	0.0708424	-1.15848	-0.0799191	0.0799191	-0.849688	-0.128646	0.128646	-0.926525	0.290258	-0.290258	-0.769068	0.00671297	-0.00671297	0.203523	9.91e-07	0.775781	1.05e-06	0.762355
D3ZGQ8	Remodeling and spacing factor 1	Rsf1	2	0.566646	0.042583	0.566646	0.348018	0.042753	0.931078	-0.353051	-0.517546	0.542443	-0.326827	-0.282316	0.868017	-0.468895	-0.408341	0.513274	-0.0990473	-0.460445	0.5958	-0.310745	-0.149558	0.717288	-0.431902	-0.232188	0.69465	-0.331744	-0.341732	0.152879	8.06e-10	-1.02639	6e-10	-1.03638
D3ZGR7	RCG51149 (Telomerase RNA component-interacting RNase)	Trir	2	0.662862	0.0498084	0.662862	0.236974	0.0503555	1.75522	-1.08199	-0.673227	0.0551187	-0.343883	0.32671	0.854916	-0.895226	-0.0455708	1.52245	-0.226873	-1.26419	0.474123	-0.450651	-0.0234714	0.901262	-0.385523	-0.515739	0.927181	-0.564024	-0.365914	0.493744	1.26e-05	-1.49121	4.5e-05	-1.2931
D3ZGS3	Inositol polyphosphate 5-phosphatase OCRL-1 (EC 3.1.3.36)	Ocrl	1	0.510841	0.510841	0.101377	0.102733	0.285049	-0.826491	0.42193	0.406546	-0.0179637	0.269452	-0.234001	-0.425215	0.31559	0.109624	-0.583118	0.0775374	0.343693	-0.26249	0.366369	-0.193899	-0.674437	0.568001	0.0521758	-0.464952	0.33648	0.08069	0.237051	3.85e-06	0.801432	0.000139518	0.545642
D3ZGS5	Uveal autoantigen with coiled-coil domains and ankyrin repeats	Uaca	1	0.518046	0.518046	0.0988656	0.100144	0.282944	-0.493269	0.264008	0.0667407	-0.385524	0.476172	-0.0459476	-0.402741	0.310062	0.227865	-0.349851	0.368374	-0.0445776	-0.149028	0.105634	0.143371	-0.186357	0.152207	0.204888	-0.327795	0.279409	0.0920566	0.136602	1.55e-07	0.607204	9.4e-06	0.419852
D3ZGY1	PYM homolog 1, exon junction complex-associated factor (Within bgcn homolog (Drosophila) (Predicted), isoform CRA_b)	Pym1	3	0.563426	0.0427973	0.350942	0.563426	0.0428355	0.773589	-0.395717	-0.296305	0.621882	-0.280475	-0.401827	0.84893	-0.404012	-0.467161	0.869257	-0.38819	-0.43406	0.741682	-0.169021	-0.54258	0.871501	-0.403571	-0.444233	0.787807	-0.340164	-0.431028	0.10657	4.62e-12	-1.12797	1.37e-12	-1.21883
D3ZH14	Transmembrane and coiled-coil domain family 1	Tmcc1	1	0.760974	0.760974	0.0344956	0.034615	0.169915	-0.068701	0.377724	-0.309023	-0.211377	0.109954	0.101423	0.0216808	-0.16724	0.145559	-2.43729	0.0572791	-0.0572791	-2.5331	0.0337816	-0.0337816	-2.68475	-0.0539016	0.0539016	-1.31892	0.0595995	-0.0165333	0.736473	0.000735165	1.37852	0.000943049	1.30239
D3ZH30	mRNA-capping enzyme [Includes: Polynucleotide 5'-triphosphatase (EC 3.1.3.33); mRNA guanylyltransferase (EC 2.7.7.50) (GTP--RNA guanylyltransferase) (GTase)]	Rngtt	2	0.53568	0.043859	0.53568	0.376445	0.0440158	0.485356	-0.201881	-0.18626	0.31363	-0.2228	-0.185977	0.522598	-0.27251	-0.2164	0.762206	-0.13801	-0.446178	0.407886	-0.141239	-0.247491	0.468559	-0.31171	-0.0863058	0.493372	-0.214692	-0.228102	0.126738	8.54e-09	-0.708064	5.66e-09	-0.721474
D3ZH41	Cytoskeleton-associated protein 4 (Cytoskeleton-associated protein 4 (Predicted))	Ckap4	3	0.749395	0.034731	0.181296	0.749395	0.034578	1.10389	-0.397758	-0.659878	0.773753	-0.313554	-0.481369	1.12346	-0.342581	-0.750613	0.887383	-0.269691	-0.709789	0.698919	-0.266582	-0.392635	0.730662	-0.320096	-0.478249	0.886343	-0.318377	-0.578756	0.144665	6.41e-11	-1.20472	5.26e-12	-1.4651
D3ZH75	AKT1 substrate 1 (AKT1 substrate 1 (Proline-rich) (Predicted), isoform CRA_d)	Akt1s1	2	0.87709	0.0150578	0.87709	0.0926884	0.0151635	0.754144	-0.190452	-0.563692	0.536738	-0.284317	-0.252421	0.731904	-0.273451	-0.458454	0.228522	-0.0705447	-0.157977	0.252792	-0.312215	0.059423	0.212261	-0.449091	0.0278457	0.452727	-0.263345	-0.224213	0.21268	4.03e-06	-0.716072	6.52e-06	-0.67694
D3ZHA0	Filamin-C (FLN-C) (ABP-280-like protein) (ABP-L) (Actin-binding-like protein) (Filamin-2) (Gamma-filamin)	Flnc	3	0.532142	0.0440293	0.379742	0.532142	0.0440871	0.814114	-0.433757	-0.307156	0.981112	-0.447973	-0.523837	1.04858	-0.440271	-0.600372	0.783604	-0.320962	-0.508516	0.872989	-0.234119	-0.63887	0.849861	-0.535481	-0.381788	0.89171	-0.402094	-0.493423	0.122428	4.62e-12	-1.2938	1.54e-12	-1.38513
D3ZHA9	Mediator of RNA polymerase II transcription subunit 16 (Mediator complex subunit 16)	Med16	3	0.867559	0.0172321	0.0980311	0.867559	0.0171779	0.730027	-0.341808	-0.388219	0.598506	-0.349516	-0.195762	0.805966	-0.333769	-0.389492	0.605194	-0.141457	-0.463738	1.0953	-0.0569058	-0.417828	0.400212	-0.00107667	-0.362966	0.705868	-0.204089	-0.369667	0.171299	1.63e-08	-0.909956	1.58e-09	-1.07554
D3ZHC4	Heme binding protein 2 (Predicted), isoform CRA_b (Heme-binding protein 2)	Hebp2	1	0.478234	0.478234	0.058172	0.0581828	0.405411	-0.933373	0.495618	0.480078	-0.760366	0.215035	0.431788	-0.967411	0.396361	0.569382	-0.468559	0.186477	0.282082	-0.692418	0.455398	0.23702	-0.763996	0.344065	0.419932	-0.764354	0.348826	0.40338	0.149257	2.26e-10	1.11318	1.03e-10	1.16773
D3ZHD3	PET100 homolog (RCG58941, isoform CRA_a)	Pet100	4	0.719991	0.200636	0.0397628	0.0396102	0.719991	-0.384266	0.22323	0.161036	-0.767611	0.164603	0.603008	-0.249818	-0.268263	0.518081	0.737506	0.398628	-0.398628	-0.876583	0.202139	-0.202139	-1.27536	-0.332615	0.332615	-0.469355	0.0646206	0.168995	0.459663	0.00803424	0.533975	0.00348646	0.63835
D3ZHD6	RNA-binding motif protein 15B	Rbm15b	2	0.933266	0.00840211	0.933266	0.0498664	0.00846515	0.8146	-0.291941	-0.343536	0.626301	-0.355387	-0.254386	1.16679	-0.744281	-0.505413	0.941295	-0.496431	-0.355734	0.574707	-0.191941	-0.228984	0.280967	-0.106464	-0.073422	0.734109	-0.364407	-0.293579	0.228712	5.81e-08	-1.09852	1.15e-07	-1.02769
D3ZHG3	Protein tyrosine kinase 7	Ptk7	3	0.480539	0.102616	0.315876	0.480539	0.100968	0.368504	0.0277019	-0.392272	0.54486	-0.130918	-0.394713	0.650101	-0.373547	-0.31061	0.551019	-0.127238	-0.44044	0.173422	0.16365	-0.293243	0.612039	0.104997	-0.497819	0.483324	-0.0558924	-0.388183	0.161266	4.34e-06	-0.539217	1.12e-08	-0.871507
D3ZHJ6	Calcium-transporting ATPase (EC 3.6.3.8)	Atp2a3	1	0.503811	0.503811	0.0574151	0.057447	0.381327	-1.26361	0.69994	0.61235	-0.827972	0.640729	0.25729	-0.889469	0.439243	0.570983	-1.33464	0.659713	0.812143	-1.36981	0.573871	0.795937	-1.45219	0.536396	0.893234	-1.18961	0.591649	0.65699	0.204429	3.93e-11	1.78126	1.94e-11	1.8466
D3ZHS3	Nucleolar protein 4-like	Nol4l	3	0.806432	0.0259213	0.141822	0.806432	0.0258254	1.32702	0.105669	-0.105669	0.902512	0.0417297	-0.0417297	1.13642	0.0997657	-0.0997657	1.21514	-0.564452	-0.545747	1.03872	-0.206188	-0.580353	0.811294	-0.0833714	-0.618856	1.07185	-0.101141	-0.33202	0.234638	3.53e-08	-1.17299	2.98e-09	-1.40387
D3ZHU8	RNA-binding motif protein 19	Rbm19	2	0.688683	0.0344222	0.688683	0.242285	0.0346096	0.623651	-0.381192	-0.235995	0.469475	-0.272076	-0.183782	0.644257	-0.210684	-0.398428	0.321369	-0.221199	-0.111757	0.480013	-0.162029	-0.14083	0.511817	-0.254561	-0.332214	0.508431	-0.25029	-0.233834	0.115077	1.01e-09	-0.758721	1.13e-09	-0.742265
D3ZHV0	Nucleoporin-like 2 (Similar to nucleoporin like 2 (Predicted), isoform CRA_a)	Nupl2	2	0.723807	0.038732	0.723807	0.198353	0.039108	0.621395	-0.300649	-0.281983	0.64465	-0.46134	-0.18331	0.601061	-0.215606	-0.43876	0.124601	0.0111158	-0.131183	0.201016	-0.233626	-0.0961604	0.120537	-0.275739	0.0659649	0.385543	-0.245974	-0.177572	0.196462	6.64e-06	-0.631517	1.91e-05	-0.563115
D3ZHW0	ATP-dependent RNA helicase DHX29 (EC 3.6.4.13) (DEAH box protein 29)	Dhx29	2	0.840646	0.0208819	0.840646	0.117418	0.0210544	0.604498	-0.284456	-0.302789	0.489105	-0.337137	-0.121296	0.487103	-0.409774	-0.175831	0.50851	-0.1376	-0.399477	0.386002	-0.278022	-0.176981	0.713253	-0.389833	-0.259707	0.531412	-0.306137	-0.239347	0.116163	3.37e-10	-0.837549	7.95e-10	-0.770759
D3ZHX3	DIRAS family GTPase 2	Diras2	4	0.493656	0.390751	0.0578293	0.0577638	0.493656	-1.57812	0.8598	0.718323	-0.972305	0.194025	0.77828	-0.999077	0.505503	0.493573	0.0320909	0.0814466	-0.0814466	-0.393374	-0.0364494	0.0364494	-0.568405	-0.11164	0.11164	-0.746532	0.248781	0.342803	0.413049	0.000107625	0.995313	4.22e-05	1.08934
D3ZI68	PRP31 pre-mRNA processing factor 31 homolog (Yeast) (Predicted) (Pre-mRNA-processing factor 31)	Prpf31	2	0.690926	0.0445001	0.690926	0.219614	0.0449599	0.903831	-0.498709	-0.485812	0.535072	-0.356196	-0.139819	0.555754	-0.189659	-0.361143	0.366903	-0.180233	-0.184222	0.33522	-0.284553	-0.0108194	0.408191	-0.407399	-0.13024	0.517495	-0.319458	-0.218676	0.172019	4.96e-08	-0.836954	2.14e-07	-0.736171
D3ZIC4	Protein phosphatase 1, regulatory (Inhibitor) subunit 12B (Predicted) (Protein phosphatase 1, regulatory subunit 12B)	Ppp1r12b	1	0.621806	0.621806	0.0688619	0.0694594	0.239873	-1.22142	0.886928	0.228435	-0.773147	0.610561	0.0752535	-0.775209	0.699472	0.0291804	-0.933172	0.500798	0.432374	-0.960169	0.493462	0.466707	-0.986296	0.450351	0.535945	-0.941569	0.606929	0.294649	0.180801	4.69e-11	1.5485	5.39e-10	1.23622
D3ZIE4	FYN-binding protein 1	Fyb1	4	0.646243	0.226921	0.0636957	0.0631399	0.646243	-1.10251	0.550565	0.551947	-0.776445	-0.181456	0.9579	-1.09615	0.381684	0.653134	-1.53311	0.628275	0.776232	-1.08989	-0.00864815	0.806082	-0.823839	-0.0170622	0.818449	-1.07032	0.22556	0.760624	0.250839	2.32e-08	1.29588	2.36e-10	1.83095
D3ZIE5	SWI/SNF-related, matrix-associated, actin-dependent regulator of chromatin, subfamily a, member 1	Smarca1	3	0.777577	0.0261559	0.170149	0.777577	0.0261182	1.13215	-0.349647	-0.782503	1.01454	-0.422122	-0.57573	1.79447	-0.927536	-0.866934	1.35864	-0.360693	-0.934671	0.744002	-0.388045	-0.355956	0.728379	-0.318332	-0.564059	1.1287	-0.461063	-0.679975	0.28173	7.5e-09	-1.58976	1.2e-09	-1.80867
D3ZIH5	Histone-lysine N-methyltransferase (EC 2.1.1.43)	Suv39h2	2	0.874738	0.0153323	0.874738	0.0944903	0.0154398	1.05456	-0.291269	-0.763294	1.02295	-0.419019	-0.603932	1.15855	-0.572532	-0.586018	0.550758	0.120514	-0.120514	0.0209698	-0.350569	0.350569	0.00175191	-0.25673	0.25673	0.634924	-0.294934	-0.24441	0.403305	0.00015571	-0.929858	0.000216416	-0.879334
D3ZII1	Raftlin family member 2 (Similar to 3222401M22Rik protein (Predicted), isoform CRA_c)	Rftn2	3	0.665267	0.0497279	0.235576	0.665267	0.0494294	0.684444	-0.354244	-0.247244	0.561362	-0.357555	-0.38075	0.581606	-0.0385876	-0.354496	1.16243	-0.300191	-0.85218	1.07909	-0.540661	-0.538433	0.220908	0.236586	-0.457494	0.714974	-0.225776	-0.471766	0.27189	2.98e-06	-0.940749	1.66e-07	-1.18674
D3ZIL6	Enoyl CoA hydratase domain-containing 2 (Enoyl Coenzyme A hydratase domain containing 2 (Predicted), isoform CRA_a)	Echdc2	1	0.536627	0.536627	0.0926918	0.0937949	0.276887	-1.53132	0.361845	-0.361845	-1.77293	-0.117734	0.117734	-1.56131	-0.134878	0.134878	0.231826	0.236118	-0.236118	0.714829	-0.0364977	0.0364977	-0.229421	0.37642	-0.37642	-0.691389	0.114212	-0.114212	0.598842	0.00446271	0.805601	0.0131235	0.577177
D3ZIM7	Family with sequence similarity 177, member A1	Fam177a1	1	0.552859	0.552859	0.0876263	0.0886006	0.270914	-0.932178	0.364702	0.567476	-0.687921	0.145837	0.542084	-1.00697	0.503222	0.503746	-0.867052	0.178557	-0.178557	-0.861153	0.22861	-0.22861	-0.654081	0.85494	-0.85494	-0.834892	0.379311	0.0585331	0.352801	3.17e-06	1.2142	6.11e-05	0.893425
D3ZIP2	CD180 antigen (Predicted), isoform CRA_a (CD180 molecule)	Cd180	4	0.596891	0.299065	0.0520875	0.0519566	0.596891	-0.967917	0.548523	0.40303	-0.727195	0.0445934	0.776514	-1.24888	0.364513	0.829936	-1.3542	0.609027	0.502649	-1.08682	0.307775	0.634366	-1.04114	0.437398	0.429207	-1.07103	0.385305	0.59595	0.19647	2.43e-10	1.45633	3.9e-11	1.66698
D3ZIP8	Uncharacterized protein		1	0.535915	0.535915	0.0559762	0.0560322	0.352077	-0.707046	0.410323	0.342931	-0.900335	0.505888	0.300621	-1.1119	0.550238	0.503604	-0.924856	0.461581	0.463276	-1.06122	0.543206	0.807111	-0.663115	0.265978	0.497787	-0.894746	0.456202	0.485888	0.160612	5.72e-11	1.35095	3.36e-11	1.38063
D3ZIT7	Integrator complex subunit 1-like	LOC103689975	3	0.54358	0.0796768	0.29793	0.54358	0.0788131	0.459469	-0.145384	-0.176067	0.458895	-0.0559515	-0.447774	0.458014	-0.167963	-0.311142	0.386421	-0.0633573	-0.334526	0.282841	-0.07477	-0.21862	0.219192	-0.0368117	-0.221498	0.377472	-0.0907062	-0.284938	0.10426	1.36e-07	-0.468178	1.35e-09	-0.66241
D3ZIU2	Proteasome assembly chaperone 3 (RCG42703, isoform CRA_a)	Psmg3	3	0.908371	0.0117191	0.0682244	0.908371	0.0116859	0.310223	0.022484	-0.022484	-0.0373669	0.0126165	-0.0126165	0.134007	-0.0845156	0.0845156	1.02475	-0.392619	-0.371798	0.928892	-0.442069	-0.320915	0.425748	0.36166	-0.453614	0.464376	-0.0870738	-0.182819	0.309444	0.00101383	-0.55145	0.000297831	-0.647195
D3ZIU8	Hydrogen voltage-gated channel 1	Hvcn1	4	0.478065	0.292048	0.115888	0.113999	0.478065	-0.0488978	-0.0249796	0.0738775	-0.270649	-0.266529	0.537177	-0.393356	-0.119902	0.513258	-0.956529	0.00999932	-0.00999932	-0.915185	-0.227457	0.227457	-1.13016	-0.28037	0.28037	-0.619129	-0.15154	0.270357	0.278069	0.00144192	0.46759	6.17e-06	0.889486
D3ZIV3	Mitotic arrest deficient 1-like 1 (RCG42782, isoform CRA_a)	Mad1l1	2	0.620995	0.0395143	0.620995	0.299792	0.0396992	0.84301	-0.259092	-0.436536	0.327626	-0.266009	-0.0493117	0.443162	-0.192482	-0.249519	0.302332	-0.0698573	-0.263283	0.148898	-0.181292	-0.0421819	0.494015	-0.27987	-0.187753	0.426507	-0.208101	-0.204764	0.167699	1.08e-06	-0.634608	9.93e-07	-0.631271
D3ZIX4	H1 histone family, member X	H1fx	3	0.623012	0.058657	0.260097	0.623012	0.058234	1.25053	-0.534718	-0.610741	1.17284	-0.148444	-1.0244	1.16692	-0.388851	-0.841736	0.972792	-0.367139	-0.541092	0.788105	-0.140512	-0.669637	0.928242	-0.310901	-0.632642	1.04657	-0.315094	-0.720041	0.169842	9.81e-11	-1.36167	3.93e-12	-1.76661
D3ZIY3	YTH N(6)-methyladenosine RNA-binding protein 3 (YTH domain family 3 (Predicted), isoform CRA_b)	Ythdf3	3	0.8732	0.0164591	0.0939328	0.8732	0.0164081	0.787834	-0.190579	-0.597256	0.544663	-0.22782	-0.331296	0.957973	-0.601704	-0.346874	0.577858	-0.323284	-0.324419	0.679073	-0.227262	-0.423919	0.532489	-0.142992	-0.737291	0.679982	-0.285607	-0.460176	0.167674	5.82e-09	-0.965589	5.79e-10	-1.14016
D3ZJ08	Histone H3	Hist2h3c2	3	0.430753	0.12664	0.318873	0.430753	0.123734	0.447459	0.457417	-0.457417	1.89812	0.397672	-0.397672	0.332225	-0.117947	0.117947	-0.315677	-0.0672759	0.382953	0.122201	0.388829	-0.51103	0.770653	-0.188394	-0.582259	0.542497	0.14505	-0.241246	0.485711	0.0218402	-0.397447	0.00162643	-0.783743
D3ZJ19	DNA-binding protein SATB (Special AT-rich sequence-binding protein)	Satb2	3	0.92041	0.00999796	0.0596187	0.92041	0.00997283	1.5312	-0.801289	-0.897118	0.622676	-0.0817985	-0.573955	1.62352	-0.855294	-0.904187	0.617514	-0.593272	-0.416867	-0.00664094	0.211286	-0.191451	-0.606886	0.215917	0.13934	0.630231	-0.317409	-0.47404	0.576862	0.00164692	-0.947639	0.000562674	-1.10427
D3ZJ29	Uridine kinase-like 1 (Predicted) (Zinc finger protein 512B)	Zfp512b	2	0.493314	0.0449855	0.493314	0.416581	0.0451196	1.01125	-0.363465	-0.486542	0.374011	-0.312119	-0.208197	0.834987	-0.504062	-0.330925	0.707164	-0.332277	-0.340664	0.358129	-0.14672	-0.26367	0.0478183	0.0533406	-0.134501	0.55556	-0.26755	-0.294083	0.235313	2.65e-06	-0.823111	1.61e-06	-0.849643
D3ZJ32	Extended synaptotagmin 2	Esyt2	1	0.793625	0.793625	0.0335933	0.0337875	0.138995	-0.365709	0.311758	0.151338	-0.59757	0.428408	0.220682	-0.57746	0.175686	0.345082	-0.642478	0.600865	0.0717127	-1.09622	0.441791	0.561838	-0.510212	0.347408	0.206123	-0.631609	0.384319	0.259463	0.18934	1.44e-08	1.01593	6.51e-08	0.891071
D3ZJ86	Sodium/hydrogen exchanger	Slc9a6	4	0.817111	0.12848	0.0272679	0.0271415	0.817111	-0.513564	0.179296	0.20195	-0.0779455	-0.0230308	0.0665912	-0.0946692	-0.0102225	0.109018	-0.534992	-0.084182	0.619174	-0.621553	0.700047	-0.0784938	-0.660217	0.0331086	0.627109	-0.417157	0.132503	0.257558	0.270032	0.000411911	0.549659	6.89e-05	0.674715
D3ZJ91	DDHD domain-containing 2	Ddhd2	1	0.906626	0.906626	0.0146007	0.0146727	0.0641009	-0.669254	0.258444	0.403793	-0.482365	0.289483	0.177906	-0.575931	0.295211	0.286281	-0.299025	0.480107	0.0372478	-0.155881	-0.00076139	0.27216	-0.611355	0.358627	0.0624796	-0.465635	0.280185	0.206644	0.168157	1.59e-07	0.74582	4.9e-07	0.67228
D3ZJ92	Pre-mRNA processing factor 40 homolog A (Yeast) (Predicted) (Pre-mRNA-processing factor 40 homolog A)	Prpf40a	2	0.583624	0.0675167	0.583624	0.280417	0.0684421	1.03334	-0.581038	-0.239234	0.414117	-0.303923	-0.0608201	0.717752	-0.363675	-0.277663	0.656518	-0.309134	-0.302263	0.70508	-0.530617	-0.103997	1.04035	-0.588608	-0.365272	0.761194	-0.446166	-0.224875	0.172426	4.81e-10	-1.20736	5.33e-09	-0.986068
D3ZJA5	Similar to RIKEN cDNA 6530403A03, isoform CRA_b (Small nuclear ribonucleoprotein U11/U12 subunit 48)	Snrnp48	1	0.930778	0.930778	0.0107355	0.0107867	0.0477001	-2.40054	0.173592	-0.173592	-2.75899	0.157683	-0.157683	-2.67094	-0.35153	0.35153	-2.0878	0.2542	-0.2542	-2.31771	0.828189	-0.828189	-2.62947	-0.330172	0.330172	-2.47757	0.121994	-0.121994	0.360925	3.41e-10	2.59957	9.71e-10	2.35558
D3ZJD2	ATPase family, AAA domain-containing 2	Atad2	2	0.467038	0.0452979	0.467038	0.442248	0.0454157	0.629381	-0.155399	-0.345301	0.362582	-0.344191	-0.119117	0.556364	-0.347482	-0.220187	0.682413	-0.38477	-0.263191	0.515213	-0.189454	-0.383255	0.470109	-0.0752453	-0.357893	0.53601	-0.249423	-0.281491	0.123666	1.65e-09	-0.785434	8.31e-10	-0.817501
D3ZJD3	Uncharacterized protein		2	0.557775	0.0744985	0.557775	0.292109	0.0756174	1.28123	-0.906582	0.0256044	0.655775	-0.325664	-0.308315	0.806121	-0.404785	-0.393137	0.763498	-0.415597	-0.353933	0.6527	-0.511739	-0.0915653	1.14326	-0.814646	-0.462117	0.883765	-0.563169	-0.26391	0.224972	1.41e-09	-1.44693	2.35e-08	-1.14768
D3ZJF7	Telomeric repeat-binding factor	Terf2	3	0.77635	0.0262822	0.171123	0.77635	0.0262446	0.468847	-0.571712	0.04326	0.62019	-0.21338	-0.40681	0.914177	-0.476365	-0.403888	0.336738	0.118011	-0.427049	-0.132195	0.145591	-0.151707	0.119209	-0.00233394	-0.111279	0.387828	-0.166698	-0.242912	0.283776	0.000548448	-0.554526	0.000185962	-0.63074
D3ZJG3	Prolyl 4-hydroxylase, transmembrane (Similar to prolyl-4-hydroxylase-alpha NE2 CG9720-PA (Predicted))	P4htm	2	0.488339	0.097677	0.488339	0.314313	0.0996709	0.879878	-0.992226	0.112349	0.0781346	-0.0924137	0.0142791	0.604192	-0.197159	-0.407033	0.115175	0.0463831	0.0642855	0.238749	0.0761019	-0.0930565	0.570899	-0.285123	0.0392544	0.414505	-0.240739	-0.0449871	0.295542	0.000213456	-0.655244	0.00199027	-0.459492
D3ZJH2	SURP and G patch domain-containing 2 (Splicing factor, arginine/serine-rich 14 (Predicted))	Sugp2	3	0.47331	0.105738	0.316997	0.47331	0.103955	0.539515	-0.192424	-0.350088	0.479764	-0.101265	-0.356616	0.67662	-0.117606	-0.5365	0.612935	-0.0766532	-0.40868	0.371531	0.0699433	-0.320691	0.491625	0.148175	-0.541201	0.528665	-0.0449717	-0.418963	0.121485	7.19e-08	-0.573637	1.07e-10	-0.947628
D3ZJI6	PBX homeobox 1	Pbx1	3	0.56828	0.0723913	0.287622	0.56828	0.0717067	1.02572	-0.245824	-0.779898	-0.398736	-0.107227	0.107227	0.647979	-0.367304	-0.280675	1.42669	-0.233082	-1.19361	1.04713	-0.306281	-0.740848	1.02403	-0.181818	-0.842214	0.79547	-0.240256	-0.62167	0.425775	9.91e-05	-1.03573	4.02e-06	-1.41714
D3ZJK8	Uncharacterized protein		4	0.851892	0.103429	0.0223939	0.0222846	0.851892	-1.20362	0.651805	0.551818	-0.72102	0.241925	0.479095	-0.720435	0.293113	0.427321	-0.694626	0.26192	0.432706	-0.427934	-0.0553612	0.483295	-0.487066	0.056182	0.430884	-0.709117	0.241597	0.46752	0.2067	1e-07	0.950715	5.66e-09	1.17664
D3ZJR6	Smith-Magenis syndrome chromosome region, candidate 8	Smcr8	1	0.66917	0.66917	0.045212	0.0453299	0.240288	-0.813746	0.477171	0.298678	-0.316325	0.146281	0.126673	-0.375244	0.0562477	0.318996	-0.388636	0.127506	0.26113	-0.523261	0.367711	0.0910432	-0.613438	0.309723	0.256479	-0.505108	0.24744	0.2255	0.155045	5.11e-08	0.752548	6.4e-08	0.730608
D3ZJS3	RCG43475 (Translocase of outer mitochondrial membrane 6)	Tomm6	1	0.492492	0.492492	0.108096	0.109676	0.289735	-0.724347	0.45135	0.272997	-0.635418	0.410871	0.224548	-0.174014	0.132321	0.0416926	-0.126609	0.0613819	0.0652275	-0.217737	0.301557	-0.0838198	-0.241817	0.374282	-0.132465	-0.353324	0.288627	0.0646967	0.193661	4.76e-06	0.641951	0.000234107	0.418021
D3ZJU0	AT-rich interaction domain 2	Arid2	2	0.830717	0.0222832	0.830717	0.12453	0.0224693	0.587887	-0.272638	-0.315249	0.62507	-0.340005	-0.274076	0.574687	-0.277627	-0.329154	0.531973	-0.269046	-0.248311	0.509128	-0.372819	-0.151575	0.489917	-0.396502	-0.18242	0.55311	-0.321439	-0.250131	0.0851711	6.3e-12	-0.87455	1.16e-11	-0.803241
D3ZJW0	Ets2 repressor factor	Erf	1	0.473287	0.473287	0.115666	0.117535	0.293511	-2.01465	0.345542	-0.345542	-1.15565	-0.0475494	0.0475494	-1.90391	1.51464	-1.51464	-0.371094	0.0739821	-0.0739821	-0.701496	-0.0223319	0.0223319	-1.25012	-0.103879	0.103879	-1.23282	0.2934	-0.2934	0.583604	5.18e-05	1.52622	0.00164938	0.93942
D3ZJW8	Mediator complex subunit 25	Med25	3	0.696966	0.0437184	0.215829	0.696966	0.0434867	0.882398	-0.425632	-0.456766	0.822199	-0.389278	-0.432921	0.887799	-0.184011	-0.703788	0.337131	-0.0707171	-0.278887	0.334208	-0.00807008	-0.326138	0.545238	-0.217399	-0.327839	0.634829	-0.215851	-0.421056	0.196428	2.14e-07	-0.85068	1.2e-08	-1.05589
D3ZK29	AlkB homolog 8, tRNA methyltransferase	Alkbh8	3	0.783244	0.0294043	0.158064	0.783244	0.0292879	1.29234	-0.324305	-0.968036	0.923013	-0.628309	-0.294704	1.25077	-0.556992	-0.693774	1.01673	-0.274861	-0.559162	0.332444	0.0209688	-0.352669	0.101408	-0.170567	-0.462526	0.81945	-0.322344	-0.555145	0.327117	2.71e-06	-1.14179	2.67e-07	-1.3746
D3ZK36	Ubiquitin-like with PHD and ring finger domains 2 (Ubiquitin-like, containing PHD and RING finger domains 2 (Predicted))	Uhrf2	3	0.726183	0.0312025	0.211442	0.726183	0.0311721	0.373042	-0.194161	-0.306083	0.685721	-0.354505	-0.339612	0.68019	-0.256911	-0.428632	0.284968	-0.163715	-0.0826512	0.239045	-0.19023	-0.249852	0.322709	-0.00985088	-0.235835	0.430946	-0.194895	-0.273777	0.151869	3.9e-07	-0.625841	7.77e-08	-0.704723
D3ZK56	RAP2C, member of RAS oncogene family (RCG53223)	Rap2c	1	0.726022	0.726022	0.0388179	0.0389406	0.19622	-1.56337	0.0402033	-0.0402033	-1.33567	-0.0165099	0.0165099	-1.6957	-0.138846	0.138846	-1.44832	0.00730342	-0.00730342	-1.34965	0.0376288	-0.0376288	-1.35832	0.276812	-0.276812	-1.4585	0.034432	-0.034432	0.143396	5.52e-12	1.49294	6.43e-12	1.42407
D3ZK97	Histone H3	H3f3c	4	0.721288	0.199646	0.0396093	0.0394568	0.721288	-3.20309	-0.605122	0.605122	-1.61394	0.016527	-0.016527	-2.90888	-0.532907	0.532907	-3.1767	-0.569599	0.569599	-3.30722	0.423175	-0.423175	NA	NA	NA	-2.84197	-0.253585	0.253585	0.503882	2.59e-07	2.58838	3.01e-08	3.09555
D3ZKC9	Vir-like m6A methyltransferase-associated	Virma	2	0.678518	0.0352663	0.678518	0.250762	0.0354545	0.818488	-0.306804	-0.469242	0.4503	-0.285925	-0.161411	0.589339	-0.381538	-0.188134	0.507039	0.034407	-0.39919	0.276397	-0.273863	-0.0540101	0.53848	-0.304919	-0.155581	0.530007	-0.253107	-0.237928	0.162701	5.67e-08	-0.783114	6.27e-08	-0.767935
D3ZKD3	RNA demethylase ALKBH5 (EC 1.14.11.-) (Alkylated DNA repair protein alkB homolog 5) (Alpha-ketoglutarate-dependent dioxygenase alkB homolog 5)	Alkbh5	2	0.753063	0.0285196	0.753063	0.189724	0.0286929	1.07541	-0.0138301	0.0138301	1.13862	-0.0667034	0.0667034	1.11334	-0.058053	0.058053	0.527974	-0.343815	-0.40561	0.614298	-0.454284	-0.194113	0.312692	-0.112799	-0.384355	0.797055	-0.174914	-0.140915	0.250899	8.19e-07	-0.971969	1.07e-06	-0.93797
D3ZKF7	Erythrocyte membrane protein band 4.1	Epb41	2	0.885213	0.0147699	0.885213	0.0851303	0.0148867	0.278465	-0.0173938	-0.311857	0.438411	-0.165841	-0.260175	0.255578	-0.207466	0.00149103	0.670869	-0.365708	-0.20195	0.823186	-0.536173	-0.292514	0.988989	-0.500224	-0.346548	0.575916	-0.298801	-0.235259	0.214487	4.43e-07	-0.874717	9.41e-07	-0.811175
D3ZKG1	Methylmalonyl CoA mutase	Mmut	1	0.463075	0.463075	0.119934	0.121983	0.295008	-0.642085	0.481706	0.150346	-0.502368	0.378007	0.0092532	-0.398127	0.289606	0.130773	-0.297285	0.35807	-0.0788831	-0.619671	0.441708	0.13611	-0.177786	0.290566	-0.0862443	-0.439554	0.373277	0.0435592	0.137407	4.09e-09	0.812831	2.18e-06	0.483113
D3ZKG5	Parvin, beta	Parvb	1	0.703661	0.703661	0.0414347	0.0415571	0.213348	-0.175221	0.215559	-0.0752382	-0.496274	0.260457	0.302081	-0.323507	0.109591	0.245502	-0.457114	0.382573	0.0808085	-0.741155	0.305896	0.430712	-0.408771	0.139144	0.269627	-0.433674	0.235537	0.208915	0.162468	3.92e-07	0.66921	5.56e-07	0.642589
D3ZKI5	PHD finger protein 3 (PHD finger protein 3 (Predicted))	Phf3	2	0.749635	0.0344788	0.749635	0.181087	0.0347994	0.458181	-0.138361	-0.366172	0.233235	-0.246345	0.0183411	0.412843	-0.242861	-0.183973	0.543359	-0.124699	-0.417222	0.531369	-0.228182	-0.24015	0.631943	-0.663705	-0.00804721	0.468488	-0.274026	-0.199537	0.172805	2.36e-07	-0.742514	7.24e-07	-0.668025
D3ZKI9	NOP9 nucleolar protein (Similar to chromosome 14 open reading frame 21 (Predicted))	Nop9	2	0.542822	0.0788952	0.542822	0.298131	0.0801511	0.302082	-0.117343	-0.184739	0.542756	-0.24552	-0.163393	0.0652217	-0.263843	0.157602	0.620855	-0.186101	-0.301629	0.21093	-0.315478	0.00187667	0.389983	-0.511495	-0.309719	0.355305	-0.273296	-0.133334	0.175978	2.1e-06	-0.628601	2.6e-05	-0.488638
D3ZKK4	RCG38640, isoform CRA_a (Zinc finger protein 869)	Zfp869	1	0.468891	0.468891	0.117482	0.119426	0.294201	0.159523	-0.19609	0.0365664	0.484898	-0.290811	-0.194087	0.274933	-0.174553	-0.10038	-2.47438	0.321081	-0.321081	-1.99789	0.627004	-0.627004	-1.22942	0.312125	-0.312125	-0.797056	0.0997926	-0.253018	0.721565	0.00621666	0.896849	0.0231924	0.544038
D3ZKP9	Voltage-dependent calcium channel subunit alpha-2/delta-1	Cacna2d1	1	0.746233	0.746233	0.042278	0.0425449	0.168944	-0.794619	0.506978	0.287642	-0.67237	0.379255	0.257855	-0.522189	0.36827	0.312008	-1.99326	-0.0825968	0.0825968	-2.28646	0.307427	-0.307427	-2.27536	0.287162	-0.287162	-1.42404	0.294416	0.0575854	0.491313	2.65e-06	1.71846	1.15e-05	1.48163
D3ZKQ3	FKBP-associated protein, isoform CRA_a (Glomulin, FKBP-associated protein)	Glmn	2	0.731745	0.0305735	0.731745	0.206928	0.0307532	0.0805846	-0.265237	-0.0586651	0.514346	-0.243454	-0.180249	0.340616	-0.0359242	-0.304692	1.02332	-0.554735	-0.468589	1.21876	-0.349837	-0.490465	0.835253	-0.686097	-0.44309	0.668814	-0.355881	-0.324292	0.28525	1.96e-06	-1.02469	2.44e-06	-0.993106
D3ZKT0	Phosphatidate cytidylyltransferase, mitochondrial (EC 2.7.7.41) (CDP-diacylglycerol synthase) (Mitochondrial translocator assembly and maintenance protein 41 homolog)	Tamm41	4	0.627137	0.273954	0.0495259	0.0493836	0.627137	-0.939171	0.326221	0.563713	-0.283565	0.109929	0.188234	-0.469379	0.118705	0.363003	-0.4211	0.0649287	0.348058	0.0380717	0.0133799	-0.094438	-0.362119	0.280998	0.0756634	-0.40621	0.15236	0.240706	0.229294	9.79e-05	0.558571	2.22e-05	0.646916
D3ZKU7	Biogenesis of lysosome-related organelles complex 1 subunit 1 (BLOC-1 subunit 1)	Bloc1s1	4	0.450388	0.295609	0.128209	0.125794	0.450388	-0.30385	0.0613486	0.203017	-0.246328	0.0431462	0.29819	-0.506179	-0.0644889	0.570667	-0.29769	-0.0462496	0.281509	-0.183093	-0.131422	0.396904	-0.257288	0.105383	0.226642	-0.299071	-0.00538037	0.329488	0.12315	0.000117539	0.293691	2.34e-08	0.628559
D3ZKX8	Family with sequence similarity 169, member A	Fam169a	3	0.454162	0.114588	0.318875	0.454162	0.112376	0.419784	-0.0969823	-0.325647	0.453559	0.108421	-0.483697	0.514076	-0.141736	-0.544301	0.194575	-0.00727977	-0.281932	0.265387	-0.239223	0.0389979	0.373009	0.205633	-0.411255	0.370065	-0.0285279	-0.334639	0.167801	0.000121523	-0.398593	2.69e-07	-0.704704
D3ZL12	Testis-expressed 30	Tex30	3	0.551725	0.0433022	0.361625	0.551725	0.0433475	1.11355	-0.39232	-0.721228	0.89634	-0.464551	-0.431789	0.930512	-0.609549	-0.320963	2.63044	0.270446	-0.270446	2.38232	-0.0329877	0.0329877	2.36101	0.194887	-0.194887	1.71903	-0.172346	-0.317721	0.500569	1.09e-06	-1.89137	3.97e-07	-2.03675
D3ZL57	USP6 N-terminal like (Predicted), isoform CRA_a (USP6 N-terminal-like)	Usp6nl	1	0.851752	0.851752	0.0235881	0.0237128	0.100947	-2.58496	-0.0471883	0.0471883	-3.65208	0.0859372	-0.0859372	-3.00133	0.188428	-0.188428	-3.23917	0.0839663	-0.0839663	-2.67427	0.729919	-0.729919	-2.75401	-0.00994978	0.00994978	-2.9843	0.171852	-0.171852	0.311511	7.41e-12	3.15615	1.94e-11	2.81245
D3ZL85	Cytochrome c heme lyase (EC 4.4.1.17)	Hccs	1	0.836377	0.836377	0.0261779	0.0263194	0.111125	-0.387404	0.193009	0.194005	-0.532909	0.346826	0.236158	-0.211126	0.185706	0.0710403	-0.413445	0.203035	0.210409	-0.599577	0.277211	0.382805	-0.324148	0.315383	-0.0209901	-0.411435	0.253529	0.178905	0.129105	2.41e-08	0.664963	9.31e-08	0.590339
D3ZL86	HEAT repeat-containing protein 1	Heatr1	3	0.473378	0.0452629	0.435999	0.473378	0.04536	0.425588	-0.185806	-0.242344	0.450067	-0.230618	-0.16964	0.591911	-0.345257	-0.24086	0.413508	-0.157366	-0.311263	0.376259	-0.184477	-0.228055	0.328434	-0.161649	-0.270358	0.430961	-0.210862	-0.243753	0.0921919	5.16e-10	-0.641823	2.29e-10	-0.674714
D3ZLC3	ITPR-interacting domain-containing 2 (Sperm specific antigen 2 (Predicted))	Itprid2	1	0.822726	0.822726	0.0285093	0.0286665	0.120098	-0.559708	0.466463	0.0383811	-0.534918	0.486293	0.119427	-0.77388	0.389082	0.357032	-0.731862	0.481348	0.171579	-0.776726	0.272309	0.547672	-0.544595	0.200305	0.34429	-0.653615	0.382633	0.263063	0.149368	5.36e-10	1.03625	2.14e-09	0.916678
D3ZLD2	Zinc finger, matrin type 5	Zmat5	1	0.751591	0.751591	0.0412669	0.0415246	0.165618	-1.91511	0.117651	-0.117651	-1.74519	0.185277	-0.185277	-2.01733	0.0227004	-0.0227004	0.209782	0.170964	-0.170964	-0.008474	-0.116017	0.116017	-0.0626968	0.0233582	-0.0233582	-0.923169	0.0673224	-0.0673224	0.579803	0.00131433	0.990491	0.00260038	0.855846
D3ZLE2	Transmembrane and coiled-coil domain family 3 (Transmembrane and coiled-coil domain family 3 (Predicted), isoform CRA_c)	Tmcc3	4	0.506144	0.285791	0.10478	0.103285	0.506144	-0.653858	0.0782109	0.5458	-0.526611	-0.2294	0.813562	-0.853938	0.245451	0.632643	-1.03736	0.309496	0.803907	-0.907923	0.0468181	0.847499	-0.690322	0.0747209	0.750574	-0.778336	0.0875496	0.732331	0.167875	2.36e-08	0.865885	2.01e-11	1.51067
D3ZLH8	Rtf1, Paf1/RNA polymerase II complex component, homolog (S. cerevisiae) (Rtf1, Paf1/RNA polymerase II complex component, homolog (S. cerevisiae) (Predicted))	Rtf1	2	0.590338	0.0413687	0.590338	0.326747	0.0415465	0.641749	-0.313829	-0.403148	0.508125	-0.354161	-0.190916	0.746159	-0.348366	-0.235309	0.86156	-0.304692	-0.345679	0.460669	-0.21713	-0.220206	0.585279	-0.114579	-0.273907	0.633923	-0.275459	-0.278194	0.122043	2.29e-10	-0.909383	1.77e-10	-0.912117
D3ZLQ6	Integrator complex subunit 8	Ints8	3	0.524792	0.0857937	0.304659	0.524792	0.0847554	0.537697	-0.109552	-0.446931	0.474148	-0.288917	-0.242318	0.363097	-0.261904	-0.120646	0.669329	-0.0582212	-0.609664	-0.057263	0.176516	-0.209789	0.146552	-0.138271	-0.344483	0.355593	-0.113392	-0.328972	0.203872	0.000158538	-0.468985	3.65e-06	-0.684565
D3ZLQ9	SH3 domain and tetratricopeptide repeats 1 (SH3 domain and tetratricopeptide repeats 1 (Predicted))	Sh3tc1	3	0.589824	0.0666341	0.277472	0.589824	0.0660704	-1.78387	-0.0961455	0.0961455	-1.19265	-0.170198	0.170198	-1.87447	0.184165	-0.184165	2.50695	0.0466004	-0.0466004	3.54625	0.30223	-0.30223	2.95369	0.331177	-0.331177	0.692651	0.0996381	-0.0996381	1.37568	0.054605	-0.593013	0.0357216	-0.792289
D3ZLS5	HECT domain E3 ubiquitin protein ligase 1	Hectd1	3	0.910417	0.0111901	0.0672301	0.910417	0.0111631	0.49757	-0.200266	-0.28963	0.355982	-0.163533	-0.212413	0.573782	-0.241559	-0.289359	0.408158	-0.0599983	-0.377492	0.35157	-0.130613	-0.193119	0.191317	-0.0763007	-0.0392959	0.396397	-0.145378	-0.233551	0.119788	1.24e-07	-0.541775	1.59e-08	-0.629948
D3ZLT1	NADH dehydrogenase (Ubiquinone) 1 beta subcomplex, 7 (Predicted) (NADH:ubiquinone oxidoreductase subunit B7)	Ndufb7	1	0.45952	0.45952	0.0584921	0.0584868	0.423501	-0.802969	0.503581	0.404543	-0.612065	0.440219	0.309047	-0.692122	0.411894	0.270992	-0.888578	0.425758	0.530707	-0.454757	0.050075	0.521067	-0.766108	0.288132	0.452963	-0.702767	0.353277	0.414887	0.147873	3.79e-10	1.05604	1.56e-10	1.11765
D3ZLY9	Histone H2B	Hist1h2bh	2	0.552361	0.043217	0.552361	0.361041	0.0433812	1.63567	0.0422501	-0.0422501	1.13489	-0.0129027	0.0129027	1.24549	-0.0304521	0.0304521	1.3442	-0.0906845	0.0906845	1.55508	-0.0183242	0.0183242	1.32228	0.167059	-0.167059	1.37294	0.00949089	-0.00949089	0.136808	9.09e-12	-1.36344	5.39e-12	-1.38243
D3ZM21	Catechol-O-methyltransferase domain containing 1 (Predicted), isoform CRA_a (Catechol-O-methyltransferase domain-containing 1)	Comtd1	1	0.830493	0.830493	0.0252015	0.0253016	0.119004	-1.44463	0.844964	0.647446	-1.08654	0.793572	0.424425	-1.3239	0.691668	0.69056	-1.72189	0.72957	0.814098	-0.905861	0.315053	0.590809	-1.3996	1.02965	0.369947	-1.31373	0.734079	0.589547	0.226405	2.64e-11	2.04781	4.36e-11	1.90328
D3ZM54	RNA-binding motif protein 12B	Rbm12b	3	0.724436	0.0388817	0.197987	0.724436	0.0386952	0.788567	-0.451471	-0.100063	0.595318	-0.341211	-0.275296	0.567827	-0.262424	-0.305403	0.35917	0.100625	-0.459794	0.33302	-0.15405	-0.280778	0.28343	0.227386	-0.324297	0.487889	-0.146858	-0.290938	0.195932	6.12e-06	-0.634746	5.26e-07	-0.778827
D3ZM69	Erythrocyte membrane protein band 4.1-like 2 (Similar to protein 4.1G (Predicted), isoform CRA_a)	Epb41l2	4	0.605431	0.247654	0.0738196	0.0730952	0.605431	-0.472471	0.274379	0.221006	-0.447368	-0.151929	0.60272	-0.864488	0.284242	0.56953	-0.911099	0.585935	0.39062	-0.720183	-0.0303035	0.712586	-0.320829	-0.136201	0.471016	-0.62274	0.137687	0.49458	0.23205	5.41e-06	0.760427	4.87e-08	1.11732
D3ZML2	Serine/threonine-protein kinase BRSK2 (EC 2.7.11.1) (EC 2.7.11.26) (Brain-specific serine/threonine-protein kinase 2) (BR serine/threonine-protein kinase 2) (Serine/threonine-protein kinase SAD-A)	Brsk2	1	0.549048	0.549048	0.0887898	0.0897926	0.272369	-0.83819	0.529129	0.303441	-0.29262	0.36165	0.00690275	-0.431597	0.325676	0.114765	-0.258878	0.155966	0.214923	0.182738	0.126378	-0.130134	-0.587068	0.365012	0.25573	-0.370936	0.310635	0.127605	0.227935	1.4e-05	0.681571	0.000211221	0.498541
D3ZMN2	Histone PARylation factor 1	Hpf1	3	0.80565	0.0260368	0.142373	0.80565	0.0259403	0.734327	-0.262648	-0.471679	0.937963	-0.330515	-0.625845	0.89607	-0.40508	-0.512897	0.598607	-0.275437	-0.354757	0.468065	-0.20215	-0.314418	0.550946	-0.114774	-0.449297	0.697663	-0.265101	-0.454815	0.144792	9.05e-10	-0.962764	8.39e-11	-1.15248
D3ZMN5	Sorting nexin 29	Snx29	4	0.454622	0.295246	0.126228	0.123904	0.454622	0.0144542	0.104659	-0.0503249	-0.39245	-0.175752	0.390086	-0.323924	0.0100471	0.311493	-0.755168	0.287057	0.468111	-0.403897	0.0498604	0.354036	-0.482388	-0.384726	0.867113	-0.390562	-0.0181425	0.390086	0.24895	0.00270837	0.372419	7.62e-06	0.780648
D3ZMR2	UHRF1-binding protein 1	Uhrf1bp1	4	0.515217	0.370742	0.0570613	0.0569792	0.515217	-0.508387	0.314816	0.216543	-0.314047	0.0869942	0.235027	-0.481897	0.297758	0.166129	-0.722505	0.316805	0.348493	-0.477838	-0.0910374	0.408701	-0.638114	0.261922	0.268555	-0.523798	0.197876	0.273908	0.141375	2.7e-08	0.721674	6.32e-09	0.797706
[truncated: 2,905 more rows]
