# Supplementary material for: Changes in the Oligodendrocyte Progenitor Cell Proteome with Ageing
Source: Mol Cell Proteomics. 2020 Nov 23;19(8):1281–302. doi: 10.1074/mcp.RA120.002102 (PMC8015006; doi:10.1074/mcp.RA120.002102)
Supplement: Supplementary file 1 [file mmc1.zip › 160324_0_supp_515365_q95d33.xlsx]

## Sheet: GO Biological Processes direct
Cluster	Term	Count	%	PValue	Genes	List Total	Pop Hits	Pop Total	Fold Enrichment	Bonferroni	Benjamini	FDR
1	GO:0046034~ATP metabolic process	23	1.97425	6.87289e-10	E9PTV0, P07340, Q6PDU7, D3ZAF6, M0R7U1, G3V7Y3, F1LPB8, Q8K3P6, P39069, P29419, P19511, P29418, P15999, P31399, Q66HF1, Q9WUS0, P62815, P06686, G3V6D3, Q6PCU0, P21571, D4A133, Q06647	1049	35	6416	4.01928	2.29211e-06	2.29211e-06	1.25217e-06
1	GO:0055114~oxidation-reduction process	91	7.81116	1.82872e-09	F1LQC7, Q4FZX5, F1LPG5, B2RZD6, A0A0G2JVM0, B0BMW2, D3ZDM7, P13697, D3ZS58, D4A1Y5, D3ZF77, Q6UPE0, P35571, Q498R1, Q6PCU8, Q920L2, P61459, Q641Y2, Q9Z311, D4A3V2, A0A0G2JSS8, P10860, D3Z900, F1LXA0, P29266, A0A0G2JVL6, D4ACB4, Q6AXX6, Q62737, D3ZYW7, B2GUZ6, D4A5Q9, E9PTV9, B2GUZ3, M0R3N4, Q5RJN0, B2GV71, Q68FU3, A0A0G2K1W9, A0A0G2K3K4, D3ZUY0, D3ZEW7, Q62969, D4AE56, G3V7I5, A0A0G2K7Y2, D3ZLT1,…	1049	303	6416	1.83691	6.09875e-06	3.04938e-06	3.33174e-06
1	GO:0007269~neurotransmitter secretion	19	1.6309	2.52334e-09	Q63475, Q9Z252, A0A096MIT7, Q9Z250, G3V6M3, Q9JIR4, P60881, G3V733, A0A0G2K6U1, P09951, Q3ZB97, P53678, B2DD29, P61765, F1LNC5, P21707, P08082, A0A0G2K0B6, Q62768	1049	26	6416	4.4696	8.4153e-06	2.80511e-06	4.59727e-06
1	GO:0015991~ATP hydrolysis coupled proton transport	15	1.28755	1.42504e-08	P50408, G3V7L8, P15999, Q7TP16, O54715, Q5M7T6, Q5FVI6, P62815, P06686, G3V6D3, P06687, Q2I6B5, P06685, A0A0G2K9J2, D4A133	1049	18	6416	5.09692	4.75239e-05	1.18812e-05	2.59628e-05
1	GO:1902600~hydrogen ion transmembrane transport	18	1.54506	6.1092e-08	D3ZYX8, B2RYS0, P26431, B2RZD6, B2RYS2, B2GUV5, Q8R2H0, G3V741, P11240, P11951, P10888, P10818, D4ADV4, Q5M9I5, Q7TQ16, Q80ZA5, P20788, Q8SEZ5, D3ZD09	1049	27	6416	4.07753	0.000203721	4.07475e-05	0.000111303
1	GO:0015986~ATP synthesis coupled proton transport	13	1.11588	9.58706e-08	Q6PDU7, P11608, G3V7Y3, P19511, P29419, P15999, P29418, P31399, G3V6D3, Q2I6B5, Q6PCU0, P21571, Q06647	1049	15	6416	5.30079	0.000319677	5.32866e-05	0.000174666
1	GO:0017157~regulation of exocytosis	15	1.28755	3.32287e-07	D3ZT07, P62824, P63322, P32851, P63012, Q6AXT5, A0A0G2K4Y7, A0A0G2K6U1, Q9JKS6, F1LQ26, F1LQG0, Q9WU70, F1LNC5, P61265, D3ZU84, F1M7V4	1049	21	6416	4.36879	0.00110756	0.000158298	0.000605391
1	GO:0015671~oxygen transport	10	0.858369	3.227e-06	Q921A4, A0A0G2JSV6, G3V8R3, P11517, Q63910, D4A021, P01946, O88754, Q62669, A0A0G2JSW3	1049	11	6416	5.56027	0.0107043	0.00134435	0.0058791
1	GO:0055085~transmembrane transport	26	2.23176	3.64786e-06	Q9JI12, Q6P503, M0RAK3, Q5RKI8, P08050, P23978, P32089, Q02563, F1M3J4, Q63564, Q6AYL0, F1LX07, F1LR66, O88563, O70127, P47863, Q6P9Y4, F7FL53, B1WC67, P81155, M0RDI5, Q8CG09, Q09073, Q62634, A0A0G2JSR0, M0RA83	1049	61	6416	2.60695	0.0120919	0.00135082	0.00664582
1	GO:0006099~tricarboxylic acid cycle	14	1.20172	1.25327e-05	Q5XIJ3, G3V6P2, P21913, A0A0H2UHE1, A0A0G2KAM3, G3V936, Q5XI78, Q9ER34, P08461, Q68FX0, P04636, Q920L2, F1LM47, F1LNF7	1049	23	6416	3.72297	0.0409355	0.00417097	0.0228309
1	GO:0006120~mitochondrial electron transport, NADH to ubiquinone	9	0.772532	5.12838e-05	D3ZCZ9, Q68FT1, Q6P6R2, Q5PQZ9, P19234, B2RYW3, B2RYS8, Q561S0, A9UMV9	1049	11	6416	5.00425	0.157209	0.0154285	0.0933927
1	GO:0006754~ATP biosynthetic process	9	0.772532	5.12838e-05	Q5XIM4, D3ZAF6, Q63ZY8, G3V6D3, G3V7Y3, P12928, Q5RK08, P05065, P11980	1049	11	6416	5.00425	0.157209	0.0154285	0.0933927
1	GO:0006887~exocytosis	23	1.97425	5.82204e-05	Q9Z252, Q7TSU1, F1LQX4, Q9Z250, P63322, F1LLX6, Q9JIR4, Q08849, Q99PV2, P60881, A0A0G2K4Y7, F1M8H6, Q9QXY2, D3ZML2, F1LQ26, F1LQG0, Q9WU70, P61765, F1LNC5, P56603, P35465, A0A0G2K6E3, Q62717, P23640	1049	58	6416	2.42543	0.176483	0.0160507	0.106019
1	GO:0006836~neurotransmitter transport	9	0.772532	0.000131791	D4ABN3, O35458, Q62634, P23978, P31596, P32851, P31662, P08082, Q02563	1049	12	6416	4.58723	0.355675	0.0332465	0.239838
1	GO:0030073~insulin secretion	9	0.772532	0.000131791	Q9JKS6, F1LQ26, P07150, P63041, F1LNC5, Q63259, Q99PV2, A0A0G2K4Y7, F1LP80, F1M7V4	1049	12	6416	4.58723	0.355675	0.0332465	0.239838
1	GO:0006816~calcium ion transport	14	1.20172	0.000283485	F1LNI8, P11730, C7E1V1, F1LQR8, F1LUE2, P41350, P68403, D3ZHJ6, P63329, P11275, D3ZKP9, Q64542, F1LQX8, Q64566, D4A8B3	1049	29	6416	2.9527	0.611537	0.0653095	0.515223
1	GO:0006122~mitochondrial electron transport, ubiquinol to cytochrome c	8	0.686695	0.000546624	D4A5L9, A0A0G2K8Q8, B2RYS2, Q7TQ16, Q5M9I5, Q68FY0, P32551, D3ZFQ8	1049	11	6416	4.44822	0.838539	0.114467	0.991222
1	GO:0006820~anion transport	6	0.515021	0.000598261	P81155, O35913, Q9Z2L0, A0A0G2JSR0, F8WFT7, Q4V8I7	1049	6	6416	6.1163	0.864095	0.117271	1.08438
1	GO:0006874~cellular calcium ion homeostasis	15	1.28755	0.000690604	Q66H15, P07340, P41350, F1M9N9, P68403, D3ZHJ6, A0A0G2K5C8, A0A0G2K9Q6, P11505, F1LS98, Q64542, G3V8V3, Q64566, D4A8B3, Q02563, A0A0G2KBB9	1049	35	6416	2.62127	0.900137	0.126744	1.25076
1	GO:0060291~long-term synaptic potentiation	11	0.944206	0.000807755	A0A0G2K042, F1LNI8, C7E1V1, P04631, F1LUE2, Q9JIR4, Q08849, P47819, F1M9C3, P60881, Q62768, P37377	1049	21	6416	3.20378	0.932454	0.139051	1.46146
1	GO:0007268~chemical synaptic transmission	19	1.6309	0.000975344	P04094, P60905, Q9Z2L0, A0A0G2K0T6, Q63754, Q2IBC5, P19490, A0A0G2K4Y7, P37377, Q3ZB97, Q05683, Q62634, F1LNP4, A0A0G2JSR0, P31421, P13264, A0A0G2K0B6, F1LR60, Q63622	1049	52	6416	2.2348	0.961394	0.157416	1.76214
1	GO:0042407~cristae formation	7	0.600858	0.00100656	F1LN92, Q5XIN6, D3ZUX5, M0R7V3, Q6AXV4, A0A0G2JVH4, D4A7N1	1049	9	6416	4.75712	0.965215	0.154586	1.81805
1	GO:0009409~response to cold	12	1.03004	0.00101264	Q5M9H2, P12841, P63039, F1LX28, P11505, A0A0G2JVH4, A0A0G2K785, G3V6X7, Q8SEZ5, P07895, Q5U4F4, F1LP80	1049	25	6416	2.93582	0.965914	0.148622	1.82894
1	GO:1902476~chloride transmembrane transport	12	1.03004	0.00101264	Q56A19, M0RAK3, P63079, Q62634, A0A0G2JTB6, D3ZF54, P23347, F1LNP4, A0A0G2K5K1, Q9EPT8, F8WFT7, E9PTX9	1049	25	6416	2.93582	0.965914	0.148622	1.82894
1	GO:0001937~negative regulation of endothelial cell proliferation	9	0.772532	0.00185188	Q9WVJ4, P15999, F1LQS6, Q03344, F1LPJ1, P08050, P41350, Q2IBC5, Q5I0M1	1049	16	6416	3.44042	0.997933	0.244963	3.32068
1	GO:0006096~glycolytic process	11	0.944206	0.00191636	A0A0G2KBC7, P05708, P47860, P07323, E9PTV9, Q5XI78, P12928, Q7TP58, M0RAQ6, P05065, P11980, P25113	1049	23	6416	2.92519	0.998334	0.242808	3.43441
1	GO:0007155~cell adhesion	28	2.40343	0.00200251	Q9WTQ2, Q00238, P18614, A0A0G2JTH4, Q5XI07, Q62813, Q5XIS9, F1LPM3, P07340, D3ZKG5, D3Z9H2, Q68FQ2, F1M957, A0A0G2K8V2, Q3SWT0, F1M8H6, Q6P0K8, A0A0G2K657, F1LS98, P13638, D3ZA84, A0A0G2K7P9, Q9ESS6, Q5BK52, Q9Z2S9, O88775, A0A0G2K536, G3V6P7	1049	95	6416	1.8027	0.998751	0.243115	3.58614
1	GO:0006103~2-oxoglutarate metabolic process	8	0.686695	0.00210011	Q5XIJ3, Q6P6R2, G3V6P2, P13221, Q68FX0, Q5XI78, F1LNF7, P00507	1049	13	6416	3.76388	0.999098	0.244556	3.75779
1	GO:0006883~cellular sodium ion homeostasis	7	0.600858	0.00216929	P07340, P26431, P13638, P06686, P06687, M0R582, P06685	1049	10	6416	4.28141	0.999284	0.243124	3.87928
1	GO:0048791~calcium ion-regulated exocytosis of neurotransmitter	7	0.600858	0.00216929	G3V6M3, F1LNC5, F1LPB9, P21707, P61265, Q9JIR4, P60881	1049	10	6416	4.28141	0.999284	0.243124	3.87928
1	GO:0006814~sodium ion transport	11	0.944206	0.0028109	P07340, Q9JI12, P04775, F1LR66, P26431, P13638, P06686, D4ADV4, P06687, Q80ZA5, P06685, E9PTX9	1049	24	6416	2.8033	0.999916	0.29368	4.9991
1	GO:0006813~potassium ion transport	9	0.772532	0.00300216	P07340, P13638, P06686, P29975, P06687, F1LNP4, P06685, E9PTX9, A0A0G2K6U1	1049	17	6416	3.23804	0.999956	0.301008	5.33052
1	GO:0022900~electron transport chain	5	0.429185	0.00308082	Q66HF3, Q5XIF3, Q920L2, D4A4P3, Q8SEZ5	1049	5	6416	6.1163	0.999966	0.298715	5.46651
1	GO:0006734~NADH metabolic process	7	0.600858	0.0041165	Q5XIJ3, G3V6P2, Q68FX0, P04636, P35571, Q5XI78, F1LNF7	1049	11	6416	3.89219	0.999999	0.367808	7.23987
1	GO:0022904~respiratory electron transport chain	7	0.600858	0.0041165	P84850, Q66HF3, P21913, Q920L2, G3V945, P07895, Q63362	1049	11	6416	3.89219	0.999999	0.367808	7.23987
1	GO:2000463~positive regulation of excitatory postsynaptic potential	7	0.600858	0.0041165	A0A0G2K042, Q07266, F1LNC5, P61265, P32851, Q9JIR4, Q9WV48	1049	11	6416	3.89219	0.999999	0.367808	7.23987
1	GO:0007035~vacuolar acidification	6	0.515021	0.00418101	F1M3W5, D4AA13, Q5M7T6, P62815, Q2I6B5, A0A0G2K9J2	1049	8	6416	4.58723	0.999999	0.362842	7.34928
1	GO:0086091~regulation of heart rate by cardiac conduction	6	0.515021	0.00418101	Q6P0K8, D3ZKP9, P41350, F1M9N9, F1LMV6, F1LPB4, A0A0G2KBB9	1049	8	6416	4.58723	0.999999	0.362842	7.34928
1	GO:0045766~positive regulation of angiogenesis	12	1.03004	0.00419244	F1LQC7, D3ZZ99, F1LS98, G3V913, Q62969, A0A0G2JXN6, Q5XIS9, Q9ERL1, P29975, G3V8S5, D3Z8L7, P68403	1049	29	6416	2.53088	0.999999	0.354577	7.36865
1	GO:0008217~regulation of blood pressure	9	0.772532	0.00463982	P47820, Q62737, Q642A2, O88506, P06686, P07895, P06685, P19686, P62738	1049	18	6416	3.05815	1	0.374994	8.12392
1	GO:0007005~mitochondrion organization	14	1.20172	0.00539865	Q63ZY8, D3ZYW7, Q2IBC5, B0BN86, A0A0G2K5E4, P63012, F1LN92, B0BNB9, Q5XIM0, P07895, P67779, A0A0G2K536, Q5XIH7, Q2TA68	1049	38	6416	2.25337	1	0.411971	9.39171
1	GO:0070588~calcium ion transmembrane transport	12	1.03004	0.00566114	D3ZKP9, A0A0G2K9Q6, P11505, F1LQR8, Q64542, Q64566, F1LQX8, P14668, D4A8B3, Q8K3P6, D3ZHJ6, A0A0G2K5C8	1049	30	6416	2.44652	1	0.41781	9.82638
1	GO:1903779~regulation of cardiac conduction	5	0.429185	0.00804594	F1LQZ0, C7E1V1, F1LQR8, Q8R491, F1LQX8	1049	6	6416	5.09692	1	0.526868	13.6863
1	GO:0006086~acetyl-CoA biosynthetic process from pyruvate	5	0.429185	0.00804594	A0A0G2JZH8, Q6P6R2, A0A0G2KAM3, P08461, D4A5G8	1049	6	6416	5.09692	1	0.526868	13.6863
1	GO:0006855~drug transmembrane transport	5	0.429185	0.00804594	A0A0G2JXG3, O88563, Q8CG09, O70127, Q9JK64	1049	6	6416	5.09692	1	0.526868	13.6863
1	GO:0010107~potassium ion import	6	0.515021	0.00814906	P07340, P13638, P06686, P06687, P06685, O70617	1049	9	6416	4.07753	1	0.521704	13.8496
1	GO:1903861~positive regulation of dendrite extension	6	0.515021	0.00814906	G3V6M3, F1LNC5, P21707, Q9JIR4, Q62768, M0R7A6	1049	9	6416	4.07753	1	0.521704	13.8496
1	GO:0010248~establishment or maintenance of transmembrane electrochemical gradient	6	0.515021	0.00814906	P07340, P13638, P06686, P06687, P06685, G3V6P7	1049	9	6416	4.07753	1	0.521704	13.8496
1	GO:0033539~fatty acid beta-oxidation using acyl-CoA dehydrogenase	8	0.686695	0.00892372	Q5M9H2, Q66HF3, D3ZT90, P12007, P13803, B3DMA2, Q68FU3, M0RDK9	1049	16	6416	3.05815	1	0.54465	15.0673
1	GO:0048488~synaptic vesicle endocytosis	8	0.686695	0.00892372	Q9Z0W5, D4ABN3, Q3ZB97, G3V6M3, O08838, P21707, O35179, P37377	1049	16	6416	3.05815	1	0.54465	15.0673
1	GO:0032981~mitochondrial respiratory chain complex I assembly	8	0.686695	0.00892372	D3ZFQ3, Q5PQZ9, Q5XIM0, Q5XIF3, B0BNE6, Q9JM53, Q5RJN0, B2GV71	1049	16	6416	3.05815	1	0.54465	15.0673
1	GO:0006631~fatty acid metabolic process	12	1.03004	0.00978805	P18163, Q566R0, F1LX28, A0A0H2UI21, P70473, D3ZUX7, P97612, Q9Z311, D3ZRC4, P07483, F1LPB3, P37377	1049	32	6416	2.29361	1	0.568776	16.4067
1	GO:0045921~positive regulation of exocytosis	9	0.772532	0.00985966	D3ZT07, O54715, P61765, F1LS98, Q9WU70, P62762, F1LLX6, P32851, Q62717, P23640	1049	20	6416	2.75234	1	0.562259	16.5168
1	GO:0009060~aerobic respiration	9	0.772532	0.00985966	P21913, D3ZYW7, B2RYS2, P10818, Q5XIH3, Q5M9I5, Q68FY0, P32551, C6ZII9	1049	20	6416	2.75234	1	0.562259	16.5168
1	GO:0050729~positive regulation of inflammatory response	9	0.772532	0.00985966	A0A0G2JTH4, Q9WVJ6, P63039, P47820, F1LS98, A0A0H2UHJ1, Q6MG88, G3V697, A0A096MIT4	1049	20	6416	2.75234	1	0.562259	16.5168
1	GO:0070527~platelet aggregation	11	0.944206	0.0101133	Q99J82, A0A0G2K8V2, P61765, G3V913, Q6T487, P47875, B0BMS8, Q99PV2, G3V6P7, A0A0G2JSW3, F1M8H6	1049	28	6416	2.40283	1	0.562563	16.9056
1	GO:0045807~positive regulation of endocytosis	7	0.600858	0.011396	D3ZZ99, O08839, O08838, P41350, G3V6P7, Q9Z1E1, P37377	1049	13	6416	3.29339	1	0.597514	18.8456
1	GO:0071320~cellular response to cAMP	13	1.11588	0.0117822	F1LQC7, P04094, F1LR66, F1LQR8, C7E1V1, B2GUY4, F1LPB4, Q62636, Q9JKA9, P29975, F1LQX8, G3V7L0, P62836	1049	37	6416	2.14897	1	0.601174	19.4212
1	GO:0007409~axonogenesis	16	1.37339	0.0136387	D4A3X6, P63012, Q9Z1E1, P60881, F1M8H6, D3ZML2, F1LN92, A0A0G2JTT2, O08875, B2DD29, F1LNZ2, P35465, A0A0G2K677, A0A0G2K0B6, F1LST4, A0A0G2K3H2	1049	51	6416	1.91884	1	0.646851	22.135
1	GO:0046928~regulation of neurotransmitter secretion	6	0.515021	0.0141288	A0A0G2K0T6, P31421, F1LP15, P11275, P37377, G3V733	1049	10	6416	3.66978	1	0.651658	22.8369
1	GO:0009142~nucleoside triphosphate biosynthetic process	6	0.515021	0.0141288	G3V816, A0A0H2UHE1, Q9WUS0, M0R7U1, D3ZC63, P39069	1049	10	6416	3.66978	1	0.651658	22.8369
1	GO:0006107~oxaloacetate metabolic process	6	0.515021	0.0141288	P13221, P04636, A0A0G2JTL5, G3V936, F1LQJ7, P00507	1049	10	6416	3.66978	1	0.651658	22.8369
1	GO:0015867~ATP transport	4	0.343348	0.0152651	B1WC67, B2GUY8, P08050, B1H271	1049	4	6416	6.1163	1	0.672167	24.4412
1	GO:0006182~cGMP biosynthetic process	4	0.343348	0.0152651	Q9WVI4, P29975, P19686, P20595	1049	4	6416	6.1163	1	0.672167	24.4412
1	GO:0036376~sodium ion export from cell	5	0.429185	0.0163588	P07340, P13638, P06686, P06687, P06685	1049	7	6416	4.36879	1	0.689751	25.9557
1	GO:0006123~mitochondrial electron transport, cytochrome c to oxygen	5	0.429185	0.0163588	D4A5L9, P10888, P10818, P12075, P11240	1049	7	6416	4.36879	1	0.689751	25.9557
1	GO:0006105~succinate metabolic process	5	0.429185	0.0163588	P21913, A0A0H2UHE1, Q920L2, G3V945, F1LM47	1049	7	6416	4.36879	1	0.689751	25.9557
1	GO:0071872~cellular response to epinephrine stimulus	5	0.429185	0.0163588	D3ZEW7, P26431, Q64542, G3V7L0, P12928	1049	7	6416	4.36879	1	0.689751	25.9557
1	GO:0048168~regulation of neuronal synaptic plasticity	7	0.600858	0.0172334	O35095, P07825, P04631, F1LP80, P11275, F1LM43, P37377	1049	14	6416	3.05815	1	0.701146	27.1459
1	GO:0007616~long-term memory	7	0.600858	0.0172334	Q62634, P13234, P19490, P60881, P07171, Q9WV48, P10860	1049	14	6416	3.05815	1	0.701146	27.1459
1	GO:0001666~response to hypoxia	27	2.3176	0.0186358	F1LQC7, P04094, P63039, F1LQR8, Q642A2, Q00238, P68403, P19637, G3V8V3, P07895, Q8SEZ0, P07340, P11730, Q62737, P41350, P12928, P05065, Q921A4, D3ZEW7, P47820, Q62969, F1LQX8, A0A0A6YYM0, Q9JK64, P35465, P50554, P11980	1049	106	6416	1.55793	1	0.722058	29.0169
1	GO:0016079~synaptic vesicle exocytosis	7	0.600858	0.0248358	G3V6M3, P63041, P84087, F1LLX6, P21707, P63012, Q62717, F1LR60	1049	15	6416	2.85427	1	0.813153	36.7577
1	GO:0071346~cellular response to interferon-gamma	8	0.686695	0.0251695	P29826, Q3SWT0, Q5PQW8, P47863, Q00238, G3V7N8, D3ZD31, A0A0G2K9J1	1049	19	6416	2.57528	1	0.811178	37.1508
1	GO:0072593~reactive oxygen species metabolic process	8	0.686695	0.0251695	D3ZG43, Q03344, P28492, Q62737, D3ZE15, Q5XIF3, Q66HF1, Q5BK62	1049	19	6416	2.57528	1	0.811178	37.1508
1	GO:0006821~chloride transport	8	0.686695	0.0251695	Q56A19, D3ZF54, P23347, F1LNP4, A0A0G2K5K1, Q9EPT8, F8WFT7, E9PTX9	1049	19	6416	2.57528	1	0.811178	37.1508
1	GO:0051260~protein homooligomerization	22	1.88841	0.0264864	F1M957, C7E1V1, G3V6G7, Q8R491, F1M0G3, P41350, P14668, P17764, P47863, Q9Z1E1, Q8R3Z7, A0A0G2JSS9, Q03344, Q9WVJ6, Q5XI04, P23978, P12007, P21707, A0A0G2K0T5, P07895, F1LP15, Q5EB98	1049	84	6416	1.60189	1	0.821219	38.6798
1	GO:0007565~female pregnancy	11	0.944206	0.0268835	F1LQC7, P12841, P47820, D3ZEW7, G3V913, G3V9E3, P47863, G3V9E5, G3V7N8, F1LST4, G3V697	1049	32	6416	2.10248	1	0.819998	39.134
1	GO:0008152~metabolic process	17	1.45923	0.0280129	A0A0G2JZH8, B6DYP8, A0A0H2UHE1, P84039, M0RAK2, B0BND0, Q6AYQ8, F1LPB3, B2GV15, G3V6R7, B2RYW9, Q3MIE0, B2RYT7, F1LTX8, G3V9E5, F1LM47, A0A0G2K047	1049	60	6416	1.73295	1	0.82705	40.4082
1	GO:0035641~locomotory exploration behavior	5	0.429185	0.0285367	P04094, A0A0G2K042, Q62813, D4ADV4, Q80ZA5, P18088	1049	8	6416	3.82269	1	0.827184	40.9905
1	GO:0051480~regulation of cytosolic calcium ion concentration	5	0.429185	0.0285367	P02625, P41350, P47728, D4A8B3, P07171	1049	8	6416	3.82269	1	0.827184	40.9905
1	GO:0048172~regulation of short-term neuronal synaptic plasticity	5	0.429185	0.0285367	P07825, Q62876, A0A0G2JXA1, P63012, Q62768	1049	8	6416	3.82269	1	0.827184	40.9905
1	GO:0030007~cellular potassium ion homeostasis	5	0.429185	0.0285367	P07340, P13638, P06686, P06687, P06685	1049	8	6416	3.82269	1	0.827184	40.9905
1	GO:0060307~regulation of ventricular cardiac muscle cell membrane repolarization	5	0.429185	0.0285367	D3ZKP9, P08050, F1M9N9, B5DFL0, F1LPB4, A0A0G2KBB9	1049	8	6416	3.82269	1	0.827184	40.9905
1	GO:0042493~response to drug	52	4.46352	0.0287045	B6DYP8, F1LQC7, A0A0H2UHB3, Q00238, P02454, Q9WVK7, Q9WUS0, P06687, P06685, P18088, F1LPJ1, Q62737, D3ZYW7, P07323, P41350, Q561S0, P12841, Q45QM2, Q07266, Q05683, P31596, Q9JK64, P67779, P18163, G3V647, P63039, A0A0G2K0T6, A0A0G2JSH2, D4A0I8, Q9ERL1, P68403, P19490, P39069, A0A0H2UHP1, P37377, F1LNP4, P07895, Q5EB98, F1M3J4, D3Z822, P26431, O70127, A0A0G2K785, P07483, P47820, P07150, Q8CG09, Q9J…	1049	242	6416	1.31425	1	0.823506	41.1759
1	GO:0010033~response to organic substance	19	1.6309	0.0292858	P18163, P63039, O88563, E9PTW1, P14668, A0A0G2K785, G3V8S5, Q6AXW1, P80067, P23978, G3V8V3, B2RYK3, Q9JK64, P35465, P63255, F1LST4, P02770, P11980, F1M3J4	1049	70	6416	1.66014	1	0.824315	41.814
1	GO:0018105~peptidyl-serine phosphorylation	21	1.80258	0.0298648	F1LNI8, D3Z822, Q99J82, F1LUE2, Q66H84, O88506, P13234, M0R582, A4GW50, P68403, F1LMM8, P11275, P05708, Q810W7, D3ZML2, O08875, B5DFI9, F1LS98, Q5XIS9, D4A229, Q5BK52, M0RAQ6, F1MA54	1049	80	6416	1.60553	1	0.825074	42.4432
1	GO:0032024~positive regulation of insulin secretion	8	0.686695	0.0334132	A0A0G2KBC7, M0RDI5, P08050, F1LQJ7, P60881, P50554, C6ZII9, P10860	1049	20	6416	2.44652	1	0.853535	46.1602
1	GO:0002026~regulation of the force of heart contraction	6	0.515021	0.0334487	P10354, F1LS98, P26431, P41350, P06686, P06685	1049	12	6416	3.05815	1	0.849079	46.1963
1	GO:0003407~neural retina development	6	0.515021	0.0334487	A0A0G2K9Q6, Q9JI12, P11505, Q62634, Q64542, D4A8B3	1049	12	6416	3.05815	1	0.849079	46.1963
1	GO:0001956~positive regulation of neurotransmitter secretion	4	0.343348	0.0335415	P61265, P32851, Q62768, P37377	1049	5	6416	4.89304	1	0.845141	46.2902
1	GO:0042428~serotonin metabolic process	4	0.343348	0.0335415	Q01066, G3V9Z3, B2RYK3, D4A8B3	1049	5	6416	4.89304	1	0.845141	46.2902
1	GO:0048016~inositol phosphate-mediated signaling	4	0.343348	0.0335415	C7E1V1, F1LQR8, F1LQX8, D3ZZX1	1049	5	6416	4.89304	1	0.845141	46.2902
1	GO:0006537~glutamate biosynthetic process	4	0.343348	0.0335415	P28492, A0A0G2JVM0, P13264, P10860	1049	5	6416	4.89304	1	0.845141	46.2902
1	GO:1903078~positive regulation of protein localization to plasma membrane	4	0.343348	0.0335415	D3ZD48, Q08849, A0A0G2K8W9, A0A0G2K4Y7	1049	5	6416	4.89304	1	0.845141	46.2902
1	GO:0010807~regulation of synaptic vesicle priming	4	0.343348	0.0335415	P61765, P61265, P32851, F8WFM2	1049	5	6416	4.89304	1	0.845141	46.2902
1	GO:0001504~neurotransmitter uptake	4	0.343348	0.0335415	Q63564, Q9JI12, P06686, Q02563	1049	5	6416	4.89304	1	0.845141	46.2902
1	GO:0002474~antigen processing and presentation of peptide antigen via MHC class I	4	0.343348	0.0335415	Q6MGB8, G3V627, E9PTZ9, P16391	1049	5	6416	4.89304	1	0.845141	46.2902
1	GO:0090662~ATP hydrolysis coupled transmembrane transport	4	0.343348	0.0335415	P07340, P13638, P06685, G3V6P7	1049	5	6416	4.89304	1	0.845141	46.2902
1	GO:0007016~cytoskeletal anchoring at plasma membrane	4	0.343348	0.0335415	Q9JMB3, G3V874, D3ZA84, F1M8H6, Q9WV48	1049	5	6416	4.89304	1	0.845141	46.2902
1	GO:0002931~response to ischemia	10	0.858369	0.0364923	P05708, P63039, G3V913, P29117, P41350, D3ZZH6, Q9JM53, O88407, M0RAQ6, Q920F5, P11275	1049	29	6416	2.10907	1	0.864616	49.2007
1	GO:0090002~establishment of protein localization to plasma membrane	9	0.772532	0.0399534	Q6P0K8, A0A0G2JXJ6, F1LTW9, Q9Z0W5, B1WBT5, D4ADS9, A0A0G2K677, Q9Z2S9, Q9Z1E1	1049	25	6416	2.20187	1	0.88449	52.4244
1	GO:0032496~response to lipopolysaccharide	23	1.97425	0.0419777	F1LQC7, P04094, P63039, O88563, F1M0G3, Q66H84, A0A0H2UHJ1, Q63746, Q00238, P05065, P08289, P37377, B2RYE1, P12841, D3ZEW7, P47820, Q5XIH4, G3V6P8, G3V7N8, P07895, F1LQJ7, Q63042, F1LN88	1049	93	6416	1.51263	1	0.892973	54.2193
1	GO:0051291~protein heterooligomerization	16	1.37339	0.0421733	Q99J82, C7E1V1, B2RYS2, Q63910, P62483, Q99PV2, A0A0G2JSW3, Q6P0K8, F1LPQ9, A0A0G2JSV6, P61459, P21707, Q5M9I5, O88754, P01946, F1M9C3	1049	58	6416	1.68726	1	0.890384	54.3893
1	GO:0007605~sensory perception of sound	12	1.03004	0.0431163	P02454, G3V6D9, P63079, O88801, P47863, Q00238, P07895, E9PT53, Q9EPT8, A0A0G2K677, D4A8B3, Q5BK62	1049	39	6416	1.88194	1	0.892153	55.2005
1	GO:0034220~ion transmembrane transport	8	0.686695	0.0432732	Q56A19, Q8CFD0, P63079, P08050, P47863, P19490, P05964, Q63965	1049	21	6416	2.33002	1	0.889415	55.3342
1	GO:0045776~negative regulation of blood pressure	5	0.429185	0.0448467	F1LQC7, A0A0G2JSV6, D3ZEW7, P01946, P50554	1049	9	6416	3.39795	1	0.894634	56.6538
1	GO:0003333~amino acid transmembrane transport	5	0.429185	0.0448467	M0RAK3, Q75T81, P28572, P31662, A0A0G2K1G8	1049	9	6416	3.39795	1	0.894634	56.6538
1	GO:0009062~fatty acid catabolic process	5	0.429185	0.0448467	Q5M9H2, A0A0G2K5P9, Q68FZ8, P07633, P14882, P97612, Q64559	1049	9	6416	3.39795	1	0.894634	56.6538
1	GO:0072661~protein targeting to plasma membrane	7	0.600858	0.046009	Q8R491, Q07936, Q05BA4, Q64595, F1M9N9, A0A0G2K8W9, D3Z9Z0, A0A0G2KBB9	1049	17	6416	2.51848	1	0.897362	57.6047
1	GO:0034765~regulation of ion transmembrane transport	7	0.600858	0.046009	P04775, A0A0G2JTB6, Q5XI04, Q9JKA9, F1LP15, Q9EPT8, O70617	1049	17	6416	2.51848	1	0.897362	57.6047
1	GO:0006730~one-carbon metabolic process	7	0.600858	0.046009	D4A1Y5, Q5PPN4, A0A0H2UHB3, B2GUZ3, D3ZWL6, B0BNN3, B5DFN2	1049	17	6416	2.51848	1	0.897362	57.6047
1	GO:0098656~anion transmembrane transport	6	0.515021	0.0472317	Q9Z2L0, F1LR66, P31596, D4ADV4, Q80ZA5, F8WFT7, Q4V8I7	1049	13	6416	2.82291	1	0.900254	58.5838
1	GO:0008053~mitochondrial fusion	6	0.515021	0.0472317	F1LN92, D3ZPG5, A0A0G2KAE6, D3ZUX5, D4A5X7, Q2TA68	1049	13	6416	2.82291	1	0.900254	58.5838
1	GO:0006629~lipid metabolic process	12	1.03004	0.05103	P18163, P15999, Q63475, D4A1H2, Q9JL55, B0BND0, G3V6D3, A0A0G2JTL5, E9PSP1, D3ZRC4, G3V745, Q8R431	1049	40	6416	1.83489	1	0.91459	61.4909
1	GO:0045822~negative regulation of heart contraction	4	0.343348	0.059037	D3ZEW7, F1LS98, P06686, P06685	1049	6	6416	4.07753	1	0.940311	66.9996
1	GO:0030193~regulation of blood coagulation	4	0.343348	0.059037	A0A0G2KAD4, Q9WU70, P41350, Q5I0M1	1049	6	6416	4.07753	1	0.940311	66.9996
1	GO:0016188~synaptic vesicle maturation	4	0.343348	0.059037	A0A0G2JTT2, P61765, P63012, Q62768	1049	6	6416	4.07753	1	0.940311	66.9996
1	GO:0038096~Fc-gamma receptor signaling pathway involved in phagocytosis	4	0.343348	0.059037	C7E1V1, F1LQR8, F1LQX8, A0A0G2K6E3	1049	6	6416	4.07753	1	0.940311	66.9996
1	GO:0002021~response to dietary excess	4	0.343348	0.059037	G3V6X7, Q9EPT8, Q8K3P6, F1LP80	1049	6	6416	4.07753	1	0.940311	66.9996
1	GO:0089711~L-glutamate transmembrane transport	4	0.343348	0.059037	F1LX07, Q9JI12, P31596, O35921	1049	6	6416	4.07753	1	0.940311	66.9996
1	GO:1901018~positive regulation of potassium ion transmembrane transporter activity	4	0.343348	0.059037	P07340, P13638, F1M9N9, F1LPB4, A0A0G2KBB9	1049	6	6416	4.07753	1	0.940311	66.9996
1	GO:0016081~synaptic vesicle docking	4	0.343348	0.059037	P61265, P32851, Q08849, Q62768	1049	6	6416	4.07753	1	0.940311	66.9996
1	GO:0006102~isocitrate metabolic process	4	0.343348	0.059037	Q5XIJ3, Q68FX0, F1LNF7, Q9ER34	1049	6	6416	4.07753	1	0.940311	66.9996
1	GO:0051926~negative regulation of calcium ion transport	4	0.343348	0.059037	F1LQC7, D3ZEW7, P59215, Q00238	1049	6	6416	4.07753	1	0.940311	66.9996
1	GO:0051560~mitochondrial calcium ion homeostasis	4	0.343348	0.059037	M0RDI5, A0A0G2JVH4, A0A0G2K0T5, D4A7Y9	1049	6	6416	4.07753	1	0.940311	66.9996
1	GO:0010882~regulation of cardiac muscle contraction by calcium ion signaling	4	0.343348	0.059037	P07340, P26431, P06686, F1M9N9, A0A0G2KBB9	1049	6	6416	4.07753	1	0.940311	66.9996
1	GO:0051289~protein homotetramerization	13	1.11588	0.0613094	A0A0G2KBC7, Q2KJ09, O35303, G3V945, B0BMW2, P05065, A0A0H2UHP1, Q03344, P47860, P61459, D3ZA93, P13264, P07895	1049	46	6416	1.72852	1	0.944449	68.4218
1	GO:0051928~positive regulation of calcium ion transport	6	0.515021	0.0638974	F1LQX8, D3ZFU9, F1M9N9, E9PT53, D4A8B3, P11275, A0A0G2KBB9	1049	14	6416	2.62127	1	0.948994	69.9709
1	GO:0048169~regulation of long-term neuronal synaptic plasticity	6	0.515021	0.0638974	F1LNI8, P11730, P07825, F1LUE2, Q62876, Q9JIR4, P37377	1049	14	6416	2.62127	1	0.948994	69.9709
1	GO:0051930~regulation of sensory perception of pain	5	0.429185	0.0653253	A0A0G2JSV6, D3ZEW7, P26431, P01946, Q8R431	1049	10	6416	3.05815	1	0.950413	70.7946
1	GO:0015758~glucose transport	5	0.429185	0.0653253	A0A0G2JXI5, P11167, A0A0G2JVB0, Q99PV2, F1M9C3	1049	10	6416	3.05815	1	0.950413	70.7946
1	GO:0007010~cytoskeleton organization	19	1.6309	0.0680522	G3V6C9, D3ZZ99, Q9Z0W5, A0A0G2JWK7, Q6XDA0, F1M9N9, A0A0G2K8W9, Q5XIF6, Q9JKS6, Q810W7, A0A0G2JW01, D4AB50, D3ZA66, G3V984, A0A0G2K677, P01830, P85108, P52481, A0A0G2KBB9, F1M7V4, G3V7C6	1049	77	6416	1.50922	1	0.954621	72.3085
1	GO:0072488~ammonium transmembrane transport	3	0.257511	0.0712824	P29975, F1LNP4, E9PTX9	1049	3	6416	6.1163	1	0.959357	74.006
1	GO:0010510~regulation of acetyl-CoA biosynthetic process from pyruvate	3	0.257511	0.0712824	B5DFI9, F1LMM8, F1MA54	1049	3	6416	6.1163	1	0.959357	74.006
1	GO:0051346~negative regulation of hydrolase activity	3	0.257511	0.0712824	F1LQC7, Q03344, D3ZEW7	1049	3	6416	6.1163	1	0.959357	74.006
1	GO:0046883~regulation of hormone secretion	3	0.257511	0.0712824	P07150, F1LPK1, G3V714	1049	3	6416	6.1163	1	0.959357	74.006
1	GO:0015696~ammonium transport	3	0.257511	0.0712824	P29975, F1LNP4, E9PTX9	1049	3	6416	6.1163	1	0.959357	74.006
1	GO:0006533~aspartate catabolic process	3	0.257511	0.0712824	P13221, P00507, D3ZDM7	1049	3	6416	6.1163	1	0.959357	74.006
1	GO:0042773~ATP synthesis coupled electron transport	3	0.257511	0.0712824	Q8SEZ0, Q66HF1, Q8SEZ5	1049	3	6416	6.1163	1	0.959357	74.006
1	GO:0097411~hypoxia-inducible factor-1alpha signaling pathway	3	0.257511	0.0712824	B5DFI9, Q9ERL1, F1MA54	1049	3	6416	6.1163	1	0.959357	74.006
1	GO:0098911~regulation of ventricular cardiac muscle cell action potential	3	0.257511	0.0712824	Q6P0K8, P41350, F1LMV6	1049	3	6416	6.1163	1	0.959357	74.006
1	GO:0010764~negative regulation of fibroblast migration	3	0.257511	0.0712824	Q921A4, F1M9C3, A0A0G2JVF0	1049	3	6416	6.1163	1	0.959357	74.006
1	GO:1901660~calcium ion export	3	0.257511	0.0712824	P11505, Q64542, D4A8B3	1049	3	6416	6.1163	1	0.959357	74.006
1	GO:0042908~xenobiotic transport	3	0.257511	0.0712824	P11167, O88563, Q8CG09	1049	3	6416	6.1163	1	0.959357	74.006
1	GO:0097151~positive regulation of inhibitory postsynaptic potential	3	0.257511	0.0712824	F1LNC5, Q9JIR4, P50554	1049	3	6416	6.1163	1	0.959357	74.006
1	GO:0031284~positive regulation of guanylate cyclase activity	3	0.257511	0.0712824	F1LRZ9, F1LQC7, D3ZEW7	1049	3	6416	6.1163	1	0.959357	74.006
1	GO:0007223~Wnt signaling pathway, calcium modulating pathway	3	0.257511	0.0712824	C7E1V1, F1LQR8, F1LQX8	1049	3	6416	6.1163	1	0.959357	74.006
1	GO:0061669~spontaneous neurotransmitter secretion	3	0.257511	0.0712824	F1LNC5, P61265, Q9JIR4	1049	3	6416	6.1163	1	0.959357	74.006
1	GO:0006833~water transport	3	0.257511	0.0712824	H9KVF0, P29975, P47863	1049	3	6416	6.1163	1	0.959357	74.006
1	GO:0061025~membrane fusion	9	0.772532	0.0736169	A0A0G2K350, Q08877, O35303, Q9JI51, Q63616, P32851, Q08849, F8WFM2, A0A0G2K6U1	1049	28	6416	1.96595	1	0.961974	75.1711
1	GO:0071277~cellular response to calcium ion	10	0.858369	0.0771353	B1WC67, P12841, P0C643, B2GUY4, P29117, P42335, P21707, D3ZFU9, F1M9C3, Q3V5X8	1049	33	6416	1.85342	1	0.966248	76.8341
1	GO:0007568~aging	33	2.83262	0.0779484	B6DYP8, P04094, F1LQC7, G3V836, Q6AXW1, P80067, D4A986, P37377, Q6P6R2, O54715, G3V913, P11505, Q5I0M1, P07895, Q3V5X8, Q2TA68, Q91XR8, A0A0G2K9I6, D4A3X6, O35458, Q6P9Y4, Q6IFU9, E9PTX9, P12841, D3ZEW7, P47820, Q07266, B0BNB9, F1LS98, Q9JKA9, P59215, P50554, C6ZII9	1049	153	6416	1.3192	1	0.966058	77.2031
1	GO:0007626~locomotory behavior	11	0.944206	0.0792682	Q01066, P04094, D3ZJ91, A0A0G2K042, P59215, P07895, D4A8B3, P60881, P07171, P50554, F1LR60	1049	38	6416	1.77051	1	0.966637	77.7903
1	GO:0071407~cellular response to organic cyclic compound	15	1.28755	0.0801266	F1LQC7, P26431, Q62737, Q3SWT0, Q63746, D4A986, P19490, P08289, Q62636, G3V667, G3V7L0, Q9JK64, P35465, P62836, P57790	1049	58	6416	1.5818	1	0.966519	78.1646
1	GO:0006094~gluconeogenesis	6	0.515021	0.0834282	P35571, P07323, A0A0G2JTL5, Q7TP58, F1LQJ7, P25113	1049	15	6416	2.44652	1	0.969813	79.5491
1	GO:0048821~erythrocyte development	6	0.515021	0.0834282	A0A0G2JSV6, B2GUY4, P01946, Q7TP58, A0A0G2JSW3, D3Z9Z0	1049	15	6416	2.44652	1	0.969813	79.5491
1	GO:0006979~response to oxidative stress	19	1.6309	0.0836141	F1LXA0, Q4FZX5, P11730, F1LPG5, Q9WTW8, O70127, A0A0H2UHP1, Q921A4, Q66HF3, Q8CG09, B0BNE6, P29117, Q5XIH4, P07895, A0A0G2K7Y2, D4A3V2, Q641Y2, Q91XR8, A0A0G2JSS8	1049	79	6416	1.47101	1	0.968781	79.6246
1	GO:0006810~transport	16	1.37339	0.0886494	Q63560, G3V6H5, A0A0H2UI21, P47863, G3V741, A0A0G2K5L2, A0A0G2K459, Q1M168, P07825, Q78P75, P29975, Q63355, P02770, Q52KK3, P22057, B2RYK4	1049	64	6416	1.52908	1	0.973803	81.5706
1	GO:0042744~hydrogen peroxide catabolic process	5	0.429185	0.0898127	A0A0G2JSV6, A0A0G2JVX7, P01946, A0A0G2JSW3, A0A0G2JSS8	1049	11	6416	2.78014	1	0.973991	81.9946
1	GO:0045332~phospholipid translocation	5	0.429185	0.0898127	F1LUT4, A0A0G2JXG3, D3ZFC5, D4A3X6, Q9JK64	1049	11	6416	2.78014	1	0.973991	81.9946
1	GO:0015908~fatty acid transport	5	0.429185	0.0898127	P18163, B2GUY8, A0A0A6YYM0, P00507, F1LPB3	1049	11	6416	2.78014	1	0.973991	81.9946
1	GO:0000266~mitochondrial fission	5	0.429185	0.0898127	Q08877, O35303, A0A0G2K165, D4A5X7, Q2TA68	1049	11	6416	2.78014	1	0.973991	81.9946
1	GO:0035902~response to immobilization stress	5	0.429185	0.0898127	P12841, F1M957, P07895, P67779, P57790	1049	11	6416	2.78014	1	0.973991	81.9946
1	GO:0051453~regulation of intracellular pH	5	0.429185	0.0898127	P26431, G3V6D3, D4ADV4, P23347, Q80ZA5, F8WFT7	1049	11	6416	2.78014	1	0.973991	81.9946
1	GO:0090201~negative regulation of release of cytochrome c from mitochondria	5	0.429185	0.0898127	D3ZYW7, P29117, G3V8L3, Q9Z2X3, Q2TA68	1049	11	6416	2.78014	1	0.973991	81.9946
1	GO:0015992~proton transport	5	0.429185	0.0898127	Q5XIM4, D3ZAF6, P11167, G3V6D3, Q8R2H0	1049	11	6416	2.78014	1	0.973991	81.9946
1	GO:0051924~regulation of calcium ion transport	5	0.429185	0.0898127	D3ZKP9, P08050, P04897, F1M9N9, A0A0G2K5C8, A0A0G2KBB9	1049	11	6416	2.78014	1	0.973991	81.9946
1	GO:0035249~synaptic transmission, glutamatergic	5	0.429185	0.0898127	P19637, Q62634, P19490, F8WFM2, Q62768	1049	11	6416	2.78014	1	0.973991	81.9946
1	GO:0006165~nucleoside diphosphate phosphorylation	5	0.429185	0.0898127	G3V816, Q9WUS0, M0R7U1, D3ZC63, P39069	1049	11	6416	2.78014	1	0.973991	81.9946
1	GO:0001649~osteoblast differentiation	15	1.28755	0.090014	B2RYL3, P04094, D3ZUL3, P26772, F1M779, P08289, Q8CHN7, Q5BJU0, P02454, D3ZUY0, P62329, P08050, G3V6D3, P67779, A0A0G2K9J1	1049	59	6416	1.55499	1	0.973105	82.067
1	GO:0031532~actin cytoskeleton reorganization	10	0.858369	0.0904052	G3V6C9, D3ZKG5, D3ZML2, P07150, A0A0G2JZ69, P63322, Q64566, A0A0H2UHJ1, Q6IRK8, P35465, G3V6P7	1049	34	6416	1.79891	1	0.97243	82.2069
1	GO:0051591~response to cAMP	10	0.858369	0.0904052	P02454, P12841, P19637, G3V6G7, Q5XIF3, G3V8V3, Q63259, P12928, F1M9C3, F1LP80	1049	34	6416	1.79891	1	0.97243	82.2069
1	GO:0045956~positive regulation of calcium ion-dependent exocytosis	4	0.343348	0.0910456	P61765, F1LLX6, P21707, P32851, Q62717	1049	7	6416	3.49503	1	0.972043	82.4338
1	GO:0042417~dopamine metabolic process	4	0.343348	0.0910456	Q63754, B2RYK3, P14173, P37377	1049	7	6416	3.49503	1	0.972043	82.4338
1	GO:0090303~positive regulation of wound healing	4	0.343348	0.0910456	P07150, B2GUY4, D3ZFU9, D4AE58	1049	7	6416	3.49503	1	0.972043	82.4338
1	GO:0097066~response to thyroid hormone	4	0.343348	0.0910456	P47820, Q07936, P14668, P57790	1049	7	6416	3.49503	1	0.972043	82.4338
1	GO:0008016~regulation of heart contraction	4	0.343348	0.0910456	D3ZEW7, P08050, P04897, P59215	1049	7	6416	3.49503	1	0.972043	82.4338
1	GO:0009629~response to gravity	4	0.343348	0.0910456	P12841, A0A0A6YYM0, P32851, P11980	1049	7	6416	3.49503	1	0.972043	82.4338
1	GO:0014059~regulation of dopamine secretion	4	0.343348	0.0910456	A0A0G2K0T6, P21707, P68403, P37377	1049	7	6416	3.49503	1	0.972043	82.4338
1	GO:0035773~insulin secretion involved in cellular response to glucose stimulus	4	0.343348	0.0910456	Q63475, D3ZD48, Q63259, A0A0G2K4A0	1049	7	6416	3.49503	1	0.972043	82.4338
1	GO:0006851~mitochondrial calcium ion transport	4	0.343348	0.0910456	Q9Z2L0, M0RDI5, A0A0G2K0T5, D4A7Y9	1049	7	6416	3.49503	1	0.972043	82.4338
1	GO:0006119~oxidative phosphorylation	4	0.343348	0.0910456	Q63ZY8, D3ZYW7, Q5RK08, Q6PCU0	1049	7	6416	3.49503	1	0.972043	82.4338
1	GO:0010842~retina layer formation	4	0.343348	0.0910456	F1LPJ1, D4A3X6, D3ZFR9, P07171	1049	7	6416	3.49503	1	0.972043	82.4338
1	GO:0043536~positive regulation of blood vessel endothelial cell migration	4	0.343348	0.0910456	F1LS98, G3V913, Q5XIS9, A0A0G2JX94	1049	7	6416	3.49503	1	0.972043	82.4338
1	GO:0071805~potassium ion transmembrane transport	7	0.600858	0.0939359	M0RAK3, Q9JKA9, P29975, P62483, F1LNP4, F1LP15, P60881	1049	20	6416	2.14071	1	0.974148	83.424
1	GO:0055088~lipid homeostasis	7	0.600858	0.0939359	Q5M9H2, A0A0G2JVX7, D3ZT90, P12007, P13803, B3DMA2, M0RDK9	1049	20	6416	2.14071	1	0.974148	83.424
1	GO:0006605~protein targeting	7	0.600858	0.0939359	Q9WVJ4, P61983, A0A0G2JXI5, Q62876, Q5QD51, Q63355, P23640	1049	20	6416	2.14071	1	0.974148	83.424
2	GO:0000398~mRNA splicing, via spliceosome	54	4.6875	5.89103e-24	Q6MG13, A0A0G2K8Q7, A9UMW0, D4A321, A0A0G2JTI7, G3V7T6, B5DFM8, D3ZAS8, Q4KLI7, F1LY38, D3ZD97, B1WC40, D3ZHD6, F1LM37, D4A8G7, D4AD01, Q9WUC8, G3V6H2, D3ZI68, F1LNJ2, D3ZMS1, D3ZQM0, Q5U214, M0R3Z8, Q5BJP2, D4A7J8, F1LNF1, Q4KLH4, D4A5T1, B2RZB6, B2RYI4, D4AAT4, B2GV85, Q5PPJ2, B4F759, B5DEQ4, F1M3D3, A3KNA0, D4A2D8, Q9JMJ4, B2RYJ2, Q62780, Q5FVM4, D3ZG07, O70454, Q63413, D4A997, P63164, A0A0G2K…	1038	80	6416	4.17225	1.60648e-20	1.60648e-20	1.04951e-20
2	GO:0006397~mRNA processing	58	5.03472	5.71554e-21	Q9EPH8, Q6TUH4, A0A0G2K8Q7, Q09167, Q6PDU1, A0A0G2JWE3, Q6AXT8, G3V953, G3V9I9, Q792H5, F1LQ48, Q5XI29, G3V915, Q5U2T8, Q4KLI7, F1LSM7, D4A3E1, Q5BJP4, Q68FU8, Q4QQU6, F1LNJ2, D3ZQM0, F1M1R4, Q91V33, A0A0G2K2B3, A0A0G2K376, F1LNF1, A0A0H2UHZ4, Q6AYK1, Q794E4, Q6AYK2, F1LPT8, Q68FX7, D3ZKD3, Q5BJQ6, D3Z8R4, Q9WV25, Q4V8K2, Q63624, Q5D059, Q4KM65, F1MAQ7, Q641Y8, Q3B8Q2, Q6AYL5, D3ZRG7, Q5PPI1, B1W…	1038	100	6416	3.58505	1.55863e-17	7.79313e-18	1.01824e-17
2	GO:0008380~RNA splicing	44	3.81944	1.32765e-15	Q6AYK1, D4A9L2, Q9EPH8, Q6TUH4, Q794E4, Q6AYK2, F1LPT8, D4AAT4, Q09167, Q68FX7, A0A0G2K9Y9, Q6PDU1, D4A944, Q5PPJ2, A0A0G2JWE3, Q9WV25, F1M0X6, G3V9I9, D4A720, Q4V8K2, Q5U2T8, D4A0U3, Q63624, Q5D059, Q5PQQ2, Q63413, Q3B8Q2, B1WC40, F1LM55, Q6AYL5, Q68FU8, I6L9G6, Q4QQU6, F1LNJ2, Q5PPI1, B1WBQ0, D4ABH1, D3ZFB2, A0A0G2K2B3, A1A5R1, Q91XU1, Q5M7V8, A0A0H2UHZ4, Q27W01	1038	77	6416	3.53207	3.63309e-12	1.21103e-12	2.37588e-12
2	GO:0006351~transcription, DNA-templated	101	8.76736	1.05033e-09	P25977, Q6TUH4, P43138, O88553, Q66H48, Q6AYU1, Q5XI68, Q7TNK3, Q68FR9, Q63505, G3V678, D3ZSC8, Q5U2T8, Q63689, O08629, Q5XIE9, F1LYA4, G3V9M5, Q76MT4, D3ZZW6, Q91V33, Q6PCT5, D3ZC98, A0A0G2K679, Q4KLH4, O70437, Q32PX7, P0C606, F1SW39, Q6AYK2, A0A0G2JTP7, A0A0H2UHP0, Q63187, Q91XJ0, Q925G1, Q62814, A0JPP1, Q99MK2, A0A0G2K4U6, Q6MGA9, Q4V898, P62909, Q5D059, Q641Y8, P53565, A0A0G2K220, Q4QQW4, Q50…	1038	349	6416	1.7888	2.86425e-06	7.16064e-07	1.87121e-06
2	GO:0006413~translational initiation	24	2.08333	1.37643e-09	Q4G061, Q6MG08, P63074, P68101, Q6P685, Q641X8, D4A8W8, G3V7G9, Q6AYK8, F1M062, B2GUV7, B5DFN1, Q5RK09, Q6P9U8, B5DF60, D3ZUV3, Q63186, P81795, B5DFC8, B0BNA7, F7EVX2, Q3KRD8, A0A0G2K719, B0K008	1038	39	6416	3.80376	3.75351e-06	7.50703e-07	2.45216e-06
2	GO:0006281~DNA repair	41	3.55903	2.66473e-09	P43138, D4A4F6, Q4KLI0, Q5M865, Q3KR59, P24051, P63159, Q04931, P61078, Q569C3, D3ZXE2, G3V8T4, G3V8T5, F1M842, P13084, A0A0G2JXZ3, D3ZXP3, Q5XIC8, O08629, P62909, D4A3D8, Q5FVM4, A0A096MIY3, D4A1B9, D3ZFT1, A0A0G2K954, Q5U2M8, D3ZUT9, B5DFI3, A0A0G2K2L0, A4L9P7, Q568Y6, B1WBQ0, D3ZXM2, P53369, A0A0G2JSX1, F1LSS1, Q6AYJ1, Q641Z4, F1LQM8, Q5XIP6	1038	97	6416	2.61264	7.26669e-06	1.21112e-06	4.74732e-06
2	GO:0006412~translation	54	4.6875	2.57292e-08	G3V6I9, P35427, B2RZD4, P62859, P62755, B5DES1, P24051, B2RYQ8, P62275, P27952, B0BN81, P09895, Q5BJN7, A0A0H2UHU1, P62268, P23358, M0RCH8, P68101, B2GUV7, P62912, P62282, D4A7Z2, P05765, P17077, P17078, P41123, P63245, G3V6P6, P62250, G3V6K6, G3V6Y4, P13471, F1LM66, D3ZJD3, A0A0G2K743, B5DEM5, B1WC56, D3ZUV3, P62832, F1LZX7, P62909, D4AD70, Q6MG08, A0A0G2K7W6, P83732, B2RYR8, D3ZAZ0, A0A0H2UHX3,…	1038	156	6416	2.13962	7.01611e-05	1.00233e-05	4.58376e-05
2	GO:0006355~regulation of transcription, DNA-templated	96	8.33333	6.51036e-08	D3ZR88, Q62599, Q9WU49, P43138, O88553, Q66H48, Q5XI68, B1WC31, Q04931, Q09167, A0A0G2QC34, P52164, Q68FR9, D3ZN95, G3V8T5, D3ZCM7, P85107, A0A0G2KB10, Q5U2X0, Q62764, F1LYA4, Q62733, A0A096MJ70, Q63014, Q5U1X0, G3V612, Q76MT4, A0A0G2JYQ3, P63003, B1WC45, D3ZZW6, Q6PCT5, A0A0G2K2B3, P62916, O55170, F1LQU1, A0A096MJV6, A0A0G2K717, P18395, A1L1J6, Q4KLH4, A0A0G2K9F7, O70437, Q32PX7, P0C606, F1LNP1,…	1038	351	6416	1.69056	0.000177522	2.21919e-05	0.000115984
2	GO:0006364~rRNA processing	25	2.17014	2.17296e-07	G3V6I9, B5DF84, Q5PQQ2, Q3B8Q2, Q3B8Q1, F7EPZ4, P62859, P62755, B0BND5, G3V968, P09895, Q5PQR5, B5DEM5, Q3B8N8, Q5U4F0, M0RCP9, G3V915, D3ZYK9, D3ZY39, A2RRU3, D4AE65, P62250, P62845, B0K031, Q6AYD3	1038	51	6416	3.02996	0.000592391	6.58386e-05	0.000387121
2	GO:0000381~regulation of alternative mRNA splicing, via spliceosome	17	1.47569	2.95726e-06	Q6AYK1, Q3B8Q2, D3ZHD6, G3V7F6, Q6PDU1, D3ZQM0, D3Z8R4, F1M8F0, G3V6S8, G3V9I9, F1LQ48, D3ZPY0, A1A5R1, Q6AYI1, Q4V898, Q5M7V8, Q27W01	1038	30	6416	3.50263	0.00803203	0.000806121	0.00526834
2	GO:0006446~regulation of translational initiation	15	1.30208	5.85434e-06	Q1JU68, Q4G061, B1WC40, Q641X8, Q6AYK8, B2GUV7, Q5RK09, D3ZAZ0, B5DFC8, B0BNA7, D3ZU13, F7EVX2, Q56A27, F1LN59, B0K008	1038	25	6416	3.70867	0.0158381	0.00145029	0.0104292
2	GO:0045944~positive regulation of transcription from RNA polymerase II promoter	97	8.42014	5.96556e-06	G3V721, Q4KLI0, G3V915, F1M3B3, Q63689, O08629, F1LYA4, F1M7B8, G3V9M5, D4A8G7, A0A0G2JV69, A0A0G2JZE2, P06302, O55170, D3ZC98, Q641X2, D4ABU0, O70437, Q4KLH7, D3ZLH8, F1SW39, A0A0H2UHP0, Q4QR75, Q5U2N1, D4A543, F1M842, A0A0G2K9G6, Q99MK2, P52909, Q4V898, D3ZYT5, B0BNE1, A0A0G2K3H5, A1A5S1, E9PU15, Q5D059, A0A0G2KAJ3, D4A9X9, Q3B8Q2, A0A0G2K220, Q4QQW4, D3ZYL0, O88791, F1LMD5, B0K019, O35410, Q64…	1038	390	6416	1.53735	0.0161365	0.00135476	0.0106273
2	GO:0000122~negative regulation of transcription from RNA polymerase II promoter	82	7.11806	8.57464e-06	D4A4F6, D4A3Z4, Q4V8E1, Q66H48, A0A0G2K5A7, P63159, D3ZN95, F1M6K4, D3ZCM7, A0A0G2K0J4, Q8VHK7, B2RZ69, F1MA98, D3ZSC8, Q6AYI1, D3ZEM6, F1M659, Q62764, O08629, A0A096MJ70, G3V612, D4A8G7, Q6MG75, D3ZSY3, A0A0G2JZE2, A0A0G2JYQ3, P63003, D3ZIH5, D4ADB4, M0R3Z8, D4A3E3, A0A0G2K717, F1LNF1, O70437, P04961, B2GV01, P63281, Q496Z0, D3ZLH8, P13471, Q9QX81, A0A0G2JTP7, A0A0H2UHP0, D4A510, M0RBT5, D3ZC08,…	1038	318	6416	1.59387	0.0231119	0.00179709	0.015275
2	GO:0019827~stem cell population maintenance	19	1.64931	1.57847e-05	D4A1B9, P63029, P63074, A0A096MJ70, D3ZLH8, A0A0G2K4D9, B2RYI4, D3ZSK5, D3ZD73, D4A543, A0A0G2K0J4, D4A3E3, F1LMD5, F1LSS1, Q641X2, A0A0G2K4P5, B0BNE1, D4ABU0, E9PU15	1038	40	6416	2.93603	0.0421319	0.00306994	0.0281173
2	GO:0045727~positive regulation of translation	19	1.64931	3.56306e-05	Q9JJ54, Q6MG08, Q3B8Q2, Q63413, P02401, P24051, F1M062, A0A0U1RRP3, D4A2B0, A0A0H2UHX3, P13084, F1LQ48, P60825, B5DF91, G3V6P6, A0A0G2JVP5, F1LN59, Q3KRD8, A0A0G2K719	1038	42	6416	2.79622	0.092595	0.00645682	0.0634583
2	GO:0000245~spliceosomal complex assembly	11	0.954861	3.66281e-05	D4ABH1, Q6AXT8, Q63413, G3V7T6, D4A3Z4, B2RZB7, P63155, M0R907, D3ZAS8, Q9JMJ4, D4A2C6	1038	16	6416	4.24952	0.0950601	0.00622347	0.0652343
2	GO:0000387~spliceosomal snRNP assembly	12	1.04167	4.01125e-05	B2RZB7, Q6P9X1, M0R907, D3ZAS8, B5DES0, D4AAT4, Q4V7D7, D4A2C6, Q5XIG8, B5DEP7, Q5XIW8, D3ZSP1	1038	19	6416	3.90386	0.103618	0.00641399	0.0714378
2	GO:0006366~transcription from RNA polymerase II promoter	40	3.47222	4.09394e-05	Q66H48, Q63396, F1LY08, B1WC31, F1LPT8, A0A0H2UHP0, D3ZN95, D4A5A6, D4A543, D4A259, G3V678, A0A0G2K9G6, Q561Q8, P52909, D3ZEM6, Q4V898, B0BNE2, E9PTC3, Q63624, Q5D059, D3ZQI0, Q63489, A0A0G2K919, G3V829, Q3B8Q1, Q5EB90, D3ZSY3, A0A0G2JZE2, I6L9G6, D3ZNU1, O08949, O55170, O88791, A0A0G2KA43, O35410, D4A024, O70437, D3ZY28, G3V8Y5, Q4KLH7	1038	129	6416	1.91663	0.105638	0.00618326	0.0729101
2	GO:0006338~chromatin remodeling	21	1.82292	4.44532e-05	F1LNP1, Q4KLI0, B5DFB2, F1LNL2, Q6AYU1, Q6AY63, D3ZGQ8, Q6AXS3, Q9WUL0, Q568Y6, D4ACG6, D4A510, D3ZIH5, G3V8T5, A0A0G2K9D6, Q56A18, A0A0G2JXZ3, D3ZAP7, D4A3E3, D3ZBS9, A0A0G2K7N8	1038	50	6416	2.59607	0.114167	0.00636004	0.0791655
2	GO:0045892~negative regulation of transcription, DNA-templated	59	5.12153	5.15273e-05	O08769, Q66H48, Q7TNK3, D3ZCM7, O35821, Q56A18, A0A0G2K0J4, B2RZ69, F1MAA1, D3ZEM6, F1M659, Q5U2T8, O08629, D3ZHD6, A0A096MJ70, D4A8G7, D3ZGQ8, P63003, D3ZIH5, Q91V33, E9PT85, M0R3Z8, O55170, A1L130, Q4KLH4, O70437, B2GV01, P63281, A0A0H2UHP0, P62198, D4ABF5, D4A510, M0RBT5, A0A0G2K8K0, Q99MK2, A0A0G2K4U6, F7ESX8, A0A0G2K3H5, Q642G4, Q5FVM4, F1LMU5, D3ZFT1, A0A0G2K5M1, D3ZR96, F1LM55, Q63945, Q4Q…	1038	219	6416	1.66523	0.131093	0.00700131	0.0917581
2	GO:0097421~liver regeneration	15	1.30208	5.37348e-05	D4A9L2, P04961, P45352, G3V6K6, Q09167, P62912, Q63009, P13084, P39948, Q5U328, P41123, P62845, P62250, Q6PDV7, B0K031	1038	29	6416	3.19713	0.136308	0.00695375	0.0956874
2	GO:1904874~positive regulation of telomerase RNA localization to Cajal body	10	0.868056	6.72876e-05	Q7TPB1, Q3MHS9, G3V8T5, B1WC56, Q68FQ0, Q6P502, P40615, Q5XIM9, D4AC23, D4ACB8	1038	14	6416	4.41508	0.167648	0.00830619	0.119808
2	GO:0006368~transcription elongation from RNA polymerase II promoter	11	0.954861	7.6096e-05	Q63187, Q9JMB5, D3ZLH8, Q496Z0, Q641X2, A0A0G2KB10, E9PTB2, D3ZWF5, A0A0G2JWV8, P62870, A0A0G2K0J0	1038	17	6416	3.99955	0.187404	0.0089821	0.135481
2	GO:0043488~regulation of mRNA stability	11	0.954861	7.6096e-05	Q9JJ54, D3ZCS3, D4A652, Q9WU49, P43138, A0A0G2K2B3, D3Z8L5, D4A8W8, D3ZQL8, G3V915, E9PU11	1038	17	6416	3.99955	0.187404	0.0089821	0.135481
2	GO:0001731~formation of translation preinitiation complex	12	1.04167	7.61716e-05	Q1JU68, D3ZAZ0, Q4G061, Q641X8, P81795, B5DFC8, B0BNA7, Q6AYK8, P27952, Q5RK09, Q5XI72, Q6P9U8	1038	20	6416	3.70867	0.187572	0.00861798	0.135616
2	GO:0006396~RNA processing	17	1.47569	0.000124823	A0A0G2K5A0, Q5PQQ2, D4A9D6, P63155, Q66HM7, P22509, Q4QR75, Q68FS8, D4A2Z8, D4A1R0, D3ZH30, F1M4W7, D4A2D8, Q5XI01, D3ZHW0, E9PU15, Q5D059	1038	38	6416	2.76524	0.288524	0.0135243	0.222144
2	GO:0010501~RNA secondary structure unwinding	15	1.30208	0.0002025	G3V9M1, Q641Y8, A0A096MIX2, D3ZBY5, Q3B8Q2, Q63413, Q3B8Q1, D4A031, D4A2Z8, D3ZD73, Q5XHY0, Q6AYI1, A0A0G2K4S4, Q62780, A0A0G2K719	1038	32	6416	2.8974	0.424361	0.0210173	0.360148
2	GO:0006417~regulation of translation	15	1.30208	0.0002025	D4AD70, P63074, P45352, B1WC40, P04797, D3ZD73, D3ZUV3, Q498U4, P62268, Q91XU1, G3V6P6, Q27W01, P62909, Q6AYD3, F1LRI5	1038	32	6416	2.8974	0.424361	0.0210173	0.360148
2	GO:0000184~nuclear-transcribed mRNA catabolic process, nonsense-mediated decay	12	1.04167	0.00023377	Q6AYK1, Q9EPH8, F1M0X6, A0A0G2K386, Q3B8Q2, B1WC40, Q641X8, Q56A27, D3ZT03, Q27W01, A0A0U1RRP3, D4A589	1038	22	6416	3.37152	0.471422	0.0233369	0.415653
2	GO:0043044~ATP-dependent chromatin remodeling	12	1.04167	0.00023377	A0A0G2K9D6, Q56A18, B2GV01, B5DFB2, Q4KLI0, Q4V8E1, D3Z9Z9, F1LNL2, D4A3E3, E9PU01, Q4QQW4, D4A510	1038	22	6416	3.37152	0.471422	0.0233369	0.415653
2	GO:0000028~ribosomal small subunit assembly	10	0.868056	0.000282343	P13471, P62859, P62755, P63326, D4AE65, P24051, B0BN81, P62853, P27952, P62845	1038	16	6416	3.8632	0.537013	0.0271273	0.501812
2	GO:1900364~negative regulation of mRNA polyadenylation	7	0.607639	0.000366724	D4A652, Q6MG75, D3ZC98, D3ZYQ9, E9PTB2, Q641Z4, Q8CJB9	1038	8	6416	5.40848	0.632209	0.033903	0.651323
2	GO:0046784~viral mRNA export from host cell nucleus	7	0.607639	0.000366724	Q6TUH4, D3ZXH7, Q63413, A0A0G2K8V3, B5DEY5, Q68FX7, A0A0G2JWV8	1038	8	6416	5.40848	0.632209	0.033903	0.651323
2	GO:0045292~mRNA cis splicing, via spliceosome	7	0.607639	0.000366724	Q3B8P4, Q5PQQ2, B1WC40, Q56A27, Q4V7D7, Q5PPN1, Q5XIW8	1038	8	6416	5.40848	0.632209	0.033903	0.651323
2	GO:1904871~positive regulation of protein localization to Cajal body	7	0.607639	0.000366724	Q7TPB1, Q3MHS9, Q68FQ0, Q6P502, Q5XIM9, D4AC23, D4ACB8	1038	8	6416	5.40848	0.632209	0.033903	0.651323
2	GO:0048025~negative regulation of mRNA splicing, via spliceosome	12	1.04167	0.000383143	G3V6S8, D3ZCS3, Q6AYK1, P13084, D4A720, E9PST5, F1LQ48, G3V7F6, F1LNF1, G3V798, Q5PPI1, Q5D059	1038	23	6416	3.22493	0.648319	0.0342347	0.68039
2	GO:0042274~ribosomal small subunit biogenesis	8	0.694444	0.000511128	B5DF84, P13084, P62859, P62755, Q5BJZ4, A0A0G2JV51, P62250, P62845	1038	11	6416	4.49536	0.751969	0.0439779	0.906691
2	GO:0030490~maturation of SSU-rRNA	8	0.694444	0.000511128	D3ZG07, P13471, A0A0G2K1A9, P62859, A0A0G2K0Z9, G3V968, P55770, Q5I0C9	1038	11	6416	4.49536	0.751969	0.0439779	0.906691
2	GO:0006406~mRNA export from nucleus	13	1.12847	0.000724861	Q6TUH4, D3ZXH7, Q498U4, Q63413, A0A0G2K8V3, B5DEY5, Q56A27, M0RBV9, F1LNF1, Q68FX7, D3ZKD3, A0A0G2JWV8, D4A589	1038	28	6416	2.8698	0.861573	0.0599236	1.28353
2	GO:1904851~positive regulation of establishment of protein localization to telomere	7	0.607639	0.000949483	Q7TPB1, Q3MHS9, Q68FQ0, P40615, Q5XIM9, D4AC23, D4ACB8	1038	9	6416	4.80754	0.925015	0.0754971	1.6781
2	GO:0010793~regulation of mRNA export from nucleus	6	0.520833	0.00172367	F1MA98, A0A0G2K8V3, A0A0G2KB10, Q68FX7, A0A0G2JWE3, A0A0G2K0J0	1038	7	6416	5.2981	0.990946	0.129222	3.02668
2	GO:0032784~regulation of DNA-templated transcription, elongation	6	0.520833	0.00172367	Q6TUH4, F1LM55, A0A0G2K9Y9, Q4KLL0, A0A0G2JWE3, A0A0G2K0J0	1038	7	6416	5.2981	0.990946	0.129222	3.02668
2	GO:0000380~alternative mRNA splicing, via spliceosome	8	0.694444	0.00197042	G3V6S8, D4A9L2, F1M1X9, F1M3D3, A0A0G2K8K0, Q6PCT5, Q80ZG5, Q5PPJ2	1038	13	6416	3.80376	0.995386	0.142449	3.45282
2	GO:0048863~stem cell differentiation	7	0.607639	0.00204969	D4A543, A0A0G2JWX1, D3Z8L5, F1LMD5, O55170, O88791, D3ZSK5	1038	10	6416	4.32678	0.996285	0.143947	3.58935
2	GO:0006337~nucleosome disassembly	7	0.607639	0.00204969	A0A0G2K9D6, Q56A18, Q4KLI0, D4A3E3, D3ZBS9, D3ZJU0, D4A510	1038	10	6416	4.32678	0.996285	0.143947	3.58935
2	GO:0006367~transcription initiation from RNA polymerase II promoter	12	1.04167	0.00279275	A0A0G2KAJ3, D4A259, Q6AY96, Q63489, O08950, Q561Q8, Q5M7V8, A0A0G2JZ70, D4ABU0, B4F7B2, O08949, G3V992	1038	28	6416	2.64905	0.999513	0.186265	4.86026
2	GO:0006378~mRNA polyadenylation	9	0.78125	0.002802	B4F7F1, D3ZPL1, D3ZY40, A0A0G2K0C9, B5DEL2, Q5FVR7, Q641X2, A0A0G2K1E5, Q4KM65	1038	17	6416	3.27236	0.999525	0.182384	4.87599
2	GO:0075525~viral translational termination-reinitiation	5	0.434028	0.00295798	Q1JU68, Q4G061, G3V7G9, Q6AYK8, Q5RK09	1038	5	6416	6.18112	0.99969	0.187092	5.14071
2	GO:0043966~histone H3 acetylation	12	1.04167	0.00385349	B5DF37, B1H284, P0C606, Q642A5, F1LY08, Q5XI68, A1L130, D3ZUW8, A0A0G2JZ70, Q498M4, B4F7B2, D3Z9P5	1038	29	6416	2.5577	0.999973	0.231426	6.64716
2	GO:0000244~spliceosomal tri-snRNP complex assembly	6	0.520833	0.00398525	A0A0G2JTI7, D3ZAS8, G3V6H2, Q9JMJ4, A1A5S1, D3ZI68	1038	8	6416	4.63584	0.999981	0.233252	6.8669
2	GO:0034475~U4 snRNA 3'-end processing	6	0.520833	0.00398525	A0A0G2K5A0, D4A4Y0, F1LSX7, D3ZW38, G3V6K3, Q4QR75	1038	8	6416	4.63584	0.999981	0.233252	6.8669
2	GO:1901998~toxin transport	11	0.954861	0.00516243	Q7TPB1, Q3MHS9, Q68FQ0, Q6P502, D3ZSC8, D4A3E3, Q5XIM9, A0A096MJ99, D4AC23, O35142, D4ACB8	1038	26	6416	2.61509	0.999999	0.285418	8.80853
2	GO:0051568~histone H3-K4 methylation	7	0.607639	0.00673596	G3V6U9, A0A0G2JT90, A0A0G2K1E3, D3ZC01, A1A5S2, M0R565, Q498M4	1038	12	6416	3.60565	1	0.348599	11.3443
2	GO:0033120~positive regulation of RNA splicing	7	0.607639	0.00673596	D4A5A6, D4A9L2, D4A3E1, Q4V7D7, Q09167, Q5D059, D3ZWN1	1038	12	6416	3.60565	1	0.348599	11.3443
2	GO:0031297~replication fork processing	7	0.607639	0.00673596	Q6TUH4, B4F769, P04961, D3ZXH7, A0A0G2JXZ3, M0RC54, Q641Z4	1038	12	6416	3.60565	1	0.348599	11.3443
2	GO:0007339~binding of sperm to zona pellucida	7	0.607639	0.00673596	Q7TPB1, Q3MHS9, Q68FQ0, Q6P502, Q5XIM9, D4AC23, D4ACB8	1038	12	6416	3.60565	1	0.348599	11.3443
2	GO:0006511~ubiquitin-dependent protein catabolic process	25	2.17014	0.00726806	P21670, D4A4F6, Q9JMB5, A0A0G2JWX1, Q5D006, P63281, Q3KR59, F1LM09, P61078, Q569C3, D4ABI6, F1MAA1, G3V7L6, F1M7B8, A0A0G2K0W9, B0BN93, D4A2G9, P18422, D3ZYQ9, Q8CJB9, O88321, Q5U2S7, P62255, D3ZUW6, P46462	1038	90	6416	1.71698	1	0.363709	12.1866
2	GO:0006370~7-methylguanosine mRNA capping	5	0.434028	0.00773713	D3ZH30, B1WC40, D4AD33, Q56A27, Q5U2Z5	1038	6	6416	5.15093	1	0.375431	12.9229
2	GO:0048255~mRNA stabilization	6	0.520833	0.00777995	Q9JJ54, P60825, B5DF91, Q91XU1, Q5M7V8, E9PU15	1038	9	6416	4.12075	1	0.37062	12.9898
2	GO:0071028~nuclear mRNA surveillance	6	0.520833	0.00777995	A0A0G2K5A0, D4A4Y0, F1LSX7, D3ZW38, G3V6K3, Q4QR75	1038	9	6416	4.12075	1	0.37062	12.9898
2	GO:0034427~nuclear-transcribed mRNA catabolic process, exonucleolytic, 3'-5'	6	0.520833	0.00777995	A0A0G2K5A0, D4A4Y0, F1LSX7, D3ZW38, G3V6K3, Q4QR75	1038	9	6416	4.12075	1	0.37062	12.9898
2	GO:0006974~cellular response to DNA damage stimulus	34	2.95139	0.00887581	Q3KR59, M0RC54, P24051, D4A261, F6Q5G6, G3V8T9, D4ACG6, G3V8T4, F1M842, A0A0G2K0J4, D3ZB65, G3V953, A0A0G2K8K0, P39948, F1MAA1, D3ZXP3, Q4KMA2, Q5U2X0, P62909, D4A3D8, Q63413, A0A0G2K954, D3ZUT9, D4AB26, D3ZC01, A0A0G2K2L0, D3ZXM2, B4F769, E9PT85, A0A0G2K4T5, F1LPP2, A0A0G2JT90, D3ZRI6, P46462	1038	136	6416	1.54528	1	0.403863	14.686
2	GO:0045893~positive regulation of transcription, DNA-templated	52	4.51389	0.00935582	D3ZD89, A0A0G2K9Y9, P17955, P13084, Q561Q8, Q6AYI1, F1M3B3, O08629, G3V829, A0A096MJ70, D3ZGQ8, A0A0G2JZE2, D3ZWF5, E9PT85, D4A3E3, O55170, D3ZY89, D4ABU0, O70437, Q9QX81, A0A0H2UHK0, A0A0H2UHP0, D3ZJD2, D4A510, D4A543, B4F759, Q91XJ0, Q99MK2, A0A0G2K4U6, F7ESX8, B1WC51, Q4V898, A1A5S2, D3ZFT1, A0A096MIX2, A0A0G2K5M1, D3ZR96, A0A0G2K220, F1LNL2, D3ZYQ9, Q4QQW4, A0A0G2JTM7, A0A0G2K9D6, D4AA06, D4A…	1038	230	6416	1.39747	1	0.413762	15.4191
2	GO:0043161~proteasome-mediated ubiquitin-dependent protein catabolic process	21	1.82292	0.00998167	Q62599, Q498D8, P63281, B5DFI3, F1LMQ3, P62198, D4AEH3, P61078, Q7TP40, Q7TPL3, G3V8T4, Q6PCT9, B2RZ96, Q4FZT9, O88321, Q99MK2, Q6P9V6, Q4KMA2, D3ZXS8, O35987, P46462	1038	73	6416	1.77813	1	0.42782	16.3661
2	GO:0007623~circadian rhythm	14	1.21528	0.0100271	Q566E4, P45352, G3V6K6, F1LQ48, D4A9D6, P52909, Q6AYI1, Q4QQW4, P63159, Q9WUL0, Q5M7V8, Q5FVM4, F1LRB8, D4A1W8	1038	41	6416	2.11063	1	0.422843	16.4345
2	GO:0048026~positive regulation of mRNA splicing, via spliceosome	7	0.607639	0.0108207	Q3B8Q2, D3ZAB6, Q6AYL5, D4A8G7, Q9JMJ4, Q5M7V8, B2RZ74	1038	13	6416	3.32829	1	0.441077	17.6199
2	GO:0006357~regulation of transcription from RNA polymerase II promoter	40	3.47222	0.0112476	Q32PX7, Q4KLI0, F1LY08, Q63396, Q6AXS3, P63159, P52164, D4A543, Q63187, D4A234, G3V8T5, D3ZCM7, M0R6E6, Q561Q8, Q6MGA9, B1WC51, Q6AYI1, B0BNE1, F1M3B3, Q5XIE9, Q5D059, A0A0G2K0J0, F1LYA4, A0A0G2JZI0, A0A0G2JV69, A0A0G2JZE2, P63003, A0A0G2JTM7, D3ZWF5, A0A0G2K654, A0A0G2K4T7, B4F769, D3ZWU1, D4ADJ7, D3ZV88, D4ABU0, O70437, Q4KLL0, Q01714, Q4KLH7	1038	169	6416	1.46299	1	0.44744	18.251
2	GO:0007093~mitotic cell cycle checkpoint	8	0.694444	0.0123434	A0A0G2K954, F1LSS1, P62755, P83732, G3V766, D3ZUT9, B2RYA6, D4ACM2	1038	17	6416	2.90876	1	0.472209	19.8501
2	GO:0001541~ovarian follicle development	10	0.868056	0.0127699	F1M7B8, Q9JMB5, Q63186, F7EVX2, A0A096MJV6, A0A0G2K1E3, Q3MHS2, G3V8T9, O70437, Q5D059	1038	25	6416	2.47245	1	0.47745	20.4645
2	GO:0045899~positive regulation of RNA polymerase II transcriptional preinitiation complex assembly	6	0.520833	0.0135102	Q63489, P62198, P97536, G3V6W6, P62193, G3V7L6	1038	10	6416	3.70867	1	0.490552	21.5203
2	GO:0006388~tRNA splicing, via endonucleolytic cleavage and ligation	4	0.347222	0.0148107	Q6AYT3, Q641Y8, M0R5Y9, F7EMB2	1038	4	6416	6.18112	1	0.516459	23.3431
2	GO:0031125~rRNA 3'-end processing	4	0.347222	0.0148107	D4A4Y0, F1LSX7, D3ZW38, Q5FVR4	1038	4	6416	6.18112	1	0.516459	23.3431
2	GO:0006334~nucleosome assembly	14	1.21528	0.0152531	D3ZNH4, Q63945, F1LNL2, D3ZGQ8, A0A0G2K654, D3ZZW6, D3ZLY9, P13084, Q9EST6, A0A0G2JXZ3, Q6MGA9, Q5XIE0, D3ZAS8, Q4V8B4	1038	43	6416	2.01246	1	0.520669	23.9541
2	GO:0009303~rRNA transcription	5	0.434028	0.0157551	P13084, O54888, D3ZYK9, D4ADE7, Q9WUL0	1038	7	6416	4.41508	1	0.526052	24.6418
2	GO:0032786~positive regulation of DNA-templated transcription, elongation	5	0.434028	0.0157551	Q6TUH4, D3ZXH7, Q63413, E9PTB2, Q68FX7	1038	7	6416	4.41508	1	0.526052	24.6418
2	GO:0016925~protein sumoylation	7	0.607639	0.0163896	F1LN30, F1LS72, P63281, Q5XIF4, D3ZSY3, O08629, Q6AXQ0	1038	14	6416	3.09056	1	0.534113	25.5027
2	GO:0006298~mismatch repair	7	0.607639	0.0163896	A0A096MIY3, P04961, Q5U209, A0A0G2KB10, A0A0G2K2L0, F1LQM8, D4A3D8	1038	14	6416	3.09056	1	0.534113	25.5027
2	GO:0006383~transcription from RNA polymerase III promoter	7	0.607639	0.0163896	Q5XIL3, Q4FZS9, G3V678, A0A0G2K679, D3ZV30, B0BNE2, E9PTB6	1038	14	6416	3.09056	1	0.534113	25.5027
2	GO:0006913~nucleocytoplasmic transport	9	0.78125	0.017419	Q9JJ54, O35821, P13084, G3V9M5, Q9EST6, D3ZHD6, G3V662, Q5XIE0, Q5PPJ2	1038	22	6416	2.52864	1	0.550073	26.8794
2	GO:0000724~double-strand break repair via homologous recombination	11	0.954861	0.0201024	A0A0G2K8K0, A0A0G2K954, A0A0G2K4T5, A0A0G2JSX1, Q6AYU1, A0A0H2UHK0, D3ZXP3, G3V766, D4AB26, Q6AYJ1, Q63ZV7	1038	31	6416	2.1933	1	0.596602	30.3565
2	GO:0017148~negative regulation of translation	13	1.12847	0.0205968	A0A096MKC0, P35427, P63074, A0A0G2JZI2, Q3B8Q2, A0A0G2K4U6, P04797, A0A0G2K8H0, P60825, A0A0G2K717, P63245, P62909, A0A096MJI4, A0A0G2K719	1038	40	6416	2.00886	1	0.599638	30.9798
2	GO:0006457~protein folding	22	1.90972	0.0209339	Q7TPB1, Q4KLI4, B0BN18, D4A5R0, Q68FQ0, Q5U2V1, Q6P502, D3ZX38, D4AC23, Q5XIB2, G3V6L9, D3ZZC1, D4ACB8, Q3MHS9, D4AEG3, M0R5N4, P34058, Q63525, Q4KLJ8, M0R919, F1M1D5, D4A676	1038	83	6416	1.63837	1	0.599787	31.4018
2	GO:0006401~RNA catabolic process	6	0.520833	0.0215221	A0A0G2K5A0, Q5U209, F1LSX7, D4AE49, Q5XI96, D4A434	1038	11	6416	3.37152	1	0.604282	32.1323
2	GO:0043248~proteasome assembly	6	0.520833	0.0215221	A0A0G2JWX1, Q9JMB5, B0BN93, O88321, Q496Z0, F1LMQ3	1038	11	6416	3.37152	1	0.604282	32.1323
2	GO:0000462~maturation of SSU-rRNA from tricistronic rRNA transcript (SSU-rRNA, 5.8S rRNA, LSU-rRNA)	10	0.868056	0.0216791	Q6AXX4, Q5U2W5, G3V6B8, P13471, F1M7P1, D3ZDS4, P62250, A1A5R3, D4A106, B2RYR8	1038	27	6416	2.2893	1	0.601291	32.3261
2	GO:0001649~osteoblast differentiation	17	1.47569	0.0219612	D3ZXH7, D3ZR96, Q3B8Q1, D4A9D6, P22509, F1LNJ2, P62282, F1LS86, A0A0G2K1L0, D4A543, O35821, Q6IN39, P63245, Q4V898, Q6IMY8, P62845, G3V7L6	1038	59	6416	1.781	1	0.600487	32.6729
2	GO:0048589~developmental growth	7	0.607639	0.0236573	P45352, A0A0G2K0J4, D4AE97, O55170, F1M8E5, O70437, Q5XI72	1038	15	6416	2.88452	1	0.622604	34.723
2	GO:0000027~ribosomal large subunit assembly	8	0.694444	0.0238494	A0A0G2K9L9, G3V6Y4, P83732, B5DES1, Q5FVQ2, P23358, Q6PDV7, P09895	1038	19	6416	2.60258	1	0.620166	34.9513
2	GO:0071392~cellular response to estradiol stimulus	8	0.694444	0.0238494	Q9JJ54, G3V8T5, Q5XHY0, G3V6K6, Q99MK2, D4ABF5, F1M8E5, G3V802	1038	19	6416	2.60258	1	0.620166	34.9513
2	GO:0090502~RNA phosphodiester bond hydrolysis, endonucleolytic	10	0.868056	0.0274999	Q5U209, P43138, Q5FVR7, Q5XI96, D4AE75, B2RYJ2, D4A434, E9PU15, Q5XIP6, D4A589	1038	28	6416	2.20754	1	0.667817	39.1516
2	GO:0043928~exonucleolytic nuclear-transcribed mRNA catabolic process involved in deadenylation-dependent decay	5	0.434028	0.0275249	A0A0G2K5A0, F1LSX7, G3V6K3, Q4QR75, Q5U2U9	1038	8	6416	3.8632	1	0.662883	39.1794
2	GO:1900264~positive regulation of DNA-directed DNA polymerase activity	5	0.434028	0.0275249	P13084, Q641W4, D4ACA3, B4F778, D4AC99	1038	8	6416	3.8632	1	0.662883	39.1794
2	GO:2000036~regulation of stem cell population maintenance	5	0.434028	0.0275249	A0A0G2K220, O88791, B5DF91, A0A0G2K717, F1M8E5	1038	8	6416	3.8632	1	0.662883	39.1794
2	GO:0042273~ribosomal large subunit biogenesis	8	0.694444	0.0317112	B5DEM5, G3V6I9, P13084, B0BNI2, Q5BJZ4, B0K031, P09895, Q3KRD8	1038	20	6416	2.47245	1	0.709952	43.6788
2	GO:0006284~base-excision repair	8	0.694444	0.0317112	A0A096MIY3, G3V749, P51593, P43138, F1MAA1, O88791, P63159, Q5XIP6	1038	20	6416	2.47245	1	0.709952	43.6788
2	GO:0080009~mRNA methylation	4	0.347222	0.0325897	D3ZKC9, B2RYI4, D3ZPY0, Q5U2Z5	1038	5	6416	4.94489	1	0.714894	44.5822
2	GO:0043484~regulation of RNA splicing	7	0.607639	0.032803	F1MAQ7, Q794E4, Q6PCT5, F1MAF2, A1A5R1, A0A0G2K9Y9, B2RZ74	1038	16	6416	2.70424	1	0.71233	44.7995
2	GO:0043984~histone H4-K16 acetylation	7	0.607639	0.032803	A0A0G2K3M8, D3ZBD0, B0BNB4, A1L130, D4A9S3, Q498M4, D3ZN95	1038	16	6416	2.70424	1	0.71233	44.7995
2	GO:0042254~ribosome biogenesis	9	0.78125	0.0377844	Q3B8N8, Q6MG08, B2RZD4, G3V6Y4, P19945, Q811S9, P62859, Q5BJZ4, Q5BJT6	1038	25	6416	2.2252	1	0.758139	49.6509
2	GO:0016569~covalent chromatin modification	12	1.04167	0.040302	Q6AXX4, D3ZZW6, Q91XJ0, Q56A18, Q5U4F0, P0C606, A0A0G2JXZ3, Q6MGA9, Q5XIE0, A0A0H2UHP0, Q6AXS3, O08629	1038	39	6416	1.90188	1	0.775915	51.947
2	GO:0000082~G1/S transition of mitotic cell cycle	10	0.868056	0.0422605	P63074, O08769, D4AD31, P39948, P35433, P51583, D4A2G9, P62755, B1H227, B4F7B2	1038	30	6416	2.06037	1	0.787614	53.6644
2	GO:0016973~poly(A)+ mRNA export from nucleus	5	0.434028	0.0433209	G3V7Z8, A0A0G2K8V3, Q66HC5, D3ZWF5, D4A2B0	1038	9	6416	3.43395	1	0.791634	54.5698
2	GO:0051123~RNA polymerase II transcriptional preinitiation complex assembly	5	0.434028	0.0433209	O08950, F1M0Y6, Q5U1X0, B0BNE1, A0A0G2JZ70	1038	9	6416	3.43395	1	0.791634	54.5698
2	GO:0034063~stress granule assembly	5	0.434028	0.0433209	Q6PCT5, D3ZQL8, P60825, B3DMA1, A0A0G2K719	1038	9	6416	3.43395	1	0.791634	54.5698
2	GO:0048024~regulation of mRNA splicing, via spliceosome	5	0.434028	0.0433209	F1MAQ7, Q91V33, Q0ZFS8, Q6AYK2, Q920F3	1038	9	6416	3.43395	1	0.791634	54.5698
2	GO:0000460~maturation of 5.8S rRNA	6	0.520833	0.0453729	Q2I0Y6, D4A4Y0, D4AE49, B2RYS3, G3V7B0, Q3KRD8	1038	13	6416	2.85282	1	0.802777	56.2749
2	GO:0007064~mitotic sister chromatid cohesion	6	0.520833	0.0453729	D4A1B9, A0A0G2K0J4, F1LSS1, A4L9P7, D3ZXE2, Q4KLH7	1038	13	6416	2.85282	1	0.802777	56.2749
2	GO:0032212~positive regulation of telomere maintenance via telomerase	9	0.78125	0.0471119	Q7TPB1, Q3MHS9, Q68FQ0, Q6P502, P40615, Q6AYD2, Q5XIM9, D4AC23, D4ACB8	1038	26	6416	2.13962	1	0.810962	57.6724
2	GO:0009615~response to virus	12	1.04167	0.0477764	Q641Y8, D4A234, P63029, Q68FR6, Q6AY96, Q68FQ0, Q3B8Q1, P18588, O88791, B5DFI3, D4A2Z8, A0A0G2K719	1038	40	6416	1.85434	1	0.811521	58.1952
2	GO:0030324~lung development	14	1.21528	0.0502823	A0A0G2K5M1, P53565, P63074, G3V6K6, Q6AYK2, Q5M808, P63159, P62138, D3ZU13, Q9Z2Z8, F1LNF1, E9PU15, Q5D059, Q01714	1038	50	6416	1.73071	1	0.823931	60.1124
2	GO:1903608~protein localization to cytoplasmic stress granule	4	0.347222	0.0574422	Q641Y8, D4A9D6, Q66HM7, A0A0G2K719	1038	6	6416	4.12075	1	0.860175	65.1432
2	GO:0071425~hematopoietic stem cell proliferation	4	0.347222	0.0574422	Q32PX7, A0A0G2K4P5, D3ZAS8, D4A261	1038	6	6416	4.12075	1	0.860175	65.1432
2	GO:0000375~RNA splicing, via transesterification reactions	4	0.347222	0.0574422	G3V9M1, D4ABH1, Q80ZG5, B2RYJ2	1038	6	6416	4.12075	1	0.860175	65.1432
2	GO:1901990~regulation of mitotic cell cycle phase transition	4	0.347222	0.0574422	G3V8T4, D3ZIV3, D4A3D8, D4A058	1038	6	6416	4.12075	1	0.860175	65.1432
2	GO:0051983~regulation of chromosome segregation	4	0.347222	0.0574422	D3Z8L5, D3ZQL8, Q4FZS2, Q498C9	1038	6	6416	4.12075	1	0.860175	65.1432
2	GO:0006189~'de novo' IMP biosynthetic process	4	0.347222	0.0574422	A0A0G2JTN4, G3V918, P35433, P51583	1038	6	6416	4.12075	1	0.860175	65.1432
2	GO:0007062~sister chromatid cohesion	5	0.434028	0.0631947	D4A1B9, A0A0G2K4T5, A0A0G2K4D9, F1LSS1, Q4KLH7	1038	10	6416	3.09056	1	0.882908	68.7448
2	GO:1901800~positive regulation of proteasomal protein catabolic process	5	0.434028	0.0631947	P62198, G3V6W6, P62193, Q8CJB9, G3V7L6	1038	10	6416	3.09056	1	0.882908	68.7448
2	GO:0051301~cell division	26	2.25694	0.0634813	D4A1B9, Q5XI63, D4A2P1, Q6YDN7, P63281, D4ADI8, Q8CGS4, Q712U5, Q3MHS2, A4L9P7, P62138, Q9R0A8, B1WBQ0, D3ZXE2, A0A0G2K0C5, F1MA98, P39948, Q66HR2, F1LSS1, Q63525, Q9ES39, B1WC51, P63088, P62909, D4AE79, Q91Y81	1038	114	6416	1.40973	1	0.881067	68.9148
2	GO:0060041~retina development in camera-type eye	11	0.954861	0.063988	E9PU28, D4ABI6, D3ZR96, D4A914, Q6AYK2, D3ZAP7, P83732, A0A0G2JZE2, G3V8G1, G3V8T9, P52164	1038	37	6416	1.83763	1	0.880149	69.213
2	GO:0009113~purine nucleobase biosynthetic process	3	0.260417	0.0698827	G3V918, P35433, Q6TXG7	1038	3	6416	6.18112	1	0.899457	72.4902
2	GO:0034476~U5 snRNA 3'-end processing	3	0.260417	0.0698827	A0A0G2K5A0, G3V6K3, Q4QR75	1038	3	6416	6.18112	1	0.899457	72.4902
2	GO:0042754~negative regulation of circadian rhythm	3	0.260417	0.0698827	A0A0G2K8K0, A0A0G2K3H5, D3ZIH5	1038	3	6416	6.18112	1	0.899457	72.4902
2	GO:0000154~rRNA modification	3	0.260417	0.0698827	Q4KLK7, Q9QZ86, A0A0G2JV51	1038	3	6416	6.18112	1	0.899457	72.4902
2	GO:1902626~assembly of large subunit precursor of preribosome	3	0.260417	0.0698827	G3V6Y4, P83732, Q3KRD8	1038	3	6416	6.18112	1	0.899457	72.4902
2	GO:1900363~regulation of mRNA polyadenylation	3	0.260417	0.0698827	B1WC40, Q56A27, Q5U214	1038	3	6416	6.18112	1	0.899457	72.4902
2	GO:0080111~DNA demethylation	3	0.260417	0.0698827	A0A096MIY3, P43138, A0A0G2K675	1038	3	6416	6.18112	1	0.899457	72.4902
2	GO:0043586~tongue development	3	0.260417	0.0698827	D4A543, G3V6K6, A0A096MJ70	1038	3	6416	6.18112	1	0.899457	72.4902
2	GO:0035553~oxidative single-stranded RNA demethylation	3	0.260417	0.0698827	Q5XIC8, D3ZKD3, A0A0G2K675	1038	3	6416	6.18112	1	0.899457	72.4902
2	GO:0034473~U1 snRNA 3'-end processing	3	0.260417	0.0698827	A0A0G2K5A0, G3V6K3, Q4QR75	1038	3	6416	6.18112	1	0.899457	72.4902
2	GO:0002181~cytoplasmic translation	7	0.607639	0.0726294	P62919, G3V6I9, P19945, P17077, P02401, B0K031, Q5XI72	1038	19	6416	2.27725	1	0.905906	73.9021
2	GO:0031100~organ regeneration	11	0.954861	0.0748129	P60892, P39948, Q63474, P35433, A0A0G2KA43, Q9WUL0, Q62764, G3V6D0, D3ZT03, A0A0G2JSV3, G3V802	1038	38	6416	1.78927	1	0.910154	74.9754
2	GO:0006606~protein import into nucleus	12	1.04167	0.0756375	D3ZPR0, Q68FP5, D4AE96, F1MA98, D4A2G9, G3V662, Q66HC5, Q5M808, M0RBV9, G3V7R1, F1M3B3, P17955	1038	43	6416	1.72496	1	0.910176	75.3698
2	GO:0016567~protein ubiquitination	33	2.86458	0.0802394	P62839, P63281, A0A0G2K139, P61078, Q7TPL3, G3V8T4, P68907, Q5XIE4, F7ESX8, B0BNE1, D4A9S3, Q63689, O08629, P62870, Q5XIE9, F1M7B8, Q498D8, D3ZS02, A0A0G2JZE2, D4AA66, A0A0G2K4X8, Q7TP40, A0A0G2JSX1, B1WBY1, Q5BK76, D4ADJ7, P62255, P97536, D4ABU0, D3ZQG6, D3ZUW6, P46462, Q63364	1038	155	6416	1.31598	1	0.920687	77.4653
2	GO:1900087~positive regulation of G1/S transition of mitotic cell cycle	6	0.520833	0.0803834	P43138, Q9EST6, Q5XI01, Q9WUC8, F1LZX7, A0A0G2K719	1038	15	6416	2.47245	1	0.918828	77.528
2	GO:0043523~regulation of neuron apoptotic process	6	0.520833	0.0803834	P13084, D3ZH75, F1M7W7, Q9R0C9, G3V8T9, D3ZQG6	1038	15	6416	2.47245	1	0.918828	77.528
2	GO:0051726~regulation of cell cycle	17	1.47569	0.0807968	F1MAQ7, D3Z8L5, G3V6J5, I6L9G6, M0RBV9, D4ABF5, Q09167, G3V8T9, D3Z962, P13084, Q3B8N8, A0A0G2K8K0, Q62814, P39948, P52909, P63245, E9PU15	1038	69	6416	1.52288	1	0.917687	77.7073
2	GO:0001755~neural crest cell migration	5	0.434028	0.0870076	D3ZR96, G3V624, O55170, A0A0G2JZE2, E9PTC3	1038	11	6416	2.8096	1	0.93069	80.2436
2	GO:0000467~exonucleolytic trimming to generate mature 3'-end of 5.8S rRNA from tricistronic rRNA transcript (SSU-rRNA, 5.8S rRNA, LSU-rRNA)	4	0.347222	0.0887076	A0A0G2K5A0, G3V6K3, Q5FVR4, Q4QR75	1038	7	6416	3.53207	1	0.932447	80.8888
2	GO:0048663~neuron fate commitment	4	0.347222	0.0887076	D4A543, Q9WUQ3, G3V612, O70437	1038	7	6416	3.53207	1	0.932447	80.8888
2	GO:0045722~positive regulation of gluconeogenesis	4	0.347222	0.0887076	D4ABC4, D3ZCR4, Q712U5, P35233	1038	7	6416	3.53207	1	0.932447	80.8888
2	GO:0043486~histone exchange	4	0.347222	0.0887076	Q9EST6, Q5XIE0, P06302, B1WC45	1038	7	6416	3.53207	1	0.932447	80.8888
2	GO:0016578~histone deubiquitination	4	0.347222	0.0887076	D4A4F6, F1LY08, D3ZWF5, B4F7B2	1038	7	6416	3.53207	1	0.932447	80.8888
2	GO:0050684~regulation of mRNA processing	4	0.347222	0.0887076	M0R6E6, A0A0G2JZI0, A0A0G2JWE3, A0A0G2K0J0	1038	7	6416	3.53207	1	0.932447	80.8888
2	GO:0016584~nucleosome positioning	4	0.347222	0.0887076	A0A0G2K654, F1LNL2, D3ZGQ8, A0A0H2UHP0	1038	7	6416	3.53207	1	0.932447	80.8888
2	GO:2001022~positive regulation of response to DNA damage stimulus	4	0.347222	0.0887076	Q5M865, A0A0G2JSX1, B1WC16, O88791	1038	7	6416	3.53207	1	0.932447	80.8888
2	GO:0033169~histone H3-K9 demethylation	4	0.347222	0.0887076	A0A0G2KAI2, D4AD31, A0A0G2K220, M0RDF1	1038	7	6416	3.53207	1	0.932447	80.8888
2	GO:0075522~IRES-dependent viral translational initiation	4	0.347222	0.0887076	Q1JU68, Q4G061, Q66HM7, Q6AYK8	1038	7	6416	3.53207	1	0.932447	80.8888
2	GO:0007275~multicellular organism development	16	1.38889	0.0919812	Q641Y8, Q75UQ2, P53565, Q66H48, P04797, F1LM09, A0A0H2UHJ5, D3ZDD7, D3ZZW6, B0BNJ5, Q9Z1P3, A0A0G2K4T7, A0A0H2UHX3, F1M0Y6, Q63525, A0A096MJV6	1038	65	6416	1.52151	1	0.937324	82.0756
2	GO:0042752~regulation of circadian rhythm	8	0.694444	0.0956602	Q9JJ54, F1M7B8, A0A0G2K8K0, F1LM55, Q4KLH4, P62138, P63088, Q5FVM4	1038	25	6416	1.97796	1	0.942516	83.3263
2	GO:0051028~mRNA transport	9	0.78125	0.0985162	Q3B8Q2, B1WC40, A0A0G2K2B3, G3V662, Q91XU1, G3V7R1, P17955, Q27W01, A0A0G2JWE3	1038	30	6416	1.85434	1	0.945836	84.2399
3	GO:0000122~negative regulation of transcription from RNA polymerase II promoter	86	9.08131	2.34374e-11	F1LQT9, F2Z3S9, A0A0G2K8L6, A0A0G2K7M5, D3ZJW8, D4AD82, A0A0G2JWU7, F1M6U0, F1M455, D4A1U1, D3ZBN0, Q6DGG0, Q9EQH5, B1WC28, P0C1G9, O70185, F1M0V0, Q1LZ53, D3ZJ19, A0A0G2K6M7, P15865, Q3ZAV2, D3ZC46, F7EY92, G3V6P3, A0A0G2K8P3, Q80U96, F2Z3T0, P09414, F7ENH8, Q9QYU4, Q8VIB2, Q5FWT8, Q63262, Q62673, A0A0G2K7P2, Q6AY48, Q9Z2Y1, Q9JKU3, A0A0G2K8H1, Q69DC1, Q71UF4, F1LXS5, G3V7M0, F1MA61, Q4V886, M0R…	845	318	6416	2.05343	6.90699e-08	6.90699e-08	4.21193e-08
3	GO:0006260~DNA replication	22	2.32313	4.92794e-06	A0A0U1RS25, Q6AYN8, A0A0G2KAT3, F1LNK6, A9CMB8, A0A096MK13, A0A096MKE9, A0A0G2JSM0, Q6RIA2, B2RZ16, P09414, D4AAN8, D4A845, A0A096MJL5, G3V8U6, O70185, P06766, Q5U2Q5, Q71UF4, Q566D8, G3V8M1, Q66HD3, Q63528	845	57	6416	2.93059	0.0144177	0.00723504	0.00885562
3	GO:0006351~transcription, DNA-templated	76	8.02534	6.30516e-06	Q5PQL2, F1LQT9, F2Z3S9, A0A0G2K8L6, Q4KLI1, A0A0G2K7M5, B5DEH0, Q5XIA4, D4AD82, A0A0G2JWU7, G3V6U5, B1WBR0, Q5U3Y2, Q5U4E8, Q9EQH5, D3ZIE5, O70185, F1LP76, F1LMN8, Q1LZ53, D3ZJ19, A0A0G2JYT9, B4F777, P60123, Q3ZAV2, Q6QI89, G3V6P3, M0R8I8, B2RZC6, D4A6N8, P09414, F7ENH8, Q8VIB2, Q5FWT8, A0A0G2K2N3, Q63262, Q4G059, P86173, Q9Z2Y1, P52925, A0A0H2UHV2, Q71UF4, P70475, F1MA61, A0A0G2KAZ7, D4A2E8, B0B…	845	349	6416	1.65347	0.0184098	0.00617465	0.0113304
3	GO:0006334~nucleosome assembly	18	1.90074	1.33123e-05	D4A9B2, G3V6H9, M0R3S3, D3ZBN0, B2RZ23, Q8VIB2, D3ZJ08, Q6LED0, B1WC28, D4A3K5, M0R7B4, D3ZFM1, D3ZP96, P15865, Q5U2Z3, Q66HD3, F1LYL9, D3ZIX4	845	43	6416	3.17842	0.0384721	0.00975998	0.0239209
3	GO:0051301~cell division	32	3.37909	4.32008e-05	D4A8M7, P35426, P30277, B1H268, F2Z3S0, A0A0G2JWH3, P39951, B5DFI8, A0A0G2JY07, Q9QZR6, P60123, F1LN75, Q4V8A0, Q9Z336, Q566D8, Q4V8C2, P33568, A0A0H2UHS5, M0R8I8, F1LRQ6, A0A0H2UH97, P60841, Q6AYL9, B5DEP3, Q8VIL3, Q9Z2Y1, Q68FW2, A0A0G2JUI5, Q5M856, Q4V884, Q4V7C0, B2RZ99, Q63699	845	114	6416	2.13134	0.119544	0.0251416	0.0776076
3	GO:0045892~negative regulation of transcription, DNA-templated	51	5.38543	4.56276e-05	F1LQT9, A0A0G2K7M5, B5DEH0, D4AD82, F1M455, D4A1U1, B5DFN4, Q9EQH5, A0A0G2K5I7, F1M0V0, O70185, A0A0G2JVQ2, B2RYU7, A0A0G2JYT9, A0A0G2K6M7, G3V6P3, M0R8I8, Q5XIT5, Q9ES73, F7ENH8, Q5FWT8, Q8VIB2, Q63262, Q9Z2Y1, P52925, Q69DC1, P37361, Q71UF4, F1LXS5, F1MA61, M0R7Q3, A0A0G2JTZ2, Q5I0D6, Q5XI06, A0A0G2JZ79, B5DFE2, F1MA31, Q00939, A0A0G2K889, P33568, G3V790, G3V6J7, D3ZS88, D3ZBV9, A0A0G2K4X5, Q62…	845	219	6416	1.76821	0.125819	0.022162	0.0819656
3	GO:0006357~regulation of transcription from RNA polymerase II promoter	42	4.43506	5.18375e-05	Q9QUZ8, A0A0G2K8L6, G3V6U5, Q5U3Y2, F1M471, A0A0G2JVQ2, F1LP76, D3ZJ19, A0A0G2JYT9, B4F777, F1MA31, B5DFE2, P60123, P15865, Q00939, G3V6P3, P33568, A0A0G2K419, Q5XIT5, Q9ES73, M0RBL8, F2Z3T0, D4A3R6, D4ACM1, Q63262, G3V669, A0A0G2JXN0, D4A069, A0A0G2JTJ9, Q63158, B2RZ56, M0R7B4, A0A0G2K8H1, P52925, Q07008, M0R953, M0R7Q3, F1LYL9, Q5U1W8, A0A0G2K4G0, Q4V8B3, D4A2E8	845	169	6416	1.88699	0.141672	0.0215877	0.0931161
3	GO:0006335~DNA replication-dependent nucleosome assembly	8	0.844773	5.56596e-05	D3ZJ08, Q6LED0, M0R3S3, Q5M939, D4A2D7, D3ZFM1, P62804, Q66HD3	845	10	6416	6.07432	0.151286	0.0202954	0.0999785
3	GO:0006355~regulation of transcription, DNA-templated	69	7.28617	0.000480342	Q5PQL2, A0A0G2K8L6, A0A0G2K7M5, Q4KLI1, B5DEH0, Q5XIA4, D4AD82, G3V6U5, A0A0G2JWU7, Q5U4E8, B5DFN4, D4A769, F1LMN8, A0A0G2JYT9, D3ZTX7, Q3ZAV2, Q6AYN8, Q5XIT5, Q4V9H5, P09414, A0A0G2JZQ5, Q8VIB2, A0A0G2K2N3, P49185, P86173, Q4G059, Q5BJP0, A0A0H2UHV2, P70475, F1MA61, D3ZCP9, A0A0G2KAZ7, B2RZ99, A0A0G2JW52, A0A0G2JTZ2, D4A2E8, G3V619, B0BMU7, M0R462, Q3B7C9, Q9R019, D3ZRN2, D3ZG44, Q9EQZ1, B5DFL5,…	845	351	6416	1.49262	0.757295	0.145572	0.859712
3	GO:0006336~DNA replication-independent nucleosome assembly	7	0.739176	0.000667333	Q5M939, D4A2D7, M0R4R2, G3V650, D3ZFM1, P62804, Q66HD3	845	10	6416	5.31503	0.860164	0.178586	1.1925
3	GO:0016569~covalent chromatin modification	14	1.47835	0.000966993	F1LQT9, P33568, G3V790, A0A0G2JSM0, Q4V8J7, Q8VIB2, B1WC28, P86173, B4F777, Q71UF4, G3V650, M0R953, Q66HC1, Q9JIX5	845	39	6416	2.72566	0.94222	0.228325	1.7236
3	GO:0006270~DNA replication initiation	8	0.844773	0.000984287	A0A096MJL5, Q6AYN8, G3V8U6, A9CMB8, A0A096MK13, A0A0G2JY07, D3ZP96, D3ZFP4, G3V681	845	14	6416	4.3388	0.945093	0.214821	1.75416
3	GO:0007420~brain development	35	3.69588	0.00154495	F1LNV0, F1LQT9, D3ZRN2, A0A0G2KB92, D3ZIE5, B1WC28, B5DFG8, P13668, G3V8F8, D3ZGE6, G3V997, P55215, Q1HL14, Q5XI22, F7EY92, Q4V7D3, M0RDF7, Q00939, O35263, P63090, A0A0G2JWP8, Q6GQY2, F1M775, G3V9Y1, Q6P3V9, Q63262, P61751, F1LMY3, G3V6A0, P17425, Q9JKU3, P37361, Q07008, Q9JIX5, Q9JHZ9	845	155	6416	1.71453	0.989501	0.295664	2.74033
3	GO:0045944~positive regulation of transcription from RNA polymerase II promoter	72	7.60296	0.00213755	D3ZPD0, F2Z3S9, A0A0G2K8L6, Q5BK48, D3ZJW8, A0A0G2JWU7, G3V6U5, B1WBR0, D4A7D6, Q9EQH5, P0C1G9, A0A0G2JVQ2, O70185, B5DFG8, D3ZJ19, A0A0G2JYT9, D3ZXZ1, Q3ZAV2, B2RYL8, Q6QI89, G3V9C9, A0A0G2JWP8, D4A6N8, F2Z3T0, P09414, F7ENH8, Q8VIB2, A0A0G2K2N3, Q63262, D4A0D9, P52925, P70475, B1WBN5, M0R953, F1MA61, Q4V886, M0R7Q3, A0A0G2JTZ2, F1LVT6, Q9R1A0, Q9QUZ8, P59722, Q3B7C9, A0A0G2JWN9, D3ZRN2, D3ZG44,…	845	390	6416	1.40177	0.998175	0.36265	3.7725
3	GO:0050680~negative regulation of epithelial cell proliferation	12	1.26716	0.00307332	D4A1V1, F1MA87, P33568, Q5XIR2, A0A0G2K2I0, P63090, Q9JKU3, D3ZYM5, Q69DC1, Q9ES73, F2Z3T0, F1LYL9	845	34	6416	2.67985	0.999885	0.453781	5.38136
3	GO:0006310~DNA recombination	9	0.95037	0.00363057	D4A845, Q5XI44, A0A0G2KAT3, A0A096MKE9, P52925, A1A5P3, P60123, Q566D8, Q4G2Y1	845	21	6416	3.2541	0.999978	0.488252	6.32733
3	GO:0045787~positive regulation of cell cycle	7	0.739176	0.00383665	Q00939, P62246, A0A0G2K8L6, A0A0G2JX62, M0R8I8, A0A0G2JVW3, P30277	845	13	6416	4.08848	0.999988	0.486433	6.6749
3	GO:0006364~rRNA processing	15	1.58395	0.00488883	B1H269, Q562C2, F1LXT3, D3ZZY2, Q6QI75, A0A0G2K0E0, P62083, M0RAY7, B2RZ12, A0A0G2QC27, F1LTU4, Q5M9F3, A0A0G2JZ79, Q5M920, G3V727	845	51	6416	2.23321	0.999999	0.551736	8.43056
3	GO:0030182~neuron differentiation	17	1.79514	0.00528102	F1LQT9, P33568, D4A6N8, G3V6U5, F7ENH8, D3ZVD8, D3ZIE5, P0C1G9, O09032, A0A0G2JVQ2, Q9JHU0, G3V8F8, Q1LZ53, Q07008, D4AEI5, P55213, M0R7Q3	845	62	6416	2.08192	1	0.560134	9.07696
3	GO:0008584~male gonad development	13	1.37276	0.00630403	F1LNV0, A0A0G2JZG4, B1WBQ7, G3V6A0, P17425, D3ZX15, Q5U2Q5, P52925, P04256, A0A0G2JTU9, F1MA61, Q66HD3, F1LYL9	845	42	6416	2.35018	1	0.606171	10.7428
3	GO:0043967~histone H4 acetylation	9	0.95037	0.00687884	Q6QI89, Q498T3, A0A0G2K8L6, Q5M939, A0A0G2JWN9, P60123, D3ZTX7, A0A0G2JZG4, D4ACM1	845	23	6416	2.97113	1	0.620411	11.6661
3	GO:0010468~regulation of gene expression	21	2.21753	0.006959	Q00939, F1LNV0, F1LQT9, P35426, D4A6N8, Q68SB1, Q5U216, Q6P3V8, P49185, F1MA87, E9PTR3, Q3B7U9, D3ZX15, Q1LZ53, D4A1W5, D3ZJ19, Q07008, B5DFE2, A0A0G2KAZ7, M0R7Q3, A0A0G2JTZ2	845	86	6416	1.85408	1	0.60759	11.7942
3	GO:0006268~DNA unwinding involved in DNA replication	5	0.527983	0.00748481	Q6AYN8, A9CMB8, A0A0G2JWP8, D3ZP96, G3V681	845	7	6416	5.4235	1	0.618116	12.6297
3	GO:0035914~skeletal muscle cell differentiation	8	0.844773	0.00797474	D4A0D9, P0C1G9, P33568, A1L1K6, Q07008, Q6PCU4, P05197, D4A7D6	845	19	6416	3.19701	1	0.625872	13.4016
3	GO:0010424~DNA methylation on cytosine within a CG sequence	4	0.422386	0.00818442	F1LQT9, G3V790, Q1LZ53, A0A0G2K8H1	845	4	6416	7.5929	1	0.620442	13.7299
3	GO:0007275~multicellular organism development	17	1.79514	0.00857246	Q62981, F1LR39, D3ZRN2, M0R3Y7, Q4V8J7, Q5M9G7, A9UK92, D4A3R6, G3V669, D4A069, G3V9V9, Q3HSE5, Q9JKU3, A0A0G2K6M7, A0A0G2K242, B4F7F3, P62804	845	65	6416	1.98584	1	0.623126	14.3345
3	GO:0007076~mitotic chromosome condensation	6	0.63358	0.00906625	D4A5Q2, D4A8M7, A0A0G2JXS3, D3ZD72, A0A0G2JWH3, F1MAD9	845	11	6416	4.14158	1	0.629935	15.098
3	GO:0097150~neuronal stem cell population maintenance	6	0.63358	0.00906625	P49185, A0A0G2K0X1, Q8CGX0, Q07008, A0A0G2K5U0, G3V803	845	11	6416	4.14158	1	0.629935	15.098
3	GO:0045893~positive regulation of transcription, DNA-templated	44	4.64625	0.00965928	A0A0G2K8L6, Q3B7C9, D3ZRN2, Q9R019, D3ZHA9, A0A0G2JWU7, Q5U3Y2, F1M455, F1LPS3, D3ZIE5, D4A411, F1M9G7, P0C1G9, F1LW69, O70185, Q5XI06, F1LQ90, D3ZX15, Q6AXN8, A0A0G2JTU9, A0A0G2JYT9, D3ZTX7, G3V790, Q5M971, B2RZC6, A0A0G2JSM0, Q5XIT5, Q9ES73, D3ZS88, P09414, A0A0G2JZG4, Q63262, A0A0G2JXN0, P37361, Q69DC1, P52925, A0A0G2K242, Q07008, Q9JIX5, Q63699, M0R7Q3, F1LYL9, A0A0G2JTZ2, A0A0G2K4G0, Q4V8B3	845	230	6416	1.45255	1	0.639975	16.0065
3	GO:0070979~protein K11-linked ubiquitination	7	0.739176	0.0126384	B5DEP3, B5DFI8, F1LRQ6, A0A0H2UH97, Q4V884, Q4V8A2, B2RYJ1	845	16	6416	3.32189	1	0.725419	20.4331
3	GO:0071897~DNA biosynthetic process	7	0.739176	0.0126384	A0A096MJL5, G3V8U6, A0A096MK13, P06766, A0A096MKE9, M0RCX2, G3V8M1, Q566D8	845	16	6416	3.32189	1	0.725419	20.4331
3	GO:0000070~mitotic sister chromatid segregation	7	0.739176	0.0126384	Q62673, Q8VIL3, A0A0G2JXS3, Q4V7C0, F2Z3S0, B2RZ23, Q4V8C2	845	16	6416	3.32189	1	0.725419	20.4331
3	GO:0006261~DNA-dependent DNA replication	6	0.63358	0.0138836	B1H268, B5DF29, G3V8M1, D4AAN8, Q4G2Y1, F6T1W7	845	12	6416	3.79645	1	0.746753	22.2172
3	GO:0051297~centrosome organization	8	0.844773	0.01454	Q62673, A0A0G2K0X1, D4AB06, B1WC65, F1M949, Q6RIA2, Q6AYC0, D3ZZ61	845	21	6416	2.89253	1	0.751519	23.1425
3	GO:0031667~response to nutrient levels	14	1.47835	0.0148898	F1LQT9, D4ACX5, P49088, A0A0G2K5I7, Q62947, A0A0G2JZ79, G3V8F8, Q3HSE5, Q1LZ53, A0A0G2K8H1, F1LRL9, M0RCX2, P32232, F7EY92	845	52	6416	2.04424	1	0.748816	23.6312
3	GO:0008284~positive regulation of cell proliferation	31	3.2735	0.017693	F1LNV0, A0A0G2KAT3, P35426, A0A0G2JX62, Q3B7C9, D3ZRN2, D3ZTB5, G3V6U5, B3DMA5, D3ZES9, F1LPS3, P0C1G9, P62246, A0A0G2JZ79, P51639, Q3ZAV2, A0A0G2JZ53, D4AEL8, G3V790, F7ENH8, Q63262, Q4G059, D3ZJI6, G3V6A0, A0A0G2K2I0, Q07008, P29314, Q63699, M0R7Q3, F1LYL9, A0A0G2KAT5	845	155	6416	1.51858	1	0.796926	27.4437
3	GO:0045910~negative regulation of DNA recombination	4	0.422386	0.018463	B1WBQ7, D4A0U9, A0A096MKE9, A0JPN0	845	5	6416	6.07432	1	0.801162	28.459
3	GO:0070734~histone H3-K27 methylation	4	0.422386	0.018463	A0A0G2K889, A0A0G2K8H1, B5DFE2, F7ENH8	845	5	6416	6.07432	1	0.801162	28.459
3	GO:0000281~mitotic cytokinesis	9	0.95037	0.0193221	D3ZPD0, Q62673, P13668, B1WC01, A0A0G2JXS3, E9PSJ3, A0A0H2UHP4, G3V9Y1, Q8VIB2	845	27	6416	2.53097	1	0.806571	29.576
3	GO:0051290~protein heterotetramerization	6	0.63358	0.020163	D3ZJ08, Q6LED0, Q5U2Q5, P09117, Q505J8, P62804	845	13	6416	3.50442	1	0.811268	30.6533
3	GO:0008380~RNA splicing	18	1.90074	0.0203284	F2Z3T9, Q812D3, Q6AY87, A0A0G2JX62, Q3MJK5, Q9JKB8, G3V6J9, Q64LC9, M0R735, A0A0G2JTG7, D4A916, Q8K3X0, P04256, Q5RKH1, Q4FZU3, Q80WE1, Q3ZAV2, G3V727	845	77	6416	1.77496	1	0.805206	30.8634
3	GO:0050768~negative regulation of neurogenesis	5	0.527983	0.0216803	A0A0G2K0X1, P37361, Q07008, F1MA31, Q9Z336	845	9	6416	4.21828	1	0.81729	32.5579
3	GO:0010390~histone monoubiquitination	5	0.527983	0.0216803	G3V897, F1LW69, F2Z3T0, Q4V886, A0A0G2JXJ2	845	9	6416	4.21828	1	0.81729	32.5579
3	GO:0007067~mitotic nuclear division	18	1.90074	0.0229236	A0A0G2JU83, A0A0H2UHS5, F1LRQ6, B1H268, A0A0H2UH97, P60841, F2Z3S0, Q6AYL9, P39951, Q62673, B5DEP3, Q9Z2Y1, Q68FW2, Q5M856, P60123, Q4V8A0, Q9Z336, Q63699	845	78	6416	1.75221	1	0.826636	34.0818
3	GO:0006306~DNA methylation	7	0.739176	0.023272	A0A0G2K889, F1LQT9, Q1LZ53, A0A0G2K8H1, M0R3Y7, D3ZS88, B5DFE2	845	18	6416	2.95279	1	0.82357	34.5029
3	GO:0006298~mismatch repair	6	0.63358	0.0280446	D4A845, B1WBQ7, B1H246, A0A0G2KAT3, D4A0U9, Q63528	845	14	6416	3.2541	1	0.870568	40.022
3	GO:0071364~cellular response to epidermal growth factor stimulus	8	0.844773	0.0304696	D4A8A0, G3V7Q4, Q6AYN8, D3ZRN2, P04256, F1M3K6, G3V845, F1LYL9	845	24	6416	2.53097	1	0.885959	42.655
3	GO:0017148~negative regulation of translation	11	1.16156	0.0307785	D4A769, Q5PQL2, Q5XI81, Q8CGX0, D4A1W5, D3ZUV9, B1H2A6, G3V7M0, M0R735, Q80WE1, Q5PQR7	845	40	6416	2.08805	1	0.882644	42.9824
3	GO:0033189~response to vitamin A	5	0.527983	0.0324414	Q920R3, F1LQT9, P02696, Q1LZ53, F1LRL9	845	10	6416	3.79645	1	0.890175	44.7151
3	GO:0002088~lens development in camera-type eye	5	0.527983	0.0324414	P35426, B5DFG8, D3ZRN2, O35397, Q63699	845	10	6416	3.79645	1	0.890175	44.7151
3	GO:0051382~kinetochore assembly	4	0.422386	0.0333467	F2Z3S0, A0A0G2JY58, B2RZ23, E9PSW8	845	6	6416	5.06193	1	0.891508	45.6373
3	GO:0006265~DNA topological change	4	0.422386	0.0333467	A0A0G2JWP8, P52925, D4A9Z2, D3ZN59	845	6	6416	5.06193	1	0.891508	45.6373
3	GO:0030279~negative regulation of ossification	4	0.422386	0.0333467	F1LNV0, Q07008, M0R7Q3, F1LYL9	845	6	6416	5.06193	1	0.891508	45.6373
3	GO:0010216~maintenance of DNA methylation	4	0.422386	0.0333467	F1LQT9, M0R3Y7, D3ZK36, A0A0G2JXJ2	845	6	6416	5.06193	1	0.891508	45.6373
3	GO:0035563~positive regulation of chromatin binding	4	0.422386	0.0333467	B5DFG8, D3ZJW8, F1MA31, Q9EQH5	845	6	6416	5.06193	1	0.891508	45.6373
3	GO:0006346~methylation-dependent chromatin silencing	4	0.422386	0.0333467	G3V790, Q1LZ53, M0R3Y7, F7EY92	845	6	6416	5.06193	1	0.891508	45.6373
3	GO:0003222~ventricular trabecula myocardium morphogenesis	4	0.422386	0.0333467	F1M8V2, D3ZRN2, Q07008, M0R7Q3	845	6	6416	5.06193	1	0.891508	45.6373
3	GO:0016446~somatic hypermutation of immunoglobulin genes	4	0.422386	0.0333467	B1WBQ7, B1H246, P06766, D4A0U9	845	6	6416	5.06193	1	0.891508	45.6373
3	GO:0021766~hippocampus development	13	1.37276	0.0343172	P70541, G3V6J7, F7ENH8, A0A0G2JZG4, G3V8G4, F1LMY3, G3V669, Q64350, Q5MPA9, P55213, B5DFE2, Q9ESZ0, G3V997	845	52	6416	1.89822	1	0.893237	46.6099
3	GO:0090090~negative regulation of canonical Wnt signaling pathway	9	0.95037	0.0357173	A0A0G2JWK6, D3ZYS7, B5DEH0, Q07008, Q9JIX5, B5DFN4, F7ENH8, F1LYL9, G3V803	845	30	6416	2.27787	1	0.89777	47.984
3	GO:0008544~epidermis development	6	0.63358	0.0376329	A0A0G2JXN0, Q5XIR2, Q9JKU3, G3V6U5, A0A0G2JZD5, Q07008	845	15	6416	3.03716	1	0.905116	49.81
3	GO:0045070~positive regulation of viral genome replication	7	0.739176	0.0386589	A0A0U1RRU0, A0A0G2JX62, A0A0G2JWP8, Q3SWU0, Q07008, Q6DGG0, B0BMU0	845	20	6416	2.65751	1	0.906631	50.763
3	GO:0035019~somatic stem cell population maintenance	7	0.739176	0.0386589	G3V6P3, D4A0D9, A0A0G2JVQ2, P84889, M0R7Q3, F1LYL9, D4A7D6	845	20	6416	2.65751	1	0.906631	50.763
3	GO:0042273~ribosomal large subunit biogenesis	7	0.739176	0.0386589	Q562C2, D3ZV81, Q5M920, A1A5P2, Q6QI75, B2GV82, Q5XIQ5	845	20	6416	2.65751	1	0.906631	50.763
3	GO:0006284~base-excision repair	7	0.739176	0.0386589	D4A845, A0A0G2KAT3, A0A0G2JVW5, P06766, Q9ESZ0, Q566D8, Q63528	845	20	6416	2.65751	1	0.906631	50.763
3	GO:0006457~protein folding	18	1.90074	0.0398042	Q812D3, A9UMW3, Q66H94, B2GUZ7, Q6AYQ9, A0A0G2K199, Q6DGG0, B5DFN4, G3V6Y9, B0BMU0, Q63737, Q5M823, D3ZVP6, G3V912, Q52KJ9, Q6MGC4, P28480, A0A0G2K737	845	83	6416	1.64665	1	0.908739	51.8066
3	GO:0032922~circadian regulation of gene expression	9	0.95037	0.0427946	D4A0E8, A0A0G2JZ79, D4A1W5, A0A0G2JTU9, Q9ES73, F1MA61, Q64LC9, F7ENH8, A0A0G2K4G0	845	31	6416	2.20439	1	0.920128	54.4337
3	GO:0007219~Notch signaling pathway	9	0.95037	0.0427946	F1MA87, P61480, Q5XIR2, Q505I9, Q9JKU3, Q07008, B2GV82, M0R7Q3, F1LYL9	845	31	6416	2.20439	1	0.920128	54.4337
3	GO:0045666~positive regulation of neuron differentiation	9	0.95037	0.0427946	Q00939, A0A0G2K5I7, P0C1G9, A0A0G2K8L6, Q62947, F1LQ90, D3ZUD0, F1LRL9, A0A0G2JWU7, A0A0G2JZG4	845	31	6416	2.20439	1	0.920128	54.4337
3	GO:0007049~cell cycle	15	1.58395	0.0452826	Q9R1A0, P33568, A9CMB8, A0A0G2KAN5, M0R885, F2Z3T0, A9UK92, Q5XFW6, D4A3G2, A0A0G2K5U0, F1MA87, Q9QZR6, F1LN75, B2RZ99, Q66HD3, A0A0G2JXJ2	845	66	6416	1.72566	1	0.927649	56.5158
3	GO:0016573~histone acetylation	8	0.844773	0.0459114	A0A0G2K1A0, F1M9G7, Q5XI06, P60123, F1MA61, A0A0G2JZG4, F7EY92, Q4V8B3	845	26	6416	2.33628	1	0.926708	57.0277
3	GO:0007286~spermatid development	10	1.05597	0.0462698	D4AEL8, Q5U2N8, B5DFG8, Q5XHZ9, G3V790, P28480, A0A0G2K8H1, Q3SWU0, P63312, Q4QQT3	845	37	6416	2.05213	1	0.924635	57.3168
3	GO:0006281~DNA repair	20	2.11193	0.0465568	Q6QI89, A0A0U1RS25, B1H246, Q5BK48, A0A0G2KAX0, A0A0G2KAT3, A0A096MK13, D4A0U9, A0A0G2K5U0, D4A845, B1WBQ7, A0A096MJL5, Q62671, D3Z840, P60123, Q9ESZ0, D3ZFM1, Q63699, Q566D8, A0A0G2JXJ2, Q4G2Y1	845	97	6416	1.56555	1	0.922272	57.5471
3	GO:0035246~peptidyl-arginine N-methylation	3	0.31679	0.0473211	D4A0E8, Q5U4E8, A0A0G2JW52	845	3	6416	7.5929	1	0.922006	58.1545
3	GO:0060968~regulation of gene silencing	3	0.31679	0.0473211	D3ZJ08, Q6LED0, Q63699	845	3	6416	7.5929	1	0.922006	58.1545
3	GO:0006398~mRNA 3'-end processing by stem-loop binding and cleavage	3	0.31679	0.0473211	D3Z9E6, B3DM97, G3V6W7	845	3	6416	7.5929	1	0.922006	58.1545
3	GO:0045654~positive regulation of megakaryocyte differentiation	3	0.31679	0.0473211	P52925, F1LXS5, F1MA31	845	3	6416	7.5929	1	0.922006	58.1545
3	GO:2000138~positive regulation of cell proliferation involved in heart morphogenesis	3	0.31679	0.0473211	M0R9L0, M0R7Q3, F1LYL9	845	3	6416	7.5929	1	0.922006	58.1545
3	GO:0003214~cardiac left ventricle morphogenesis	3	0.31679	0.0473211	Q07008, D4A8X4, M0R7Q3	845	3	6416	7.5929	1	0.922006	58.1545
3	GO:0000470~maturation of LSU-rRNA	6	0.63358	0.0489941	P61480, D4A401, D4ACW1, P62425, Q5M947, P62907	845	16	6416	2.84734	1	0.925521	59.4556
3	GO:0098532~histone H3-K27 trimethylation	4	0.422386	0.0527431	A0A0G2K2I0, M0R7B4, B5DFE2, P15865	845	7	6416	4.3388	1	0.936274	62.2339
3	GO:0034501~protein localization to kinetochore	4	0.422386	0.0527431	A0A0G2K2S5, F2Z3S0, P39951, Q4V8C2	845	7	6416	4.3388	1	0.936274	62.2339
3	GO:0009880~embryonic pattern specification	4	0.422386	0.0527431	D3ZJ19, Q6P7B6, B1WBR0, Q765A7	845	7	6416	4.3388	1	0.936274	62.2339
3	GO:0060045~positive regulation of cardiac muscle cell proliferation	4	0.422386	0.0527431	P30277, Q07008, P39951, M0R7Q3	845	7	6416	4.3388	1	0.936274	62.2339
3	GO:0034349~glial cell apoptotic process	4	0.422386	0.0527431	F1LNV0, P49185, P33568, P55213	845	7	6416	4.3388	1	0.936274	62.2339
3	GO:0007346~regulation of mitotic cell cycle	7	0.739176	0.0593096	D4A845, Q00939, Q62673, P33568, A0A0G2JZ79, M0R8I8, Q69DC1	845	22	6416	2.41592	1	0.952828	66.6719
3	GO:0045638~negative regulation of myeloid cell differentiation	5	0.527983	0.0617562	G3V897, F1MA87, B0BN99, F2Z3T0, Q4V886	845	12	6416	3.16371	1	0.956324	68.1957
3	GO:0045596~negative regulation of cell differentiation	5	0.527983	0.0617562	D4A0E8, A0A0G2K2I0, Q07008, B0BN99, M0R7Q3	845	12	6416	3.16371	1	0.956324	68.1957
3	GO:0045471~response to ethanol	18	1.90074	0.0701313	F1LNV0, F1LQT9, Q62867, B0BN55, P04905, P49242, P39951, A0A0G2JZ79, P06766, A0A0G2K8H1, Q1LZ53, B5DEN5, P51639, P05197, Q63699, P61314, Q9JMI1, P62907	845	89	6416	1.53564	1	0.970187	72.9289
3	GO:0007399~nervous system development	18	1.90074	0.0701313	F2Z3S9, G3V9X2, Q63016, G3V790, D4ACX5, Q6P7B6, Q9ER24, A0A0G2KB92, G3V7V8, E9PSV8, P86173, O09032, G3V8F8, Q62952, P52925, F1LRL9, A0A0G2JZB8, P70475, O35876	845	89	6416	1.53564	1	0.970187	72.9289
3	GO:0051865~protein autoubiquitination	7	0.739176	0.0716827	D3ZLS5, F1M8V2, Q498M7, D3ZK36, D4A4T0, A0A0G2JXJ2, A0JPN0	845	23	6416	2.31088	1	0.970857	73.7292
3	GO:0002052~positive regulation of neuroblast proliferation	4	0.422386	0.0763348	Q00939, P49185, Q07008, Q5U3Y2	845	8	6416	3.79645	1	0.97563	75.9971
3	GO:0090103~cochlea morphogenesis	4	0.422386	0.0763348	Q62947, D3ZHG3, P84889, F1LYL9	845	8	6416	3.79645	1	0.97563	75.9971
3	GO:0051893~regulation of focal adhesion assembly	4	0.422386	0.0763348	E9PSV8, A0A0G2JVQ2, A0A0G2JUI5, A0A0G2JZB8, A0A0G2KAT5	845	8	6416	3.79645	1	0.97563	75.9971
3	GO:0001578~microtubule bundle formation	6	0.63358	0.077112	Q62673, A0A0G2JUI5, B1WC01, F1LRL9, D4A5D4, D3ZES9	845	18	6416	2.53097	1	0.975156	76.3575
3	GO:0006974~cellular response to DNA damage stimulus	25	2.63992	0.0789965	D4A9B2, F1LNV0, Q6AYN8, B1H246, A0A0G2KAX0, D3ZMN2, A0A0G2JWP8, Q9R019, Q6RIA2, D4AAN8, Q5U216, D3ZK29, A0A0G2K5U0, A0JPN0, B1WBQ7, Q9Z2Y1, F1LW69, A0A0G2JZ79, P06766, Q62671, G3V661, P55213, Q9ESZ0, F1M298, Q80WE1	845	136	6416	1.39575	1	0.97603	77.2102
3	GO:0042073~intraciliary transport	5	0.527983	0.0802421	D4A1V1, D4AEL8, Q5U2N8, Q5XIR2, P37996	845	13	6416	2.92035	1	0.976124	77.7578
3	GO:0050767~regulation of neurogenesis	5	0.527983	0.0802421	P52925, Q07008, B5DFE2, F1MA31, D3ZN59	845	13	6416	2.92035	1	0.976124	77.7578
3	GO:0031047~gene silencing by RNA	5	0.527983	0.0802421	Q5PQL2, Q5XIA4, B0BNA9, B3DMA5, Q80WE1	845	13	6416	2.92035	1	0.976124	77.7578
3	GO:0010628~positive regulation of gene expression	27	2.85111	0.0828073	A0A0U1RRQ3, F1LQT9, A0A0G2JX62, A0A0G2K8L6, D3ZRN2, P39951, D3ZN59, A0A0G2K5I7, P0C1G9, F1M9G7, D3ZJF7, E9PTR3, Q3HSE5, E9PTR4, P31977, Q64LC9, Q63262, P31000, P49185, F1MA87, P52925, A0A0H2UHV2, P04256, P37361, E9PT65, M0R7Q3, F1LYL9	845	150	6416	1.36672	1	0.977673	78.8466
3	GO:0001701~in utero embryonic development	25	2.63992	0.0844138	Q5XI44, A0A0G2KAT3, P30277, D3ZRN2, P04692, D4A533, B1WBQ7, B5DFG8, D3ZJF7, D3ZYM5, B0BN48, F1MA31, F7EY92, M0RDF7, Q5FVG2, G3V790, Q505I9, D4ACX5, G3V6J7, G3V9Y1, G3V6A0, Q07008, G3V845, Q9JIX5, A0A0G2JTZ2	845	137	6416	1.38557	1	0.978117	79.5026
3	GO:0018216~peptidyl-arginine methylation	3	0.31679	0.0864578	D4A0E8, Q5U4E8, A0A0G2JW52	845	4	6416	5.69467	1	0.978976	80.3096
3	GO:0035357~peroxisome proliferator activated receptor signaling pathway	3	0.31679	0.0864578	D4AE88, D3ZRN2, Q9QXQ0	845	4	6416	5.69467	1	0.978976	80.3096
3	GO:0006269~DNA replication, synthesis of RNA primer	3	0.31679	0.0864578	A0A096MJL5, F1LNK6, A0A096MK13, D4AAN8	845	4	6416	5.69467	1	0.978976	80.3096
3	GO:0060711~labyrinthine layer development	3	0.31679	0.0864578	P59722, A0A0G2JZD5, A0A0G2JZ53	845	4	6416	5.69467	1	0.978976	80.3096
3	GO:0043045~DNA methylation involved in embryo development	3	0.31679	0.0864578	F1LQT9, A0JPK3, Q1LZ53	845	4	6416	5.69467	1	0.978976	80.3096
3	GO:0042551~neuron maturation	3	0.31679	0.0864578	P33568, Q69DC1, F1MA31	845	4	6416	5.69467	1	0.978976	80.3096
3	GO:0009411~response to UV	8	0.844773	0.0897141	P49185, F1M8V2, D3ZRN5, D4A0U9, Q6RIA2, P55213, Q4G2Y1, A0JPN0	845	30	6416	2.02477	1	0.980884	81.5335
3	GO:0030855~epithelial cell differentiation	9	0.95037	0.0915774	P32198, O35820, G3V632, P09117, P37397, Q8K3P4, P31977, P39951, P38983	845	36	6416	1.89822	1	0.981437	82.2011
3	GO:0045727~positive regulation of translation	10	1.05597	0.0919028	P35426, D3ZF45, P49242, Q64350, Q3SWU0, D4A1W5, P05197, M0R735, Q80WE1, D3ZGY1	845	42	6416	1.80783	1	0.980665	82.3153
3	GO:0008283~cell proliferation	22	2.32313	0.095631	Q562C2, F1LNV0, P61480, Q6AYN8, A0A096MK13, P25886, D4ACX5, D3ZK36, P39951, G3V9Y1, Q32PZ0, A0A096MJL5, D3ZWS0, P0C1G9, F1M9G7, D4A0Y6, O89049, F1MA31, B2RZ99, Q66HD3, A0A0G2JXJ2, M0RDF7, B2RYL8	845	119	6416	1.40373	1	0.982715	83.5756
4	GO:0045087~innate immune response	32	4.84115	1.81088e-11	A5H2Z9, A0A0G2K135, A0A0H2UHK1, D4ACA7, P41243, G3V783, F1M5R1, G3V7N9, A2RUW1, F1LQH2, D4ACF2, P50545, Q5U2Z4, Q6AYC2, A0A0G2K7X2, G3V7N4, F1M391, Q07014, Q6AYT1, Q9EPY0, P32577, G3V9W2, A0A0G2JW12, P07151, P20760, Q3KRF1, D4A9N5, Q6AYJ8, F7F0B1, Q6P6U0, P31720, P20411	607	87	6416	3.88782	5.36565e-08	5.36565e-08	3.25631e-08
4	GO:0006954~inflammatory response	22	3.32829	1.31405e-07	Q9JKB0, Q63921, A5H2Z9, F1LN63, A0A0G2JZT0, P60203, D4ACA7, P97636, F1M5R1, D3ZIP2, A0A0G2JW12, O88767, A2RUW1, F1LQH2, F1M707, F1LM10, P50545, Q5U2Z4, P55009, M0RBF1, G3V8L1, G3V7N4	607	63	6416	3.69112	0.000389276	0.000194657	0.000236289
4	GO:0006911~phagocytosis, engulfment	10	1.51286	2.85582e-07	P20760, Q68FR2, P97710, Q6RUV5, Q9JHW5, P55009, P51792, G8CYZ7, P20411, Q68FP1	607	13	6416	8.13078	0.000845822	0.00028202	0.000513528
4	GO:0030036~actin cytoskeleton organization	25	3.78215	1.42122e-06	Q91ZN1, D3ZUP5, A0A0G2K5D5, Q5RKI0, A0A0G2K5D7, Q32PX6, Q5U1Y2, Q5M7U6, Q08163, M0R7T1, Q6AY65, Q6IN36, F7F7H4, M0R5T4, A0A0G2JYU6, G3V940, A0A0G2JTR4, Q6IRI3, Q6RUV5, A0A0G2K5T9, D3ZPF0, O35815, P08644, A0A0G2K9C0, G8CYZ7	607	89	6416	2.96911	0.00420221	0.00105221	0.00255558
4	GO:0050830~defense response to Gram-positive bacterium	13	1.96672	3.33244e-06	P07151, D3ZV82, D4A7X9, G3V9C7, F1M8E9, A0A0G2K5R0, F1M707, A0A0G2JZT0, P50545, A0A096MJ11, Q6P6U0, Q9EPY0, G3V783	607	28	6416	4.90751	0.00982543	0.00197286	0.00599216
4	GO:0051603~proteolysis involved in cellular protein catabolic process	12	1.81543	1.55167e-05	Q5PPG2, Q02765, Q499S6, Q6MGA6, I2FHN3, A0A023IMI6, D3ZZR3, Q920A6, Q4KM35, Q6IN22, Q9R1T3, A0A0G2K8H6, Q9JHX4	607	27	6416	4.69779	0.0449355	0.00763345	0.0278983
4	GO:0006914~autophagy	17	2.57186	2.9372e-05	Q91ZQ0, Q6AYT1, Q32KK2, Q6IN22, G3V7K5, O88767, Q91XJ1, Q6P6T6, F7FHF7, F1M9C4, A2RUW1, Q641Y5, A0A0G2JWM2, P50430, Q6IRJ7, P14562, Q6AYC2	607	55	6416	3.2671	0.0833508	0.0123559	0.0528031
4	GO:0007169~transmembrane receptor protein tyrosine kinase signaling pathway	11	1.66415	3.02261e-05	Q4QQV2, Q920L0, Q07014, D4ACA7, P50545, Q6P6U0, Q4KM52, P41243, P32577, G3V9W2, G3V7N4	607	24	6416	4.84459	0.0856679	0.0111327	0.0543382
4	GO:0006952~defense response	9	1.36157	3.91974e-05	F7F469, P36370, F1MAC0, F1LN63, Q4QQV6, P0DMW0, Q6AYC2, P14841, P10247	607	16	6416	5.94563	0.109653	0.012822	0.0704606
4	GO:0006958~complement activation, classical pathway	7	1.059	4.53931e-05	A0A0G2JW12, P20760, G3V7N9, A0A0G2K135, A0A0H2UHK1, P31720, M0RBF1	607	9	6416	8.22112	0.125849	0.0133602	0.0815937
4	GO:0008154~actin polymerization or depolymerization	7	1.059	0.000104425	P62963, M0RBE8, Q08163, A0A0G2K217, A0A0G2K9C0, Q6IN36, Q68FP1	607	10	6416	7.39901	0.266132	0.0277377	0.187608
4	GO:0016601~Rac protein signal transduction	8	1.21029	0.000123032	D3ZUP5, Q32PX6, D4A8H8, Q6RUV5, A0A0G2K5T9, P55009, Q9JHL4, G8CYZ7	607	14	6416	6.04001	0.305503	0.0299238	0.221004
4	GO:0007568~aging	30	4.53858	0.000185159	P02688, P50297, F1LRE1, P04041, Q8HIC9, Q91XJ1, G3V7N9, P05508, P09034, Q641Y5, Q5U2Z4, A0A0G2K151, Q68FP1, Q9JKB0, P22062, P30121, P07632, Q63921, P13233, P09215, Q66HB8, G3V928, P50393, P27321, Q63345, B2RYB8, M0R4S2, F1LM10, P23928, A7E3N2	607	153	6416	2.07255	0.422286	0.0413276	0.332427
4	GO:0043547~positive regulation of GTPase activity	41	6.20272	0.000211383	D4A465, D3ZGL1, F1LPG2, D3ZZ38, D3Z9I3, D4A518, A0A0G2K0A0, B2RZ27, F1M4N6, Q5U204, F7F7H4, O88768, E9PSX8, Q6P791, F1LQ24, A0A0G2K6M8, A0A0G2JUF9, Q5U2Z7, D3ZQH9, Q5FVC7, D4AD29, M0R4H8, B1WBX6, A0A0G2K5D5, D3ZWB4, Q99NH3, P49806, Q5HZA7, Q01986, Q5XI73, A0A0G2JXD5, B5DEJ1, A0A0G2JTR4, A0A0G2JTT7, D3ZWQ8, Q6RUV5, D3ZWW3, F1LZ81, G8CYZ7, Q62848, A0A0G2K7N5	607	239	6416	1.81327	0.465485	0.0437563	0.379425
4	GO:0050853~B cell receptor signaling pathway	8	1.21029	0.000211998	P20760, P04157, Q07014, G3V9T9, A0A0G2JUF9, A0A096MJY4, P24135, G3V7N4	607	15	6416	5.63734	0.466458	0.0410162	0.380526
4	GO:0010592~positive regulation of lamellipodium assembly	8	1.21029	0.000211998	D3ZUP5, P70705, B0BMY7, Q5U1Y2, P39052, Q6RUV5, A0A0G2K5T9, A0A0G2K1C0	607	15	6416	5.63734	0.466458	0.0410162	0.380526
4	GO:0071404~cellular response to low-density lipoprotein particle stimulus	6	0.907716	0.000325086	Q6P9V1, G3V7K5, B1WBM0, B2RYB8, P20411, G3V7N4	607	8	6416	7.92751	0.618401	0.0584348	0.582954
4	GO:0051607~defense response to virus	13	1.96672	0.000351077	F1M391, Q91XJ1, P04157, Q5XI26, Q6P6T3, F7F0B1, F1LN63, A5H2Z9, Q641Y5, G3V703, Q9EPY0, G3V8L1, D3ZPU1	607	42	6416	3.27167	0.646695	0.0593662	0.629423
4	GO:0035556~intracellular signal transduction	32	4.84115	0.000357218	F1M981, P21708, A0A0G2K134, P06762, F1M7N7, Q920L0, F1LN91, D4AAI2, A0A0G2K6M8, G3V9T9, D3ZQH9, M0R4H8, A0A0G2K366, G3V7N4, O08560, D3ZWB4, Q07014, P63319, Q01986, P24135, G3V9W2, A0A0G2JZ43, A0A0G2JXD5, Q4QQV2, P09215, A0A0G2JTR4, D3ZWQ8, D3ZSB7, F1LM10, Q4KM52, F1LN69, Q4KM33	607	174	6416	1.94391	0.653067	0.0571164	0.640399
4	GO:0030574~collagen catabolic process	5	0.75643	0.000364747	Q5I0D7, Q02765, I2FHN3, D3ZZR3, F1LMA7, Q6IN22	607	5	6416	10.57	0.660724	0.0553036	0.653855
4	GO:0009617~response to bacterium	8	1.21029	0.000541313	Q3KRF1, F1LQH2, F1M707, F1M9D6, Q6GMN2, A0A0G2JZT0, G3V8L1, P43527	607	17	6416	4.97413	0.798979	0.0770842	0.96892
4	GO:0038083~peptidyl-tyrosine autophosphorylation	8	1.21029	0.000541313	Q07014, P21708, P50545, Q6P6U0, P41243, P32577, G3V9W2, G3V7N4	607	17	6416	4.97413	0.798979	0.0770842	0.96892
4	GO:0032481~positive regulation of type I interferon production	6	0.907716	0.000674702	F1M391, D3ZD46, F1LN63, F7F0B1, P24135, G3V7N4	607	9	6416	7.04668	0.86464	0.0908356	1.20631
4	GO:0006955~immune response	12	1.81543	0.000695601	Q66HI5, Q920L0, D3ZIE4, Q6AY58, Q02765, G3V7N9, M0RBE8, D3ZZR3, Q4KM52, M0R4H8, P10247, A0A0G2K8H6, P84025	607	39	6416	3.25231	0.872773	0.08946	1.24346
4	GO:0016477~cell migration	20	3.02572	0.000796556	Q91ZN1, D3ZWB4, Q07014, F1MAN8, Q925Q9, P41243, P32577, F1MAA7, G3V9W2, A0A0G2K014, F1LN91, B0BNK4, G3V940, A0A0G2JZM8, Q4KLF8, Q6RUV5, P97710, Q6P6U0, D4A0W7, G8CYZ7	607	92	6416	2.29783	0.905687	0.0975645	1.42271
4	GO:0034097~response to cytokine	12	1.81543	0.000879204	Q91ZN1, P16975, P30121, Q02293, F7FPF5, F1M9D6, Q1KQ07, P55009, Q5U2Z4, Q6IN22, F1M5R1, A0A0G2JSY8	607	40	6416	3.171	0.926187	0.102904	1.56922
4	GO:0010951~negative regulation of endopeptidase activity	10	1.51286	0.000999589	A0A0G2JW12, P01041, G3V928, P30121, P27321, P51607, Q5M7T5, M0RBF1, Q4G075, G3V7Z4	607	29	6416	3.64483	0.94835	0.111775	1.78227
4	GO:0051092~positive regulation of NF-kappaB transcription factor activity	14	2.118	0.00100678	Q6AYT1, F1LN63, Q9EPY0, G3V783, D4A9N5, F1M0B5, G3V7I0, B2RYB8, Q9Z2P5, F1LM10, P0DMW0, P08644, G3V8L1, A0A0G2K366	607	53	6416	2.79208	0.949439	0.108448	1.79497
4	GO:0051014~actin filament severing	5	0.75643	0.00101232	B5DEJ1, A0A0G2JYU6, Q7M0E3, Q9JHL4, Q68FP1	607	6	6416	8.80835	0.950264	0.105195	1.80478
4	GO:0071260~cellular response to mechanical stimulus	13	1.96672	0.0010689	Q63881, P21708, A5H2Z9, F1LN63, P97636, Q5XI73, Q6IN22, F1LQH2, P07722, Q6RUV5, Q5U2U8, P43527, Q9JHX4	607	47	6416	2.92362	0.957948	0.107004	1.90473
4	GO:0043524~negative regulation of neuron apoptotic process	17	2.57186	0.00141056	Q91ZN1, P63319, P45479, P07632, P06762, P19527, Q5PPG2, O88767, P70705, A0A0G2JWK2, G3V928, F1M9C4, Q6P6V0, G3V7I0, A0A096MJY4, P08644, A0A0G2K151	607	75	6416	2.39587	0.984739	0.134305	2.5063
4	GO:0002250~adaptive immune response	9	1.36157	0.00152725	Q07014, Q02765, I2FHN3, D3ZZR3, P36370, Q9JHL4, P32577, G3V783, A0A0G2K8H6, G3V7N4	607	25	6416	3.80521	0.989205	0.140115	2.71095
4	GO:0030041~actin filament polymerization	7	1.059	0.00164583	A0A0G2JTM1, M0RBE8, Q68FX4, Q6RUV5, B2RZ72, P55009, Q68FP1	607	15	6416	4.93267	0.992408	0.145671	2.9185
4	GO:0006909~phagocytosis	8	1.21029	0.00167729	Q91ZN1, G3V904, P39052, G3V703, P50545, Q5XI77, M0R4H8, G8CYZ7	607	20	6416	4.22801	0.993084	0.143959	2.9735
4	GO:0048812~neuron projection morphogenesis	11	1.66415	0.00173233	B5DEJ1, P70705, Q09426, P39052, Q6RUV5, D3ZX13, P19527, D3ZJ86, P97846, Q9JHL4, Q01986	607	37	6416	3.14244	0.994127	0.144165	3.06966
4	GO:0005975~carbohydrate metabolic process	14	2.118	0.00205971	Q6P7Q4, Q66H59, Q5BJY6, O88989, D4A7G5, Q6AXR4, O35077, D3Z955, G3V784, A0A0G2JW38, Q6P6V0, D3ZY02, Q641X3, Q4FZV0	607	57	6416	2.59614	0.997778	0.164465	3.63968
4	GO:0030913~paranodal junction assembly	5	0.75643	0.00218583	D3ZNW5, B1WBM0, D4A4Q9, Q09426, P97846	607	7	6416	7.55001	0.998472	0.169103	3.85842
4	GO:0034220~ion transmembrane transport	8	1.21029	0.00231397	P51799, P51577, Q99MZ8, D3ZIU8, A0A0G2JWS3, G3V804, Q91XV6, Q5RJQ8	607	21	6416	4.02667	0.998956	0.173598	4.08019
4	GO:0006935~chemotaxis	7	1.059	0.00242549	Q07014, Q5U1Y2, Q6RUV5, A0A0G2JUF9, Q4QQV6, M0RBF1, F7F7H4	607	16	6416	4.62438	0.99925	0.17673	4.2728
4	GO:0006979~response to oxidative stress	17	2.57186	0.00249263	P07632, Q63921, D4ADQ1, F1LRE1, P04041, P06762, P05370, Q01986, P14841, Q8HIC9, O88767, P09215, Q6AXM8, F1LQH2, G3V7I0, P50442, A0A0G2K151	607	79	6416	2.27456	0.999386	0.176838	4.38859
4	GO:0021762~substantia nigra development	10	1.51286	0.00273163	P02688, P20717, G3V9C7, O35353, P07722, P68511, P60203, A0A0G2JWM2, P13233, P05370	607	33	6416	3.20304	0.999698	0.187645	4.79968
4	GO:0045779~negative regulation of bone resorption	4	0.605144	0.00311871	F1M981, A0A0G2JZT0, F1LV21, P32577	607	4	6416	10.57	0.999904	0.206561	5.46195
4	GO:0010466~negative regulation of peptidase activity	4	0.605144	0.00311871	P01041, P27321, P14841, G3V7Z4	607	4	6416	10.57	0.999904	0.206561	5.46195
4	GO:0048873~homeostasis of number of cells within a tissue	7	1.059	0.00345322	Q91ZN1, M0R5T4, A0A0G2JZT0, Q6RUV5, P14408, P08644, B5DFK2	607	17	6416	4.35236	0.999965	0.221191	6.03076
4	GO:0006897~endocytosis	18	2.72315	0.00354557	D3ZZ38, P39052, O35180, Q925Q9, Q5HZA7, F1LMA7, Q6IN36, G3V7K5, B0BNK4, Q6P756, Q6RUV5, Q63356, Q5U2U4, A0A0G2K5T9, E9PU13, O54861, A0A0G2JUF2, O88339	607	89	6416	2.13776	0.999973	0.221647	6.18722
4	GO:0042542~response to hydrogen peroxide	12	1.81543	0.00360173	O88767, P09215, F1LXV3, P50393, P07632, G3V7I0, F1M9D6, P04041, A0A0G2QC09, P06762, P23928, Q9Z0J5	607	47	6416	2.69873	0.999977	0.220134	6.28227
4	GO:2000249~regulation of actin cytoskeleton reorganization	5	0.75643	0.00404658	Q5M860, I2FHN3, D4ACA7, F1M8F4, Q5XI73	607	8	6416	6.60626	0.999994	0.238948	7.03179
4	GO:0042552~myelination	8	1.21029	0.0041286	P02688, D3ZNW5, Q09426, D4AE31, P60203, Q641X3, Q6AXR4, P97846	607	23	6416	3.67653	0.999995	0.238456	7.16936
4	GO:0035458~cellular response to interferon-beta	7	1.059	0.00477265	Q9JKB0, F1M391, F7F469, F1MAC0, F1LN63, F1M9D6, Q6AYC2	607	18	6416	4.11056	0.999999	0.2652	8.24301
4	GO:0034314~Arp2/3 complex-mediated actin nucleation	6	0.907716	0.00499977	Q5M7U6, Q4KLF8, O88656, B2RZ72, A0A0G2K1C0, B2GV73	607	13	6416	4.87847	1	0.270932	8.61882
4	GO:0007229~integrin-mediated signaling pathway	10	1.51286	0.00516111	G3V8L7, F1MAN8, P60203, B2RYB8, Q6P6U0, B2GVB9, M0R4H8, P20411, Q4KM33, G3V7N4	607	36	6416	2.93612	1	0.273427	8.8849
4	GO:0050766~positive regulation of phagocytosis	8	1.21029	0.00536306	P18418, A0A0G2JTR4, P39052, P97710, M0RBF1, G3V8L1, P20411, F7F7H4	607	24	6416	3.52334	1	0.277598	9.21691
4	GO:0006898~receptor-mediated endocytosis	9	1.36157	0.0054139	P45479, A0A0G2K7M4, G3V928, F1LQ24, P39052, A0A0G2K135, Q08163, Q9JHL4, A0A0G2K151	607	30	6416	3.171	1	0.275084	9.30032
4	GO:0042632~cholesterol homeostasis	7	1.059	0.00642823	G3V7K5, Q6P791, G3V6J2, G3V7X4, F7FJQ3, P97636, A0A0G2K151	607	19	6416	3.89422	1	0.312486	10.9493
4	GO:0009268~response to pH	5	0.75643	0.00674408	P51799, Q32KK2, D3ZIU8, P50430, P27139	607	9	6416	5.87223	1	0.319947	11.457
4	GO:0051279~regulation of release of sequestered calcium ion into cytosol	5	0.75643	0.00674408	Q91ZN1, Q07014, D4A4Q9, G3V9T9, F1LV21	607	9	6416	5.87223	1	0.319947	11.457
4	GO:0002224~toll-like receptor signaling pathway	5	0.75643	0.00674408	D3ZIP2, D3ZDJ4, F1LN63, A5H2Z9, A0A0G2K7X2	607	9	6416	5.87223	1	0.319947	11.457
4	GO:0098655~cation transmembrane transport	5	0.75643	0.00674408	F1LMT5, P51577, A0A0G2JZT0, A0A0G2JWS3, Q5RJQ8	607	9	6416	5.87223	1	0.319947	11.457
4	GO:0009636~response to toxic substance	13	1.96672	0.00697871	P25122, P02688, Q07014, P04906, P21708, P13233, P19527, P04041, P14841, P09034, Q6AXM8, P55159, P43527	607	58	6416	2.36914	1	0.323969	11.8323
4	GO:0033630~positive regulation of cell adhesion mediated by integrin	4	0.605144	0.00724965	M0R5T4, G3V9T9, A0A0G2JUF9, G3V7N4	607	5	6416	8.45601	1	0.32917	12.2639
4	GO:0045060~negative thymic T cell selection	4	0.605144	0.00724965	P04157, F1LN69, P10247, F7F7H4	607	5	6416	8.45601	1	0.32917	12.2639
4	GO:0038061~NIK/NF-kappaB signaling	4	0.605144	0.00724965	F1LQH2, Q9Z2P5, Q5U2Z4, F1M5R1	607	5	6416	8.45601	1	0.32917	12.2639
4	GO:0050885~neuromuscular process controlling balance	9	1.36157	0.00822198	Q6P7A9, M0R5T4, A0A0G2JTR4, P31016, Q641X3, Q6AXR4, P19527, P97846, Q642E6	607	32	6416	2.97282	1	0.359029	13.7963
4	GO:0045471~response to ethanol	17	2.57186	0.00840897	P22062, P16975, P07632, P04906, Q5M7U6, F1LRE1, Q32KK2, A0A0G2QC09, P49430, P05370, Q6IN22, P09215, P05508, P0DMW0, A0A0G2K151, Q68FP1, Q9JHX4	607	89	6416	2.01899	1	0.360332	14.0881
4	GO:0032755~positive regulation of interleukin-6 production	7	1.059	0.00846435	F1LN63, A5H2Z9, A0A0G2JZT0, Q9EPY0, G3V8L1, P20411, G3V783	607	20	6416	3.69951	1	0.357167	14.1744
4	GO:0007249~I-kappaB kinase/NF-kappaB signaling	7	1.059	0.00846435	F1LQH2, A0A0G2K134, Q9Z2P5, Q5U2Z4, Q9EPY0, G3V783, F1M5R1	607	20	6416	3.69951	1	0.357167	14.1744
4	GO:0007040~lysosome organization	8	1.21029	0.00863357	Q6P7A9, Q91XJ1, P45479, Q6P791, A0A0G2JZP7, Q641X3, Q6AXR4, Q642E6	607	26	6416	3.25231	1	0.357874	14.4374
4	GO:0008344~adult locomotory behavior	8	1.21029	0.00863357	D4AB31, O88767, P45479, A0A0G2JWK2, P01041, P70567, P13233, P51792	607	26	6416	3.25231	1	0.357874	14.4374
4	GO:0010043~response to zinc ion	8	1.21029	0.00863357	P70705, A0A0G2JSV5, P09034, Q499P2, A0A0G2JZT0, D3ZIU8, P27139, A0A0G2K151	607	26	6416	3.25231	1	0.357874	14.4374
4	GO:0030593~neutrophil chemotaxis	6	0.907716	0.00994963	G3V8L7, B2RYB8, A0A0G2JUF9, M0R4H8, P20411, G3V7N4	607	15	6416	4.22801	1	0.394788	16.457
4	GO:0007159~leukocyte cell-cell adhesion	6	0.907716	0.00994963	P04157, G3V8L7, P21588, B2RYB8, B2GVB9, G3V7N4	607	15	6416	4.22801	1	0.394788	16.457
4	GO:0033344~cholesterol efflux	5	0.75643	0.0104102	G3V7K5, G3V6J2, G3V7X4, F7FJQ3, A0A0G2K151	607	10	6416	5.28501	1	0.403564	17.153
4	GO:0031529~ruffle organization	5	0.75643	0.0104102	G3V940, Q6RUV5, D4ACA7, Q6AY65, Q4KM33	607	10	6416	5.28501	1	0.403564	17.153
4	GO:0042102~positive regulation of T cell proliferation	7	1.059	0.0109245	Q91ZN1, P04157, D3ZTC4, A0A0G2JUF9, F1LM10, P55009, B5DFK2	607	21	6416	3.52334	1	0.413489	17.9239
4	GO:0019221~cytokine-mediated signaling pathway	7	1.059	0.0109245	Q6P6T3, F1M9D6, D4ACA7, Q1KQ07, P08644, G3V9W2, D3ZPU1	607	21	6416	3.52334	1	0.413489	17.9239
4	GO:0071230~cellular response to amino acid stimulus	9	1.36157	0.0119999	D4A465, Q0D2L6, P70705, Q6P791, F1MA59, P09034, Q5U204, D4AD29, D3ZF11	607	34	6416	2.79795	1	0.43839	19.5139
4	GO:0014070~response to organic cyclic compound	21	3.177	0.0127733	Q07014, Q02293, A0A0G2JZT0, P04041, A0A0G2QC09, P05370, P14841, Q6IN22, A0A0G2JSY8, P09215, Q66HB8, A0A0G2JWK2, I2FHN3, F1LQH2, F1M9D6, F1LM10, Q6T5E8, Q6IRJ7, A7E3N2, P22734, P43527	607	125	6416	1.77576	1	0.453718	20.6393
4	GO:0000187~activation of MAPK activity	8	1.21029	0.0131711	Q6P9V1, P04157, P07632, A0A0G2JZT0, P52555, Q01986, P10247, G3V7N4	607	28	6416	3.02	1	0.458727	21.2123
4	GO:0030890~positive regulation of B cell proliferation	6	0.907716	0.0133697	Q6P9V1, P04157, A0A0G2JUF9, A0A096MJY4, P10247, B5DFK2	607	16	6416	3.96376	1	0.458582	21.497
4	GO:2000378~negative regulation of reactive oxygen species metabolic process	6	0.907716	0.0133697	Q91XJ1, P27881, A0A0G2JWM2, P23928, P05370, Q68FX9	607	16	6416	3.96376	1	0.458582	21.497
4	GO:2000251~positive regulation of actin cytoskeleton reorganization	4	0.605144	0.013487	Q7TSE9, Q6GMN2, P50545, A0A0G2K1C0	607	6	6416	7.04668	1	0.456434	21.6646
4	GO:0050718~positive regulation of interleukin-1 beta secretion	4	0.605144	0.013487	A0A0G2JZT0, A0A096MJ11, G3V8L1, P43527	607	6	6416	7.04668	1	0.456434	21.6646
4	GO:0006108~malate metabolic process	4	0.605144	0.013487	A0A0G2K502, O88989, P14408, F1M5N4	607	6	6416	7.04668	1	0.456434	21.6646
4	GO:0050732~negative regulation of peptidyl-tyrosine phosphorylation	4	0.605144	0.013487	P09215, P04157, G3V9T9, P97636	607	6	6416	7.04668	1	0.456434	21.6646
4	GO:0016064~immunoglobulin mediated immune response	4	0.605144	0.013487	P09215, F1M981, P10247, P20411	607	6	6416	7.04668	1	0.456434	21.6646
4	GO:0050764~regulation of phagocytosis	4	0.605144	0.013487	P63319, P50545, Q6P6U0, G3V7N4	607	6	6416	7.04668	1	0.456434	21.6646
4	GO:0090023~positive regulation of neutrophil chemotaxis	4	0.605144	0.013487	Q5U1Y2, Q6RUV5, A0A0G2JUF9, P10247	607	6	6416	7.04668	1	0.456434	21.6646
4	GO:0006508~proteolysis	20	3.02572	0.0140619	D3ZZR3, F1LWZ3, Q68FS4, A0A0G2K135, P97629, Q6Q0N1, A0A0G2K8H6, Q6IN22, Q5PPG2, O88767, Q5I0D7, Q6P6T6, Q02765, Q66HG3, P30919, I2FHN3, Q499P2, B0BNJ1, Q642E6, P43527, Q9JHX4	607	118	6416	1.79153	1	0.465427	22.4816
4	GO:0034599~cellular response to oxidative stress	10	1.51286	0.0146889	O88767, P09215, P07632, F1LQH2, G3V7I0, A0A0G2JWM2, P12839, P05370, P14841, F1LRZ7	607	42	6416	2.51667	1	0.475229	23.3631
4	GO:0001916~positive regulation of T cell mediated cytotoxicity	5	0.75643	0.0151552	P07151, O70257, P04157, A0A0G2JZT0, P0DMW0	607	11	6416	4.80455	1	0.480962	24.0128
4	GO:0051016~barbed-end actin filament capping	5	0.75643	0.0151552	B0BMY7, Q3T1K5, Q9JHL4, Q68FP1, Q6AYC4	607	11	6416	4.80455	1	0.480962	24.0128
4	GO:0042098~T cell proliferation	5	0.75643	0.0151552	P04157, A0A0G2JZT0, Q4KM35, G3V783, F7F7H4	607	11	6416	4.80455	1	0.480962	24.0128
4	GO:0035855~megakaryocyte development	5	0.75643	0.0151552	Q9R0I8, G3V9T9, Q4Z8P1, A0A0G2K5T9, A0A0G2QC09	607	11	6416	4.80455	1	0.480962	24.0128
4	GO:0050715~positive regulation of cytokine secretion	5	0.75643	0.0151552	A0A0G2JZT0, A0A0G2K464, Q6P6U0, P43527, G3V7N4	607	11	6416	4.80455	1	0.480962	24.0128
4	GO:0007165~signal transduction	31	4.68986	0.015322	D3ZGL1, Q4QQV6, D3ZFJ3, F1LZ38, D3ZIE4, F1LQ24, P51577, B1H218, A2RUW1, F1LQH2, Q5U2Z7, Q9JJP0, Q6YH22, A0A0G2K7X2, A0A0G2K5D5, D4A4Q9, P16975, A0A0G2KB60, Q08163, D3ZDZ1, F1LMA7, Q8K422, B5DEJ1, F1LQ35, A0A0G2JTT7, O35353, F1LQ83, D3ZWW3, Q1KQ07, P10247, P20411	607	212	6416	1.54562	1	0.47982	24.2439
4	GO:0030838~positive regulation of actin filament polymerization	8	1.21029	0.0192055	P62963, Q6GMN2, Q6RUV5, A0A0G2JUF9, A0A0G2K217, G3V8L1, A0A0G2K9C0, A0A0G2K1C0	607	30	6416	2.81867	1	0.554825	29.4402
4	GO:0043085~positive regulation of catalytic activity	9	1.36157	0.019859	P70705, P20291, P10960, B2RZ98, P07632, F1M707, A0A0G2JZT0, D3ZFJ0, M0R7T1	607	37	6416	2.57109	1	0.561974	30.2808
4	GO:0071345~cellular response to cytokine stimulus	5	0.75643	0.0210665	Q7TSE9, F1LQH2, F1M9D6, Q68FX4, D4ACA7	607	12	6416	4.40417	1	0.578613	31.8092
4	GO:0032760~positive regulation of tumor necrosis factor production	7	1.059	0.0212547	F1LN63, Q9EPY0, P97636, G3V8L1, B5DFK2, P20411, G3V783	607	24	6416	3.08292	1	0.576932	32.0446
4	GO:0043434~response to peptide hormone	11	1.66415	0.021738	Q07014, P16975, P09034, Q499P2, A0A0G2K5R0, F1M9D6, P50442, P19527, P97636, Q6IN22, A0A0G2JSY8	607	52	6416	2.23597	1	0.580323	32.6455
4	GO:0042346~positive regulation of NF-kappaB import into nucleus	4	0.605144	0.0219628	F1LN63, A5H2Z9, F1LM10, P97636	607	7	6416	6.04001	1	0.579287	32.9233
4	GO:0097067~cellular response to thyroid hormone stimulus	4	0.605144	0.0219628	Q02765, I2FHN3, D3ZZR3, Q6IN22, A0A0G2K8H6	607	7	6416	6.04001	1	0.579287	32.9233
4	GO:0032930~positive regulation of superoxide anion generation	4	0.605144	0.0219628	P09215, P07632, P04906, P97636	607	7	6416	6.04001	1	0.579287	32.9233
4	GO:0019886~antigen processing and presentation of exogenous peptide antigen via MHC class II	4	0.605144	0.0219628	D3ZDJ4, P16228, P10247, P20411	607	7	6416	6.04001	1	0.579287	32.9233
4	GO:0060052~neurofilament cytoskeleton organization	4	0.605144	0.0219628	P07632, P19527, P12839, F1LRZ7	607	7	6416	6.04001	1	0.579287	32.9233
4	GO:0042742~defense response to bacterium	6	0.907716	0.0223973	P09215, P20760, F1M8E9, F1M707, P20411, G3V7N4	607	18	6416	3.52334	1	0.581743	33.4571
4	GO:0070542~response to fatty acid	6	0.907716	0.0223973	P02688, P09034, Q63921, P55159, A0A0G2QC09, P49430	607	18	6416	3.52334	1	0.581743	33.4571
4	GO:0050728~negative regulation of inflammatory response	6	0.907716	0.0223973	A0A0G2JTR4, Q6AYJ8, P21588, F1LQH2, A0A0G2K151, P84025	607	18	6416	3.52334	1	0.581743	33.4571
4	GO:0043123~positive regulation of I-kappaB kinase/NF-kappaB signaling	15	2.26929	0.0224024	Q6AYT1, F1LN63, P05942, P06762, Q9EPY0, G3V783, F1M5R1, D4A9N5, B1H218, F1LQ83, F7F0B1, Q9JJP0, D3ZZC5, P43527, Q9JHX4	607	83	6416	1.91024	1	0.577125	33.4633
4	GO:0034101~erythrocyte homeostasis	3	0.453858	0.0250455	Q6P6V0, F1M7Q5, P06762	607	3	6416	10.57	1	0.613773	36.625
4	GO:0033693~neurofilament bundle assembly	3	0.453858	0.0250455	P19527, P12839, F1LRZ7	607	3	6416	10.57	1	0.613773	36.625
4	GO:0010041~response to iron(III) ion	3	0.453858	0.0250455	P70705, F1LRE1, P05370	607	3	6416	10.57	1	0.613773	36.625
4	GO:1903937~response to acrylamide	3	0.453858	0.0250455	P19527, P12839, F1LRZ7	607	3	6416	10.57	1	0.613773	36.625
4	GO:0006956~complement activation	3	0.453858	0.0250455	A0A0G2JW12, G3V9R2, M0RBF1	607	3	6416	10.57	1	0.613773	36.625
4	GO:0071672~negative regulation of smooth muscle cell chemotaxis	3	0.453858	0.0250455	G3V940, P04906, P55009	607	3	6416	10.57	1	0.613773	36.625
4	GO:0010694~positive regulation of alkaline phosphatase activity	3	0.453858	0.0250455	G3V8B1, A0A096MJY4, P84025	607	3	6416	10.57	1	0.613773	36.625
4	GO:1903595~positive regulation of histamine secretion by mast cell	3	0.453858	0.0250455	Q9WUF4, E9PU13, Q9JHW5	607	3	6416	10.57	1	0.613773	36.625
4	GO:0046641~positive regulation of alpha-beta T cell proliferation	3	0.453858	0.0250455	P04157, G3V783, G3V7N4	607	3	6416	10.57	1	0.613773	36.625
4	GO:0046777~protein autophosphorylation	16	2.42057	0.0268596	F1LXV3, Q07014, P63319, D4ACA7, A0A0G2K134, H9KVF6, P32577, G3V9W2, P09215, B1H218, P15791, P50545, Q9Z2P5, Q6P6U0, F1LN69, G3V7N4	607	93	6416	1.8185	1	0.635204	38.7123
4	GO:0032496~response to lipopolysaccharide	16	2.42057	0.0268596	P16975, P21708, A0A0G2JZT0, P13233, P24135, A0A0G2JSY8, A0A0G2JTR4, P50393, P09034, F1M9D6, G3V7I0, Q5U2Z4, A7E3N2, P22734, P43527, Q9JHX4	607	93	6416	1.8185	1	0.635204	38.7123
4	GO:0043410~positive regulation of MAPK cascade	8	1.21029	0.0269468	P09215, P04157, Q6P791, P10960, P30121, F1M0B5, Q6AYT1, A0A0G2JZT0	607	32	6416	2.6425	1	0.631842	38.8109
4	GO:0032008~positive regulation of TOR signaling	6	0.907716	0.0281006	D4A465, Q0D2L6, Q6P791, Q5U204, D4AD29, D3ZF11	607	19	6416	3.3379	1	0.642968	40.1025
4	GO:0071346~cellular response to interferon-gamma	6	0.907716	0.0281006	D3ZV82, G3V9R2, P09034, F1LN63, P55009, P97636	607	19	6416	3.3379	1	0.642968	40.1025
4	GO:0032757~positive regulation of interleukin-8 production	5	0.75643	0.0282072	O88767, F1LN63, A5H2Z9, P0DMW0, P97636	607	13	6416	4.06539	1	0.639924	40.2206
4	GO:0071222~cellular response to lipopolysaccharide	12	1.81543	0.0288922	P07151, D3ZIP2, A0A0B4J2J1, G3V9R2, P04906, P09034, F1LQH2, F1M9D6, A0A096MJY4, P97636, G3V8L1, G3V783	607	62	6416	2.04581	1	0.644471	40.9737
4	GO:0032956~regulation of actin cytoskeleton organization	8	1.21029	0.031515	Q91ZN1, P09215, G3V928, D4A7X9, B0BMY7, A0A0G2JZM8, Q6GMN2, B2RZ27	607	33	6416	2.56243	1	0.672498	43.7756
4	GO:0042981~regulation of apoptotic process	12	1.81543	0.0321412	F1LXV3, D4A9Y0, A0A0G2JTL6, D4A6D9, Q925Q9, G3V8C6, Q9EPY0, G3V8L1, P43527, G3V783, A0A0G2K7X2, Q9JHX4	607	63	6416	2.01334	1	0.675531	44.4258
4	GO:0050884~neuromuscular process controlling posture	4	0.605144	0.0327126	Q6P7A9, A0A0G2JWK2, Q641X3, P97846	607	8	6416	5.28501	1	0.67785	45.0128
4	GO:0038095~Fc-epsilon receptor signaling pathway	4	0.605144	0.0327126	A0A0G2K134, P20411, P24135, G3V7N4	607	8	6416	5.28501	1	0.67785	45.0128
4	GO:0070372~regulation of ERK1 and ERK2 cascade	4	0.605144	0.0327126	Q07014, P04906, G3V9T9, G3V7N4	607	8	6416	5.28501	1	0.67785	45.0128
4	GO:0050776~regulation of immune response	4	0.605144	0.0327126	P04218, P20411, G3V7N4, P84025	607	8	6416	5.28501	1	0.67785	45.0128
4	GO:0009395~phospholipid catabolic process	4	0.605144	0.0327126	P50393, A0A0G2K5R0, P24135, A0A0G2JZ43	607	8	6416	5.28501	1	0.67785	45.0128
4	GO:0022617~extracellular matrix disassembly	4	0.605144	0.0327126	A0A0G2K014, F1MAA7, Q68FP1, Q6AYC4	607	8	6416	5.28501	1	0.67785	45.0128
4	GO:0045579~positive regulation of B cell differentiation	4	0.605144	0.0327126	F1M981, A0A0G2JUF9, A0A0G2JVD9, G3V7N4	607	8	6416	5.28501	1	0.67785	45.0128
4	GO:0046697~decidualization	4	0.605144	0.0327126	P50393, I2FHN3, Q6IN22, A0A0G2JSY8	607	8	6416	5.28501	1	0.67785	45.0128
4	GO:0051090~regulation of sequence-specific DNA binding transcription factor activity	4	0.605144	0.0327126	P21708, P50545, P06762, G3V7N4	607	8	6416	5.28501	1	0.67785	45.0128
4	GO:0008284~positive regulation of cell proliferation	23	3.47958	0.0335365	D3ZUP5, Q07014, Q32WR5, Q02293, Q5U1Y2, D4ACA7, D3ZX13, P14841, A0A0G2K8H6, P18418, Q6P9V1, F1LN91, A0A0G2JWK2, F1M9C4, P50393, G3V9T9, G3V7I0, Q68FX4, F1M9D6, P50545, D3ZQ18, P08644, A0A0G2K0V6	607	155	6416	1.56845	1	0.682907	45.849
4	GO:0019882~antigen processing and presentation	6	0.907716	0.034646	P13599, Q02765, D3ZDJ4, Q6MGA6, A0A023IMI6, D3ZZR3, P10247	607	20	6416	3.171	1	0.690839	46.9559
4	GO:0060548~negative regulation of cell death	9	1.36157	0.035254	B5DEJ1, G3V7K5, Q91XJ1, O88767, Q641Y5, A0A0G2QC09, P0DMW0, P14841, Q6IN22	607	41	6416	2.32025	1	0.69321	47.5534
4	GO:0050829~defense response to Gram-negative bacterium	5	0.75643	0.0366175	P07151, F1M9C4, F1M8E9, A0A096MJ11, G3V8L1	607	14	6416	3.77501	1	0.703188	48.8704
4	GO:0043171~peptide catabolic process	5	0.75643	0.0366175	Q66HG3, Q499P2, P97629, Q6Q0N1, Q642E6	607	14	6416	3.77501	1	0.703188	48.8704
4	GO:0030316~osteoclast differentiation	5	0.75643	0.0366175	Q6P7Q4, D4ACA7, Q4QQU9, P27139, A0A0G2JSY8	607	14	6416	3.77501	1	0.703188	48.8704
4	GO:0048662~negative regulation of smooth muscle cell proliferation	5	0.75643	0.0366175	F7FHF7, M0R4S2, P06762, P55009, P22734	607	14	6416	3.77501	1	0.703188	48.8704
4	GO:0007015~actin filament organization	10	1.51286	0.0375654	Q91ZN1, D3ZUP5, A0A0G2JTM1, M0RBE8, Q5RJL0, Q5U1Y2, F1LVL5, P70567, P97710, Q6RUV5	607	49	6416	2.15715	1	0.70863	49.7676
4	GO:0009749~response to glucose	10	1.51286	0.0375654	P09606, P09215, G3V8B1, I2FHN3, Q641Y5, F1LM10, P04041, A0A0G2QC09, A7E3N2, Q6IN22	607	49	6416	2.15715	1	0.70863	49.7676
4	GO:0008285~negative regulation of cell proliferation	20	3.02572	0.0380233	Q07014, F1M981, G3V8B1, B1WBM0, P30121, Q02293, Q920G0, D4ACA7, P06762, F1M7N7, P32577, Q01986, G3V7Z4, P84025, Q66HI5, Q91XJ1, F7FHF7, A0A0G2JWM2, A0A0G2JSH6, Q8K585	607	131	6416	1.61374	1	0.709183	50.1956
4	GO:0006915~apoptotic process	26	3.93343	0.0392705	F1M981, P21708, Q925Q9, P04041, A0A0G2QC09, P14841, A0A0G2K8H6, Q91XJ1, B1H218, F1M707, P43527, G3V8L1, Q68FP1, F1M391, Q4V8F3, F1LXV3, Q9QZA2, Q498U6, P09215, Q3KRF1, F7FHF7, G3V7I0, A0A0G2JSH6, G3V8C6, D3ZZC5, Q9JHX4	607	184	6416	1.49359	1	0.717144	51.3441
4	GO:0008360~regulation of cell shape	13	1.96672	0.0394176	Q91ZN1, A0A0G2JYU6, Q5RKI0, Q5RJL0, Q6GMN2, D4ACA7, P50545, Q6AXR4, Q925Q9, Q6P6U0, Q6IRJ7, Q5XI73, Q6IN36	607	73	6416	1.88233	1	0.714725	51.4778
4	GO:0051496~positive regulation of stress fiber assembly	6	0.907716	0.0420589	P62963, Q6RUV5, F1LM10, A0A0G2JZ38, A0A0G2K217, P84025	607	21	6416	3.02	1	0.734521	53.8218
4	GO:0018108~peptidyl-tyrosine phosphorylation	10	1.51286	0.0421383	Q6AYC6, Q07014, G3V9T9, A0A0G2K134, D4ACA7, P50545, Q6P6U0, Q01986, G3V9W2, G3V7N4	607	50	6416	2.114	1	0.731547	53.8905
4	GO:0010628~positive regulation of gene expression	22	3.32829	0.0423309	D4A5Q1, D4A4Q9, F1LN63, A0A0G2JZT0, P60203, P52555, A0A0G2QC09, A0A0G2JVD9, F1M7N7, Q01986, P97636, A0A0G2K8H6, P84025, P18418, O88767, F1LQH2, F1M9D6, A0A096MJY4, P0DMW0, P08644, Q68FP1, Q63198	607	150	6416	1.55027	1	0.72957	54.057
4	GO:0097178~ruffle assembly	4	0.605144	0.0456968	Q6RUV5, P55009, Q9JHL4, A0A0G2K5K7	607	9	6416	4.69779	1	0.753381	56.8756
4	GO:0032722~positive regulation of chemokine production	4	0.605144	0.0456968	F1LN63, A5H2Z9, P97636, G3V783	607	9	6416	4.69779	1	0.753381	56.8756
4	GO:0043029~T cell homeostasis	4	0.605144	0.0456968	Q91ZN1, A0A0G2JZT0, A0A0G2JUF9, Q9Z2P5	607	9	6416	4.69779	1	0.753381	56.8756
4	GO:0002028~regulation of sodium ion transport	4	0.605144	0.0456968	P51577, P15791, P68511, A0A0G2JZT0	607	9	6416	4.69779	1	0.753381	56.8756
4	GO:0030220~platelet formation	4	0.605144	0.0456968	Q5RKI0, G3V9T9, A0A096MJY4, A0A0G2QC09	607	9	6416	4.69779	1	0.753381	56.8756
4	GO:0051497~negative regulation of stress fiber assembly	4	0.605144	0.0456968	P62963, A0A0G2JZM8, A0A0G2K5T9, A0A0G2K5K7	607	9	6416	4.69779	1	0.753381	56.8756
4	GO:0031663~lipopolysaccharide-mediated signaling pathway	5	0.75643	0.0463148	Q07014, F1M9D6, P21708, P97636, G3V783	607	15	6416	3.52334	1	0.754659	57.375
4	GO:0043320~natural killer cell degranulation	3	0.453858	0.0469723	Q91ZN1, G3V703, Q9JHW5	607	4	6416	7.92751	1	0.756204	57.9004
4	GO:0061462~protein localization to lysosome	3	0.453858	0.0469723	Q6P9V1, D4AD29, D3ZF11	607	4	6416	7.92751	1	0.756204	57.9004
4	GO:0043306~positive regulation of mast cell degranulation	3	0.453858	0.0469723	Q6P6U0, P20411, G3V7N4	607	4	6416	7.92751	1	0.756204	57.9004
4	GO:0045110~intermediate filament bundle assembly	3	0.453858	0.0469723	P19527, P12839, F1LRZ7	607	4	6416	7.92751	1	0.756204	57.9004
4	GO:0050832~defense response to fungus	3	0.453858	0.0469723	D4A5Q1, F1M707, B0BNA5	607	4	6416	7.92751	1	0.756204	57.9004
4	GO:0002175~protein localization to paranode region of axon	3	0.453858	0.0469723	D3ZNW5, Q09426, P97846	607	4	6416	7.92751	1	0.756204	57.9004
4	GO:0045588~positive regulation of gamma-delta T cell differentiation	3	0.453858	0.0469723	P04157, A0A0G2JUF9, G3V7N4	607	4	6416	7.92751	1	0.756204	57.9004
4	GO:0019370~leukotriene biosynthetic process	3	0.453858	0.0469723	P20291, Q499P2, G3V7N4	607	4	6416	7.92751	1	0.756204	57.9004
4	GO:0019835~cytolysis	3	0.453858	0.0469723	F1M8E9, A0A0G2JZT0, A0A096MJ11	607	4	6416	7.92751	1	0.756204	57.9004
4	GO:0002467~germinal center formation	3	0.453858	0.0469723	G3V703, A0A096MJY4, Q5U2Z4	607	4	6416	7.92751	1	0.756204	57.9004
4	GO:0032731~positive regulation of interleukin-1 beta production	3	0.453858	0.0469723	A0A0G2JZT0, P97636, P84025	607	4	6416	7.92751	1	0.756204	57.9004
4	GO:0098869~cellular oxidant detoxification	8	1.21029	0.0482296	O88767, P04906, Q63921, G3V7I0, F1LRE1, P04041, Q9Z0J5, A0A0G2K151	607	36	6416	2.34889	1	0.762107	58.888
4	GO:0050731~positive regulation of peptidyl-tyrosine phosphorylation	8	1.21029	0.0482296	Q6P9V1, Q7TSE9, Q07014, Q68FX4, P10247, G3V783, G3V7N4, Q63198	607	36	6416	2.34889	1	0.762107	58.888
4	GO:0043406~positive regulation of MAP kinase activity	6	0.907716	0.0503555	P09215, D3ZHX3, F1LNJ8, D3ZFJ0, P08644, P32577	607	22	6416	2.88273	1	0.773797	60.5082
4	GO:0030866~cortical actin cytoskeleton organization	6	0.907716	0.0503555	P18418, G3V852, A0A0G2JYU6, A0A0G2JUF9, D3ZAY7, D3ZM69, Q4KM33	607	22	6416	2.88273	1	0.773797	60.5082
4	GO:0034446~substrate adhesion-dependent cell spreading	6	0.907716	0.0503555	B5DEJ1, F1MAN8, Q6RUV5, D4A0W7, B2GVB9, F1MAA7	607	22	6416	2.88273	1	0.773797	60.5082
4	GO:0070301~cellular response to hydrogen peroxide	9	1.36157	0.0510499	Q91XJ1, O88767, P09215, G3V9R2, P07943, Q1KQ07, A0A0G2QC09, P97636, P14841	607	44	6416	2.16205	1	0.775273	61.0243
4	GO:0031667~response to nutrient levels	10	1.51286	0.052374	Q66HB8, Q91XJ1, Q6P6T6, P07632, P04906, P55159, Q641Y5, A0A096MJY4, P14841, Q68FX9	607	52	6416	2.0327	1	0.780862	61.9907
4	GO:0043627~response to estrogen	8	1.21029	0.0548494	D4A9N5, Q32KK2, A0A0G2QC09, O88656, P06762, P50430, M0RBF1, P27139	607	37	6416	2.28541	1	0.793375	63.7371
4	GO:0001889~liver development	13	1.96672	0.0559822	A0A0G2JSI1, P70705, P09034, Q6MGA6, P27321, P50297, Q641Y5, A0A0G2QC09, Q6T5E8, P08644, P11348, Q9JHI3, P84025	607	77	6416	1.78455	1	0.797156	64.5107
4	GO:0035690~cellular response to drug	9	1.36157	0.057187	P25122, G3V8B1, M0R629, Q63881, F1LN63, A0A096MJY4, A0A0G2QC09, P11348, Q99MC0	607	45	6416	2.114	1	0.801226	65.3164
4	GO:0043330~response to exogenous dsRNA	5	0.75643	0.0572966	F1LN63, F1M9D6, P21708, Q9EPY0, G3V783	607	16	6416	3.30313	1	0.798894	65.3888
4	GO:0006879~cellular iron ion homeostasis	5	0.75643	0.0572966	Q66HI5, B2RZ79, P07632, P06762, Q704E8	607	16	6416	3.30313	1	0.798894	65.3888
4	GO:0060326~cell chemotaxis	5	0.75643	0.0572966	P09215, Q32PX6, Q68FR2, F1LM10, F1LZ81	607	16	6416	3.30313	1	0.798894	65.3888
4	GO:0007186~G-protein coupled receptor signaling pathway	10	1.51286	0.0580526	F1LNJ8, Q5U1Y2, Q3KRE3, Q6RUV5, D3ZFJ0, Q9EPX4, A0A0G2K5K7, O54861, M0R4H8, A0A0G2K151	607	53	6416	1.99434	1	0.800303	65.8845
4	GO:0019233~sensory perception of pain	6	0.907716	0.0595426	A0A0G2JWK2, P51577, Q63921, Q63881, P21708, A0A0G2JZT0	607	23	6416	2.7574	1	0.805767	66.842
4	GO:0043407~negative regulation of MAP kinase activity	6	0.907716	0.0595426	P09215, Q07014, P04906, G3V9T9, A0A0G2K5K7, A0A0G2K151	607	23	6416	2.7574	1	0.805767	66.842
4	GO:0045453~bone resorption	4	0.605144	0.0608197	Q02765, Q5U1Y2, D3ZZR3, Q6RUV5, Q642E6	607	10	6416	4.22801	1	0.809864	67.6424
4	GO:0001516~prostaglandin biosynthetic process	4	0.605144	0.0608197	O35543, Q63921, P49430, P10247	607	10	6416	4.22801	1	0.809864	67.6424
4	GO:0033198~response to ATP	4	0.605144	0.0608197	P51577, A0A0G2JZT0, P43527, P24135	607	10	6416	4.22801	1	0.809864	67.6424
4	GO:0032729~positive regulation of interferon-gamma production	4	0.605144	0.0608197	P97636, G3V8L1, B5DFK2, G3V783	607	10	6416	4.22801	1	0.809864	67.6424
4	GO:0050870~positive regulation of T cell activation	4	0.605144	0.0608197	Q91ZN1, D3ZTC4, F1LM10, G3V8L1	607	10	6416	4.22801	1	0.809864	67.6424
4	GO:0051597~response to methylmercury	4	0.605144	0.0608197	D4A4Q9, P50393, Q32KK2, P50430	607	10	6416	4.22801	1	0.809864	67.6424
4	GO:0030501~positive regulation of bone mineralization	4	0.605144	0.0608197	P50393, A0A0G2JZT0, A0A096MJY4, P84025	607	10	6416	4.22801	1	0.809864	67.6424
4	GO:0060441~epithelial tube branching involved in lung morphogenesis	4	0.605144	0.0608197	Q6P6T6, I2FHN3, P08644, Q9R1T3	607	10	6416	4.22801	1	0.809864	67.6424
4	GO:0010033~response to organic substance	12	1.81543	0.0623429	P18418, Q6P7S1, P62963, P50393, G3V7N9, P07632, A0A0G2JZT0, P07943, P50442, A0A0G2K134, P19527, P27139	607	70	6416	1.812	1	0.81509	68.5732
4	GO:0070374~positive regulation of ERK1 and ERK2 cascade	9	1.36157	0.0637725	P15791, P21708, D4ACA7, Q6AY80, M0RBF1, Q01986, P10247, G3V8L1, G3V783	607	46	6416	2.06805	1	0.819629	69.4237
4	GO:0006869~lipid transport	5	0.75643	0.0695412	G3V7K5, A0A0G2K7M4, Q8K4M9, Q9Z1X1, A0A0G2K151	607	17	6416	3.10883	1	0.843874	72.6399
4	GO:0030183~B cell differentiation	5	0.75643	0.0695412	P04157, A0A0G2QC09, A0A0G2JVD9, P24135, Q3LF76	607	17	6416	3.10883	1	0.843874	72.6399
4	GO:0010506~regulation of autophagy	6	0.907716	0.0696184	Q0D2L6, Q91ZQ0, Q9R0I8, A0A0G2K6M8, G3V8L1, P43527	607	24	6416	2.6425	1	0.84169	72.6807
4	GO:0050663~cytokine secretion	3	0.453858	0.0734541	Q920L0, Q07014, F1M9C4	607	5	6416	6.34201	1	0.855152	74.6367
4	GO:0032872~regulation of stress-activated MAPK cascade	3	0.453858	0.0734541	P04906, P21708, Q01986	607	5	6416	6.34201	1	0.855152	74.6367
4	GO:0043312~neutrophil degranulation	3	0.453858	0.0734541	D4A7X9, Q9WUF4, Q9JHW5	607	5	6416	6.34201	1	0.855152	74.6367
4	GO:0090330~regulation of platelet aggregation	3	0.453858	0.0734541	Q07014, F1LM10, G3V7N4	607	5	6416	6.34201	1	0.855152	74.6367
4	GO:0090331~negative regulation of platelet aggregation	3	0.453858	0.0734541	P09215, F1LV21, G3V7Z4	607	5	6416	6.34201	1	0.855152	74.6367
4	GO:0045088~regulation of innate immune response	3	0.453858	0.0734541	D3ZD46, D4A7X9, Q6P6U0	607	5	6416	6.34201	1	0.855152	74.6367
4	GO:0071359~cellular response to dsRNA	3	0.453858	0.0734541	F1LQH2, F1LN63, A0A0G2JZT0	607	5	6416	6.34201	1	0.855152	74.6367
4	GO:0019439~aromatic compound catabolic process	3	0.453858	0.0734541	Q6AXM8, P55159, Q6T5E8	607	5	6416	6.34201	1	0.855152	74.6367
4	GO:0001817~regulation of cytokine production	3	0.453858	0.0734541	Q07014, G3V9V2, A0A0G2K7X2	607	5	6416	6.34201	1	0.855152	74.6367
4	GO:0045059~positive thymic T cell selection	3	0.453858	0.0734541	P04157, P10247, F7F7H4	607	5	6416	6.34201	1	0.855152	74.6367
4	GO:0070050~neuron cellular homeostasis	3	0.453858	0.0734541	A0A0G2JSV5, F1LN69, P51792	607	5	6416	6.34201	1	0.855152	74.6367
4	GO:0071318~cellular response to ATP	3	0.453858	0.0734541	P07632, P51577, Q9EPX4	607	5	6416	6.34201	1	0.855152	74.6367
4	GO:0003254~regulation of membrane depolarization	3	0.453858	0.0734541	P07151, Q9JKB0, P15791	607	5	6416	6.34201	1	0.855152	74.6367
4	GO:0051156~glucose 6-phosphate metabolic process	3	0.453858	0.0734541	Q6P6V0, P27881, P05370	607	5	6416	6.34201	1	0.855152	74.6367
4	GO:0071276~cellular response to cadmium ion	4	0.605144	0.0779439	P70705, P07632, P06762, Q68FP1	607	11	6416	3.84364	1	0.869668	76.7581
4	GO:0015992~proton transport	4	0.605144	0.0779439	G3V887, D3ZJ86, D3ZIU8, Q5BJZ3	607	11	6416	3.84364	1	0.869668	76.7581
4	GO:0035066~positive regulation of histone acetylation	4	0.605144	0.0779439	D3ZSB7, P21708, A0A0G2QC09, A0A0G2K366	607	11	6416	3.84364	1	0.869668	76.7581
4	GO:0051321~meiotic cell cycle	4	0.605144	0.0779439	Q5M7U6, A0A0G2JWM2, F1LW91, A0A0G2K1C0	607	11	6416	3.84364	1	0.869668	76.7581
4	GO:0001782~B cell homeostasis	4	0.605144	0.0779439	D4A5Q1, Q07014, A0A0G2JUF9, A0A096MJY4	607	11	6416	3.84364	1	0.869668	76.7581
4	GO:0007204~positive regulation of cytosolic calcium ion concentration	6	0.907716	0.0805725	Q6AY58, P31016, D3ZFJ0, P84817, G3V6N8, P24135	607	25	6416	2.5368	1	0.876515	77.9211
4	GO:0046580~negative regulation of Ras protein signal transduction	5	0.75643	0.0830108	O08560, F7FHF7, P30121, D3ZWW3, D3ZQH9	607	18	6416	2.93612	1	0.882318	78.9506
4	GO:0032570~response to progesterone	5	0.75643	0.0830108	P02688, Q6P6V0, A7E3N2, M0RBF1, A0A0G2JSY8	607	18	6416	2.93612	1	0.882318	78.9506
4	GO:0008217~regulation of blood pressure	5	0.75643	0.0830108	P07632, P51577, Q63921, P06762, Q8K422	607	18	6416	2.93612	1	0.882318	78.9506
4	GO:0097191~extrinsic apoptotic signaling pathway	5	0.75643	0.0830108	F1LN63, A0A0G2JZT0, D3ZZC5, Q9JHX4, P84025	607	18	6416	2.93612	1	0.882318	78.9506
4	GO:0032355~response to estradiol	14	2.118	0.0846677	P04906, P04041, P14841, A0A0G2K1C0, P18418, Q66HB8, A0A0G2JWK2, P09034, Q6P6V0, O88656, G3V8V1, P23928, M0RBF1, Q9JHX4	607	91	6416	1.62616	1	0.885407	79.6242
4	GO:0051592~response to calcium ion	8	1.21029	0.0867525	Q9JKB0, P16975, P50393, A0A0G2JZT0, Q5XI77, A0A0G2QC09, Q6IRJ7, F1LZW6	607	41	6416	2.06244	1	0.889639	80.4427
4	GO:0071407~cellular response to organic cyclic compound	10	1.51286	0.0922413	F1M391, F1LQH2, F1M9D6, A0A0G2JZT0, A0A096MJY4, A0A0G2QC09, Q9EPX4, P97636, Q5XI73, Q9JHX4	607	58	6416	1.82242	1	0.90283	82.4519
4	GO:0031623~receptor internalization	6	0.907716	0.0923868	Q6P9V1, B1WBM0, P39052, B2RYB8, P20411, G3V7N4	607	26	6416	2.43923	1	0.901365	82.5024
4	GO:0051384~response to glucocorticoid	9	1.36157	0.0946562	P16975, P50393, G3V7N9, P09034, I2FHN3, P55009, P08644, M0RBF1, Q01986	607	50	6416	1.9026	1	0.905309	83.2726
4	GO:0045861~negative regulation of proteolysis	4	0.605144	0.096903	P01041, P30121, P14841, G3V7Z4	607	12	6416	3.52334	1	0.908997	84.0036
4	GO:0031668~cellular response to extracellular stimulus	4	0.605144	0.096903	Q07014, A0A0G2JZT0, A0A096MJ11, P55009	607	12	6416	3.52334	1	0.908997	84.0036
4	GO:0042311~vasodilation	4	0.605144	0.096903	Q99MH9, P51577, P04041, A0A0G2K151	607	12	6416	3.52334	1	0.908997	84.0036
4	GO:0014075~response to amine	4	0.605144	0.096903	P25122, P09034, D4ADQ1, Q6IN22	607	12	6416	3.52334	1	0.908997	84.0036
4	GO:0000302~response to reactive oxygen species	4	0.605144	0.096903	P07632, P04906, M0R4S2, P04041	607	12	6416	3.52334	1	0.908997	84.0036
4	GO:0042177~negative regulation of protein catabolic process	5	0.75643	0.0976536	O88767, P63319, A0A0G2JWM2, G3V7Z4, P84025	607	19	6416	2.78158	1	0.909045	84.241
4	GO:0030217~T cell differentiation	5	0.75643	0.0976536	Q91ZN1, P04157, A0A0G2JVD9, M0R4H8, Q3LF76	607	19	6416	2.78158	1	0.909045	84.241
4	GO:0045429~positive regulation of nitric oxide biosynthetic process	5	0.75643	0.0976536	P09034, P39052, B2RYB8, P55009, P84025	607	19	6416	2.78158	1	0.909045	84.241
4	GO:0007566~embryo implantation	5	0.75643	0.0976536	Q91ZQ0, P07632, G3V8V1, P14841, G3V7Z4	607	19	6416	2.78158	1	0.909045	84.241

## Sheet: GO Cellular component direct
Cluster	Term	Count	%	PValue	Genes	List Total	Pop Hits	Pop Total	Fold Enrichment	Bonferroni	Benjamini	FDR
1	GO:0005739~mitochondrion	368	31.588	1.05789e-57	A0A0G2K2W2, B2GUY8, D3ZAF6, P26772, Q68FY0, D4AAR7, B5DFN3, A0A0G2K3W1, Q5XIE6, P61765, A0A0G2JVH4, Q920L2, Q9Z158, G3V670, Q641Y2, F1MA54, Q66H15, Q5BJX5, Q5XIT9, Q62737, G3V6H5, P07633, P41350, B2GUZ6, F1LS29, G3V6H1, B2GUZ3, Q9QYU2, D4A7N1, D3ZJS3, Q68FZ8, Q5XIF3, A4F267, P85834, P67779, A0A0A0MXZ0, P13264, D4A8N2, A0A0G2K7Y2, P21571, B2RYK4, A0A0G2JZH8, A0A0G2K5P9, G3V6G7, F1LMM8, Q6P6Q2, Q1M…	1116	1051	6701	2.10243	6.50605e-55	6.50605e-55	1.56771e-54
1	GO:0005743~mitochondrial inner membrane	127	10.9013	1.35104e-44	A0A0H2UHE1, D3ZAF6, Q9Z2L0, F1LPG5, B2RZD6, Q68FY0, B0BMW2, B5DFN3, P12075, P11951, Q5XIM4, D4A565, Q6UPE0, D3ZGQ2, A0A0G2JVH4, Q920L2, Q6PCU0, G3V728, Q8SEZ0, G3V6H5, D4A7N1, A0A0G2K1W9, P19511, P29117, D4A0T0, P85834, Q8SEZ5, P67779, P21571, D3ZLT1, C6ZII9, Q68FT1, F1MAR6, Q5M9H2, B2RYW3, P32089, D4A5W8, A0A0G2K0T5, P07895, D3ZD09, B0BMT9, Q6P9Y4, Q9JM53, A0A0G2KAA3, B1H271, P32551, Q5HZA9, B1W…	1116	219	6701	3.48205	8.30892e-42	4.15446e-42	2.00213e-41
1	GO:0043209~myelin sheath	83	7.12446	1.26579e-23	Q9Z2L0, P63322, P37805, Q6JE36, P54313, Q68FY0, P54311, P08461, A0A0G2JSW3, P12075, P11240, Q6P6R2, P31399, P61765, A0A0G2JVH4, Q920L2, P06686, G3V6D3, Q63357, P06687, P06685, P47819, F1LM47, Q6PCU0, Q5BJT9, G3V6P2, F1LX07, G3V826, P07323, F1M953, Q561S0, P60881, A0A096MJN4, A0A0G2K6U1, P19511, P81155, P04636, A0A0G2JZ69, Q09073, P85834, P62815, P01946, P67779, F1LNF7, G3V7C6, P25113, P11980, D3Z…	1116	164	6701	3.03885	7.78462e-21	2.59487e-21	1.8758e-20
1	GO:0005747~mitochondrial respiratory chain complex I	36	3.09013	5.4484e-22	G3V644, D3ZG43, F1LPG5, B2RZD6, D4A4P3, B2RYS8, D3ZS58, Q5PQZ9, D4A565, Q6PCU8, D3ZE15, B0BNE6, B2RYW3, D3ZF13, D4A3V2, Q641Y2, B2RYU0, Q5BK63, D3ZCZ9, Q8SEZ0, F1LXA0, A0A0G2JVL6, Q80W89, D4A7L4, A0A0G2KAA3, Q561S0, Q5RJN0, D3ZZ21, P19234, Q5XIF3, Q66HF1, D4A0T0, Q5XIH3, P0DN35, D3ZLT1, Q63362, A9UMV9	1116	41	6701	5.27223	3.35077e-19	8.37692e-20	8.07407e-19
1	GO:0005886~plasma membrane	270	23.176	5.17485e-18	B5DEH2, B2GUY4, A0A0H2UHB3, A0A0G2KAK2, Q4V8I7, A0A0G2K9Q6, P61765, P36860, P06686, G3V9E3, P06687, P06685, B2RYL3, H9KVF0, Q3SWT0, P41350, F1LS29, Q4V8H8, P20595, A0A0G2K6U1, Q7TP16, A0A0G2JZ69, Q6XFR6, Q64595, P67779, F8WFT7, P35465, P19686, P16391, Q9Z0W5, Q2IBC5, Q5QD51, Q6MG88, Q99PV2, P19490, Q6P6Q2, G3V874, Q5FVI6, Q64566, F1LPM3, D4A8B3, P62836, Q9Z252, D3ZL57, O08662, O70127, Q63746, A0A…	1116	1025	6701	1.58167	3.18253e-15	6.36507e-16	7.66869e-15
1	GO:0008021~synaptic vesicle	49	4.20601	1.162e-15	A0A0G2KA27, D3ZT07, Q9JI12, Q9Z2L0, P62824, G3V6M3, F1M0G3, Q62876, P63012, P31662, P14173, Q08849, P19490, A0A0G2K4Y7, P37377, D4ABK1, B2DD29, P07825, A8WCF8, P21707, P61265, Q63259, A0A0G2K0B6, Q02563, Q63564, P60905, A0A096MIT7, A0A0U1RRT8, O35458, P14668, B2GUV5, F1LPB9, P32851, P60881, G3V733, P81155, F1M3W5, A0A0G2JTT2, P09951, F1LQG0, O08839, O08838, Q9WU70, Q62634, Q5M7T6, Q9JI51, Q9ERH3,…	1116	90	6701	3.26911	6.82787e-13	1.13798e-13	1.64313e-12
1	GO:0016021~integral component of membrane	226	19.3991	1.72137e-13	D3ZAF6, B5DEH2, Q62876, D4AAR7, Q56A19, A0A0G2K9Q6, P07825, A0A0G2JVH4, F1LTX8, Q9Z158, G3V9E5, P06685, D3ZBW3, Q66H15, B2RYL3, G3V6H5, Q3SWT0, P41350, F7FL53, A0A0G2K7G8, Q7TP16, Q6XFR6, A4F267, F8WFT7, P16391, B2RYK4, Q62896, A0A0G2K872, P19490, B5DFJ2, Q64566, P32089, D4A8B3, Q4V897, Q6AYL0, Q80W89, D3ZPG5, Q5FVI4, D4A6L1, O70127, Q9JM53, B1H271, Q5RJY4, M0RDI5, Q9JI51, G3V8W2, P0DN35, Q9ET64,…	1116	877	6701	1.54733	1.05832e-10	1.51189e-11	2.55018e-10
1	GO:0045202~synapse	67	5.75107	2.79141e-13	D3ZT07, Q63754, Q9JIR4, Q9QXY2, A0A0G2JY26, P07825, Q08877, G3V913, F1LNC5, P06686, P56603, P06687, G3V7L1, Q63259, P18088, Q62768, Q02563, Q9WV48, A0A0G2K042, P63041, P28572, P60881, P07171, A0A0G2JSV6, D3ZEW7, Q05683, O08838, Q62634, P31596, P84087, P01946, D4A772, O88775, Q8R431, A0A0G2K4J8, A0A0G2KA27, D3ZZ99, Q9Z0W5, P0C643, P63079, P62483, P19490, O08957, P37377, Q1M168, P63182, P19637, D4A…	1116	164	6701	2.45305	1.71653e-10	2.14566e-11	4.13614e-10
1	GO:0043195~terminal bouton	38	3.2618	2.84992e-13	D3ZT07, Q63475, Q9Z0W5, G3V6M3, P63079, Q63754, Q62876, P63012, B5DF65, P37377, P07825, P61765, P21707, P56603, A0A0G2K0B6, P47728, Q02563, Q62768, Q63564, P60905, Q99J82, P63041, P84092, F1M779, P60881, P07171, A0A0G2K6U1, G3V733, Q9JKS6, P02625, D4ABN3, P09951, O08838, F1M1Y0, Q9JI51, P84087, Q2I6B5, F1LRI7, F1M7V4	1116	66	6701	3.45713	1.75271e-10	1.94746e-11	4.2234e-10
1	GO:0030054~cell junction	75	6.43777	4.74501e-12	Q6QIX3, G3V6M3, O35303, Q62876, A0A0G2KAK2, B5DF41, Q9JIR4, Q9QXY2, B2DD29, P07825, F1LNC5, A8WCF8, P56603, Q63259, P97879, Q62768, Q9WV48, Q63564, A0A0G2K042, Q7TSU1, Q99J82, F1LQX4, Q6T487, Q3SWT0, P32851, O88407, P60881, P11275, Q05683, O08838, Q9WU70, Q62634, F1M6T3, P84087, P0C6S7, O88775, A0A0G2K4J8, Q9Z0W5, Q63475, Q9JI12, Q99M64, P0C643, P63079, P62483, Q2LAP6, P31662, P19490, A0A0G2K5L1,…	1116	204	6701	2.20753	2.91816e-09	2.91816e-10	7.03166e-09
1	GO:0042383~sarcolemma	33	2.83262	3.89399e-11	F1LQC7, A0A0H2UHB3, P27274, P48675, Q63279, B5DFL0, F1LMM5, P63329, Q64542, P06686, P06687, G3V7L1, P06685, D3Z9Z0, A0A0G2KBB9, P07340, A0A0G2K8V2, D3ZUL3, P26431, F1LNH3, Q6T487, P14668, P47863, F1M9N9, F1M779, Q9Z1E1, A0A0G2JUA5, D3ZEW7, Q10758, P07150, D3ZVR9, P29975, Q07936, D4A772	1116	59	6701	3.35844	2.39481e-08	2.1771e-09	5.77057e-08
1	GO:0005759~mitochondrial matrix	50	4.29185	9.33244e-11	Q5M7W7, A0A0G2JVM0, A0A0G2K5E4, P17764, P26772, B5DFN3, P08461, Q6P6R2, Q9WVK7, Q9WUS0, P14604, G3V7L0, F1MA54, P10860, Q5I0L3, Q5XIT9, P07633, Q5U1X1, Q9QYU2, Q561S0, Q68FU3, P04636, Q68FZ8, F1LQI1, P29117, G3V7I5, P14882, A0A0A0MXZ0, P13264, D4ADG2, C6ZII9, F1LN88, A0A0G2K5P9, P63039, A0A0G2JSH2, A0A0G2KAM3, A0A0G2JTL5, Q3MHT2, Q6AXW1, G3V936, P00507, P12007, Q5BK63, O35796, Q68FW7, G3V8S5, D4A…	1116	118	6701	2.54427	5.73945e-08	4.78287e-09	1.38299e-07
1	GO:0005753~mitochondrial proton-transporting ATP synthase complex	16	1.37339	1.8657e-10	D3ZAF6, Q6PDU7, Q9JJW3, P11608, G3V7Y3, P29419, P19511, P29418, P15999, Q03344, P31399, P29117, G3V6D3, Q6PCU0, P21571, Q06647	1116	17	6701	5.65128	1.1474e-07	8.82618e-09	2.7648e-07
1	GO:0030672~synaptic vesicle membrane	24	2.06009	5.67942e-10	Q63564, Q6QIX3, Q63475, A0A096MIT7, Q9JI12, G3V6M3, A0A0G2JVB0, Q99M64, O35303, Q62876, F1LPB9, P32851, P31662, G3V733, P09951, D4ABK1, Q05683, O08838, P07825, Q62634, Q9JI51, P21707, P56603, Q02563	1116	37	6701	3.8948	3.49284e-07	2.49489e-08	8.41641e-07
1	GO:0016323~basolateral plasma membrane	40	3.43348	1.80297e-09	F1M0G3, A0A0H2UHB3, Q99PV2, F1LQ26, P11167, P11505, Q64542, Q63357, F1LNZ2, Q80ZA5, P06685, F1LMV6, Q63622, F1LM43, A0A0G2KBB9, F1M3J4, H9KVF0, P07340, Q9Z252, P26431, O88563, Q9Z250, O88506, P41350, D3ZUT8, P47863, Q9WTW8, F1M9N9, Q9Z1E1, E9PTX9, G3V667, P07150, Q8CG09, G3V8M6, P29975, Q07936, D4ADV4, P23347, D3ZUY8, F8WFT7, A0A0G2JVI6, Q9Z2S9	1116	90	6701	2.66866	1.10883e-06	7.39219e-08	2.67185e-06
1	GO:0070062~extracellular exosome	327	28.0687	5.04499e-08	D3ZAF6, Q4V882, Q6P503, A0A0G2JVX7, B5DEH2, P50408, A0A0H2UHB3, D3ZFU9, P26772, B5DFN2, Q5XIE6, P61765, P36860, P06685, Q9EPT8, B2GUZ5, Q3SWT0, G3V6H1, F1LS29, Q4V8H8, Q4V8H7, A0A0G2K6U1, Q5XIF6, F1M6P8, A0A0G2JZ69, G3V7U6, P85834, P67779, F8WFT7, G3V7C6, Q5BJY9, A0A096MJG7, D3ZUM4, P80067, Q99PV2, A0A0H2UHP1, Q6P6Q2, D3ZA93, Q5FVI6, G3V8V3, P32089, D4A8B3, F1M9G8, P62836, A0A0G2K350, D3ZUL3, Q9Z…	1116	1537	6701	1.27747	3.10262e-05	1.93917e-06	7.47624e-05
1	GO:0014069~postsynaptic density	50	4.29185	3.42414e-07	Q5M7W5, B2GUY4, F1M0G3, A0A0G2KAK2, Q9JIR4, Q9QXY2, A0A0G2JY26, O08875, Q08877, G3V9E3, P06685, F1LST4, A0A0G2K0B6, P97879, A0A0H2UHQ9, Q9WV48, D4A8C5, A0A0G2K042, F1LUE2, F1M9N9, A0A0G2K6U1, A0A0G2K0F3, P11275, D3ZEW7, Q07266, F1LQX8, P35465, P0C6S7, Q9JMB3, D3ZZ99, F1LNI8, P62483, P19490, A0A0G2K8W9, G3V874, A0A0G2JW01, O88801, F1LPM3, Q63622, A0A0G2KBB9, A0A096MIT7, Q9Z252, P11730, Q9Z250, F1M…	1116	146	6701	2.05633	0.000210563	1.23873e-05	0.000507428
1	GO:0042734~presynaptic membrane	20	1.71674	1.18383e-06	Q99M64, B5DF41, P32851, Q9JIR4, Q08849, P60881, P11275, A0A0G2JTT2, Q05683, P07825, F1LNC5, P31596, P21707, P61265, P31421, A0A0G2JVI6, F1LP15, A0A0G2K0B6, E9PTT0, Q62768	1116	37	6701	3.24567	0.00072779	4.04467e-05	0.00175432
1	GO:0016324~apical plasma membrane	43	3.69099	1.41092e-06	A0A0H2UHB3, Q9WTQ2, Q08849, Q99PV2, B5DFN2, A0A0G2JXG3, G3V7L8, F1LQ26, Q6P6T5, P11167, P11505, P08050, F1LNZ2, F1LPM3, P06685, D4A8B3, A0A0G2K174, P01830, D4A133, F1M3J4, P23640, G3V6D9, A0A0G2K7L4, A0A0G2KBC7, P07340, Q62737, P26431, O88506, P41350, Q9WTW8, O70127, Q9Z1E1, E9PTX9, P07150, Q5M7T6, P13638, G3V8M6, P29975, P23347, Q64595, Q9JK64, D3ZUY8, Q9Z2S9	1116	123	6701	2.09913	0.000867337	4.56681e-05	0.00209084
1	GO:0031966~mitochondrial membrane	25	2.14592	2.10511e-06	D3ZG43, P21913, G3V836, O35303, Q5XI78, B5DF41, B3DMA2, G3V745, D3ZS58, Q1M168, D3ZZ21, Q66HF3, P10888, P07150, F1LS98, Q08877, D3ZE15, G3V6D3, P12007, P20788, A0A0G2K536, D4A3V2, Q5BK63, Q4V897, Q63965	1116	55	6701	2.72931	0.0012938	6.473e-05	0.00311954
1	GO:0001725~stress fiber	23	1.97425	7.03608e-06	D3ZT07, A0A096MJG7, A0A0G2KAM4, D3ZFU9, A0A0G2JSW0, A0A0G2JW01, D4A7U1, A0A0G2JSQ4, B0BMS8, Q63355, Q9Z1Z9, A0A0H2UHQ9, A0A0G2K6S9, D4A164, A0A0G2JX94, Q99J82, A0A0G2K8V2, Q62737, Q6T487, Q923Z2, A0A0G2JXT8, D3ZVR9, Q6AYD6, G3V6P7, G3V9F3	1116	51	6701	2.7079	0.00431785	0.000206036	0.0104264
1	GO:0045121~membrane raft	42	3.60515	7.46025e-06	F1LQC7, Q9Z2L0, P63039, Q99M64, B5DEH2, Q2IBC5, P04897, Q9WTQ2, Q00238, P18614, A0A0G2K9Q6, P11167, P11505, G3V8L9, Q5XI04, P08050, Q63355, P06685, D4A8B3, P97879, P01830, A0A0G2KBB9, Q66H98, A0A0G2K8V2, P26431, Q3SWT0, P41350, Q05BA4, F1M9N9, O88407, P60881, Q9Z1E1, P81155, A0A0G2JUA5, Q62636, P05708, Q6MGB8, D3ZEW7, F1LS98, F1LQX8, Q07936, M0RAQ6, Q4FZY0, Q9Z2S9	1116	126	6701	2.00149	0.00457756	0.000208527	0.0110549
1	GO:1903561~extracellular vesicle	18	1.54506	1.14741e-05	P07340, A0A0G2K8V2, F1LR66, F1LNH3, P04897, P63012, P54311, F1M779, E9PTX9, F1M6P8, A0A0G2K9Q6, A0A0G2JZ69, P06686, P06687, Q6IRK8, P06685, P85108, G3V7C6, P11980	1116	35	6701	3.08802	0.00703179	0.000306763	0.0170023
1	GO:0005887~integral component of plasma membrane	49	4.20601	1.2973e-05	O55158, Q00238, D3ZD31, A0A0G2K9Q6, P11167, P11505, P23978, Q64542, Q80ZA5, O35913, H9KVF0, F1LR66, Q75T81, A0A0G2JVB0, P41350, P28572, F1M9N9, D3ZJ32, F7FL53, P23347, F8WFT7, P67779, O88775, A0A0G2K872, P63079, Q99M64, Q2IBC5, Q9ERL1, P31662, A0A0G2K5C8, A0A0G2JTH4, P08050, Q5XI04, Q64566, F1LNP4, P31421, D4A8B3, A0A0G2KBB9, O88563, P26431, C7E1V1, P47863, Q9WTW8, D3ZHJ6, Q8CG09, Q9JKA9, P29975,…	1116	159	6701	1.85044	0.00794672	0.000332381	0.0192232
1	GO:0043005~neuron projection	65	5.5794	1.36576e-05	Q5M7W5, Q6QIX3, P04775, F1M0G3, B5DF41, P18614, Q9QXY2, P07825, Q64542, P23978, P06686, Q63357, F1LST4, P97879, Q62768, Q02563, D3Z9Z0, Q9WV48, Q8SEZ0, A0A0G2K042, P07323, P32851, A0A0G2K0S7, F1M9N9, Q5RJN0, P60881, P07171, Q6AXT5, Q921A4, P12841, D4ABN3, F1LS98, Q5M7T6, P31596, Q64559, F1LP80, O35095, Q99M64, P0C643, G3V836, P62483, Q08849, Q6AXS4, P19490, A0A0G2K4Y7, P39069, Q1M168, Q8CHN7, P21…	1116	232	6701	1.68229	0.00836428	0.000335922	0.0202374
1	GO:0005741~mitochondrial outer membrane	30	2.57511	1.64906e-05	P18163, D3ZNK1, Q9Z2L0, Q75Q39, O35303, G3V9Z3, A0A0G2K4A0, Q62760, P08050, Q5FVQ8, Q2TA68, Q66H15, D3Z900, D3ZPG5, B2GUZ6, Q6AXV4, A0A0G2K785, Q6P9Y4, Q5U1Z9, A0A0G2K459, F1LPB3, P81155, P05708, D3ZEW7, P20070, A0A0A6YYM0, A0A0G2K165, A0A0G2JSR0, M0RAQ6, Q5XIH7, B2RYK4	1116	80	6701	2.25168	0.0100905	0.000389992	0.0244348
1	GO:0005833~hemoglobin complex	9	0.772532	1.88456e-05	A0A0G2JSV6, G3V8R3, P11517, Q63910, D4A021, P01946, O88754, Q62669, A0A0G2JSW3	1116	10	6701	5.40403	0.0115232	0.000429172	0.0279239
1	GO:0030018~Z disc	24	2.06009	2.33628e-05	A0A096MJG7, Q63279, A0A0G2JSW0, P48675, P63329, D3ZIC4, G3V913, Q64542, Q6IRK8, B0BMS8, A0A0H2UHQ9, D4A164, D3Z9Z0, A0A0G2KBB9, A0A0G2K8V2, Q6T487, P14668, F1M9N9, P05065, Q6P0K8, D3ZEW7, Q10758, A0A0G2JZ69, D3ZVR9, O08839, F8WFT7, P35465	1116	58	6701	2.48461	0.0142656	0.000513022	0.0346161
1	GO:0000276~mitochondrial proton-transporting ATP synthase complex, coupling factor F(o)	8	0.686695	2.37823e-05	P29419, P19511, Q6PDU7, D3ZAF6, P31399, P11608, P21571, Q06647	1116	8	6701	6.00448	0.0145199	0.000504228	0.0352376
1	GO:0005901~caveola	20	1.71674	2.91557e-05	Q66H98, F1LQC7, P07340, A0A0G2JVB0, Q2IBC5, P41350, Q4V8H8, Q9Z1E1, P05708, P11167, Q9Z1H9, D3ZEW7, G3V8L9, Q62969, P29975, P06686, M0RAQ6, P06685, A0A0G2K695, Q9ET64, Q9Z2S9	1116	44	6701	2.72931	0.0177712	0.000597522	0.0431976
1	GO:0060076~excitatory synapse	12	1.03004	5.31709e-05	F1LQ26, Q9JI12, Q07266, P07825, Q62634, P21707, P61265, A0A0G2JXA1, G3V984, P19490, Q62768, Q9WV48	1116	19	6701	3.7923	0.0321721	0.00105431	0.0787658
1	GO:0030141~secretory granule	20	1.71674	6.15172e-05	Q63475, P10354, P10362, P63039, P32851, F1LPB9, Q08849, G3V6X7, A0A0G2K4A0, A0A0G2K4Y7, P02454, P19637, Q9WU70, Q64566, P21707, Q63259, O35314, D3ZU84, G3V714, P23640	1116	46	6701	2.61064	0.0371275	0.00118162	0.0911245
1	GO:0014704~intercalated disc	16	1.37339	6.39125e-05	P07340, F1LQZ0, P04775, A0A0G2K8V2, P26431, P14668, F1M9N9, P48675, Q6P0K8, D3ZVR9, P08050, P06686, P35465, F8WFT7, P06685, F1LMV6, A0A0G2KBB9	1116	32	6701	3.00224	0.0385449	0.00119043	0.0946711
1	GO:0005750~mitochondrial respiratory chain complex III	8	0.686695	9.15603e-05	A0A0G2K8Q8, B2RYS2, Q7TQ16, Q5M9I5, P20788, Q68FY0, P32551, D3ZFQ8	1116	9	6701	5.33732	0.054756	0.00165487	0.135599
1	GO:0005903~brush border	17	1.45923	0.000121721	D4A4X4, B2GUZ5, A0A0G2K8V2, C7E1V1, Q6T487, O35303, A0A0G2K6J5, A0A0G2JSW0, A0A0G2JXT8, F1LQ26, A0A0G2QC04, G3V8M6, P29975, Q63357, Q63355, G3V6P7, A0A0G2K6S9	1116	37	6701	2.75882	0.0721296	0.00213666	0.180229
1	GO:0043679~axon terminus	18	1.54506	0.000200794	P04094, D3ZT07, Q9Z0W5, A0A0G2K0T6, A0A0U1RRT8, Q63754, P14668, P62483, P37377, P13221, F1LQG0, O08839, O08838, Q5M7T6, P29975, Q63259, F1LP15, P18088	1116	42	6701	2.57335	0.116179	0.0034247	0.297147
1	GO:0043229~intracellular organelle	8	0.686695	0.000261228	P09951, O35458, P07825, Q62634, P21707, P32851, P63012, P60881	1116	10	6701	4.80358	0.148432	0.00433318	0.38642
1	GO:0005916~fascia adherens	8	0.686695	0.000261228	Q6P0K8, A0A0G2JZ69, A0A0G2K8V2, P08050, Q6T487, D3ZA84, Q6IRK8, P48675, F1LMV6	1116	10	6701	4.80358	0.148432	0.00433318	0.38642
1	GO:0048786~presynaptic active zone	11	0.944206	0.000339119	Q9JKS6, P09951, O35458, P07825, F1LNC5, Q62634, G3V984, Q9JIR4, P18088, Q02563, Q62768, F1M7V4	1116	19	6701	3.47628	0.188275	0.00547427	0.50137
1	GO:0030425~dendrite	58	4.97854	0.000479701	P04094, F1LPK1, P54311, Q9QXY2, G3V913, F1LPS8, G3V9E3, E9PT53, F1LST4, P97879, Q2TA68, Q9WV48, D4A8C5, Q62737, P63041, F1LUE2, F1LYA6, P07171, P11275, D3ZEW7, F1LS98, F1LQX8, P84087, P35465, D3ZZ99, O35095, F1LNI8, A0A0G2KAM4, Q99M64, P07335, Q9ERL1, P04897, Q6AXW1, Q08849, P19490, A0A0G2K4Y7, F1LMM5, Q1M168, F1LQ26, O88801, P31421, F1LPM3, D4A8B3, P01830, Q63622, P23640, O35458, C7E1V1, P14668,…	1116	225	6701	1.54782	0.255533	0.00753777	0.708524
1	GO:0031012~extracellular matrix	29	2.48927	0.000574905	G3V836, P02454, P47860, P19637, G3V913, Q62760, G3V8L3, G3V6D3, Q5I0M1, F1LMV6, F1M957, Q99J82, D3ZUL3, F1LNH3, F1M953, A0A0H2UHJ1, Q7TP75, A0A0G2K6J5, A0A0G2JXT8, Q6P0K8, B0BNN4, F1M6P8, Q9WVJ6, Q99PD6, Q09073, A0A0G2JXN6, G3V6P7, P11980, G3V7C6	1116	91	6701	1.91352	0.297892	0.00880274	0.848585
1	GO:0045254~pyruvate dehydrogenase complex	6	0.515021	0.000654653	A0A0G2JZH8, Q6P6R2, A0A0G2KAM3, F1LMM8, F1MA54, P08461	1116	6	6701	6.00448	0.331516	0.00977492	0.965764
1	GO:0070469~respiratory chain	6	0.515021	0.000654653	D4A5L9, Q8SEZ0, A0A0G2JVL6, Q7TQ16, P0DN35, Q8SEZ5	1116	6	6701	6.00448	0.331516	0.00977492	0.965764
1	GO:0005911~cell-cell junction	33	2.83262	0.000856572	G3V6C9, D3ZCS4, Q9JMB3, A0A0G2K872, A0A0G2KAM4, D3ZFU9, Q08849, A0A0G2K5L1, Q6P6T5, A0A0G2JXZ9, P11167, G3V874, P08050, Q9Z1Z9, F1LMV6, Q02563, Q68FQ2, Q9Z252, A0A0G2K8V2, Q99J82, B2GUZ5, F1LPJ1, Q9Z250, Q6T487, Q05BA4, P47863, Q6P0K8, Q62636, Q10758, Q07266, F1M6T3, F1M2K6, P35465, A0A0G2JVI6	1116	111	6701	1.78512	0.409637	0.0124696	1.26188
1	GO:0005882~intermediate filament	13	1.11588	0.000950014	Q5BJY9, Q63279, P48675, Q6IFU9, A0A0G2K4Y7, Q6IFU7, Q6P6Q2, Q6P0K8, Q10758, P08050, G3V8L3, P47819, F1LMV6	1116	28	6701	2.78779	0.442636	0.0135019	1.39864
1	GO:0098793~presynapse	12	1.03004	0.00118884	Q9Z252, Q9Z250, P28572, F1LLX6, A0A0G2K6U1, D4ABN3, Q3ZB97, P53678, P61265, G3V984, P08082, Q62768, Q62717	1116	25	6701	2.88215	0.518846	0.0164891	1.74735
1	GO:0009986~cell surface	44	3.77682	0.00143118	P63039, A0A0G2JVX7, P63322, F1M0G3, G3V836, Q2IBC5, A0A0H2UHB3, P27274, Q00238, P19490, P00507, P18614, Q4V8I7, D3ZD31, Q03344, P29826, A0A0G2JXZ9, P19637, P23978, G3V6D3, P46101, Q5I0M1, O35796, A0A0G2JVU1, P01830, A0A0G2JX94, P26431, Q3SWT0, Q6XDA0, P41350, Q9WVJ4, G3V667, P07150, A0A0G2JXN6, G3V7U6, P31596, G3V8M6, Q07936, G3V984, Q9JK64, Q9ESS6, P67779, F8WFT7, Q5XIH7	1116	166	6701	1.59155	0.585552	0.0193832	2.10005
1	GO:0016529~sarcoplasmic reticulum	11	0.944206	0.00146888	D3ZKP9, F1LQS6, D3ZEW7, C7E1V1, F1LQR8, G3V8V3, A0A0H2UHB3, F1LQX8, D3ZHJ6, P07483, D3Z9Z0	1116	22	6701	3.00224	0.595064	0.0194609	2.1548
1	GO:0043025~neuronal cell body	64	5.49356	0.00146951	P04094, F1LPK1, F1M0G3, Q63754, B5DF41, P14173, Q9QXY2, Q6J4I0, F1LPS8, G3V9E3, Q63357, Q63259, Q80ZA5, P97879, F1LM43, Q99J82, P63041, Q62737, Q75T81, P07323, Q5RJN0, P60881, P07171, Q6NYB7, P11275, Q921A4, Q07266, F1LS98, P04631, P84087, F1LQX8, A0A0G2K677, F1LP80, Q01066, P62632, O35095, A0A0G2K0T6, Q99M64, P07335, Q9ERL1, Q6AXW1, P19490, A0A0G2K4Y7, F1LQ26, D4A2H6, O88801, F1LNP4, P46101, F1L…	1116	265	6701	1.45014	0.595222	0.0190589	2.15572
1	GO:0030863~cortical cytoskeleton	11	0.944206	0.00221592	A0A0G2JZ69, B2GUZ5, Q6XFR6, B2GUY4, Q6XDA0, A0A0G2KAK2, Q6IRK8, F8WFT7, A0A0G2K8W9, G3V6P7, D3Z9Z0, D4A678	1116	23	6701	2.87171	0.744441	0.0280228	3.234
1	GO:0005751~mitochondrial respiratory chain complex IV	7	0.600858	0.00239661	P11951, P10888, B2RZD6, P10818, Q8SEZ5, P12075, P11240	1116	10	6701	4.20314	0.771377	0.029667	3.49335
1	GO:0005925~focal adhesion	69	5.92275	0.00247707	P63322, P54313, P27274, Q00238, P18614, Q9QXY2, G3V913, D4A563, D4A7U1, F1LNZ2, Q9Z1Z9, A0A0G2K174, P57790, G3V6D9, F1LN42, D3ZKG5, Q99J82, Q62737, Q6T487, Q5U1X1, P41350, F1M953, F1LS29, D3Z8L7, A0A0G2JXT8, Q6AXT5, Q9WVJ6, Q7TP16, Q45QM2, D3ZVR9, M0R671, G3V7U6, P23347, P35465, G3V6P7, D3ZZ99, P61983, Q2IBC5, Q5QD51, Q2LAP6, P47875, A0A0G2K5L1, Q5BJU0, Q5XI07, P08050, F1LPM3, P01830, A0A0G2K3H2,…	1116	296	6701	1.39969	0.782442	0.0300451	3.60864
1	GO:0000275~mitochondrial proton-transporting ATP synthase complex, catalytic core F(1)	5	0.429185	0.00330919	P29418, P15999, G3V6D3, G3V7Y3, Q6PCU0	1116	5	6701	6.00448	0.86978	0.0391828	4.79338
1	GO:0033180~proton-transporting V-type ATPase, V1 domain	5	0.429185	0.00330919	O54715, P50408, Q5FVI6, P62815, D4A133	1116	5	6701	6.00448	0.86978	0.0391828	4.79338
1	GO:0030315~T-tubule	12	1.03004	0.00353945	A0A0G2JUA5, D3ZKP9, P04775, D3ZEW7, O08839, P26431, Q64542, P06686, P47863, F1M9N9, P06685, F1M779, A0A0G2KBB9	1116	28	6701	2.57335	0.887029	0.0410679	5.1188
1	GO:0042645~mitochondrial nucleoid	13	1.11588	0.00369596	P81155, P28042, Q5M9H2, Q9Z2L0, Q09073, A0A0G2K5E4, P85834, G3V6D3, F1M953, P07895, B0BMW2, B5DFN3, B2GV15	1116	32	6701	2.43932	0.897431	0.0420565	5.33941
1	GO:0031201~SNARE complex	15	1.28755	0.00370663	Q62896, A0A0G2K350, P63041, P32851, Q08849, F8WFM2, P60881, G3V733, Q9WU70, Q9JI51, P84087, P21707, Q9Z158, P61265, D3ZU84	1116	40	6701	2.25168	0.898105	0.0414109	5.35443
1	GO:0045211~postsynaptic membrane	21	1.80258	0.00410119	Q9Z252, A0A0G2K042, Q9Z250, P63079, F1M4K6, A0A0G2K5E4, O88407, B5DFL0, P19490, Q9QXY2, P63182, A0A0G2JTT2, Q07266, O88801, A0A0G2K0B6, P0C6S7, P97879, A0A0H2UHQ9, D3Z9Z0, Q63622, Q9WV48	1116	66	6701	1.91052	0.920135	0.0449132	5.90837
1	GO:0016459~myosin complex	10	0.858369	0.00413463	D4A3V5, D4A4X4, Q78P75, Q63357, B0BMS8, A0A0G2JSW0, G3V6P7, A0A0G2K4Y7, A0A0G2K6E3, A0A0G2K6S9	1116	21	6701	2.85928	0.921767	0.0444815	5.95518
1	GO:0030424~axon	48	4.12017	0.00424331	P04094, P04775, G3V6M3, P63012, P14173, Q9QXY2, M0R5P8, G3V913, Q08877, P23978, P06687, Q63357, F1LST4, P18088, Q62768, Q99J82, P07171, P60881, P11275, P53678, O08839, F1LS98, Q05683, P31596, A0A0G2K7P9, D4A772, A0A0G2K677, P35465, Q8R431, D4A678, O35095, A0A0G2K0T6, F1LQR8, P62483, A0A0G2K4Y7, Q8CHN7, Q1M168, P37377, F1LQ26, P21707, P31421, P02625, Q9JKS6, P09951, Q9JKA9, P29975, G3V984, F1LP15,…	1116	195	6701	1.47803	0.926846	0.0448439	6.10716
1	GO:0031982~vesicle	24	2.06009	0.00453282	P61983, G3V826, P62824, G3V792, P54313, F7DLY1, P27274, Q9JIR4, A0A0G2K6J5, P60881, A0A0G2K4Y7, Q5XFX0, A0A0G2JUA5, A0A0G2JY26, A0A0G2JTT2, P07150, P11167, P47820, Q5XI04, Q07936, A0A0G2JVI6, Q9Z2S9, D3ZGN0, P11980	1116	80	6701	1.80134	0.938825	0.0470309	6.5109
1	GO:0097060~synaptic membrane	10	0.858369	0.00598014	D4ABN3, F1M0G3, P07323, F1LQX8, A0A0G2JVI6, Q5RJN0, Q62768, F1LPB4, A0A0G2K0F3, G3V728	1116	22	6701	2.72931	0.974999	0.0606081	8.50508
1	GO:0005758~mitochondrial intermembrane space	16	1.37339	0.00724194	D4A5L9, Q63ZY8, A0A0G2JVL6, Q566R0, G3V6G7, Q9WVA1, Q5U1X1, Q9JM53, B5DFN3, B0BNB9, A0A0G2JUM8, Q66HF1, A0A0G2K0T5, D3ZLT1, Q63042, Q2TA68	1116	47	6701	2.04408	0.988553	0.0717925	10.2112
1	GO:0005834~heterotrimeric G-protein complex	9	0.772532	0.00772336	Q45QM2, P19627, P04897, P59215, P49803, G3V6P8, P54311, G3V8K2, P62882	1116	19	6701	2.84423	0.991505	0.0751918	10.8543
1	GO:0008091~spectrin	5	0.429185	0.00861826	A0A0G2JZ69, Q6XDA0, Q6IRK8, A0A0G2K677, A0A0G2K8W9, D4A678	1116	6	6701	5.00373	0.995123	0.0822756	12.0383
1	GO:0016471~vacuolar proton-transporting V-type ATPase complex	5	0.429185	0.00861826	Q5M7T6, P50408, B2GUV5, Q2I6B5, Q8R2H0	1116	6	6701	5.00373	0.995123	0.0822756	12.0383
1	GO:0046658~anchored component of plasma membrane	5	0.429185	0.00861826	A0A0G2K9I6, A0A0H2UHB3, G3V8M6, P01830, O08957	1116	6	6701	5.00373	0.995123	0.0822756	12.0383
1	GO:0045261~proton-transporting ATP synthase complex, catalytic core F(1)	5	0.429185	0.00861826	P29418, P15999, G3V6D3, G3V7Y3, Q6PCU0	1116	6	6701	5.00373	0.995123	0.0822756	12.0383
1	GO:0030673~axolemma	6	0.515021	0.00883968	Q9JMB3, G3V874, P31596, Q63357, F1LP15, A0A0G2K8W9, D3Z9Z0	1116	9	6701	4.00299	0.995749	0.0830257	12.329
1	GO:0044291~cell-cell contact zone	6	0.515021	0.00883968	A0A0G2JUA5, Q68FQ2, D3ZK56, F1M2K6, Q9Z2S9, Q9Z1E1	1116	9	6701	4.00299	0.995749	0.0830257	12.329
1	GO:0005615~extracellular space	69	5.92275	0.0105995	P10354, A0A0G2JVX7, F1LPK1, F1M0G3, P54313, P27274, Q00238, P02454, D4A1Y5, Q6B345, G3V913, A0A0G2JSS8, Q68FQ2, P10362, F1M957, Q6T487, Q3SWT0, P07323, E9PSP1, Q6P6S4, P04631, Q62969, Q6AYF8, P16303, F1LP80, P63039, G3V836, D3ZUM4, Q9WTQ2, P80067, Q64610, P08289, F1LMM5, P25409, O08957, P37377, M0R9W7, P19637, Q5XI04, Q5I0M1, G3V7N8, F1M0Q9, O35796, Q6IRK9, Q68FP2, Q63042, P62738, F1LQS6, A0A0G2K…	1116	314	6701	1.31946	0.998575	0.0973297	14.6076
1	GO:0031305~integral component of mitochondrial inner membrane	7	0.600858	0.0124795	Q66HF3, G3V7B6, M0RDI5, M0R7V3, B0BN86, D3Z9I1, D4A7Y9	1116	13	6701	3.23318	0.999558	0.112031	16.9808
1	GO:0030659~cytoplasmic vesicle membrane	14	1.20172	0.0127461	Q9Z0W5, O35458, Q642A2, F1LLX6, M0RBD9, Q6AXT5, P37377, P07150, Q9JL55, D3ZAS2, P53678, Q9WU70, Q2I6B5, E9PTT0, Q62717	1116	41	6701	2.05031	0.999625	0.112666	17.3124
1	GO:0016328~lateral plasma membrane	9	0.772532	0.0152711	Q6P0K8, D3ZCS4, Q6P6T5, P07150, A0A0G2JZ69, P08050, Q6T487, Q6IRK8, Q63355, G3V6P7	1116	21	6701	2.57335	0.999922	0.131733	20.3916
1	GO:0060077~inhibitory synapse	6	0.515021	0.0152828	Q9JKS6, O35458, Q05683, P63079, G3V984, P18088, F1M7V4	1116	10	6701	3.60269	0.999923	0.130021	20.4056
1	GO:0001726~ruffle	18	1.54506	0.0157784	Q9JMC1, A0A0G2KAM4, Q3SWT0, Q6T487, A0A0G2JT50, Q05BA4, Q9WTQ2, P05964, A0A0G2K4Y7, Q6B345, P04631, D3ZA84, P62815, Q07936, P35465, Q9Z1Z9, G3V6P7, A0A0G2JX94	1116	60	6701	1.80134	0.999943	0.132166	20.9972
1	GO:0043234~protein complex	80	6.86695	0.0159988	A0A0H2UHE1, Q9Z2L0, B5DEH2, O35303, A0A0G2K929, A0A0G2KAK2, P54313, P63012, A0A0G2JSW0, M0RBD9, Q9Z1H9, P61765, P07825, F1LNC5, G3V8L9, Q64542, A0A0G2JXA1, G3V7L1, P06685, Q62768, G3V6D9, Q99J82, P63041, P41350, Q923Z2, F7DLY1, P32851, P49803, P20595, A0A0G2K0F3, D4ABN3, D3ZEW7, A0A0G2JZ69, F1LS98, Q5M7T6, A4F267, F1LQX8, D4A772, D3ZUY8, P35465, P19686, G3V6P7, F1LR60, P63039, Q99M64, G3V836, Q2I…	1116	379	6701	1.26744	0.999951	0.132116	21.2589
1	GO:1990357~terminal web	4	0.343348	0.0160968	A0A0G2K8V2, A0A0G2QC04, Q6T487, Q63279	1116	4	6701	6.00448	0.999954	0.131132	21.3751
1	GO:0031362~anchored component of external side of plasma membrane	4	0.343348	0.0160968	A0A0H2UHB3, G3V8M6, P27274, P01830	1116	4	6701	6.00448	0.999954	0.131132	21.3751
1	GO:0005890~sodium:potassium-exchanging ATPase complex	5	0.429185	0.0174744	P07340, P13638, P06686, P06687, P06685	1116	7	6701	4.28891	0.99998	0.139791	22.9908
1	GO:0005905~clathrin-coated pit	12	1.03004	0.0181594	A0A0G2JTT2, P63039, Q4V882, Q3ZB97, P69682, O35303, F1M1Y0, P84092, A0A0G2JYW3, D3ZGS3, A0A0G2K0B6, F1LRI7	1116	34	6701	2.11923	0.999987	0.143065	23.7826
1	GO:0030667~secretory granule membrane	7	0.600858	0.0188175	Q63475, C7E1V1, F1LQR8, A0A0H2UHB3, F1LQX8, F1LP80, P23640	1116	14	6701	3.00224	0.999992	0.146047	24.5361
1	GO:0031225~anchored component of membrane	7	0.600858	0.0188175	A0A0G2K657, Q05683, Q62813, B0BND0, A0A0H2UHB3, P08289, O08957	1116	14	6701	3.00224	0.999992	0.146047	24.5361
1	GO:0005622~intracellular	85	7.29614	0.0191087	G3V6C9, G3V816, P04775, Q9JIR4, P14173, P11167, O08875, D3ZAS2, G3V913, F1LNC5, D4ADS9, P47819, P18088, Q62768, Q9WV48, F1LM43, D4A8C5, A0A0G2K7L4, F1LQU9, F1LN42, A0A0G2K042, Q6T487, P41350, P07323, B2GUV5, P32851, F1M9N9, A4GW50, A0A0G2K5K1, D3Z8L7, D3ZSY8, P07171, Q6NYB7, P20595, Q62636, Q810W7, Q45QM2, Q07266, P53678, M0R671, F1LS98, G3V7U6, Q6AYF8, Q5BJT2, P19686, D3ZGN0, D3ZKK4, Q5PPN4, P62…	1116	409	6701	1.24787	0.999993	0.146328	24.8674
1	GO:0043034~costamere	7	0.600858	0.0270415	A0A0G2JUA5, Q10758, Q99J82, D3ZVR9, A0A0G2K8V2, F1M9N9, Q63279, A0A0G2KBB9	1116	15	6701	2.80209	1	0.198953	33.3856
1	GO:0030118~clathrin coat	5	0.429185	0.0304004	Q3ZB97, A0A0G2JYW3, P08082, F1M779, G3V9N8	1116	8	6701	3.7528	1	0.218528	36.7135
1	GO:0030132~clathrin coat of coated pit	5	0.429185	0.0304004	D4ABN3, A0A0G2JTT2, A0A0G2JYW3, P08082, F1M779	1116	8	6701	3.7528	1	0.218528	36.7135
1	GO:0031430~M band	5	0.429185	0.0304004	G3V913, F1M9N9, A0A0G2K8W9, P05065, D3Z9Z0, A0A0G2KBB9	1116	8	6701	3.7528	1	0.218528	36.7135
1	GO:0005921~gap junction	5	0.429185	0.0304004	F1LQU9, Q07266, P08050, P48675, P47728	1116	8	6701	3.7528	1	0.218528	36.7135
1	GO:0014731~spectrin-associated cytoskeleton	4	0.343348	0.0352782	B2GUY4, Q6XDA0, D3Z9Z0, D4A678	1116	5	6701	4.80358	1	0.246616	41.2711
1	GO:0030125~clathrin vesicle coat	4	0.343348	0.0352782	P69682, P84092, A0A0G2JYW3, P08082	1116	5	6701	4.80358	1	0.246616	41.2711
1	GO:0016010~dystrophin-associated glycoprotein complex	4	0.343348	0.0352782	Q10758, D3ZVR9, G3V7L1, Q63279	1116	5	6701	4.80358	1	0.246616	41.2711
1	GO:0061617~MICOS complex	4	0.343348	0.0352782	D3ZUX5, M0R7V3, A0A0G2JVH4, D4A7N1	1116	5	6701	4.80358	1	0.246616	41.2711
1	GO:0033017~sarcoplasmic reticulum membrane	6	0.515021	0.0359797	F1LNI8, D3ZEW7, P11730, F1LQR8, F1LUE2, D3ZHJ6, A0A0G2K5C8	1116	12	6701	3.00224	1	0.24818	41.9007
1	GO:0009925~basal plasma membrane	7	0.600858	0.0373314	G3V667, P47820, P41350, P29975, Q9WTW8, P47863, Q63355	1116	16	6701	2.62696	1	0.253589	43.0963
1	GO:0009897~external side of plasma membrane	17	1.45923	0.0377884	F1M957, F1LPK1, Q3SWT0, P14668, P47863, Q00238, Q6AXS4, P18614, G3V667, Q6MGB8, P29826, P47820, A0A0G2JXN6, G3V627, D3ZZH6, P01830, A0A0G2JX94	1116	61	6701	1.67338	1	0.253585	43.4953
1	GO:0031594~neuromuscular junction	12	1.03004	0.0407074	Q62876, A0A0G2K5E4, B5DFL0, P48675, P19490, Q9JKS6, D4ABK1, G3V7L1, F1LP15, G3V6P7, Q02563, Q62768, F1M7V4	1116	38	6701	1.89615	1	0.267794	45.983
1	GO:0005856~cytoskeleton	34	2.91845	0.043145	D3ZZ99, Q9JMB3, F1LQC7, A0A0G2KAM4, A0A0G2KAK2, Q5QD51, P62483, P48675, P37377, G3V874, Q5XI04, A0A0G2JSQ4, F1LMV6, A0A0G2KBB9, P62738, Q6T487, O88506, Q923Z2, A0A0H2UHJ1, F1M9N9, Q6IFU9, A0A0G2K0F3, Q810W7, F1LQG0, Q7TP16, D3ZEW7, Q99PD6, O08838, B0BNB9, D3ZA84, D3ZA66, F1M2K6, D3ZEY4, A0A0G2K165, F1LP15, D3ZWW5, P58775	1116	148	6701	1.37941	1	0.278765	47.9817
1	GO:0001750~photoreceptor outer segment	8	0.686695	0.047279	F1LQ26, F1LS98, A0A0G2K929, P54311, D3ZGS3, A0A0G2K4Y7, P23640, P62882	1116	21	6701	2.28742	1	0.298546	51.2146
1	GO:0031526~brush border membrane	8	0.686695	0.047279	P47820, Q45QM2, A0A0H2UHB3, G3V8M6, P29975, Q9JK64, P68403, O88397	1116	21	6701	2.28742	1	0.298546	51.2146
1	GO:0044306~neuron projection terminus	6	0.515021	0.0506673	O35458, P07825, Q9JI51, P21707, G3V984, P18088	1116	13	6701	2.7713	1	0.313539	53.7235
1	GO:0001917~photoreceptor inner segment	6	0.515021	0.0506673	F1LQ26, D3ZEW7, Q08877, P07323, P54311, P62882	1116	13	6701	2.7713	1	0.313539	53.7235
1	GO:0001931~uropod	4	0.343348	0.0619382	Q9Z2S9, G3V6P7, Q9Z1E1, F1M8H6	1116	6	6701	4.00299	1	0.366972	61.2302
1	GO:0071439~clathrin complex	4	0.343348	0.0619382	A0A0G2JYW3, Q63616, F1M779, F1LRI7	1116	6	6701	4.00299	1	0.366972	61.2302
1	GO:0030061~mitochondrial crista	4	0.343348	0.0619382	P63039, G3V7L0, P67779, Q2TA68	1116	6	6701	4.00299	1	0.366972	61.2302
1	GO:0005884~actin filament	15	1.28755	0.0624318	A0A0G2K8V2, Q6T487, B2GUY4, Q923Z2, A0A0G2K5E4, A0A0G2JT50, A0A0G2K0D3, A0A0G2K4Y7, Q07266, A0A0G2QC04, G3V9E3, A0A0G2JSQ4, G3V6P8, P57790, P58775, A0A0G2JX94	1116	55	6701	1.63759	1	0.366	61.5314
1	GO:0008076~voltage-gated potassium channel complex	7	0.600858	0.064567	P32851, P62483, P46101, F1LP15, P60881, F1LPB4, Q63622	1116	18	6701	2.33508	1	0.372782	62.8094
1	GO:0030658~transport vesicle membrane	5	0.429185	0.0692264	A0A0G2JXG3, P10354, A0A0H2UHB3, F1M7L6, Q63259	1116	10	6701	3.00224	1	0.390871	65.4621
1	GO:0032590~dendrite membrane	5	0.429185	0.0692264	P11505, Q9JKA9, F1LNP4, F1LP15, P19490	1116	10	6701	3.00224	1	0.390871	65.4621
1	GO:0016327~apicolateral plasma membrane	5	0.429185	0.0692264	Q6P0K8, Q6P6T5, Q10758, Q63279, F1LM43	1116	10	6701	3.00224	1	0.390871	65.4621
1	GO:0005765~lysosomal membrane	28	2.40343	0.0737272	Q6QIX3, Q6P503, Q99M64, P54313, P54311, G3V745, G3V7L8, D3ZFC5, Q3ZBA0, Q5FVI6, Q9Z158, D4A133, P60905, A0A0G2K350, A0A0G2K9I6, D3ZUL3, B2GUV5, Q9Z1E1, A0A0G2K6U1, A0A0G2JUA5, D3ZUY0, Q7TP16, Q5M7T6, P62815, Q07936, Q63616, M0RA83, A0A0G2K9J2	1116	123	6701	1.36687	1	0.407462	67.8561
1	GO:0031838~haptoglobin-hemoglobin complex	3	0.257511	0.0738048	A0A0G2JSV6, P01946, A0A0G2JSW3	1116	3	6701	6.00448	1	0.404382	67.8959
1	GO:0030485~smooth muscle contractile fiber	3	0.257511	0.0738048	Q3SWT0, A0A0G2K6S9, P62738	1116	3	6701	6.00448	1	0.404382	67.8959
1	GO:0008074~guanylate cyclase complex, soluble	3	0.257511	0.0738048	Q9WVI4, P19686, P20595	1116	3	6701	6.00448	1	0.404382	67.8959
1	GO:0070033~synaptobrevin 2-SNAP-25-syntaxin-1a-complexin II complex	3	0.257511	0.0738048	P84087, P32851, P60881	1116	3	6701	6.00448	1	0.404382	67.8959
1	GO:0070032~synaptobrevin 2-SNAP-25-syntaxin-1a-complexin I complex	3	0.257511	0.0738048	P63041, P32851, P60881	1116	3	6701	6.00448	1	0.404382	67.8959
1	GO:0044316~cone cell pedicle	3	0.257511	0.0738048	Q9JKS6, F1LQ26, O35458, F1M7V4	1116	3	6701	6.00448	1	0.404382	67.8959
1	GO:0005962~mitochondrial isocitrate dehydrogenase complex (NAD+)	3	0.257511	0.0738048	Q5XIJ3, Q68FX0, F1LNF7	1116	3	6701	6.00448	1	0.404382	67.8959
1	GO:0005578~proteinaceous extracellular matrix	10	0.858369	0.0848043	P02454, D3Z9H2, A0A0G2KAN1, D3ZUL3, F1M957, A0A0G2K946, F1LNH3, G3V7X5, A0A0G2JXN6, P08289	1116	33	6701	1.81954	1	0.446995	73.1051
1	GO:0030136~clathrin-coated vesicle	11	0.944206	0.0876447	A0A0G2JTT2, Q4V882, F1M1Y0, Q9JI51, A0A0G2JYW3, Q63616, F1LNZ2, P56603, D3ZGS3, F1M779, A0A0G2K0B6	1116	38	6701	1.73814	1	0.454784	74.3159
1	GO:0044297~cell body	16	1.37339	0.0900424	F1LPK1, P04897, P54313, Q9WTQ2, P54311, Q6AXS4, P07171, P19627, P59215, F1M9C3, P47819, Q64559, F1LST4, G3V8K2, P62738, P62882	1116	63	6701	1.52495	1	0.460621	75.2982
1	GO:0072562~blood microparticle	13	1.11588	0.0903347	A0A0G2JSV6, P11167, A0A0G2K9I6, A0A0G2JVX7, P11517, G3V836, Q5XI04, P01946, Q7TP75, F8WFT7, P02770, A0A0G2JSW3, A0A0G2JUW7	1116	48	6701	1.62621	1	0.458233	75.4155
1	GO:0098794~postsynapse	5	0.429185	0.094933	P63079, Q62634, A0A0G2JXA1, P63329, P37377	1116	11	6701	2.72931	1	0.47218	77.1942
1	GO:0019897~extrinsic component of plasma membrane	5	0.429185	0.094933	Q4V882, A0A0G2K5E4, Q07936, F1LNZ2, F1LRI7	1116	11	6701	2.72931	1	0.47218	77.1942
1	GO:0097440~apical dendrite	5	0.429185	0.094933	Q75T81, G3V836, D4ADV4, Q63357, Q80ZA5, F1LM43	1116	11	6701	2.72931	1	0.47218	77.1942
2	GO:0005654~nucleoplasm	365	31.684	2.25564e-52	Q7TPB1, Q5U209, P43138, Q4KLI0, G3V6I3, P27952, A0A0G2K751, F1M8A5, D4A9M4, P13084, Q56A18, Q5XIE4, G3V7T6, E9PST5, A0A0G2K9Q3, Q4KMA2, D3ZAS8, Q4KLI7, O08629, B5DEG7, A0A0G2JZE8, D3ZHD6, D3ZBD0, Q811S9, A0A0G2JZE2, D4AB26, Q80ZG5, D3ZHU8, Q5BJX0, D3ZQM0, Q5U214, D3ZKC9, A0A0G2QC38, B4F7A7, Q641X2, D3ZC98, A0A0G2K376, Q4FZS2, D3ZHV0, D3ZY89, Q4KLH4, Q4KLH7, Q6AYK1, D3ZAH3, Q3B8P4, G3V7G8, A0A0G2J…	1066	1133	6701	2.02509	1.35339e-49	1.35339e-49	3.33141e-49
2	GO:0005634~nucleus	619	53.7326	1.81208e-51	Q5XI63, A0A0G2K386, Q4KLI0, Q641X8, Q66H48, D3ZRL3, Q5XI68, F1LM09, Q7TNK3, P27952, P13084, G3V7T6, F1LSX7, A2RRU3, D3ZAS8, O08629, B5DEG7, G3V992, B0K008, Q62733, A0A0G2JWK8, D3ZHD6, D4AB26, B5DFI3, Q80ZG5, G3V6H2, D3ZIH5, A0A0U1RRP3, Q5BJX0, Q5U214, F1M7P1, Q641X2, D3ZC98, A0A0G2K376, D4A8N0, P41123, Q4KLH4, D4ABU0, G3V8Y5, Q6AYK1, A0A0G2KAI2, Q6AYK2, Q9QX81, A0A0H2UI10, A0A0H2UHP0, A0A059NZR0,…	1066	2495	6701	1.55956	1.08725e-48	5.43623e-49	2.6763e-48
2	GO:0071013~catalytic step 2 spliceosome	60	5.20833	1.30488e-28	Q4KLI4, D4A9L2, Q9EPH8, A0A0G2K8Q7, P63155, D4A321, B5DES0, Q6AXT8, G3V7T6, B5DFM8, D4AE49, Q6AYI1, Q4KLI7, D3ZZK8, F1LY38, G3V9M1, D4A8G7, G3V6H2, Q9WUC8, Q80ZG5, Q5XIB2, F1LNJ2, D3ZMS1, D3ZQM0, Q566E4, Q5BJP2, Q6IMY8, F1LNF1, Q99PK0, A0A0G2K2M9, Q5PQR0, Q794E4, B2RZB7, F1LM66, D4AAT4, D3ZAY8, D4A944, Q5XIW8, B4F759, F1M0X6, B5DEQ4, F1M3D3, A3KNA0, M0R907, D4A2D8, Q4V7D7, Q9JMJ4, Q4V898, A1A5S1,…	1066	85	6701	4.43726	7.8293e-26	2.60977e-26	1.92721e-25
2	GO:0005730~nucleolus	181	15.7118	4.29154e-27	P25977, B5DF84, P43138, B2RZD4, Q4KLI0, P62755, P27952, A0A0G2JV51, Q68FR9, P09895, Q63505, P13084, E9PST5, F1LSX7, P62268, D3ZYK9, A2RRU3, P62853, O08629, M0RCH8, G3V9M1, A0A0G2JWK8, Q68FQ0, D3ZHD6, Q6U6G5, Q811S9, Q76MT4, Q9WUC8, G3V920, D3ZHU8, A0A0U1RRP3, Q5U214, M0RCP9, F1M7P1, A0A0U1RRX4, D3ZC98, P17077, Q641X2, D4A1H8, G3V6P6, Q4KLH4, Q91Y81, D3ZAH3, A0A0G2KAI2, Q5U2W5, P13471, D3ZLH8, G3V…	1066	531	6701	2.14273	2.57492e-24	6.43731e-25	6.33828e-24
2	GO:0016607~nuclear speck	59	5.12153	3.41671e-22	D4A9L2, Q6TUH4, P43138, D4A5R0, Q09167, Q6PDU1, D4A2B0, Q6AXT8, P13084, E9PST5, Q5U2T8, B1WC70, F1LY38, I6L9G6, A0A0G2JYQ3, Q9WUC8, Q4QQU6, Q80ZG5, D3ZI68, D3ZKC9, M0R3Z8, Q6PCT5, B4F786, D4A7J8, Q4KLH4, A0A0G2K675, P63088, A0A0G2K2M9, Q6AYK1, D4A652, F1M1X9, F1LM66, D3ZAY8, D3ZKD3, B3DMA1, Q5PPJ2, D3ZSI8, G3V6S8, B4F759, F1MAF2, A1A5S2, Q9JMJ4, A1A5S1, Q62780, Q5FVM4, F1MAQ7, E9PSN4, Q0ZFS8, Q5P…	1066	100	6701	3.70881	2.05003e-19	4.10006e-20	5.04623e-19
2	GO:0005681~spliceosomal complex	43	3.73264	1.73633e-17	Q9EPH8, Q6MG13, P63155, D4A321, F1LPT8, D4AAT4, A0A0G2K9Y9, Q6PDU1, D3Z8R4, B1WC49, Q6AXT8, B5DEQ4, G3V9I9, F1M3D3, Q4V8K2, B5DFM8, Q9JMJ4, Q4V898, B2RYA6, Q4KLI7, Q5D059, F1LY38, D3ZG07, O70454, Q5PQQ2, D3ZD97, Q63413, F1LM55, Q6AYL5, D4A8G7, F1LM37, Q68FU8, Q4QQU6, G3V6H2, Q80ZG5, F1LNJ2, D3ZQM0, D3ZMS1, Q5U214, Q5BJP2, F1LNF1, B2RZ74, B2RYB3	1066	69	6701	3.91743	1.0418e-14	1.73633e-15	2.56442e-14
2	GO:0071011~precatalytic spliceosome	19	1.64931	1.4264e-11	F1MAQ7, D4A5T1, A0A0G2K8Q7, D3ZGL5, B2RZB7, P63155, Q9WUC8, B5DES0, D3ZI68, D4A944, D3ZMS1, B4F759, B5DFM8, M0R907, P55770, B2RZ74, B5DEP7, D3ZR17, D3ZSP1	1066	22	6701	5.42892	8.55842e-09	1.22263e-09	2.10669e-08
2	GO:0022625~cytosolic large ribosomal subunit	30	2.60417	2.57785e-10	P35427, G3V6I9, B2RZD4, G3V6Y4, P19945, B5DES1, P02401, B2RYQ8, P09895, B5DEM5, B1WC56, A0A0H2UHU1, P62832, F1LZX7, P23358, M0RCH8, D4AD70, A0A0G2K7W6, P83732, Q5BJZ4, P62912, P62919, D4A7Z2, P17077, P17078, P41123, P55770, Q6PDV7, B0K031, Q6PDV8	1066	55	6701	3.42879	1.54671e-07	1.93339e-08	3.80729e-07
2	GO:0030529~intracellular ribonucleoprotein complex	42	3.64583	5.9861e-10	Q9JJ54, Q9EPH8, P35427, D4A9D6, P19945, P04797, Q9QX81, Q6AYK2, P62755, Q66HM7, Q6AY21, B0BN81, P27952, P17955, P09895, G3V8T5, Q9WV25, P13084, Q63505, F1LQ48, A0A0G2K4U6, Q5XI01, Q6AYI1, Q62764, P62909, Q9ET50, D4ABK7, Q641Y8, G3V7Z8, A0A0G2JZI2, Q3B8Q2, P63164, B2RYR8, Q566E4, A0A0H2UHX3, D3ZPL1, Q56A27, Q5U328, Q6IMY8, F1LNF1, B0K031, Q6AYD3	1066	98	6701	2.69405	3.59166e-07	3.99073e-08	8.84101e-07
2	GO:0046540~U4/U6 x U5 tri-snRNP complex	16	1.38889	1.96746e-09	D3ZG07, B2RZB6, D4A5R0, A0A0G2K8Q7, D4AD01, B5DES0, D3ZI68, Q5XIW8, P63164, A0A0G2JTI7, B4F786, D4A7J8, D3ZAS8, A1A5S1, P55770, D3ZSP1	1066	19	6701	5.29357	1.18047e-06	1.18047e-07	2.90578e-06
2	GO:0015030~Cajal body	20	1.73611	2.49828e-08	A0A0G2K2M9, E9PTJ1, A0A0G2JWK8, A0A0G2JZE8, F1LM66, Q6AYA1, P22509, Q4QQU6, Q9QZ86, D3ZI68, D3ZWN1, Q5XIW8, A0A0G2JTI7, P40615, P85107, D4A7J8, D3ZAS8, Q62780, Q63068, Q5BJT6	1066	32	6701	3.92882	1.49895e-05	1.3627e-06	3.68976e-05
2	GO:0005686~U2 snRNP	14	1.21528	4.91444e-08	D4A5T1, B2RZB7, D4A997, B5DES0, D3ZMS1, D3ZQM0, P63164, B4F759, B5DEQ4, Q6AXT8, G3V7T6, M0R907, B5DEP7, D3ZSP1	1066	17	6701	5.1768	2.94862e-05	2.45722e-06	7.25826e-05
2	GO:0022627~cytosolic small ribosomal subunit	21	1.82292	2.94945e-07	P13471, P62859, P62755, P63326, P24051, P62275, B0BN81, P27952, P62282, Q5BJN7, B2RYR8, D3ZUV3, A0A0H2UHX3, P62268, P05765, M0RCY2, P62853, P62845, P62909, P62250, A0A0G2K719	1066	39	6701	3.38483	0.000176951	1.36128e-05	0.000435611
2	GO:0005682~U5 snRNP	12	1.04167	3.56853e-07	G3V9M1, B2RZB7, M0R907, B4F786, B5DES0, G3V6H2, A1A5S1, D4A944, F1LNJ2, B5DEP7, P63164, D3ZSP1	1066	14	6701	5.3881	0.000214089	1.52936e-05	0.000527044
2	GO:0005689~U12-type spliceosomal complex	14	1.21528	4.09024e-07	D4A5T1, D3ZD97, B2RZB7, Q6AYL5, B5DES0, D4AAT4, B2GV85, D3ZMS1, B4F759, E9PT66, G3V7T6, M0R907, D4A2D8, B5DEP7	1066	19	6701	4.63188	0.000245384	1.63608e-05	0.000604095
2	GO:0005685~U1 snRNP	12	1.04167	1.14556e-06	D3ZFB2, B2RZB7, M0R907, B5DES0, D4AAT4, B2RYP6, B2RZ74, B5DEP7, D3ZJ92, P63164, D3ZSP1, Q5U214	1066	15	6701	5.02889	0.000687099	4.29575e-05	0.00169189
2	GO:0035145~exon-exon junction complex	13	1.12847	1.78774e-06	D4A9L2, D3ZXH7, F1M0X6, Q3B8Q2, E9PST5, G3V7F6, D3ZAY8, Q5M7V8, D3ZT03, Q27W01, A0A0U1RRP3, D4A2B0, D4A589	1066	18	6701	4.53997	0.00107207	6.30946e-05	0.00264032
2	GO:0005687~U4 snRNP	9	0.78125	3.08035e-06	Q63413, B2RZB7, M0R907, B5DES0, D4AAT4, D3ZI68, B5DEP7, P63164, D3ZSP1	1066	9	6701	6.28612	0.00184651	0.000102673	0.00454935
2	GO:0000502~proteasome complex	23	1.99653	6.95708e-06	P21670, A0A0G2K0W9, A0A0G2JWX1, Q9JMB5, B0BN93, P40307, Q496Z0, P18422, P62198, F1LMQ3, D4AEH3, G3V6W6, Q6PDW4, Q6PCT9, Q4FZT9, Q499N6, O88321, Q6P9V6, Q5U2S7, Q4KMA2, G3V7L6, P62193, P46462	1066	53	6701	2.72794	0.00416556	0.000219674	0.0102746
2	GO:0005838~proteasome regulatory particle	9	0.78125	1.32438e-05	Q6PCT9, Q4FZT9, A0A0G2JWX1, B0BN93, Q5U2S7, F1LMQ3, P62198, D4AEH3, P62193	1066	10	6701	5.6575	0.00791484	0.000397238	0.0195583
2	GO:0005852~eukaryotic translation initiation factor 3 complex	11	0.954861	1.37768e-05	Q1JU68, D3ZAZ0, Q4G061, Q641X8, B5DFC8, B0BNA7, G3V7G9, Q6AYK8, Q5RK09, A0A0G2K719, Q6P9U8	1066	15	6701	4.60982	0.00823207	0.000393548	0.0203454
2	GO:0001650~fibrillar center	8	0.694444	1.7366e-05	P25977, P63281, G3V7G9, Q5U328, A2RRU3, G3V920, Q9WUL0, Q5I0C9	1066	8	6701	6.28612	0.0103656	0.000473509	0.0256451
2	GO:0005732~small nucleolar ribonucleoprotein complex	8	0.694444	1.7366e-05	D3ZG07, P40615, D4A2D8, D4AAT4, Q4KLK7, Q9QZ86, G3V968, B5DEP7	1066	8	6701	6.28612	0.0103656	0.000473509	0.0256451
2	GO:0005694~chromosome	19	1.64931	1.8945e-05	D4A1B9, D4ADI8, A0A0G2JTP7, Q5U2M8, P22509, A0A0G2K5A7, Q04931, P63159, A0A0G2K2L0, A0A0H2UHJ5, Q5I0C9, Q3MHS2, D3ZIH5, D4ACM2, Q5XHY0, D3ZXP3, A0A0G2KB10, Q6AYJ1, O35987	1066	41	6701	2.91308	0.0113027	0.000494099	0.0279766
2	GO:0016282~eukaryotic 43S preinitiation complex	10	0.868056	2.44002e-05	Q1JU68, D3ZAZ0, Q4G061, Q641X8, B5DFC8, B0BNA7, Q6AYK8, D3ZHW0, Q5RK09, Q6P9U8	1066	13	6701	4.83547	0.0145337	0.000609827	0.0360312
2	GO:0033290~eukaryotic 48S preinitiation complex	10	0.868056	2.44002e-05	Q1JU68, D3ZAZ0, Q4G061, P68101, Q641X8, B5DFC8, B0BNA7, Q6AYK8, Q5RK09, Q6P9U8	1066	13	6701	4.83547	0.0145337	0.000609827	0.0360312
2	GO:0019013~viral nucleocapsid	11	0.954861	3.1507e-05	Q566E4, B5DEQ4, B2RZB7, F1LQ48, Q9QX81, B5DES0, Q6IMY8, G3V968, B2RZ74, D4ABK7, Q5U214	1066	16	6701	4.3217	0.0187269	0.000755894	0.0465234
2	GO:0015935~small ribosomal subunit	12	1.04167	3.41298e-05	A0A0H2UHX3, P13084, P62268, P62859, P62755, P63245, P62275, B0BN81, P62853, P62250, P62845, Q5BJN7	1066	19	6701	3.97018	0.02027	0.000787315	0.0503953
2	GO:0005840~ribosome	29	2.51736	4.38261e-05	P35427, B2RZD4, G3V6Y4, Q6AYB4, P62755, D3ZJD3, B5DES1, P27952, Q5BJN7, A0A0G2K743, B5DEM5, A0A0H2UHU1, P62268, P62832, P23358, P62853, P62909, D4AAG0, P68101, Q6MG08, P62282, B2RYR8, A0A0H2UHX3, D4A7Z2, P05765, P17077, A0A0H2UI38, P62250, B0K031	1066	83	6701	2.19635	0.0259535	0.00097346	0.0647083
2	GO:0010494~cytoplasmic stress granule	15	1.30208	4.43873e-05	Q641Y8, Q9EPH8, P68101, P63074, D3Z8L5, D3ZD73, A0A0G2JUK2, B3DMA1, A0A0G2K2B3, Q6PCT5, D3ZQL8, A0A0G2K8H0, P60825, Q9ET50, A0A0G2K719	1066	29	6701	3.25144	0.0262814	0.000950725	0.0655367
2	GO:0071004~U2-type prespliceosome	10	0.868056	5.86799e-05	Q6AXT8, G3V7T6, D3ZFB2, D4A2D8, B2RYP6, B2RZ74, B5DEP7, D3ZJ92, D3ZQM0, P63164	1066	14	6701	4.49008	0.0345963	0.00121337	0.0866308
2	GO:0000784~nuclear chromosome, telomeric region	28	2.43056	5.92257e-05	Q6TUH4, P04961, B5DEY5, G3V766, Q66HM7, D4A261, M0R565, Q68FX7, A0A0G2JV51, P62138, G3V8T4, B1WC56, F1M842, A0A0G2JXZ3, D3ZXH7, A0A0G2K954, A0A0G2K8V3, Q75PQ8, Q6AYA1, D4A3T3, A0A0G2JWV8, Q5RJK5, E9PT85, Q6AYD2, P63088, Q5XIP6, G3V8Y5, O55000	1066	80	6701	2.20014	0.0349125	0.00118385	0.0874363
2	GO:0022624~proteasome accessory complex	11	0.954861	6.56375e-05	Q6PCT9, Q4FZT9, A0A0G2JWX1, B0BN93, O88321, Q5U2S7, F1LMQ3, P62198, G3V6W6, P62193, G3V7L6	1066	17	6701	4.06749	0.0386183	0.00126964	0.0968979
2	GO:0000178~exosome (RNase complex)	9	0.78125	0.000107823	A0A0G2K5A0, D4A4Y0, M0RDC9, F1LSX7, D3ZW38, D4AE49, B2RYS3, G3V6K3, Q4QR75	1066	12	6701	4.71459	0.0626488	0.00201975	0.159128
2	GO:0000346~transcription export complex	9	0.78125	0.000107823	Q6TUH4, D3ZXH7, Q498U4, Q63413, A0A0G2K8V3, B5DEY5, Q68FX7, A0A0G2JWV8, D4A2B0	1066	12	6701	4.71459	0.0626488	0.00201975	0.159128
2	GO:0032040~small-subunit processome	15	1.30208	0.000110947	Q6AXX4, B5DF84, Q5U2W5, P22509, B0BND5, Q9QZ86, A0A0G2K0Z9, G3V968, Q5PQR5, F1M7P1, D3ZDS4, Q4KLK7, P55770, A1A5R3, D4A106	1066	31	6701	3.04167	0.0644045	0.0020153	0.163736
2	GO:0000785~chromatin	27	2.34375	0.000129832	D4ACA3, M0R565, D3ZXE2, A0A0G2K0J4, A0A0G2K8K0, G3V7T6, A0A0G2K9G6, D3ZXP3, M0RDF1, A0A0G2K3H5, O08629, Q62733, D4A1B9, Q75PQ8, A0A0G2K220, D4A8G7, A0A0G2K4D9, Q4QQW4, A4L9P7, D4A3T3, D3ZIH5, D4AB60, Q5RJK5, D4A8N0, F1LNF1, O55000, Q4KLH7	1066	79	6701	2.14842	0.0749469	0.00228868	0.191581
2	GO:0000974~Prp19 complex	9	0.78125	0.000241299	D4A5A6, Q4V8K2, P63155, B5DFM8, Q9WUC8, Q9JMJ4, Q4V7D7, Q99PK0, B1WBQ0	1066	13	6701	4.35193	0.134802	0.00412851	0.35579
2	GO:0016363~nuclear matrix	23	1.99653	0.000268217	D4A1B9, Q6TUH4, Q63413, Q63014, D4A8G7, F1LPT8, D4ABF5, A0A0G2K9Y9, F7FF45, B4F759, P13084, A0A0G2K8K0, G3V7T6, F1M3D3, G3V915, D3ZRI6, A1A5S2, D3ZZ62, Q4KLH4, D3ZJ92, A0A0G2JSR7, Q5FVM4, D4AE79	1066	65	6701	2.22432	0.148667	0.0044609	0.395405
2	GO:0071541~eukaryotic translation initiation factor 3 complex, eIF3m	7	0.607639	0.000333369	Q1JU68, D3ZAZ0, Q4G061, B5DFC8, B0BNA7, Q6AYK8, Q6P9U8	1066	8	6701	5.50035	0.181314	0.0053923	0.491233
2	GO:0005832~chaperonin-containing T-complex	7	0.607639	0.000333369	Q7TPB1, Q3MHS9, Q68FQ0, Q6P502, Q5XIM9, D4AC23, D4ACB8	1066	8	6701	5.50035	0.181314	0.0053923	0.491233
2	GO:0000176~nuclear exosome (RNase complex)	9	0.78125	0.000484792	A0A0G2K5A0, D4A4Y0, M0RDC9, F1LSX7, D3ZW38, F7EPZ4, B2RYS3, G3V6K3, Q4QR75	1066	14	6701	4.04107	0.252444	0.00762723	0.713616
2	GO:0097526~spliceosomal tri-snRNP complex	6	0.520833	0.000523993	B2RZB7, M0R907, D4A2D8, D4A2C6, D3ZI68, B5DEP7	1066	6	6701	6.28612	0.26983	0.00803113	0.771113
2	GO:0017101~aminoacyl-tRNA synthetase multienzyme complex	6	0.520833	0.000523993	Q5XIM7, P40329, A0A0G2JZI2, Q4G079, A9CMB7, P09895	1066	6	6701	6.28612	0.26983	0.00803113	0.771113
2	GO:0042382~paraspeckles	6	0.520833	0.000523993	D3ZPL1, F1M3D3, A0A0G2K8K0, Q4KLH4, Q5FVM4, Q4KM65	1066	6	6701	6.28612	0.26983	0.00803113	0.771113
2	GO:0036464~cytoplasmic ribonucleoprotein granule	11	0.954861	0.00064621	Q9EPH8, A0A0H2UHX3, P19945, D4A9D6, Q5U328, P62755, G3V8Q2, Q6IMY8, A0JN25, Q9ET50, A0A0G2K719	1066	21	6701	3.29273	0.321487	0.00964942	0.950169
2	GO:0034709~methylosome	7	0.607639	0.000865377	B2RZB7, Q6P9X1, M0R907, B5DES0, D4AAT4, B5DEP7, Q63009	1066	9	6701	4.8892	0.405153	0.0125896	1.27051
2	GO:0000177~cytoplasmic exosome (RNase complex)	8	0.694444	0.0017805	A0A0G2K5A0, Q9WU49, D4A4Y0, F1LSX7, D3ZW38, F7EPZ4, G3V6K3, Q4QR75	1066	13	6701	3.86838	0.656736	0.0251371	2.59768
2	GO:0071565~nBAF complex	8	0.694444	0.0017805	A0A0G2K9D6, Q91XJ0, Q56A18, F1LNP1, Q4KLI0, D4A3E3, D3ZBS9, D4A510	1066	13	6701	3.86838	0.656736	0.0251371	2.59768
2	GO:0002199~zona pellucida receptor complex	7	0.607639	0.00187297	Q7TPB1, Q3MHS9, Q68FQ0, Q6P502, Q5XIM9, D4AC23, D4ACB8	1066	10	6701	4.40028	0.675294	0.0258197	2.73084
2	GO:0090544~BAF-type complex	9	0.78125	0.00251073	A0A0G2K9D6, Q56A18, F1LNP1, Q4KLI0, D4A3E3, D3ZBS9, D3ZJU0, A0A0G2JTM7, D4A510	1066	17	6701	3.32794	0.778721	0.0336994	3.64474
2	GO:0034715~pICln-Sm protein complex	5	0.434028	0.00277263	B2RZB7, Q6P9X1, M0R907, B5DES0, D4AAT4	1066	5	6701	6.28612	0.810977	0.0363428	4.01771
2	GO:0000932~cytoplasmic mRNA processing body	16	1.38889	0.00292806	D3ZG07, P21670, Q3B8P4, P63074, Q9WU49, A0A0G2K8Q7, D3Z8L5, Q9WUL0, D3ZD73, A0A0G2JUK2, D4A259, A0A0G2K8H0, A0A0G2K717, E9PU11, D4A2C6, G3V7L6	1066	45	6701	2.23506	0.827854	0.0375259	4.23842
2	GO:0048188~Set1C/COMPASS complex	6	0.520833	0.00369254	A0A0G2JT90, D3ZC01, A1A5S2, M0R565, Q498M4, D3ZN95	1066	8	6701	4.71459	0.89135	0.0461283	5.31712
2	GO:0000790~nuclear chromatin	31	2.69097	0.00421757	G3V721, D4A4F6, B2GV01, Q4KLI0, Q4V8E1, A0A0G2K5A7, F1M8E5, B1H227, D4A510, Q56A18, G3V6U9, Q99MK2, P52909, D3ZXP3, D3ZEM6, Q5D059, O70454, B5DFB2, F1LM55, A0A0G2JZE2, Q4QQW4, Q4FZS9, A0A0G2K9D6, D4AEC0, D4A3E3, E9PU01, D3ZTJ7, O70437, Q01714, Q4V8B4, O55000	1066	117	6701	1.66555	0.920809	0.0514598	6.05137
2	GO:0005665~DNA-directed RNA polymerase II, core complex	8	0.694444	0.00498496	D4A5A6, D4A234, D4A259, D3ZQI0, G3V678, Q5EB90, B0BNE2, G3V8Y5	1066	15	6701	3.3526	0.950136	0.0593583	7.11501
2	GO:0005844~polysome	13	1.12847	0.0058114	Q5PQK2, P62755, Q5XI72, A0A0H2UHX3, Q62764, F1LZX7, M0R919, D3ZT03, P62853, Q5I0F0, P62909, B0K031, F1LRI5	1066	35	6701	2.33484	0.969712	0.0675504	8.24794
2	GO:0071564~npBAF complex	7	0.607639	0.0061867	A0A0G2K9D6, Q56A18, Q4KLI0, D4A3E3, D3ZBS9, Q4V7A6, D4A510	1066	12	6701	3.6669	0.975852	0.0704092	8.75817
2	GO:0005688~U6 snRNP	5	0.434028	0.00726989	D3ZG07, Q63413, A0A0G2K8Q7, D4A2D8, D4A2C6	1066	6	6701	5.23843	0.987448	0.0807432	10.216
2	GO:0031428~box C/D snoRNP complex	5	0.434028	0.00726989	P22509, Q4KLK7, Q9QZ86, B0BND5, P55770	1066	6	6701	5.23843	0.987448	0.0807432	10.216
2	GO:0031461~cullin-RING ubiquitin ligase complex	5	0.434028	0.00726989	G3V8T4, Q498D8, B1WBY1, D3ZKQ3, P97536	1066	6	6701	5.23843	0.987448	0.0807432	10.216
2	GO:0000445~THO complex part of transcription export complex	5	0.434028	0.00726989	Q6TUH4, A0A0G2K8V3, B5DEY5, Q68FX7, A0A0G2JWV8	1066	6	6701	5.23843	0.987448	0.0807432	10.216
2	GO:0035861~site of double-strand break	9	0.78125	0.00835241	B4F769, A0A0G2K4T5, D3Z9Z9, D3ZXP3, G3V766, D4AB26, Q9JMJ4, F6Q5G6, P46462	1066	20	6701	2.82875	0.993477	0.090584	11.6511
2	GO:0016514~SWI/SNF complex	7	0.607639	0.00996344	A0A0G2K9D6, Q56A18, F1LNP1, Q4KLI0, D4A3E3, D3ZBS9, D4A510	1066	13	6701	3.38483	0.997541	0.105294	13.7474
2	GO:0005737~cytoplasm	488	42.3611	0.00996414	Q5U209, A0A0G2K386, Q6P502, D3ZRL3, F1LM09, P27952, D3ZAF9, D4A9M4, P13084, D3ZQL8, A0A0G2K9Q3, A2RRU3, Q9ES39, B0K008, G3V992, A0A0G2JWK8, B5DFI3, Q80ZG5, D3Z941, Q5BJX0, A0A0U1RRP3, Q5U214, F1M7P1, D4A6N9, D4A8N0, Q4KLH4, Q6AYK1, D3ZAH3, A0A0G2KAI2, Q5FVJ0, Q496Z0, Q9QX81, Q5U2N1, D3ZLY9, D4A3P1, F1M842, P51593, Q9EST6, A1A5S2, Q9ET50, O88387, Q641Y8, A0A0G2KAJ3, P21818, A0A0G2K220, P83732, Q9Q…	1066	2843	6701	1.07901	0.997542	0.103489	13.7483
2	GO:0031597~cytosolic proteasome complex	6	0.520833	0.01258	D4A3P1, P35559, P62198, G3V6W6, P62193, G3V7L6	1066	10	6701	3.77167	0.999497	0.126844	17.0537
2	GO:0005849~mRNA cleavage factor complex	4	0.347222	0.0141149	D3ZPL1, D3ZY40, Q5XI29, Q4KM65	1066	4	6701	6.28612	0.999802	0.138979	18.9376
2	GO:0001651~dense fibrillar component	4	0.347222	0.0141149	Q5U328, P22509, Q9WUL0, P55770	1066	4	6701	6.28612	0.999802	0.138979	18.9376
2	GO:0035061~interchromatin granule	4	0.347222	0.0141149	A0A0G2K4T5, D4AB26, I6L9G6, Q6PDU1	1066	4	6701	6.28612	0.999802	0.138979	18.9376
2	GO:0001652~granular component	4	0.347222	0.0141149	P13084, Q5BJZ4, P22509, Q5U2X0	1066	4	6701	6.28612	0.999802	0.138979	18.9376
2	GO:0008541~proteasome regulatory particle, lid subcomplex	5	0.434028	0.014839	A0A0G2JWX1, Q9JMB5, B0BN93, Q5U2S7, F1LMQ3	1066	7	6701	4.49008	0.999873	0.143291	19.8126
2	GO:0030532~small nuclear ribonucleoprotein complex	5	0.434028	0.014839	B5DEQ4, G3V7T6, Q80ZG5, G3V6H2, D4AAT4	1066	7	6701	4.49008	0.999873	0.143291	19.8126
2	GO:0000228~nuclear chromosome	8	0.694444	0.0159606	Q4KLI0, A0A0G2JXZ3, O88791, Q9WUL0, Q4QR75, F1M4U9, Q68FX7, F1LQM8	1066	18	6701	2.79383	0.999936	0.150936	21.1503
2	GO:0034719~SMN-Sm protein complex	6	0.520833	0.0200891	B2RZB7, M0R907, B5DES0, D4AAT4, Q5XIG8, B5DEP7	1066	11	6701	3.42879	0.999995	0.18367	25.8975
2	GO:0005666~DNA-directed RNA polymerase III complex	6	0.520833	0.0200891	Q5XIL3, Q4FZS9, G3V678, D3ZV30, B0BNE2, E9PTB6	1066	11	6701	3.42879	0.999995	0.18367	25.8975
2	GO:0005719~nuclear euchromatin	8	0.694444	0.0218836	D4A5A6, G3V8T5, A0A0G2K654, Q5RJK5, A0A0G2JT90, F7ESX8, Q4V898, O08629	1066	19	6701	2.64679	0.999998	0.195584	27.8767
2	GO:0017053~transcriptional repressor complex	11	0.954861	0.0225585	A0A0G2K5M1, Q56A18, Q8VHK7, P39948, A0A096MJ70, Q496Z0, Q5XII2, Q4QQW4, P63159, A0A0G2K3H5, D4A510	1066	32	6701	2.16085	0.999999	0.198129	28.6082
2	GO:0031595~nuclear proteasome complex	5	0.434028	0.0259855	D4A3P1, P62198, G3V6W6, P62193, G3V7L6	1066	8	6701	3.92882	1	0.221785	32.2171
2	GO:0071339~MLL1 complex	9	0.78125	0.027168	G3V8T5, B0BNM4, A0A0G2JT90, A0A0G2JTP7, D3ZC01, D3ZI68, P52164, Q498M4, D3ZN95	1066	24	6701	2.35729	1	0.227578	33.4224
2	GO:0008540~proteasome regulatory particle, base subcomplex	6	0.520833	0.0300193	Q4FZT9, O88321, P62198, G3V6W6, P62193, G3V7L6	1066	12	6701	3.14306	1	0.245233	36.247
2	GO:0005671~Ada2/Gcn5/Ada3 transcription activator complex	6	0.520833	0.0300193	P0C606, Q642A5, Q5XI68, Q498M4, D3ZN95, D3Z9P5	1066	12	6701	3.14306	1	0.245233	36.247
2	GO:0016281~eukaryotic translation initiation factor 4F complex	4	0.347222	0.0311283	P63074, D3ZU13, Q5XI72, F1LN59	1066	5	6701	5.02889	1	0.24985	37.315
2	GO:0071010~prespliceosome	4	0.347222	0.0311283	B2RZB7, P63155, M0R907, Q99PK0	1066	5	6701	5.02889	1	0.24985	37.315
2	GO:0005684~U2-type spliceosomal complex	4	0.347222	0.0311283	D4A997, Q5PPN1, D3ZQM0, D3ZMS1	1066	5	6701	5.02889	1	0.24985	37.315
2	GO:0000347~THO complex	4	0.347222	0.0311283	Q6TUH4, A0A0G2K8V3, Q68FX7, A0A0G2JWV8	1066	5	6701	5.02889	1	0.24985	37.315
2	GO:0000793~condensed chromosome	9	0.78125	0.0345564	Q3T1H0, Q3B8N8, Q63014, F1LNL2, A0A0H2UHP0, A0A0G2K2L0, P63159, Q9R1T1, B5DEG7	1066	25	6701	2.263	1	0.270163	40.5122
2	GO:0030687~preribosome, large subunit precursor	9	0.78125	0.0345564	Q2I0Y6, Q3B8N8, P19945, B0BNI2, D3ZY39, Q5FVQ2, P02401, Q5RJT2, Q3KRD8	1066	25	6701	2.263	1	0.270163	40.5122
2	GO:0035097~histone methyltransferase complex	7	0.607639	0.0408792	Q5M865, A0A0G2JT90, A0A0G2K1E3, D3ZC01, A1A5S2, M0R565, Q498M4	1066	17	6701	2.5884	1	0.308076	46.0139
2	GO:0005669~transcription factor TFIID complex	7	0.607639	0.0408792	B0BNJ5, D3ZPB7, Q5U1X0, F1LY08, D3ZY89, A0A0G2JZ70, B4F7B2	1066	17	6701	2.5884	1	0.308076	46.0139
2	GO:0008023~transcription elongation factor complex	5	0.434028	0.0409926	Q63187, Q496Z0, A0A0G2QC34, Q641Z4, A0A0G2K0J0	1066	9	6701	3.49229	1	0.305088	46.1081
2	GO:0000776~kinetochore	16	1.38889	0.0449163	D3ZIV3, A0A0G2KAI2, B0BNB4, G3V920, Q498C9, F1MAA5, D4AB60, D4ACM2, Q91XJ0, F1M842, F1MA98, F1LSS1, Q9ES39, A0A0G2K3H5, Q4FZS2, F1M389	1066	60	6701	1.6763	1	0.325586	49.2744
2	GO:0016272~prefoldin complex	4	0.347222	0.0549867	B0BN18, M0R5N4, D3ZX38, M0R919	1066	6	6701	4.19074	1	0.379941	56.6253
2	GO:0016589~NURF complex	4	0.347222	0.0549867	B0BNM4, B5DFB2, F1LNL2, A0A0G2K7N8	1066	6	6701	4.19074	1	0.379941	56.6253
2	GO:0090575~RNA polymerase II transcription factor complex	6	0.520833	0.0577906	A0A0G2K8K0, Q9QX81, F1M8E5, O08629, O70437, Q5FVM4	1066	14	6701	2.69405	1	0.391078	58.4877
2	GO:0015934~large ribosomal subunit	5	0.434028	0.0599344	G3V6I9, A0A0G2K7W6, P13084, F1LZX7, G3V6P6	1066	10	6701	3.14306	1	0.398297	59.861
2	GO:0005657~replication fork	5	0.434028	0.0599344	P04961, F1M842, D3ZXP3, G3V766, Q568Y6	1066	10	6701	3.14306	1	0.398297	59.861
2	GO:0071006~U2-type catalytic step 1 spliceosome	3	0.260417	0.0677079	Q9JMJ4, Q4V7D7, F1LY38	1066	3	6701	6.28612	1	0.433598	64.4936
2	GO:0005846~nuclear cap binding complex	3	0.260417	0.0677079	Q68FP5, B1WC40, Q56A27	1066	3	6701	6.28612	1	0.433598	64.4936
2	GO:0005683~U7 snRNP	3	0.260417	0.0677079	M0R907, D4AAT4, B5DEP7	1066	3	6701	6.28612	1	0.433598	64.4936
2	GO:0071001~U4/U6 snRNP	3	0.260417	0.0677079	D4A5R0, D4A7J8, D3ZAS8	1066	3	6701	6.28612	1	0.433598	64.4936
2	GO:0032299~ribonuclease H2 complex	3	0.260417	0.0677079	Q5U209, Q5XI96, D4A434	1066	3	6701	6.28612	1	0.433598	64.4936
2	GO:0061574~ASAP complex	3	0.260417	0.0677079	Q6AYK1, E9PST5, G3V7F6	1066	3	6701	6.28612	1	0.433598	64.4936
2	GO:0016581~NuRD complex	7	0.607639	0.0678563	Q62599, F1LPP8, B2GV01, B5DFB2, Q4V8E1, E9PU01, Q4QQW4	1066	19	6701	2.31594	1	0.430015	64.577
2	GO:0005635~nuclear envelope	21	1.82292	0.0701043	Q6AYT3, Q6MG14, Q62733, D3ZIV3, Q62599, Q6MG08, P63281, D4A7H9, M0RBV9, Q9R0C9, G3V8T9, P17955, Q5RJR8, D3ZPR0, Q5RJK5, D4AE96, F1MA98, Q66HC5, Q5BK76, D3ZHV0, Q91XQ4	1066	90	6701	1.46676	1	0.436626	65.818
2	GO:0035267~NuA4 histone acetyltransferase complex	6	0.520833	0.0757402	G3V8T5, Q99MK2, Q6AYU1, B2RYE9, B0BNB4, Q568Y6	1066	15	6701	2.51445	1	0.458672	68.7533
2	GO:0016605~PML body	12	1.04167	0.0788769	A0A096MIY3, A0A0G2K4T5, Q641X8, P63281, A0A0G2JXZ3, Q5XIF4, F1LM09, G3V766, D4AB26, Q641Z4, Q6PDU1, P52164	1066	44	6701	1.7144	1	0.468479	70.2834
2	GO:0032039~integrator complex	5	0.434028	0.0827031	A0A096MJ28, D3ZZQ6, D3ZUT9, A0A0G2K7S2, A0A0H2UHJ4	1066	11	6701	2.85733	1	0.480883	72.0553
2	GO:0030914~STAGA complex	5	0.434028	0.0827031	B5DF37, B1H284, F1LY08, A0A0G2JZ70, B4F7B2	1066	11	6701	2.85733	1	0.480883	72.0553
2	GO:0072357~PTW/PP1 phosphatase complex	4	0.347222	0.0850974	M0R565, P62138, P63088, O55000	1066	7	6701	3.59207	1	0.486771	73.1134
2	GO:0031464~Cul4A-RING E3 ubiquitin ligase complex	4	0.347222	0.0850974	G3V8T4, Q498D8, O08769, D3ZKQ3	1066	7	6701	3.59207	1	0.486771	73.1134
2	GO:0019773~proteasome core complex, alpha-subunit complex	4	0.347222	0.0850974	P21670, A0A0G2K0W9, Q6P9V6, P18422	1066	7	6701	3.59207	1	0.486771	73.1134
2	GO:0016591~DNA-directed RNA polymerase II, holoenzyme	4	0.347222	0.0850974	B5DEK0, A0A0G2JTD1, D4AAU4, Q91XQ4	1066	7	6701	3.59207	1	0.486771	73.1134
2	GO:0031390~Ctf18 RFC-like complex	4	0.347222	0.0850974	Q641W4, D4ACA3, B4F778, D4AC99	1066	7	6701	3.59207	1	0.486771	73.1134
2	GO:0005667~transcription factor complex	21	1.82292	0.0922335	P43138, B2GV01, A0A0G2K919, M0R9Q1, Q63396, B1WC31, Q4QQW4, D3ZD89, D4A543, E9PT85, D3ZCM7, Q62814, F1M0Y6, Q99MK2, P52909, D3ZEM6, O35410, A0A0G2K3H5, D4ABU0, P62870, O70437	1066	93	6701	1.41945	1	0.511688	76.0498
2	GO:0005697~telomerase holoenzyme complex	6	0.520833	0.0963364	B1WC56, P40615, M0R907, Q6IMY8, A0A0G2JV51, D4A589	1066	16	6701	2.35729	1	0.523461	77.5997
3	GO:0005634~nucleus	475	50.1584	6.69218e-28	A0A096MJ27, A0A0G2K8L6, Q6AYM4, Q4KLI1, B5DEH0, Q6RIA2, G3V858, D3ZQL4, A9UK92, Q9QXY4, B5DFG8, A0A0G2JYT9, G3V997, P60123, O35876, D3ZC82, F1MA52, Q5XI52, G3V6H9, Q5FVG2, Q6AYN8, Q62867, Q66HT2, D4A6N8, A0A0A0MXZ5, Q5XIT5, D3ZK36, Q5U216, Q9JHW0, Q9QYU4, G3V7U4, A0A0G2JXP3, P37361, A1A5P3, Q4V884, A1A5P2, B1WBN5, F1MA61, D3ZMZ9, Q5XI44, D3ZRN5, Q6AYK5, D3ZRN2, Q66H20, A0A0H2UHP4, D3ZK29, D4A411,…	878	2495	6701	1.45301	3.71416e-25	3.71416e-25	9.77835e-25
3	GO:0005730~nucleolus	128	13.5164	8.6917e-13	A0A096MJ27, A0A0G2JX62, Q5XI69, G3V858, B0BN82, D3ZQL4, Q32PZ0, A0A0G2QC27, O70185, Q5M9F3, Q5M9F1, B2RYU7, B2RZ66, Q5M947, O35876, G3V727, F7EY92, G3V6P3, Q6QI89, B2RZC6, Q62673, D4A0D9, P86173, B2RZ56, A1A5P2, B1WBN5, D3ZMZ9, A0A0G2KAT5, Q62703, M0R3M8, B1H269, D3ZNI3, Q6AYK5, D3ZRN2, Q68SB1, A0A0G2K0E0, Q5M9G7, D4A3P4, A0A0G2JZ79, D4A1W5, O89049, P62907, Q4G2Y1, A0A0G2JZ04, A0A096MK13, Q4V8J7,…	878	531	6701	1.83976	4.82402e-10	2.41201e-10	1.27003e-09
3	GO:0000790~nuclear chromatin	35	3.69588	3.44164e-06	M0R3S3, A0A0G2K8L6, B1H268, A0A0G2JWU7, Q5U3Y2, D3ZBN0, D3ZN59, D3ZIE5, B1WC28, F1M9G7, A0A0G2JVQ2, F1LQ90, A0A0G2JZ79, A0A0G2JYT9, D4A2D7, F1MA31, M0R4R2, B5DFE2, D3ZFM1, F7EY92, Q5M939, G3V790, D4A0U9, D4ACX5, A0A0G2JY58, A0A0G2JZG4, F7ENH8, Q9Z2Y1, D4A3K5, M0R7B4, A0A0G2K8H1, P52925, A1A5P3, B1WBN5, Q66HD3, A0A0G2JXJ2	878	117	6701	2.28311	0.00190829	0.000636502	0.00502867
3	GO:0005654~nucleoplasm	190	20.0634	7.5562e-05	D4AAZ8, A0A0G2KAT3, B1H246, A0A0G2JX62, D3ZT52, Q5U3Y2, Q68FR7, Q4QQT3, Q32PZ0, Q45QJ4, D3ZA78, D3ZJ19, E9PSJ3, B2RZ65, Q4V8A2, P60123, O35876, Q5XI52, Q6QI89, G3V6P3, Q6AYN8, F1M3H8, G3V9C9, D4A781, B2RZC6, Q505I9, Q66HT2, A0A0A0MXZ5, A0A0G2JZE4, Q5XIT5, P09414, D3ZK36, D3ZQE8, Q9JHW0, A0A0G2K2N3, D3ZTF1, D4A0D9, D3ZWS0, Q63158, G3V7U4, Q62671, F1LXS5, F1MA61, A0A0G2KAZ7, Q4V886, M0RE14, G3V681,…	878	1133	6701	1.27988	0.0410712	0.0104298	0.110351
3	GO:0042555~MCM complex	7	0.739176	0.000109468	Q6AYN8, A9CMB8, A0A0G2JY07, B1H268, D3ZP96, D3ZFP4, G3V681	878	8	6701	6.6781	0.0589489	0.012078	0.159831
3	GO:0000793~condensed chromosome	12	1.26716	0.000140423	Q5XI44, D4A5Q2, A0A0G2KAT3, D4A0Y6, A0A0G2JWP8, P52925, D4A9Z2, G3V661, D3ZD72, A0A0G2JWH3, Q63699, A0A0G2K5U0	878	25	6701	3.66342	0.0749803	0.012906	0.204985
3	GO:0000784~nuclear chromosome, telomeric region	24	2.53432	0.000155382	A0A0U1RS25, Q6AYN8, Q5M939, Q6AY87, A0A0G2KAT3, A9CMB8, D4AAG8, Q66HT2, F2Z3T0, P39951, B1WBQ7, D3ZJ08, B1WC28, Q6LED0, D3ZJF7, A0A0G2JY07, B2RYU7, F1MA31, D3ZP96, G3V8M1, D3ZFP4, P62804, G3V681, Q63528	878	80	6701	2.28964	0.0826293	0.0122449	0.226798
3	GO:0005667~transcription factor complex	26	2.74551	0.000262969	A0A0G2K8L6, P35426, B5DEH0, G3V6U5, A0A0G2JWU7, B1WBR0, F1M9G7, A0A0G2JVQ2, F1LQ90, D3ZJ19, F1MA31, P33568, D3ZS88, F7ENH8, A0A0G2K2N3, Q5FWT8, A0A0G2JXN0, D3ZJI6, Q62947, B2RZ56, A0A0H2UHV2, F1LXS5, B1WBN5, Q63699, M0R7Q3, F1LYL9, G3V619	878	93	6701	2.13371	0.135814	0.0180804	0.383553
3	GO:0000775~chromosome, centromeric region	11	1.16156	0.000319728	D4A0Y6, M0R8I8, Q1LZ53, A0A0A6YYD9, M0R3Y7, D3ZN63, D3ZSN4, A0A0G2K0Q6, Q80WE1, B2RZ23, Q8VIB2	878	23	6701	3.65014	0.16262	0.0195266	0.466159
3	GO:0005737~cytoplasm	419	44.245	0.00046229	D3ZPD0, A0A096MJ27, D3ZII1, A0A0G2K8L6, B5DEH0, Q6RIA2, Q5XI69, G3V858, F1LR10, Q9JHU0, G3V997, Q8K3F3, P60123, O35876, F1MA52, D3ZC82, Q5XI52, Q5FVG2, P12785, G3V6H9, Q6AYN8, Q6AYN4, A0A0A0MXZ5, Q5XIT5, Q5U216, Q9QYU4, Q9JHW0, G3V7U4, A0A0G2JXP3, P37361, G3V8Y8, Q4V884, F1MA61, D3ZMZ9, Q4V886, D3ZRN5, A0A0H2UHP4, D3ZK29, Q63737, P13668, Q9ES53, B5DFI8, A0A0G2JZ79, D3ZYM5, Q64560, Q62981, F1M8V2,…	878	2843	6701	1.12482	0.226346	0.0253365	0.673358
3	GO:0030529~intracellular ribonucleoprotein complex	26	2.74551	0.000622946	D3ZRN5, G3V9N0, P49242, P61354, M0R735, Q5PQR7, Q3SWS9, Q8K3X0, P62425, P60123, Q9QXQ0, Q80WE1, Q3ZAV2, D3ZYS7, Q562C2, Q80U96, B2RZC6, Q8CGX0, B3DM97, P62083, Q6P3V9, P04256, P05197, P29314, Q4FZU3, F1M049	878	98	6701	2.02485	0.292376	0.0309512	0.906376
3	GO:0005720~nuclear heterochromatin	9	0.95037	0.000679945	A0JPK3, A0A0G2JZ79, P28480, Q1LZ53, B2RYU7, D3ZK36, D3ZBN0, P15865, A0A0G2JXJ2	878	17	6701	4.04053	0.314425	0.0309685	0.988924
3	GO:0000785~chromatin	22	2.32313	0.000935689	A0A0U1RS25, A0A0G2K8P3, P35426, A0A096MK13, D3ZRN2, Q66HT2, A0A0G2JVW3, Q9ES73, F7ENH8, Q5FWT8, A0JPN0, Q62673, A0A096MJL5, B1WC28, A0A0G2JZ79, B4F777, D3ZP96, M0R953, F1M298, P15865, F7EY92, Q5U1W8, Q63528	878	79	6701	2.1254	0.405212	0.0391773	1.35852
3	GO:0000796~condensin complex	5	0.527983	0.00130615	D4A5Q2, D4A8M7, D3ZD72, A0A0G2JWH3, F1MAD9	878	5	6701	7.63212	0.515863	0.050494	1.89162
3	GO:0042788~polysomal ribosome	6	0.63358	0.00151023	D3ZF45, O09032, P25886, P62425, P05197, D3ZC82	878	8	6701	5.72409	0.567776	0.0543859	2.18415
3	GO:0000786~nucleosome	11	1.16156	0.0019823	D4A9B2, D3ZJ08, B1WC28, Q6LED0, D4A3K5, M0R7B4, D3ZBN0, B2RZ23, P15865, P62804, D3ZIX4	878	28	6701	2.99833	0.667552	0.0665141	2.85771
3	GO:0005721~pericentric heterochromatin	7	0.739176	0.00226136	A0A0G2K5I7, F1LQT9, B2RYU7, G3V661, M0R3Y7, A0A0G2K0Q6, E9PSW8	878	12	6701	4.45207	0.715345	0.0712451	3.25384
3	GO:0030014~CCR4-NOT complex	7	0.739176	0.00226136	Q5PQL2, Q5XIA4, B0BNA9, Q498M7, D3ZUV9, B3DMA5, G3V7M0	878	12	6701	4.45207	0.715345	0.0712451	3.25384
3	GO:0010494~cytoplasmic stress granule	11	1.16156	0.00267678	D3ZYS7, D3ZF45, G3V9N0, Q8CGX0, D4A1W5, B0BN72, Q68SB1, Q80WE1, Q5PQR7, Q3ZAV2, F1M049	878	29	6701	2.89494	0.774087	0.0793218	3.84075
3	GO:0005876~spindle microtubule	10	1.05597	0.00311233	Q62673, P06766, M0R8I8, A0A0G2JUI5, A0A0G2JXS3, Q4V884, P37996, Q4V8A2, P39951, F1MAB8	878	25	6701	3.05285	0.822722	0.087032	4.45253
3	GO:0032040~small-subunit processome	11	1.16156	0.00464187	A0A0G2QC27, D3ZNI3, D3ZL86, F1LXT3, D3ZZY2, Q5M9G7, P62083, F1M805, D3ZV54, M0RAY7, B2RZ12	878	31	6701	2.70817	0.924395	0.121124	6.57237
3	GO:0035098~ESC/E(Z) complex	6	0.63358	0.00541697	B1WC28, A0A0G2K2I0, A0A0G2JZ79, Q71UF4, B5DFE2, F7ENH8	878	10	6701	4.57927	0.950934	0.133724	7.62981
3	GO:0000228~nuclear chromosome	8	0.844773	0.00551133	B1WBQ7, D4A5Q2, D3ZJ08, Q6LED0, A0A0G2JWP8, D4A0U9, M0R8I8, A0A0G2JWH3	878	18	6701	3.39205	0.953451	0.130138	7.75777
3	GO:0005881~cytoplasmic microtubule	10	1.05597	0.00732128	D3ZPD0, M0R8I8, A0A0G2JUI5, P37996, D4A0C3, D4ADZ2, Q9Z336, M0R8C1, P68370, M0RDF7	878	28	6701	2.72576	0.983063	0.162485	10.1806
3	GO:0000792~heterochromatin	10	1.05597	0.00732128	F1LQT9, G3V790, P28480, Q1LZ53, B2RYU7, M0RE14, F7ENH8, F7EY92, A0A0G2JXJ2, Q8VIB2	878	28	6701	2.72576	0.983063	0.162485	10.1806
3	GO:0031262~Ndc80 complex	4	0.422386	0.00806527	D4A1C5, Q5M856, F7F189, Q6AYL9	878	4	6701	7.63212	0.988828	0.170776	11.1592
3	GO:0005680~anaphase-promoting complex	7	0.739176	0.00865208	B5DEP3, B5DFI8, F1LRQ6, A0A0H2UH97, Q4V884, Q4V8A2, B2RYJ1	878	15	6701	3.56166	0.991956	0.175445	11.9241
3	GO:0000776~kinetochore	16	1.68955	0.00886556	Q80U96, A0A0G2K2S5, D3ZG58, F7F189, D3ZT52, A0A0G2K0Q6, B2RZ23, Q62673, P63170, Q8VIL3, Q5XI06, A0A0G2JUI5, F1LV52, B2RYU7, E9PSW8, Q4V8C2	878	60	6701	2.03523	0.992862	0.173115	12.2008
3	GO:0022625~cytosolic large ribosomal subunit	15	1.58395	0.00956025	D4A1K2, B2RZD5, A0A0H2UHS7, P25886, P61354, P84100, Q6P3V9, P21531, F1LTU4, Q6PDW1, P62425, P62718, P62890, P61314, P62907	878	55	6701	2.08149	0.995163	0.179188	13.0957
3	GO:0005658~alpha DNA polymerase:primase complex	4	0.422386	0.0182039	A0A096MJL5, F1LNK6, G3V8U6, A0A096MK13, D4AAN8	878	5	6701	6.10569	0.999963	0.305215	23.5429
3	GO:0000777~condensed chromosome kinetochore	9	0.95037	0.018785	Q5M823, Q62673, Q8VIL3, A0A0H2UHS5, M0R8I8, Q5M856, F7F189, Q6AYL9, Q4V8C2	878	27	6701	2.54404	0.999973	0.304362	24.2013
3	GO:0030496~midbody	19	2.00634	0.0306558	Q5M8C7, G3V632, M0R8I8, B1WC01, A0A0G2KAN5, A0A0A0MY48, P37996, D3ZES9, A0A0G2K0Q6, P39951, G3V9Y1, Q62673, D3ZUD0, D3ZU64, E9PSJ3, D4A5D4, E9PT65, D3ZSN4, A0A0G2JZ53	878	87	6701	1.66678	1	0.437862	36.5514
3	GO:0030687~preribosome, large subunit precursor	8	0.844773	0.036775	Q562C2, F1LTU4, P61480, Q5M9F3, D4A401, Q5M920, A1A5P2, Q5M947	878	25	6701	2.44228	1	0.488702	42.1589
3	GO:0005874~microtubule	30	3.1679	0.0407516	A0A0G2JXS3, Q68SB1, P37397, Q3SWS9, P68370, P13668, D3ZA78, F1LUM5, P28480, Q9QZR6, Q5MPA9, F1LRL9, D3ZUM2, Q6PCU4, G3V997, F1LN75, Q3KRE8, Q80WE1, G3V6L4, Q7TSP2, P37285, B1WC01, A0A0A0MY48, Q8VIB2, F1MAB8, P63170, Q4QQV0, P06766, P37361, F1MA61, F1LW74	878	160	6701	1.43102	1	0.514022	45.5518
3	GO:0005819~spindle	15	1.58395	0.0436803	P33568, Q7TSP2, A0A0G2JXS3, B1WC01, Q4V8J7, D3ZES9, A0A0G2K0Q6, G3V9Y1, F1MAB8, Q62673, D3ZA78, B1WC65, Q6PCU4, Q62950, Q9Z336	878	66	6701	1.73457	1	0.528176	47.9309
3	GO:0005828~kinetochore microtubule	3	0.31679	0.0468645	D3ZVJ3, A0A0G2JUI5, Q4V8C2	878	3	6701	7.63212	1	0.543196	50.4076
3	GO:0000942~condensed nuclear chromosome outer kinetochore	3	0.31679	0.0468645	Q62673, P30277, F7F189	878	3	6701	7.63212	1	0.543196	50.4076
3	GO:1990423~RZZ complex	3	0.31679	0.0468645	D3ZVJ3, D3ZG58, Q4V8C2	878	3	6701	7.63212	1	0.543196	50.4076
3	GO:0016592~mediator complex	7	0.739176	0.0580963	B2RZ56, D3ZRN2, D3ZHA9, A0A0H2UHV2, A0A0G2K419, D4A7K6, Q4V8B3	878	22	6701	2.4284	1	0.612905	58.2945
3	GO:0000781~chromosome, telomeric region	7	0.739176	0.0580963	D3ZJF7, Q9R019, G3V946, Q4V8A0, Q63699, A0A0G2KB73, Q63528	878	22	6701	2.4284	1	0.612905	58.2945
3	GO:0000932~cytoplasmic mRNA processing body	11	1.16156	0.0618137	D4A769, Q5PQL2, P62489, Q3ZAV8, M0RBQ1, B5DEH0, Q6P6U2, D3ZUV9, B3DMA5, G3V7M0, F1M7Z1	878	45	6701	1.86563	1	0.62607	60.636
3	GO:0030015~CCR4-NOT core complex	3	0.31679	0.0856638	Q5PQL2, D3ZUV9, G3V7M0	878	4	6701	5.72409	1	0.739031	72.9794
3	GO:0071204~histone pre-mRNA 3'end processing complex	3	0.31679	0.0856638	B3DM97, M0R735, Q3ZAV2	878	4	6701	5.72409	1	0.739031	72.9794
3	GO:0000778~condensed nuclear chromosome kinetochore	3	0.31679	0.0856638	F7F189, B2RZ23, E9PSW8	878	4	6701	5.72409	1	0.739031	72.9794
3	GO:0030992~intraciliary transport particle B	5	0.527983	0.0996458	D4A1V1, Q5U2N8, Q5XIR2, Q9JKU3, A0A0G2QC52	878	14	6701	2.72576	1	0.784128	78.4272
4	GO:0070062~extracellular exosome	238	36.0061	6.89581e-19	Q6P7S1, Q5U204, P14841, Q6IN22, Q32KJ5, G3V852, M0R5T4, P43427, P30919, G3V9T9, F1M6Q3, Q5XIE8, B2GUZ9, P30121, P07632, Q66H18, Q3LRZ1, Q32KK2, Q32KK0, H9KVF6, P27139, D3ZCH6, A0A0G2JYU6, P62963, P68511, Q641X3, P23928, F1LTZ5, Q6P7Q4, Q6P7A9, Q6IG12, O88989, D3ZKU7, P27615, P04041, Q6Q0N1, B0K020, A2RUW1, P07943, A0A0G2JUF9, G3V8V1, B1WBM0, D4A4K4, P52555, Q6RUV5, M0R4S2, B4F7C7, Q9JIX3, B4F7C2,…	630	1537	6701	1.64703	3.33757e-16	3.33757e-16	9.88484e-16
4	GO:0005764~lysosome	48	7.26172	3.44158e-18	Q6P7S1, Q9QZK8, D3ZZR3, A5H2Z9, P14841, A0A0G2K8H6, Q6IN22, Q32KJ5, O70257, Q02765, Q499S6, P30919, P09034, A0A0G2K6M8, P50545, Q5PQL7, Q642E6, P45479, P07632, D4AE03, Q32KK2, D3ZCH6, Q5PPG2, I2FHN3, Q6AY05, Q641X3, P50430, F7FJQ3, Q6P7A9, Q6P6T6, Q6P791, G3V703, Q4FZV0, P14562, D4AD29, Q6AYC2, Q9R1T3, A0A0G2K151, D3ZF11, Q0D2L6, P10960, G3V7X4, Q6AXR4, F1LLX8, G3V7K5, D3ZDJ4, Q6AXM8, F7F0B1, P10…	630	124	6701	4.11736	1.66572e-15	8.32862e-16	4.93335e-15
4	GO:0005615~extracellular space	62	9.37973	1.66928e-08	Q6P7S1, P04906, D3ZZR3, F1M8E9, A0A0G2K135, P14841, Q6IN22, A0A0G2K8H6, Q499S6, Q02765, G3V8L7, P30919, Q6P6V0, P55159, Q5XIE8, P45479, P01041, P16975, P30121, P07632, G3V9C7, Q32KK2, Q5M7T5, P27139, D3ZCH6, G3V7Z4, Q8K422, A0A0G2JW12, P18418, I2FHN3, O88989, D3ZKU7, F1MAN8, A0A0H2UHK1, A0A0G2K014, A0A0G2JWK2, G3V9R2, Q6P6T6, A0A0G2K1X3, P07943, G3V8V1, Q4FZV0, A0A0G2K151, Q9R1T3, Q68FP1, P22062,…	630	314	6701	2.1002	8.07927e-06	2.6931e-06	2.39283e-05
4	GO:0005886~plasma membrane	144	21.7852	1.42672e-07	Q5U362, Q9ESN0, D4ACC1, A5H2Z9, P84025, G3V852, Q6AY58, Q6P6V0, A0A0G2JWM2, Q5PQL7, D3Z890, Q5XIE8, F1M391, P16975, P07632, P49806, Q32KK2, H9KVF6, Q5M852, P32577, P27139, A0A0G2JYU6, Q2THW7, P09215, P13599, P07722, P68511, D3ZJK8, A0A0G2JZP7, P23928, P20411, F1M981, P60203, D4ACA7, P06762, Q9JHL4, P51792, A0A0G2K014, Q6P791, A0A0G2JZM8, F1M707, P97710, D3ZJ86, E9PU13, Q811X6, O88788, A0A0G2K151,…	630	1025	6701	1.4943	6.90507e-05	1.72631e-05	0.000204513
4	GO:0005765~lysosomal membrane	32	4.84115	1.95218e-07	D4A465, Q6P7A9, P51799, Q32WR5, D3ZKU7, P27615, P97629, Q6AY20, O70257, Q6P791, P51577, A0A0G2K6M8, Q5PQL7, Q9JHW5, P14562, O54861, D3Z890, G3V8B1, G3V7X4, Q5PPM8, F1LN63, Q66HA6, F1LLX8, G3V887, G3V7K5, G3V928, O35353, Q6AY05, A0A0G2JZP7, A0A0G2K5R0, Q9WUF4, B4F7D6	630	123	6701	2.76722	9.44808e-05	1.88969e-05	0.000279835
4	GO:0030027~lamellipodium	28	4.23601	7.39704e-06	Q6AYC6, Q7TSE9, B0BMY7, Q5U1Y2, D4A8H8, B2RZ27, M0R7T1, Q9JHL4, A0A0G2K1C0, Q9JHW5, A0A0G2K217, A0A0G2K9C0, Q68FP1, D3ZUP5, O08560, Q91ZN1, D3ZWB4, P39052, B2GV73, B5DEJ1, G3V940, D3ZWQ8, Q4KLF8, A0A0G2K5R0, Q6RUV5, A0A0G2K5T9, A0A0G2JSH6, P55009	630	117	6701	2.54549	0.00357378	0.000596519	0.0106028
4	GO:0016021~integral component of membrane	119	18.003	1.46684e-05	A5H2Z9, P04218, Q6AY20, D4A7H1, F7F469, P43427, F1M0B5, F1M6Q3, Q5PQL7, Q6T5E8, F1LXR9, D3Z890, Q6AYT7, F1M391, Q66H18, Q32KK2, Q4QQU9, Q32KK0, F1LMA7, Q5XIF5, Q2THW7, P13599, G3V928, D4A576, D3ZJK8, Q6AY05, P07722, F1LQ83, Q925D4, D3ZYJ5, Q3LF76, F1LTZ5, Q6P7A9, P51799, Q09426, P27615, Q4QQV3, P60203, D4ACA7, P51792, B0K020, Q5BJQ0, B2GV54, E9PTG5, P97710, D4A0W7, D3ZJ86, O88788, Q91XV6, B1WBM0,…	630	877	6701	1.44327	0.00707442	0.00101371	0.0210245
4	GO:0005829~cytosol	134	20.2723	4.9401e-05	D3ZQD3, Q5U1Y2, D3Z955, M0RC77, Q920L0, M0R5T4, F1LQH2, Q6P6V0, A0A0G2K6M8, Q641Y5, A0A0G2JWM2, P45479, D3ZCT5, P07632, P49806, D4A9V7, Q4QQU9, P27139, A0A0G2JYU6, P09215, A0A0G2JSV5, A0A0G2K478, A0A0G2JZP7, F1LZ81, P23928, B5DEH4, P55009, A0A0G2JW14, F1LMT5, F1M981, D3ZKU7, D4ABT4, O88989, Q68FT9, A0A0H2UHG5, P06762, P04041, Q9JHL4, P05370, F1M5R1, A0A0G2K014, Q6MGA6, E9PTG5, F1M707, P07943, A0A…	630	1040	6701	1.37047	0.0236271	0.00298437	0.0707908
4	GO:0048471~perinuclear region of cytoplasm	59	8.92587	9.19415e-05	Q5U362, D4A8H8, A0A0G2K134, Q6AY20, P14841, Q6IN22, A0A0G2K1C0, O88767, M0R5T4, O70257, P51577, F1MAD2, A0A0G2K6M8, A0A0G2JWM2, Q5PQL7, O54861, Q62667, F1M391, D4A4Q9, A0A0G2K5K7, Q01986, P18418, P09215, G3V928, P15791, A0A0G2K5R0, Q9WUF4, P55009, F1LMT5, F1M5H6, B0BMY7, D4A619, D4ABT4, D3ZX13, P06762, P97629, P70705, F1M9C4, A2RUW1, P07943, Q9JHW5, P14562, P0DMW0, Q4V8C3, Q68FP1, F1LXV3, P51146,…	630	378	6701	1.6602	0.043526	0.00493243	0.131713
4	GO:0009897~external side of plasma membrane	17	2.57186	0.000108988	A0A0B4J2J1, B1WBM0, A0A0G2JZT0, F1LRE1, G3V9P3, Q9EPX4, P51792, Q6IN22, P18418, P07151, P04157, P20760, G3V8L7, I2FHN3, P14562, P10247, P20411	630	61	6701	2.96427	0.0513856	0.0052614	0.156116
4	GO:0009986~cell surface	32	4.84115	0.000134043	Q5U362, D3ZZR3, P21588, D4ACA7, G3V9P3, P97629, Q9EPX4, Q6IN22, Q02765, G3V8L7, F1M863, Q9JHW5, P14562, O54861, A0A0G2K151, Q9JKB0, P25122, A0A0B4J2J1, B1WBM0, P16975, P30121, F1LN63, P52555, P18418, P04157, Q63345, Q9WUF4, B2RYB8, P50430, P23928, A0A0G2JSH6, P10247, P20411	630	166	6701	2.05041	0.062821	0.00588091	0.191973
4	GO:0005622~intracellular	62	9.37973	0.000138516	Q9QZK8, F1LPG2, P04906, M0R7T1, Q9EPX4, A0A0G2K302, P84025, O70257, O88768, D3ZNW5, D4AAI2, Q9Z2P5, D3ZQH9, M0R4H8, D3ZWB4, F1LNJ8, P16975, D4A4Q9, Q6AYT1, F1M8F4, P16446, P24135, Q4QQV2, P09215, D4A9N5, A0A0G2JTR4, A0A0G2K5R0, F1LZ81, D3ZCA0, F7FJQ3, P08644, Q6AYC6, F1M981, Q32PX6, P60522, D4ACA7, P97629, P51792, F7F7H4, Q6P756, F1LQ24, P0DMW0, O08560, G3V8B1, D4A8I8, F1LN63, D4A4K4, P97636, A0A…	630	409	6701	1.61238	0.064848	0.00557161	0.198373
4	GO:0005925~focal adhesion	48	7.26172	0.000192378	Q32PX6, D4A8H8, Q5U1Y2, P21708, Q5M7U6, P27615, Q925Q9, D3ZAY7, Q5U204, A0A0G2K1C0, A0A0G2K014, G3V852, F1LN91, D3ZNW5, A0A0G2JZM8, Q6IRI3, P50545, Q5U2Z7, D4AAG4, D3ZPF0, A0A0G2K217, P0DMW0, D3ZM69, A0A0G2K9C0, Q68FP1, B1WBM0, Q68FS4, P39052, Q99MZ8, Q08163, Q5M852, Q9QZA2, Q01986, F1LMA7, G3V9W2, B2GV73, P18418, P07151, Q6P9V1, P04157, P62963, G3V940, G3V928, A0A0G2JTT7, Q4KLF8, Q6RUV5, O88656,…	630	296	6701	1.72484	0.0889159	0.00713749	0.275412
4	GO:0005887~integral component of plasma membrane	30	4.53858	0.00033284	A5H2Z9, A0A0G2JZT0, P60203, P04218, Q9EPX4, Q5RJQ8, D3ZIP2, F1LZ38, P70705, Q6AY58, P43427, P51577, P97710, Q9JJP0, Q9JKB0, B1WBM0, D4A4Q9, D4ACK0, Q63881, F1LN63, F1LMA7, Q1WIM2, Q9JHI3, G3V7K5, Q6P9V1, P04157, G3V928, D3ZIU8, A0A0G2JSH6, P20411	630	159	6701	2.00689	0.148811	0.0114427	0.476054
4	GO:0071986~Ragulator complex	5	0.75643	0.000356085	D4A465, Q6P791, Q5U204, D4AD29, D3ZF11	630	5	6701	10.6365	0.158337	0.0114259	0.509222
4	GO:0005576~extracellular region	20	3.02572	0.000412893	P45479, G3V8B1, F1MA59, P07632, D3ZZR3, A0A0H2UHK1, P14841, Q6IN22, G3V7Z4, Q8K422, A0A0G2JW12, G3V7K5, Q02765, Q6AY17, Q6AXM8, F1M6Q3, A0A0G2K151, P43527, G3V8L1, Q68FP1, Q6AYS8	630	88	6701	2.41739	0.181172	0.0124149	0.590237
4	GO:0043209~myelin sheath	30	4.53858	0.000567436	P02688, Q5RKI0, O88989, P60203, D3ZNW5, Q6IRG7, Q5RJL0, P09034, Q6P6V0, A0A0G2JWM2, P12839, Q68FP1, P07632, A0A0G2K2D6, P13233, P19527, Q9QZA2, P16446, P27139, F1LRZ7, P09606, O35353, G3V7I0, Q63345, P07722, P23928, P97846, B4F7C2, Q63198, P54921	630	164	6701	1.9457	0.240213	0.0160299	0.810324
4	GO:0001891~phagocytic cup	7	1.059	0.000643929	A0A0G2K014, Q91ZN1, P39052, Q68FR2, Q6RUV5, P55009, Q6AYC2	630	13	6701	5.72735	0.267844	0.017171	0.919091
4	GO:0005885~Arp2/3 protein complex	6	0.907716	0.000655732	Q5M7U6, Q4KLF8, O88656, B2RZ72, A0A0G2K1C0, B2GV73	630	9	6701	7.09101	0.272018	0.0165706	0.935864
4	GO:0005770~late endosome	18	2.72315	0.000732185	D4A465, P21708, F1LLX8, Q5U204, P51792, Q6AY20, Q01986, Q5PPG2, O70257, P70705, Q8K4M9, F7F0B1, G3V703, D3ZJ86, P14562, Q6AYC2, P10247, A0A0G2K151	630	78	6701	2.45458	0.298481	0.0175692	1.04445
4	GO:0002102~podosome	9	1.36157	0.0019492	A0A0G2K014, Q5RKI0, Q68FR2, Q5M7U6, B2GVB9, Q5M852, Q9JHL4, A0A0G2K1C0, Q68FP1	630	26	6701	3.68187	0.611062	0.0439722	2.75807
4	GO:0045335~phagocytic vesicle	10	1.51286	0.00207497	B5DEJ1, Q91ZN1, Q91XJ1, A0A0G2JYU6, G3V904, Q53B90, Q5XI77, Q9JHW5, P14562, P51792	630	32	6701	3.32391	0.634076	0.0446685	2.93358
4	GO:0005768~endosome	25	3.78215	0.00406794	P51146, D3ZZ38, G3V7X4, P39052, A5H2Z9, Q32KK2, F1LLX8, P51792, Q6AY20, G3V7K5, Q91XJ1, O70257, G3V928, D3ZDJ4, P16228, F1LPG9, Q6IRI3, Q6AY05, Q53B90, A0A0G2K5R0, D3ZJ86, E9PU13, P14562, A0A0G2JUF2, A0A0G2K151	630	145	6701	1.83388	0.860947	0.0822022	5.67567
4	GO:0042995~cell projection	13	1.96672	0.00424562	P02688, Q5RKI0, Q5M7U6, Q68FR2, P13233, P14841, P09606, Q6RUV5, P50545, Q5U2Z7, P55009, B4F7C2, Q6AYC2	630	55	6701	2.51408	0.872451	0.0822243	5.9166
4	GO:0001772~immunological synapse	7	1.059	0.00462965	Q6P9V1, Q91ZN1, O70257, A0A0G2K3I9, F1LM10, Q9QZA2, Q5XI73	630	18	6701	4.13642	0.894174	0.0859209	6.4354
4	GO:0031234~extrinsic component of cytoplasmic side of plasma membrane	10	1.51286	0.00602015	Q07014, D3ZZ38, P31016, P50545, Q6P6U0, P41243, P08644, P32577, G3V9W2, G3V7N4	630	37	6701	2.87473	0.946204	0.106319	8.29167
4	GO:0005884~actin filament	12	1.81543	0.0118751	A0A0G2K014, Q91ZN1, F1M981, Q5RKI0, G3V940, Q5U1Y2, P70567, Q6RUV5, P50545, P55009, A0A0G2K1C0, Q6IN36	630	55	6701	2.32069	0.996917	0.19277	15.7383
4	GO:0072562~blood microparticle	11	1.66415	0.0121389	P20760, P62963, G3V9R2, G3V7N9, P55159, Q5M7T5, A0A0H2UHK1, P0DMW0, M0RBF1, A0A0G2K151, Q68FP1	630	48	6701	2.43753	0.997291	0.190318	16.0602
4	GO:0005783~endoplasmic reticulum	53	8.01815	0.0124649	D3Z9M5, Q5I0K7, A5H2Z9, P14841, G3V784, O88767, Q6AY58, P30919, P09034, P31016, F1LXR9, F1M391, P20291, A0A0G2K5K7, Q01986, Q8K3M6, P18418, F1LN03, P09215, F1LQ35, D3ZJK8, D4A6D9, Q3LF76, Q7TSE9, A0A0G2K8C5, P06762, D3Z979, A0A0G2JWS3, F1LRD7, Q91XJ1, P70705, Q6P6T3, B2GV54, Q5U2Z8, D4A0W7, P84817, A0A0G2K151, Q9R1T3, Q4V8F3, Q91ZQ0, G3V6J2, Q5M936, P52555, F1LV76, G3V7K5, G3V904, D3ZDJ4, D4A9Y0,…	630	408	6701	1.3817	0.997691	0.188883	16.4565
4	GO:0005604~basement membrane	8	1.21029	0.0127596	F1MA59, P16975, P30121, F1LM84, F1MAN8, F1M6Q3, P14841, F1MAA7	630	28	6701	3.039	0.998002	0.187127	16.8131
4	GO:0045121~membrane raft	21	3.177	0.0130697	P45479, Q07014, F1M981, D4A4Q9, A0A0G2JZT0, A0A0G2K134, F1LLX8, P32577, G3V7K5, O88767, P70705, P04157, Q6P6T6, Q6P791, Q63345, B2RYB8, Q1KQ07, D3ZZC5, P08644, Q9JHX4, Q63198	630	126	6701	1.77275	0.998283	0.18568	17.1869
4	GO:0097431~mitotic spindle pole	4	0.605144	0.0132582	D4A619, D3ZX13, F1LW91, Q4V8C3	630	6	6701	7.09101	0.998435	0.182799	17.4132
4	GO:0043231~intracellular membrane-bounded organelle	50	7.5643	0.0137032	D3ZZ38, D3ZZR3, A0A0G2K134, A0A0G2K302, Q6IN22, O70257, Q02765, Q6IRI3, P55159, A0A096MJY4, F1M6Q3, Q6T5E8, O54861, Q5XIE8, A0A0G2K502, A0A0G2KB60, Q63921, Q4QQU9, P18418, D3ZJK8, A0A0G2K5R0, A0A0G2JW14, M0RA08, Q6AYS8, Q7TSE9, Q09426, P97629, P05370, F1LRD7, Q6P791, B1H218, D3ZJ86, G3V8V1, Q9JHW5, D4AD29, Q9R1T3, Q0D2L6, A0A0G2JTM1, G3V8B1, D4A8I8, P36370, P09606, A0A0G2JW38, P50393, Q6AXM8, F1L…	630	382	6701	1.39221	0.998742	0.183207	17.9456
4	GO:0005581~collagen trimer	5	0.75643	0.0148375	F1MA59, G3V7N9, A0A0H2UHK1, F1M6Q3, P31720	630	11	6701	4.83478	0.999279	0.191681	19.2879
4	GO:0043005~neuron projection	33	4.99244	0.0164453	D4A8H8, D4AE31, A0A0G2JZT0, Q925Q9, F1LZ38, M0R5T4, O88767, P70705, P09034, Q6P6V0, F1LQH2, P12839, Q9JHW5, P43527, P22062, P45479, P63319, P30121, D4A4Q9, P07632, Q63881, P05942, P19527, A0A0G2K5K7, P09606, P62963, D4A6T9, I2FHN3, Q4KLF8, Q6GMN2, P11348, Q5U2U8, Q9JHX4	630	232	6701	1.51295	0.999673	0.204914	21.1557
4	GO:0043235~receptor complex	8	1.21029	0.0186236	F1LMT5, G3V928, D4ACK0, A5H2Z9, B2RYB8, F1M1A6, D3ZZC5, P84025	630	30	6701	2.8364	0.999888	0.223334	23.6222
4	GO:0033270~paranode region of axon	5	0.75643	0.0206343	D3ZNW5, Q5RJL0, P07722, A0A0G2JWM2, P97846	630	12	6701	4.43188	0.999959	0.238711	25.835
4	GO:0030864~cortical actin cytoskeleton	8	1.21029	0.0221691	Q91ZN1, Q5RKI0, D4A7X9, Q99MZ8, Q08163, F1LVL5, Q7M0E3, Q68FP1	630	31	6701	2.74491	0.999981	0.248393	27.4838
4	GO:0072559~NLRP3 inflammasome complex	3	0.453858	0.0247478	A0A096MJ11, G3V8L1, P43527	630	3	6701	10.6365	0.999995	0.267279	30.1773
4	GO:0030141~secretory granule	10	1.51286	0.0250114	P70705, P07632, Q66H18, I2FHN3, F1M8E9, Q6GMN2, Q9WUF4, Q9JHW5, P51792, Q8K422	630	46	6701	2.31228	0.999995	0.263972	30.4474
4	GO:0031902~late endosome membrane	9	1.36157	0.0259378	O70257, Q6P791, Q5PPM8, A0A0G2K5R0, Q9WUF4, Q66HA6, F1LLX8, Q9JHW5, P51792	630	39	6701	2.45458	0.999997	0.266724	31.3888
4	GO:0030670~phagocytic vesicle membrane	6	0.907716	0.0274422	Q91ZN1, P39052, Q53B90, F1LLX8, Q9JHW5, Q6AYC2	630	19	6701	3.3589	0.999999	0.27433	32.8922
4	GO:0016020~membrane	149	22.5416	0.0313812	Q9ESN0, F1LPG2, Q5U1Y2, Q6AY20, D4AAI2, Q6AY58, P43427, F7F469, Q02765, Q6AY17, Q6P6V0, A1A5Q1, Q6T5E8, B2GVB9, F1LXR9, Q62667, Q5XIE8, P45479, Q66H18, Q5M852, F1LMA7, Q8K3M6, A0A0G2JYU6, Q2THW7, P09215, P62963, G3V928, D3ZJK8, Q641X3, F1LZ81, M0RA08, D3ZYJ5, F1LTZ5, Q6AYC6, D3ZV60, Q6P7A9, P51799, D4A619, P27615, D4ACA7, Q4QQV6, P05370, P51792, A0A0G2JZM8, B2GV54, E9PTG5, F1M707, G3V703, A0A0G2J…	630	1378	6701	1.1501	1	0.301543	36.6848
4	GO:0031209~SCAR complex	4	0.605144	0.032186	D3ZUP5, D4A8H8, A0A0G2JUF9, A0A0G2K5T9	630	8	6701	5.31825	1	0.302232	37.4347
4	GO:0031982~vesicle	14	2.118	0.0342479	Q6P9V1, G3V7K5, O70257, P16975, Q6P6T3, P04906, B0BNJ1, A0A0G2K5R0, Q9WUF4, Q6IRJ7, P97629, P14562, P14841, G3V783	630	80	6701	1.86139	1	0.312581	39.3185
4	GO:0043204~perikaryon	12	1.81543	0.0379375	P09606, P22062, P70705, P09034, I2FHN3, Q63881, A0A0G2JWM2, P12839, P23928, P55009, Q01986, F1LRZ7	630	65	6701	1.96366	1	0.334314	42.5584
4	GO:0042582~azurophil granule	4	0.605144	0.0449807	O70257, Q641X3, Q6AXR4, Q5XI77	630	9	6701	4.72734	1	0.377459	48.3009
4	GO:0030140~trans-Golgi network transport vesicle	4	0.605144	0.0449807	P70705, F1M8E9, O54861, A0A0G2JW14	630	9	6701	4.72734	1	0.377459	48.3009
4	GO:1990111~spermatoproteasome complex	3	0.453858	0.0464325	Q6MGA6, A0A023IMI6, Q4KM35	630	4	6701	7.97738	1	0.380853	49.4161
4	GO:0033010~paranodal junction	3	0.453858	0.0464325	D3ZNW5, P07943, A0A0G2JWM2	630	4	6701	7.97738	1	0.380853	49.4161
4	GO:0033269~internode region of axon	3	0.453858	0.0464325	P02688, Q5RJL0, B4F7C2	630	4	6701	7.97738	1	0.380853	49.4161
4	GO:0001726~ruffle	11	1.66415	0.0509088	A0A0G2K014, G3V852, D3Z9I3, Q6GMN2, A0A0G2K5T9, P55009, Q9JHL4, A0A0G2K5K7, Q6AY65, Q6IN36, Q68FP1	630	60	6701	1.95003	1	0.40316	52.7154
4	GO:0031901~early endosome membrane	8	1.21029	0.0533653	O70257, F1LPG9, O35180, Q9WUF4, Q6RUV5, D3ZJ86, E9PU13, P51792	630	37	6701	2.29979	1	0.411907	54.4398
4	GO:0005911~cell-cell junction	17	2.57186	0.0539723	Q91ZN1, P63319, Q5RKI0, M0RBE8, A0A0G2JZT0, Q925Q9, G3V9P3, P32577, A0A0G2K1C0, P09215, Q920L0, D3ZWQ8, G3V9T9, Q6IRI3, Q63356, A0A0G2K5T9, M0R4H8	630	111	6701	1.62901	1	0.40936	54.8568
4	GO:0005856~cytoskeleton	21	3.177	0.0603363	D4A4Q9, P21708, B0BNA5, D3ZAY7, Q925Q9, Q8K3M6, G3V783, G3V9W2, M0R5T4, P62963, Q5RJL0, Q6IRI3, Q63356, Q5U2Z7, P50545, Q6P6U0, A0A0G2K5T9, P12839, D3ZM69, A0A0G2K217, Q62667, A0A0G2K9C0	630	148	6701	1.50923	1	0.43968	59.02
4	GO:0042470~melanosome	11	1.66415	0.0614432	Q6P6T6, E9PTU4, Q6RUV5, P13233, P52555, A0A0G2JSH6, P14562, Q9QZA2, Q642E6, Q6IN22, Q6AYC4	630	62	6701	1.88712	1	0.439588	59.7066
4	GO:0005902~microvillus	7	1.059	0.064849	P70705, Q99MH9, Q920P0, I2FHN3, F1M8E9, P13233, P27139	630	31	6701	2.40179	1	0.451705	61.7525
4	GO:0030424~axon	26	3.93343	0.0658333	Q9JKB0, Q91ZN1, P45479, P19527, A0A0G2K302, Q5HZA7, P14841, P27139, Q01986, Q1WIM2, F1LRZ7, A0A0G2JW12, O88767, D3ZNW5, P51577, B0BNJ1, A0A0G2JZP7, F1M9D6, Q641Y5, P12839, P23928, P97846, Q9Z0J5, A0A0G2JSH6, F1LN69, P22734	630	195	6701	1.4182	1	0.450795	62.3256
4	GO:0005758~mitochondrial intermembrane space	9	1.36157	0.0688074	O88767, Q7TSE9, Q07014, P07632, B0K013, D3ZKU7, P50442, Q6P6U0, Q68FX9	630	47	6701	2.03678	1	0.459976	64.0089
4	GO:0005769~early endosome	18	2.72315	0.0708381	Q91ZN1, D3Z9I3, A0A0G2KB60, O35180, P21708, D3ZKU7, Q9JHL4, P51792, Q01986, A0A0G2K3L8, O70257, F1LPG9, G3V7I0, Q6IRI3, A0A0G2K5T9, D3ZJ86, O54861, A0A0G2K151	630	124	6701	1.54401	1	0.464133	65.1178
4	GO:0031232~extrinsic component of external side of plasma membrane	3	0.453858	0.0726385	Q32KK2, A0A0G2K151, G3V7Z4	630	5	6701	6.3819	1	0.467035	66.0742
4	GO:0005623~cell	9	1.36157	0.0761242	Q66HI5, P27881, F1LRE1, G3V8V1, Q5FVM7, Q9Z0J5, A0A0G2K302, A0A0G2JZ38, G3V6N8	630	48	6701	1.99435	1	0.477706	67.857
4	GO:0032588~trans-Golgi network membrane	4	0.605144	0.0767877	G3V904, Q5U2U4, A0A0G2K464, Q6AY65	630	11	6701	3.86782	1	0.475072	68.1863
4	GO:0032587~ruffle membrane	9	1.36157	0.0921058	D3ZWB4, A0A0G2JZM8, P39052, Q6IRI3, Q6RUV5, Q6P6U0, P55009, A0A0G2K5K7, Q4KM33	630	50	6701	1.91457	1	0.535449	74.9704
4	GO:0071944~cell periphery	7	1.059	0.0936234	P02688, M0R5T4, F1LXV3, P04157, G3V940, P31016, F1LM84	630	34	6701	2.18987	1	0.535771	75.5635

## Sheet: GO Molecular function direct
Cluster	Term	Count	%	PValue	Genes	List Total	Pop Hits	Pop Total	Fold Enrichment	Bonferroni	Benjamini	FDR
1	GO:0008137~NADH dehydrogenase (ubiquinone) activity	22	1.88841	3.52193e-14	D3ZG43, F1LXA0, Q8SEZ0, A0A0G2JVL6, F1LPG5, B2RZD6, B2RYS8, Q561S0, Q5RJN0, D3ZS58, P19234, Q5PQZ9, D3ZE15, Q5XIF3, Q66HF1, B0BNE6, B2RYW3, Q5XIH3, Q63362, D3ZLT1, Q641Y2, A9UMV9	1013	24	6155	5.56968	3.87839e-11	3.87839e-11	5.62883e-11
1	GO:0009055~electron carrier activity	22	1.88841	8.86709e-08	D4A5L9, F1LXA0, P21913, F1LQS6, Q62737, Q9ERL1, D3ZT90, D4ADD7, Q6AXW1, B3DMA2, Q68FU3, M0RDK9, Q5M9H2, Q66HF3, Q66HF1, Q920L2, P12007, D4AE56, G3V7L0, P13803, D4A8N2, D3ZFQ8	1013	39	6155	3.42749	9.77105e-05	4.88565e-05	0.000141831
1	GO:0046961~proton-transporting ATPase activity, rotational mechanism	13	1.11588	1.03212e-07	P50408, G3V7Y3, G3V7L8, P15999, P29418, O54715, Q5M7T6, G3V6D3, Q5FVI6, Q2I6B5, Q6PCU0, A0A0G2K9J2, D4A133	1013	15	6155	5.26588	0.000113733	3.79125e-05	0.00016509
1	GO:0005509~calcium ion binding	60	5.15021	2.96127e-07	G3V6M3, Q63754, A0A0G2JSW0, D4AB70, M0R7A6, Q6B345, P35571, G3V6D3, A0A0G2K865, B0BMS8, D4A8C5, F1LX07, P62762, Q6T487, F1LS29, Q4V8H8, D3ZJ32, P07171, P05964, Q8R3Z7, F1M6P8, A0A0G2JZ69, P04631, A0A0G2QC04, F1LQX8, D4A678, A0A0G2K946, F1LQR8, P0C643, Q8K3P6, A0A0G2K5L1, Q64610, A0A0G2K4Y7, P37377, A0A0G2K5C8, Q64566, P21707, Q6IRK8, A0A0G2K0T5, F1M9C3, D4A8B3, P47728, C7E1V1, D4A6W9, Q5XII0, Q8R…	1013	190	6155	1.91874	0.000326279	8.15798e-05	0.000473662
1	GO:0019825~oxygen binding	12	1.03004	1.62301e-06	Q921A4, A0A0G2JSV6, G3V8R3, P11517, Q63910, D4A021, P01946, O88754, P07895, Q62669, P02770, A0A0G2JSW3	1013	15	6155	4.86081	0.00178696	0.000357648	0.00259602
1	GO:0005516~calmodulin binding	32	2.74678	2.33542e-06	Q01066, D3ZCS4, D3ZZ99, F1LQC7, F1LNI8, Q66H84, A0A0G2K4Y7, P63329, Q8CHN7, A0A0G2K9Q6, Q03344, P11505, Q64542, G3V9E3, P21707, Q63357, Q6IRK8, F1LQD2, Q63355, E9PT53, D4A8B3, A0A0G2K6S9, Q62768, Q63560, P11730, P26431, F1LUE2, P13234, P11275, D3ZEW7, A0A0G2JZ69, P42335, A0A0G2JVI6, G3V6P7	1013	82	6155	2.37113	0.00257033	0.000428848	0.0037355
1	GO:0005344~oxygen transporter activity	10	0.858369	3.41293e-06	Q921A4, A0A0G2JSV6, G3V8R3, P11517, Q63910, D4A021, P01946, O88754, Q62669, A0A0G2JSW3	1013	11	6155	5.52365	0.00375399	0.000537149	0.00545892
1	GO:0046933~proton-transporting ATP synthase activity, rotational mechanism	10	0.858369	3.41293e-06	P19511, P29418, P15999, Q6PDU7, P31399, O54715, G3V6D3, G3V7Y3, Q6PCU0, Q06647	1013	11	6155	5.52365	0.00375399	0.000537149	0.00545892
1	GO:0003954~NADH dehydrogenase activity	9	0.772532	4.01482e-06	D3ZG43, Q8SEZ0, D3ZE15, B0BNE6, Q5XIH3, P0DN35, Q5RJN0, Q641Y2, Q5BK63	1013	9	6155	6.07601	0.00441456	0.000552889	0.0064216
1	GO:0017075~syntaxin-1 binding	12	1.03004	4.42147e-06	P07825, P61765, Q9WU70, P63041, P84087, P21707, B5DF41, Q99PV2, P60881, Q62768, A0A0G2K4Y7, A0A0G2K6U1	1013	16	6155	4.55701	0.00486062	0.000541239	0.00707202
1	GO:0050660~flavin adenine dinucleotide binding	22	1.88841	7.10236e-06	F1LQC7, F1LQS6, G3V9Z3, Q9ERL1, D3ZT90, Q9JM53, B3DMA2, M0RDK9, A0A0G2K1W9, P84850, Q5M9H2, Q6P6R2, D3ZEW7, Q6UPE0, Q498R1, Q920L2, P20070, P12007, D3ZF03, P13803, Q63042, Q8K4C0	1013	48	6155	2.78484	0.00779628	0.000782376	0.0113598
1	GO:0020037~heme binding	21	1.80258	1.31553e-05	D4A5L9, F1LQC7, Q62737, Q63910, Q9ERL1, P20595, A0A0G2JSW3, Q921A4, A0A0G2JSV6, A0A0G2K3K4, D3ZEW7, Q9WVI4, G3V8R3, P11517, Q62969, D4A021, O88754, P01946, Q62669, P19686, D3ZFQ8	1013	46	6155	2.77383	0.0143927	0.00131706	0.0210402
1	GO:0004129~cytochrome-c oxidase activity	11	0.944206	1.87713e-05	D3ZYX8, P11951, P10888, B2RYS0, A0A0G2JUM8, B2RZD6, P10818, Q8SEZ5, D3ZD09, P12075, P11240	1013	15	6155	4.45574	0.0204736	0.00172236	0.0300209
1	GO:0051537~2 iron, 2 sulfur cluster binding	12	1.03004	2.33618e-05	P21913, F1LQS6, P19234, D3ZYW7, Q66HF1, D3ZF03, G3V7L0, Q6AXW1, P20788, D4A8N2, A0A0A0MXZ0, A0A0G2JW34	1013	18	6155	4.05067	0.0254164	0.00197842	0.0373612
1	GO:0015078~hydrogen ion transmembrane transporter activity	9	0.772532	5.38387e-05	P29419, P19511, Q6PDU7, Q7TP16, P31399, P11608, Q5M7T6, Q2I6B5, P21571	1013	11	6155	4.97128	0.057606	0.00422902	0.0860816
1	GO:0030170~pyridoxal phosphate binding	17	1.45923	6.9934e-05	D3Z900, G3V647, A0A0G2K2Q2, D4A5Q9, Q3MHT2, P14173, G3V8U8, P00507, Q64611, P25409, P13221, Q05683, G3V8V3, E9PTK4, P50554, P02770, P18088	1013	36	6155	2.86923	0.074175	0.00512482	0.111803
1	GO:0005515~protein binding	208	17.8541	7.28008e-05	P0DL28, A0A0G2KAK2, Q9QXY2, A0A0G2K9Q6, P07825, P61765, P06686, Q9Z158, P06687, P06685, Q7TSU1, Q62737, P41350, F1LS29, Q5XIT1, P20595, A0A0G2K6U1, A0A0G2JZ69, P13264, P35465, G3V7C6, P62632, Q9Z0W5, O35095, Q2IBC5, B5DFL0, P19490, F1LMM5, P62836, Q63622, Q9Z252, A0A096MIT7, O70127, P05708, Q10758, G3V7W3, Q78P75, Q9JI51, A0A0G2JYW3, G3V984, M0RAQ6, F1LQC7, P10354, P04775, G3V6M3, B5DF41, P54311,…	1013	1002	6155	1.26129	0.0770954	0.00500178	0.116383
1	GO:0005198~structural molecule activity	23	1.97425	8.68549e-05	Q5BJY9, Q9JMB3, D3ZZ99, A0A0G2K8V2, P41350, A0A0G2KAK2, B5DFL0, P48675, Q6IFU9, F1M779, Q6IFU7, A0A0G2K0F3, Q6P6Q2, Q6P0K8, P07150, Q10758, G3V874, D3ZMX6, A0A0G2JYW3, G3V8L3, A0A0A0MXZ0, P47819, P08082, F1LMV6	1013	59	6155	2.36861	0.09128	0.00561467	0.138836
1	GO:0005388~calcium-transporting ATPase activity	7	0.600858	0.000404088	A0A0G2K9Q6, P11505, Q64542, Q64566, P14668, D4A8B3, D3ZHJ6	1013	8	6155	5.31651	0.359429	0.0244405	0.644395
1	GO:0016491~oxidoreductase activity	24	2.06009	0.000418281	D3Z900, F1LQS6, Q68FT3, G3V9Z3, B2GUZ6, B0BMT9, M0R3N4, Q4V8F9, Q9JM53, B2GV71, Q5RJY4, Q6AY30, P37377, Q66HF3, D3ZF77, D3ZUY0, P35571, Q8CG09, D3ZFR9, D3ZF03, P13803, P07895, A0A0G2K7Y2, D3ZR63	1013	69	6155	2.1134	0.369374	0.0239733	0.666957
1	GO:0051539~4 iron, 4 sulfur cluster binding	12	1.03004	0.000702772	Q66HF3, P21913, D3ZFQ3, D3ZA85, Q66HF1, B0BNE6, Q5XIH3, Q5XIH4, A0A0A0MXZ0, Q5RJN0, Q641Y2, Q9ER34	1013	24	6155	3.03801	0.539171	0.0379957	1.1182
1	GO:0005506~iron ion binding	21	1.80258	0.0007677	F1LQC7, F1LQS6, D4ACB4, Q63910, Q9ER34, A0A0G2JSW3, F1LMM5, Q921A4, A0A0G2JSV6, A0A0G2K3K4, B0BNJ4, D3ZEW7, G3V8R3, P11517, D3ZA85, Q62969, D4A021, O88754, G3V7L0, P01946, Q62669	1013	59	6155	2.16265	0.571014	0.0395002	1.22091
1	GO:0005543~phospholipid binding	17	1.45923	0.000810195	Q9Z0W5, D4A2Q3, A0A0G2JSH2, F1LQX4, Q6XDA0, F1LPB9, P97612, A0A0G2K8W9, P00507, P37377, P07150, O08838, F1M1Y0, P21707, Q5I0M1, A0A0G2K677, A0A0G2K695	1013	43	6155	2.40214	0.590655	0.0397867	1.28808
1	GO:0003779~actin binding	39	3.34764	0.000826248	D3ZZ99, Q4FZX5, F1LQC7, Q9JMB3, P61983, A0A0G2KAM4, B2GUY4, A0A0G2KAK2, A0A0G2K8W9, A0A0G2K4Y7, A0A0G2JXC7, G3V874, A0A0G2JW01, O88801, G3V9E3, Q6IRK8, A0A0G2JSQ4, G3V7L1, A0A0H2UHQ9, A0A0G2K6S9, D3ZKG5, A0A0G2K042, A0A0G2K8V2, B2GUZ5, Q6XDA0, Q923Z2, F7DLY1, A0A0G2JXT8, D4A626, A0A0G2K0D3, A0A0G2K0F3, P09951, P47820, Q07266, A0A0G2JZ69, D3ZA66, A0A0G2K677, F8WFT7, G3V6P7, G3V9F3, P58775, P52481	1013	140	6155	1.6926	0.597839	0.0388304	1.31345
1	GO:0030507~spectrin binding	11	0.944206	0.000851432	D3ZZ99, B2GUY4, G3V792, A0A0G2KAK2, F1M9N9, P54311, A0A0G2JZ69, Q6IRK8, Q63259, A0A0G2K677, Q62768, A0A0G2KBB9, D3Z9Z0	1013	21	6155	3.18267	0.608855	0.0383566	1.35323
1	GO:0019905~syntaxin binding	18	1.54506	0.00180235	D3ZT07, A0A0G2K350, Q62896, A0A0G2JXI5, G3V6M3, Q2IBC5, P41350, F1LPB9, Q99PV2, F8WFM2, A0A0G2K6U1, A0A0G2JZ69, Q9WU70, P61765, Q63616, P21707, Q6IRK8, D3ZU84, Q62768	1013	50	6155	2.18736	0.863029	0.0764399	2.84428
1	GO:0030955~potassium ion binding	6	0.515021	0.00186752	P07340, G3V647, P06686, P12928, P06685, P11980	1013	7	6155	5.20801	0.872537	0.0761708	2.94568
1	GO:0000149~SNARE binding	15	1.28755	0.00189726	P63041, P41350, Q2IBC5, P32851, Q08849, P60881, A0A0G2K4Y7, A0A0G2K6U1, P61765, Q9JI51, P84087, P21707, Q9Z158, P61265, Q62768	1013	38	6155	2.39843	0.876654	0.0745821	2.99192
1	GO:0030165~PDZ domain binding	19	1.6309	0.00273012	G3V6D9, Q9Z252, Q9Z250, B5DFL0, P19490, A0A0G2K6U1, A0A0G2K9Q6, P11505, P08050, Q64542, Q9JKA9, G3V6P8, D4A772, A0A0G2JVI6, O88954, D4A8B3, D3ZAA9, F1LR60, Q63622	1013	56	6155	2.0615	0.950841	0.10201	4.27863
1	GO:0008553~hydrogen-exporting ATPase activity, phosphorylative mechanism	5	0.429185	0.00315933	G3V7L8, Q5M7T6, Q5FVI6, B2GUV5, Q8R2H0	1013	5	6155	6.07601	0.96941	0.113296	4.93547
1	GO:0048306~calcium-dependent protein binding	15	1.28755	0.00330209	P26431, P32851, P05964, P60881, A0A0G2K4Y7, G3V733, P09951, P07150, Q6B345, P04631, P84087, Q07936, P21707, Q63357, E9PT53	1013	40	6155	2.2785	0.973877	0.114407	5.15301
1	GO:0030506~ankyrin binding	6	0.515021	0.00430657	Q6XDA0, P06685, A0A0G2K677, F8WFT7, A0A0G2K8W9, F1M779	1013	8	6155	4.55701	0.991401	0.142233	6.67045
1	GO:0005391~sodium:potassium-exchanging ATPase activity	6	0.515021	0.00430657	P07340, P13638, P06686, P06687, P06685, G3V6P7	1013	8	6155	4.55701	0.991401	0.142233	6.67045
1	GO:0004683~calmodulin-dependent protein kinase activity	7	0.600858	0.0073433	F1LNI8, P11730, F1LUE2, Q66H84, P13234, F1LQD2, A0A0G2JVI6, P11275	1013	12	6155	3.54434	0.999703	0.224167	11.1207
1	GO:0031402~sodium ion binding	5	0.429185	0.00824307	P07340, G3V647, P04775, P06686, P06685	1013	6	6155	5.06334	0.999891	0.241498	12.4006
1	GO:0016787~hydrolase activity	22	1.88841	0.00920233	Q6MG55, P84039, F1M0G3, D3ZUM4, Q4V8H8, F1LPB8, D3ZGS3, D3ZXK4, Q6DGG1, Q3B8N9, B2RYW9, M0R9W7, D3ZIP8, B2RYT7, D4ADT5, P16303, D3ZWL6, Q5XIJ5, F1M9G8, Q5YLM1, P25113, Q8R431	1013	76	6155	1.75885	0.999962	0.258919	13.7461
1	GO:0051287~NAD binding	14	1.20172	0.0092355	Q5XIJ3, P29266, E9PTV9, G3V945, B0BMW2, P13697, B5DFN2, Q6P6R2, Q68FX0, P20070, Q5XIH3, D3ZWL6, F1LNF7, Q641Y2	1013	40	6155	2.1266	0.999964	0.253334	13.7923
1	GO:0005525~GTP binding	52	4.46352	0.010865	D3ZT07, A0A0H2UHE1, P63322, P62824, O35303, P63012, A0A0G2JSS9, Q08877, P36860, Q9WUS0, M0RDU9, Q2TA68, P85108, P10860, A0A0U1RRT8, P18589, Q4V8H8, D3Z8L7, Q6NYB7, A0A096MJN4, Q6AXT5, P20595, Q8R3Z7, Q62636, Q5XIF6, Q9WVJ6, Q45QM2, Q5PQW8, P85834, P19686, G3V7C6, D3ZZP2, P62632, D4A304, Q8CGU4, P04897, B5DFJ1, Q5BJU0, Q9WVI4, Q5FVQ6, F1LQJ7, P62836, P23640, Q5PQQ1, D3ZP15, D3ZK56, Q8R491, A0A0G2J…	1013	228	6155	1.38576	0.999994	0.284241	16.0325
1	GO:0051117~ATPase binding	17	1.45923	0.0108915	P07340, P63322, P41350, B2GUV5, P63012, F1M9N9, B5DFL0, Q5BKE0, G3V7L8, Q03344, D3ZML2, D3ZEW7, P36860, P13638, Q2I6B5, E9PT53, A0A0G2KBB9, D3Z9Z0	1013	54	6155	1.91282	0.999994	0.278317	16.0684
1	GO:0017137~Rab GTPase binding	21	1.80258	0.0119872	F1LQU9, D3ZL57, D3ZD48, O35303, Q6JE36, D4AC16, F1LPB9, D4ABP4, Q9JIR4, D3ZSY8, A0A0G2K4Y7, A0A0G2K6U1, F1M3W5, D3ZAS2, Q9WU70, O54715, F1LNC5, Q07936, A0A0G2JXA1, D3ZGN0, D3ZU84	1013	73	6155	1.74789	0.999998	0.29512	17.5432
1	GO:0005215~transporter activity	13	1.11588	0.0123898	Q9WV97, F1LR66, G3V6H5, Q6P9Y4, P47863, Q9WTW8, P62074, P07825, Q09073, P29975, M0RA83, P22057, Q02563	1013	37	6155	2.13481	0.999999	0.296916	18.0791
1	GO:0042626~ATPase activity, coupled to transmembrane movement of substances	8	0.686695	0.0135359	Q6P503, O88563, Q8CG09, O70127, Q9JK64, M0RA83, Q5RKI8, F1M3J4	1013	17	6155	2.8593	1	0.313027	19.5865
1	GO:0051087~chaperone binding	18	1.54506	0.0165958	Q9WV97, G3V6P2, B2GUY8, P63039, A0A0G2K9I6, F1M957, Q4QR73, Q5XI78, P80067, P26772, P62074, P06686, P06687, B2RYA8, P06685, P02770, Q5XII5, P62882	1013	61	6155	1.79292	1	0.362249	23.4849
1	GO:0005313~L-glutamate transmembrane transporter activity	5	0.429185	0.0167438	F1LX07, Q9JI12, P31596, A0A0G2K5L2, O35921	1013	7	6155	4.34001	1	0.357922	23.6688
1	GO:0097110~scaffold protein binding	11	0.944206	0.0177672	Q5BJY9, F1LQC7, A0A0G2K042, Q10758, D3ZEW7, P08050, Q64542, Q2IBC5, F1LMV6, Q6P6Q2, Q9WV48	1013	30	6155	2.22787	1	0.368357	24.9298
1	GO:0005544~calcium-dependent phospholipid binding	8	0.686695	0.0190725	Q9JKS6, P07150, G3V6M3, Q07936, P14668, F1LPB9, P21707, D3ZJ32, F1M7V4	1013	18	6155	2.70045	1	0.382635	26.5097
1	GO:0071949~FAD binding	7	0.600858	0.0255909	P84850, G3V9S0, F1MAR6, Q498R1, P20070, Q9JM53, D3ZDM7	1013	15	6155	2.83547	1	0.469986	33.9437
1	GO:0003824~catalytic activity	15	1.28755	0.027133	D3Z900, D4AB01, A0A096MIT7, M0RAK2, D3ZYY0, F1LPB3, G3V733, G3V6R7, D4ACG2, P09951, Q6P6T4, Q3MIE0, P70473, F1M9G8, A0A0G2K047	1013	50	6155	1.8228	1	0.482629	35.5961
1	GO:0008509~anion transmembrane transporter activity	5	0.429185	0.029181	P31596, D4ADV4, P23347, Q80ZA5, F8WFT7, O35921	1013	8	6155	3.79751	1	0.500618	37.7308
1	GO:0032050~clathrin heavy chain binding	4	0.343348	0.0341454	A0A0G2JTT2, A0A0G2JYW3, P08082, A0A0G2K0B6	1013	5	6155	4.86081	1	0.5496	42.6334
1	GO:0008121~ubiquinol-cytochrome-c reductase activity	4	0.343348	0.0341454	B2RYS2, Q7TQ16, Q5M9I5, P20788	1013	5	6155	4.86081	1	0.5496	42.6334
1	GO:0034604~pyruvate dehydrogenase (NAD+) activity	4	0.343348	0.0341454	A0A0G2JZH8, Q6P6R2, A0A0G2KAM3, P08461	1013	5	6155	4.86081	1	0.5496	42.6334
1	GO:0046982~protein heterodimerization activity	52	4.46352	0.0390533	A0A0H2UHE1, F1LPK1, P63329, P02262, F1LNC5, A0A0G2K865, A0A0G2JXA1, F1MA54, P18088, Q62768, Q68FQ2, Q62737, P07323, P41350, P32851, Q5BKE0, P20595, P12841, O08839, A0A0G2JZ69, Q05683, O08838, P19686, A9UMV8, D4A678, D3ZZ99, P63039, Q2IBC5, Q9ERL1, D4ABP4, F1LMM8, O08957, A0A0G2K4Y7, P29826, Q9WVI4, D4A586, O88801, P21707, Q6IRK8, A0A0G2K0T5, F1M9C3, Q5EB98, Q63622, A0A0G2KAE6, P02767, A0A0G2K8M7,…	1013	245	6155	1.2896	1	0.591764	47.1225
1	GO:0005200~structural constituent of cytoskeleton	14	1.20172	0.0419657	Q9JMB3, Q6XDA0, A0A0G2KAK2, F1M9N9, Q6IFU9, A0A0G2K8W9, D3ZVR0, A0A0G2K0F3, Q5XIF6, G3V874, D3ZA84, A0A0G2K677, P47819, P85108, A0A0G2KBB9, G3V7C6	1013	48	6155	1.77217	1	0.611278	49.6284
1	GO:0032403~protein complex binding	52	4.46352	0.0444838	Q9Z2L0, B2RZD6, P54313, Q00238, P54311, Q68FY0, P47860, P07825, F1LST4, F1MA54, Q9WV48, Q5XII5, A0A0G2JVL6, F1LYA6, D3Z8L7, A0A0G2K6U1, Q62636, D4ABN3, O08839, A0A0G2JZ69, O08838, Q5M7T6, F1LQX8, Q5M9I5, D3ZUY8, F1LR60, P63039, B2RYS2, Q99M64, G3V7Y3, G3V741, Q63279, A0A0G2K8W9, F1LMM8, F1LQ26, Q3ZB97, Q6IRK8, Q5BK63, P62836, D4A6L1, F1LPB9, Q63746, A0A0G2QC17, P32551, P05708, G3V667, Q10758, Q9J…	1013	247	6155	1.27916	1	0.625901	51.705
1	GO:0052890~oxidoreductase activity, acting on the CH-CH group of donors, with a flavin as acceptor	6	0.515021	0.0484171	Q5M9H2, D3ZT90, P12007, P13803, B3DMA2, M0RDK9	1013	13	6155	2.80431	1	0.650671	54.7886
1	GO:0004029~aldehyde dehydrogenase (NAD) activity	6	0.515021	0.0654407	A0A0G2JY43, A0A0G2JVM0, G3V945, G3V7I5, A0A0H2UHP1, F1LN88	1013	14	6155	2.60401	1	0.755181	66.1273
1	GO:0010181~FMN binding	5	0.429185	0.0666792	F1LQC7, D3ZEW7, O88794, Q498R1, Q5XIH3	1013	10	6155	3.03801	1	0.755427	66.8383
1	GO:0044548~S100 protein binding	5	0.429185	0.0666792	A0A0G2JUA5, Q6B345, P04631, Q07936, P05964	1013	10	6155	3.03801	1	0.755427	66.8383
1	GO:0003924~GTPase activity	30	2.57511	0.067336	P62632, D4A304, P63322, P62824, O35303, P04897, P63012, P54311, A0A0G2JSS9, Q5FVQ6, Q08877, P36860, P62836, Q2TA68, P85108, P23640, Q5PQQ1, P18589, D3Z8L7, Q6AXT5, Q6NYB7, Q62636, Q5XIF6, Q7TSA0, Q45QM2, P19627, Q5PQW8, P85834, P59215, G3V7C6	1013	134	6155	1.3603	1	0.752598	67.2096
1	GO:0008092~cytoskeletal protein binding	11	0.944206	0.0704232	A0A096MJG7, Q9Z0W5, Q923Z2, F1LS29, P48675, P05065, P07483, A0A0G2K0F3, G3V733, Q07266, Q78P75, A0A0G2JSQ4, D4A164	1013	37	6155	1.80638	1	0.762371	68.9032
1	GO:0031720~haptoglobin binding	3	0.257511	0.0721663	A0A0G2JSV6, P01946, A0A0G2JSW3	1013	3	6155	6.07601	1	0.764988	69.823
1	GO:0004740~pyruvate dehydrogenase (acetyl-transferring) kinase activity	3	0.257511	0.0721663	B5DFI9, F1LMM8, F1MA54	1013	3	6155	6.07601	1	0.764988	69.823
1	GO:0005220~inositol 1,4,5-trisphosphate-sensitive calcium-release channel activity	3	0.257511	0.0721663	C7E1V1, F1LQR8, F1LQX8	1013	3	6155	6.07601	1	0.764988	69.823
1	GO:0004383~guanylate cyclase activity	3	0.257511	0.0721663	Q9WVI4, P19686, P20595	1013	3	6155	6.07601	1	0.764988	69.823
1	GO:0004449~isocitrate dehydrogenase (NAD+) activity	3	0.257511	0.0721663	Q5XIJ3, Q68FX0, F1LNF7	1013	3	6155	6.07601	1	0.764988	69.823
1	GO:0005347~ATP transmembrane transporter activity	3	0.257511	0.0721663	B1WC67, B2GUY8, B1H271	1013	3	6155	6.07601	1	0.764988	69.823
1	GO:0008519~ammonium transmembrane transporter activity	3	0.257511	0.0721663	P29975, F1LNP4, E9PTX9	1013	3	6155	6.07601	1	0.764988	69.823
1	GO:0015108~chloride transmembrane transporter activity	3	0.257511	0.0721663	P23347, F1LNP4, F8WFT7	1013	3	6155	6.07601	1	0.764988	69.823
1	GO:0043533~inositol 1,3,4,5 tetrakisphosphate binding	3	0.257511	0.0721663	G3V6M3, C7E1V1, D3ZQG5	1013	3	6155	6.07601	1	0.764988	69.823
1	GO:0030160~GKAP/Homer scaffold activity	3	0.257511	0.0721663	A0A0G2K042, O88801, Q9WV48	1013	3	6155	6.07601	1	0.764988	69.823
1	GO:0046872~metal ion binding	109	9.35622	0.0723823	P26772, D4AAR5, P12075, G3V8P6, P02454, Q4V7F3, A0A0G2K9Q6, Q5XIM4, P47860, D3ZIP8, P06687, G3V9E5, G3V670, Q641Y2, A0A0G2KBC7, F1LN42, Q62737, P20595, A0A0G2K6U1, P11275, M0R671, F1LQI1, D3ZKK4, Q01066, A0A0G2K5P9, Q64610, Q5U2N3, D3ZML2, B2RYW9, Q4QQW3, Q64566, F1LPM3, A0A0G2K2U9, P07895, F1LVS9, D4A8B3, Q6IRK9, D3ZAI6, P84039, Q32Q05, D3ZJ91, Q6AXM5, Q5XIN6, A0A0G2JT53, P14056, G3V984, P20788,…	1013	578	6155	1.14582	1	0.76011	69.9351
1	GO:0044325~ion channel binding	15	1.28755	0.0836503	Q9Z2L0, Q5BJL8, Q6T487, P41350, P84092, P62483, P32851, F1M9N9, Q9JIR4, B5DFL0, P60881, F1LPB4, F1LQG0, D3ZEW7, F1LNC5, A0A0G2KBB9	1013	58	6155	1.57138	1	0.804394	75.2736
1	GO:0004871~signal transducer activity	21	1.80258	0.0841829	D4A8C5, Q99J82, Q66H84, P04897, P54313, P49803, P54311, Q66HA5, Q5XIQ3, Q6P0K8, Q45QM2, P08050, P19627, Q64566, P59215, G3V6P8, G3V7N8, E9PTT0, Q62768, G3V8K2, P62882	1013	89	6155	1.43367	1	0.801137	75.5025
1	GO:0051536~iron-sulfur cluster binding	5	0.429185	0.0915931	Q66HF3, D3ZYW7, Q3MHT2, A0A0A0MXZ0, P50554	1013	11	6155	2.76182	1	0.823676	78.4878
1	GO:0004550~nucleoside diphosphate kinase activity	5	0.429185	0.0915931	G3V816, Q9WUS0, M0R7U1, D3ZC63, P39069	1013	11	6155	2.76182	1	0.823676	78.4878
1	GO:0008307~structural constituent of muscle	5	0.429185	0.0915931	Q923Z2, A0A0G2JSQ4, A0A0G2K6J5, Q63279, A0A0G2K6S9, P58775	1013	11	6155	2.76182	1	0.823676	78.4878
1	GO:0015297~antiporter activity	5	0.429185	0.0915931	Q56A19, Q75T81, D4ADV4, Q80ZA5, O89035, A0A0G2K1G8	1013	11	6155	2.76182	1	0.823676	78.4878
1	GO:0005249~voltage-gated potassium channel activity	4	0.343348	0.0925258	Q9JKA9, P62483, F1LP15, P60881	1013	7	6155	3.47201	1	0.821952	78.8384
1	GO:0000146~microfilament motor activity	4	0.343348	0.0925258	Q63357, Q63355, G3V6P7, A0A0G2K4Y7	1013	7	6155	3.47201	1	0.821952	78.8384
1	GO:0070679~inositol 1,4,5 trisphosphate binding	4	0.343348	0.0925258	C7E1V1, F1LQR8, F1LQX8, F1LPB9	1013	7	6155	3.47201	1	0.821952	78.8384
1	GO:0051015~actin filament binding	22	1.88841	0.0982705	A0A096MJG7, D3ZZ99, A0A0G2JWK7, A0A0G2K8V2, B2GUZ5, A0A0G2KAM4, Q6T487, Q923Z2, Q6XDA0, A0A0G2JT50, D3ZLC3, O08839, Q07266, A0A0G2QC04, D3ZA84, Q07936, Q63357, A0A0G2JSQ4, G3V7L1, Q63355, G3V6P7, D3ZBW3, D4A164, P58775	1013	96	6155	1.39242	1	0.836246	80.8824
1	GO:0000287~magnesium ion binding	27	2.3176	0.0999644	G3V6C9, Q5XIJ3, G3V647, Q5I0K3, P37377, D4A1Y5, D3ZFC5, D3ZML2, Q68FX0, B2DD29, A0A0G2K7L4, G3V826, D4A3X6, F1LXV0, P07323, P12928, A4GW50, A0A0G2QC17, Q99ND8, F1LUT4, Q810W7, D4ACG2, D3ZVR9, D3ZZH6, D4A830, F1LNF7, P11980	1013	123	6155	1.33376	1	0.836917	81.4488
2	GO:0044822~poly(A) RNA binding	385	33.4201	1.36772e-84	D3ZCS3, G3V6I9, A0A0G2K386, Q6P502, P27952, D4A9M4, P13084, G3V7T6, D3ZQL8, A2RRU3, D3ZYK9, D3ZAS8, O08629, Q4KLI7, B0K008, A0A0G2K8K5, A0A0G2JWK8, D3ZHD6, G3V6H2, F7FA68, D3ZQM0, A0A0U1RRP3, Q5U214, F1M7P1, A0A0G2K376, P41123, Q4KLH4, G3V8Y5, Q6AYK1, Q9QX81, Q6AYK8, Q5XIW8, Q496Z9, A0A0H2UI05, P51593, D3ZB65, A3KNA0, P40615, Q4V898, Q4KLK7, A1A5S1, A0A0G2K904, Q9ET50, A0A0G2KAJ3, Q641Y8, Q2I0Y6,…	1033	941	6155	2.4378	1.20223e-81	1.20223e-81	2.12543e-81
2	GO:0003723~RNA binding	136	11.8056	1.02812e-33	Q6TUH4, Q5U209, B2RZD4, A0A0G2K386, P62859, Q66HM7, B0BN81, P27952, P13084, Q56A18, Q792H5, D3ZQL8, D3ZSC8, G3V915, D4AE49, Q4KLI7, M0RCH8, Q63068, F1LY38, A0A0G2JWK8, B4F7F1, D3Z8L5, D4A148, Q5BJP4, F7FA68, D3ZQM0, Q5U214, D3ZDD7, Q91V33, Q5BJP2, A0A0G2K376, P17077, P41123, F1LNF1, G3V6P6, Q4KLH4, A0A0G2JVP5, P62250, Q6AYK1, Q32PX7, B2RZB6, B2RZB7, Q68FT7, P13471, Q9QX81, Q6AYK2, F1LPT8, Q6AYK8,…	1033	292	6155	2.77513	9.03715e-31	4.51857e-31	1.59768e-30
2	GO:0000166~nucleotide binding	94	8.15972	3.71164e-21	D4ACW0, Q9EPH8, D4A9L2, B2RYG5, A0A0G2K386, M0R9Q1, Q66HM7, B5DES1, Q6AY21, Q09167, F6Q5G6, Q6PDU1, D4ACG6, D4A2B0, D4A259, G3V9I9, D4A720, Q8VHK7, M0R6E6, E9PST5, Q792H5, D4AEG3, F1LQ48, D3ZSC8, Q5XI29, D3ZAS8, D4A0U3, A0A0G2JWK8, F1LSM7, G3V7Z8, Q5PQK2, B1WC40, B4F7F1, D3ZHD6, A0A0G2JZI0, Q6MG75, D4A3E1, I6L9G6, Q5BJP4, D3ZHU8, A0A0U1RRP3, Q5U214, E9PU28, Q566E4, F1M1R4, A0A0G2QC38, M0R3Z8, F1L…	1033	213	6155	2.62952	3.26253e-18	1.08751e-18	5.76785e-18
2	GO:0003677~DNA binding	130	11.2847	3.92217e-12	P25977, Q6TUH4, P43138, O88553, Q4KLI0, Q642A5, Q66H48, Q5XI68, A0A0G2K9Y9, Q68FR9, Q63505, P13084, Q56A18, Q6DGF4, Q63689, O08629, F1LYA4, Q62733, Q5U1X0, Q5EB90, A0A0G2JZE2, D3ZV30, Q5XIL3, Q4FZS9, D3ZDD7, D3ZZW6, D4A3E3, O55170, D3ZC98, A0A0G2K679, O70437, G3V8Y5, Q32PX7, F1LY08, A0A0H2UHP0, Q6AXS3, D4A543, Q63187, D3ZLY9, P51593, Q925G1, Q62814, A0JPP1, A0A0G2K4U6, P52909, A0A0G2K3H5, B0BNE1,…	1033	437	6155	1.77251	3.44761e-09	8.61903e-10	6.09505e-09
2	GO:0003682~chromatin binding	79	6.85764	1.01557e-09	P25977, Q62599, D4A4F6, Q6AYU1, B1WC31, Q04931, F1M8E5, D3ZN95, F1M6K4, D3ZCM7, A0A0G2K0J4, G3V7T6, F1MA98, D3ZEM6, D3ZBS9, A0A0G2QC40, A0A0G2JZI0, Q6MG75, D3ZBD0, A0A0G2JZE2, D3ZIH5, D3ZWF5, Q4FZS9, O55170, D3ZC98, A0A0G2K9F7, O70437, Q4KLH7, G3V8Y5, Q9JJ54, P04961, B2GV01, G3V6K6, F1SW39, A0A0G2JTP7, A0A0H2UHP0, Q6AXS3, B1H227, M0R565, D3ZJD2, D4A510, Q5U2N1, D4A543, D4A234, Q925G1, A0A0G2K8K0,…	1033	241	6155	1.95316	8.92682e-07	1.78536e-07	1.57818e-06
2	GO:0003676~nucleic acid binding	68	5.90278	1.27259e-09	D3ZR88, Q6MG13, O88553, B2RYG5, M0R9Q1, D4A2B0, G3V8T4, D4A259, A0A0G2K5I8, G3V9I9, D4A720, Q792H5, D3ZZK5, Q6AYI1, A0A0G2K4S4, B5DEG7, G3V9M1, F1LSM7, A0A0G2JZE8, G3V9M5, A0A096MJ70, D3ZHD6, A0A0G2JZI0, G3V6H2, F1LNJ2, D3ZZW6, A0A0G2QC38, M0R3Z8, D4AA65, F1LQU1, A0A096MJV6, Q6AYJ1, F1LNF1, D4A778, G3V6P6, Q4KLH4, A0A0G2JSR7, F1LRM0, A0A0G2K719, F1LWS7, Q5PQR0, F1LPT8, D4ABF5, A0A0G2KA68, D4A9B0,…	1033	196	6155	2.06719	1.11861e-06	1.86435e-07	1.9776e-06
2	GO:0003729~mRNA binding	43	3.73264	3.49447e-09	Q9JJ54, Q9EPH8, D4A9L2, P35427, P45352, B2RYI4, P62755, Q6AY21, Q68FX7, B0BN81, P27952, P09895, D3Z8R4, D3ZUV3, F1MA98, G3V7T6, Q4V898, P62909, B1WC70, Q4KM65, Q1JU68, Q3B8Q2, B1WC40, D3ZY40, A0A0G2K8V3, D4A3E1, B2RYP6, A0A0U1RRP3, F1M4W7, D3ZPL1, B5DEL2, D3ZFB2, A0A0G2K2B3, Q920D2, A1A5R1, B5DF91, P17078, E9PTB2, Q91XU1, B2RZ74, A0A0U1RRV5, Q27W01, B0K031	1033	102	6155	2.51186	3.07163e-06	4.38805e-07	5.43036e-06
2	GO:0003743~translation initiation factor activity	25	2.17014	2.00625e-08	Q4G061, P63074, Q6P685, D4A8W8, Q641X8, G3V7G9, Q6AYK8, B5DFN1, Q5RK09, Q6P9U8, B5DF60, D3ZUV3, Q63186, P81795, B0BNA7, B5DFC8, F7EVX2, F1LN59, B0K008, Q1JU68, P68101, B2GUV7, Q5XI72, D3ZAZ0, Q3KRD8	1033	45	6155	3.31021	1.76347e-05	2.20436e-06	3.11768e-05
2	GO:0003713~transcription coactivator activity	40	3.47222	2.94914e-06	Q62599, A0A0G2KAI2, P43138, Q4KLI0, F1LY08, Q63396, F1M8E5, D3ZN95, P13084, G3V6U9, Q99MK2, P52909, F7ESX8, Q6AYI1, B0BNE1, A1A5S1, O08629, Q4V8C5, A0A0G2JZ70, Q5XIE9, P62870, B4F7B2, B5DF37, F1M7B8, A0A096MIX2, D4A2P1, Q5PQK2, A0A096MJ70, Q5U1X0, D4A8G7, D3ZYQ9, A0A0G2JTM7, D3ZWF5, O08949, B1H284, B0BNJ5, O08950, A1L130, Q5M7V8, D4ABU0	1033	113	6155	2.10916	0.00258894	0.000287991	0.00458283
2	GO:0017025~TBP-class protein binding	13	1.12847	3.20978e-06	Q794E4, D4A8W8, Q5XI68, P62198, A0A0G2K139, G3V6W6, O08949, O08950, P62916, P97536, A0A0G2JZ70, P62193, G3V7L6	1033	18	6155	4.30327	0.00281743	0.000282101	0.00498785
2	GO:0004004~ATP-dependent RNA helicase activity	23	1.99653	5.34416e-06	G3V9M1, Q641Y8, A0A096MIX2, D3ZBY5, Q6MG13, D3ZD97, Q3B8Q2, Q63413, Q3B8Q1, D4A9D6, D4A031, D4A321, D4A2Z8, D3ZD73, F1LNJ2, D4A1R0, Q5XHY0, D4AE49, Q6AYI1, A0A0G2K4S4, Q62780, D3ZHW0, A0A0G2K719	1033	50	6155	2.74085	0.00468652	0.000426957	0.00830445
2	GO:0003730~mRNA 3'-UTR binding	19	1.64931	1.72079e-05	Q6AYK1, D3ZCS3, Q9WU49, D3Z8L5, M0R9Q1, D3ZYQ9, I6L9G6, F1M062, Q8CJB9, Q566E4, B1WC56, A0A0G2K2B3, D3ZQL8, F1LQ48, P60825, B5DF91, F1LNF1, Q62764, Q5D059	1033	39	6155	2.9028	0.015012	0.00125969	0.0267375
2	GO:0003735~structural constituent of ribosome	48	4.16667	2.92156e-05	P35427, G3V6I9, B2RZD4, G3V6Y4, P19945, P13471, P62859, P62755, D3ZJD3, P63326, B5DES1, B2RYQ8, P24051, P02401, P62275, B0BN81, P27952, P09895, Q5BJN7, A0A0G2K743, B5DEM5, A0A0H2UHU1, P62268, P62832, F1LZX7, P23358, P62853, P62909, D4AD70, A0A0G2K7W6, P83732, P62912, P62282, B2RYR8, P62919, A0A0H2UHX3, D4A7Z2, P05765, P17077, P17078, M0RCY2, A0A0H2UI38, P41123, P62250, P62845, Q6PDV7, B0K031, Q6P…	1033	158	6155	1.81014	0.025354	0.0019735	0.0453911
2	GO:0042393~histone binding	27	2.34375	7.1713e-05	Q3T1H0, D4A4F6, Q496Z0, F1LNL2, D3ZGQ8, D3ZYQ9, Q6AXS3, A0A0G2JTM7, D3ZJD2, B1H227, P06302, F1M6K4, D3ZZW6, F1M842, P13084, D4AE96, Q9EST6, A0A0G2JXZ3, Q5XIE0, D3ZXP3, Q5U328, B1WC51, D3ZAS8, D3ZUW8, A0A0G2K9F7, Q4V8B4, A0A0G2K0J0	1033	73	6155	2.20378	0.0610922	0.00449259	0.111383
2	GO:0030515~snoRNA binding	11	0.954861	0.000105076	B0BNG7, Q3B8Q1, Q5U2W5, P53369, Q6AY63, Q4KLK7, Q9QZ86, B0BND5, P55770, Q5PQR5, D4A106	1033	17	6155	3.85542	0.0882295	0.00613888	0.163163
2	GO:1990446~U1 snRNP binding	7	0.607639	0.000131678	B2RZB7, M0R907, B5DES0, B2RZ74, B5DEP7, D3ZSP1, Q5U214	1033	7	6155	5.95837	0.109305	0.00720844	0.204431
2	GO:0001047~core promoter binding	15	1.30208	0.000301317	Q62599, D4A2P1, A0A0G2JZI0, A0A0G2K220, Q4QQW4, D4A2Z8, D4A5A6, O35821, A0A0G2K8K0, P62916, O88791, Q4V898, Q6IMY8, Q4KLH4, Q5FVM4	1033	32	6155	2.79299	0.232716	0.0154614	0.467219
2	GO:0003899~DNA-directed RNA polymerase activity	12	1.04167	0.000326391	D4A5A6, Q5XIL3, Q4FZS9, D4A259, D3ZQI0, O54888, Q5EB90, Q91XQ4, D3ZV30, B0BNE2, E9PTB6, G3V8Y5	1033	22	6155	3.25002	0.249447	0.015815	0.506007
2	GO:0043021~ribonucleoprotein complex binding	14	1.21528	0.000553543	Q3B8N8, D4A5R0, Q3B8Q2, Q6PCT5, G3V915, B4F786, P17078, Q6IMY8, P02401, A1A5S1, D3ZI68, P62138, Q5D059, D4A589	1033	30	6155	2.78057	0.385348	0.0252904	0.856747
2	GO:0000976~transcription regulatory region sequence-specific DNA binding	10	0.868056	0.00116068	D4A543, Q5RJK5, A0A0G2K8K0, A0A0G2K220, M0RDF1, Q4QQW4, A0A0G2K3H5, Q4KLH4, D3ZIH5, Q5FVM4	1033	18	6155	3.31021	0.639704	0.0497607	1.78854
2	GO:0008134~transcription factor binding	46	3.99306	0.00134765	Q9JJ54, P04961, Q794E4, P63281, Q9QX81, G3V766, F1LM09, P62198, P63159, D4A543, D3ZCM7, F1LS72, A0JPP1, P39948, Q62814, Q99MK2, P52909, B0BNE1, A0A0G2K3H5, A0A0G2JZ70, P62909, Q5D059, G3V7L6, A0A096MIY3, P63029, Q6AY96, A0A0G2K919, D3ZR96, Q5U1X0, M0R9B9, A0A0G2JV69, A0A0G2JZE2, Q4QQW4, A0A0G2JTM7, O08949, O08950, O88321, P62916, O55170, O88791, E9PU01, A1A5R1, A0A0G2K7N8, Q641Z4, Q01714, A0A0G2K…	1033	174	6155	1.5752	0.694372	0.0548834	2.07384
2	GO:0001103~RNA polymerase II repressing transcription factor binding	10	0.868056	0.00188038	Q62599, B2GV01, O08950, E9PU01, Q4QQW4, A0A0G2K3H5, Q568Y6, D3ZTL0, Q01714, O08949	1033	19	6155	3.13599	0.808796	0.0724425	2.88248
2	GO:0017070~U6 snRNA binding	6	0.520833	0.00204705	Q63413, D4A7J8, D3ZAS8, G3V6H2, Q4V7D7, D4A2C6	1033	7	6155	5.10718	0.8349	0.0753251	3.13419
2	GO:0008143~poly(A) binding	7	0.607639	0.00249476	D4A652, Q641Y8, Q9EPH8, Q91V33, Q3B8Q2, Q920F3, A0A0G2K719	1033	10	6155	4.17086	0.888712	0.0874248	3.80731
2	GO:0070180~large ribosomal subunit rRNA binding	7	0.607639	0.00249476	A0A0H2UHU1, P19945, P62832, B5DES1, P02401, F1LZX7, P23358	1033	10	6155	4.17086	0.888712	0.0874248	3.80731
2	GO:0030621~U4 snRNA binding	5	0.434028	0.00340674	Q63413, D4A7J8, D3ZAS8, D3ZI68, P55770	1033	5	6155	5.95837	0.950195	0.113067	5.16492
2	GO:0044183~protein binding involved in protein folding	6	0.520833	0.00470608	Q3MHS9, B0BN18, Q6P502, Q5XIM9, D3ZX38, Q4KLJ8	1033	8	6155	4.46878	0.984179	0.147411	7.06822
2	GO:0001055~RNA polymerase II activity	6	0.520833	0.00470608	D4A5A6, D3ZQI0, G3V678, Q5EB90, B0BNE2, G3V8Y5	1033	8	6155	4.46878	0.984179	0.147411	7.06822
2	GO:0004532~exoribonuclease activity	7	0.607639	0.00471451	A0A0G2K5A0, D4A4Y0, M0RDC9, F1LSX7, D3ZW38, G3V6K3, Q4QR75	1033	11	6155	3.79169	0.984296	0.142596	7.08046
2	GO:0019843~rRNA binding	11	0.954861	0.00486943	A0A0H2UHX3, P13084, Q3B8Q1, D4A7Z2, G3V915, P17077, Q5FVR4, D3ZDS4, Q5FVQ2, B0BN81, P62282	1033	25	6155	2.62168	0.986304	0.142075	7.30497
2	GO:0000049~tRNA binding	13	1.12847	0.00526069	P40329, A0A0H2UHG0, D3ZSV7, D4A3S8, Q4G079, P63326, F1LS86, Q496Z9, Q5XIM7, B1WC69, D3ZUV3, G3V9K0, D3ZZ62	1033	33	6155	2.34724	0.990307	0.147749	7.8697
2	GO:0001228~transcriptional activator activity, RNA polymerase II transcription regulatory region sequence-specific binding	10	0.868056	0.0062911	A0A0G2K9G6, A0A0G2K4D9, F2Z3R4, A0A0G2JZE2, A0A0H2UHP0, D3ZEM6, D3ZYT5, Q63689, O70437, Q4KLH7	1033	22	6155	2.70835	0.996102	0.168822	9.34163
2	GO:0035064~methylated histone binding	13	1.12847	0.00691596	A0A0G2KAI2, Q3T1H0, P0C606, D3ZC01, Q498M4, Q5U4F0, F1M842, D4AD31, A0A0G2JXZ3, F7ESX8, F1LMD5, A1L130, Q5RKH0	1033	34	6155	2.2782	0.997758	0.17863	10.2235
2	GO:0003714~transcription corepressor activity	21	1.82292	0.00913906	Q62599, D4A2P1, Q5XII2, D4A8G7, D3ZSY3, Q4QQW4, P63003, A0A0G2JTM7, Q568Y6, D3ZC08, D4AA06, O35821, D3ZCM7, P39948, A0JPP1, A1A5R1, F1M659, A0A0G2K3H5, Q63689, O08629, Q642G4	1033	70	6155	1.78751	0.999687	0.222905	13.2962
2	GO:0003684~damaged DNA binding	12	1.04167	0.00914776	G3V8T4, P04961, F1M842, E9PT85, P43138, D3ZXP3, G3V766, Q4KMA2, P63159, F1LQM8, P62909, D4A3D8	1033	31	6155	2.30647	0.99969	0.217127	13.3081
2	GO:0042800~histone methyltransferase activity (H3-K4 specific)	7	0.607639	0.0129452	G3V6U9, A0A0G2JT90, A0A0G2K1E3, D3ZC01, A1A5S2, M0R565, Q498M4	1033	13	6155	3.20836	0.999989	0.285989	18.3298
2	GO:0031369~translation initiation factor binding	8	0.694444	0.0150367	D3ZAZ0, D4A259, Q4G061, Q63186, B5DFC8, F1M062, D3ZWN1, A0A0G2K719	1033	17	6155	2.80394	0.999998	0.316483	20.9779
2	GO:0003690~double-stranded DNA binding	19	1.64931	0.0153567	A0A096MIY3, D3ZFT1, A0A0G2K5M1, A0A0G2JZI0, Q63014, A0A0G2JZE2, I6L9G6, P63159, A0A0G2JUK2, Q63187, E9PT85, M0R6E6, M0RCP9, P52909, D3ZRI6, G3V662, O35410, Q01714, Q5D059	1033	64	6155	1.76889	0.999999	0.31468	21.376
2	GO:0003725~double-stranded RNA binding	15	1.30208	0.0154377	Q641Y8, B0BN89, D3ZD97, Q3B8Q1, P63159, D4A2Z8, A0A0G2JUK2, G3V7J2, D3ZDD7, A0A0G2K4U6, P34058, B5DF91, B0BMS9, E9PU15, Q9ET50	1033	46	6155	1.94295	0.999999	0.308996	21.4764
2	GO:0031492~nucleosomal DNA binding	11	0.954861	0.015795	A0A0G2K9D6, Q56A18, B2GV01, B5DFB2, Q4KLI0, Q4V8E1, O88791, E9PU01, Q4QQW4, B1H227, D4A510	1033	29	6155	2.26007	0.999999	0.308076	21.918
2	GO:0004523~RNA-DNA hybrid ribonuclease activity	4	0.347222	0.0164494	Q5U209, Q5XI96, D4A434, Q5XIP6	1033	4	6155	5.95837	1	0.311904	22.7209
2	GO:0008494~translation activator activity	4	0.347222	0.0164494	Q6MG08, P24051, F1M062, A0A0G2JVP5	1033	4	6155	5.95837	1	0.311904	22.7209
2	GO:0000980~RNA polymerase II distal enhancer sequence-specific DNA binding	13	1.12847	0.0179332	B2GV01, Q4KLI0, B5DFB2, Q4V8E1, Q4QQW4, D4A510, A0A0G2K9D6, G3V8T5, Q56A18, A0A0G2K8K0, O55170, E9PU01, Q5FVM4	1033	38	6155	2.03839	1	0.328109	24.513
2	GO:0001106~RNA polymerase II transcription corepressor activity	6	0.520833	0.0249948	D4A234, D3ZCM7, Q8VHK7, Q4QQW4, A0A0G2K3H5, D3ZTL0	1033	11	6155	3.25002	1	0.418809	32.521
2	GO:0001056~RNA polymerase III activity	6	0.520833	0.0249948	Q5XIL3, Q4FZS9, G3V678, D3ZV30, B0BNE2, E9PTB6	1033	11	6155	3.25002	1	0.418809	32.521
2	GO:0003712~transcription cofactor activity	11	0.954861	0.0255045	D3ZC08, F1M6K4, Q641Y8, D4AA06, Q5PQR0, Q561Q8, F1LY08, Q6AYI1, Q5M7V8, D4ABU0, A0A0G2K9F7	1033	31	6155	2.11426	1	0.417658	33.067
2	GO:0003697~single-stranded DNA binding	16	1.38889	0.0285438	D3ZXH7, A0A0G2K954, D3ZLH8, Q63396, D4A261, P63159, A0A0G2K2L0, D4A259, Q6AYD2, Q5U328, D3ZA68, Q62764, F1LQM8, O89044, D4A3D8, Q5D059	1033	54	6155	1.76544	1	0.446768	36.2385
2	GO:0001104~RNA polymerase II transcription cofactor activity	8	0.694444	0.0287255	A0A096MIY3, F1M842, Q561Q8, A0A0G2JV69, D4ADJ7, Q5M7V8, D4ABU0, Q5XIE9	1033	19	6155	2.50879	1	0.441366	36.4236
2	GO:0046966~thyroid hormone receptor binding	8	0.694444	0.0287255	D4AA06, Q5PQK2, Q561Q8, P62916, Q5U1X0, Q5M7V8, P17955, D4ABU0	1033	19	6155	2.50879	1	0.441366	36.4236
2	GO:0044212~transcription regulatory region DNA binding	24	2.08333	0.0310639	F1LYA4, F1LMU5, B2GV01, D3ZG21, Q66H48, D3ZSY3, A0A0G2JZE2, A0A0H2UHP0, D3ZC01, Q4QQW4, A0A0G2JTM7, D4A2Z8, D4A543, E9PT85, A0A0G2K8K0, F1LQ48, O55170, A0A0G2JT90, P52909, D3ZC98, D4A024, Q641Z4, Q01714, O70437	1033	93	6155	1.53764	1	0.460118	38.761
2	GO:0003689~DNA clamp loader activity	5	0.434028	0.0311929	D3ZFT1, Q641W4, D4ACA3, B4F778, D4AC99	1033	8	6155	3.72398	1	0.454226	38.8876
2	GO:0043565~sequence-specific DNA binding	33	2.86458	0.0336317	Q62599, Q66H48, Q9QX81, B1WC31, A0A0H2UHP0, Q7TNK3, P52164, D4A543, O35821, F1M842, M0R6E6, Q62814, P52909, F7ESX8, O08629, G3V992, D3ZFT1, F1LMU5, P53565, G3V9M5, D3ZR96, A0A096MJ70, A0A0G2JZI0, D3ZSY3, A0A0G2JZE2, B0BNJ5, Q5U328, O35410, D4A024, A0A0G2K7N8, Q01714, D3ZY28, O70437	1033	139	6155	1.41458	1	0.472605	41.235
2	GO:0003906~DNA-(apurinic or apyrimidinic site) lyase activity	4	0.347222	0.0360133	P43138, O88791, F6Q5G6, P62909	1033	5	6155	4.7667	1	0.489141	43.4457
2	GO:0004386~helicase activity	9	0.78125	0.036299	G3V9M1, A0A096MIX2, B4F769, F1LPP8, Q63489, A0A0G2JXZ3, D3Z9Z9, A0A0G2K4S4, A0A0G2K719	1033	24	6155	2.23439	1	0.484837	43.7056
2	GO:0070034~telomerase RNA binding	6	0.520833	0.0370594	B1WC56, P40615, M0R907, Q6AYA1, Q6IMY8, D4A589	1033	12	6155	2.97919	1	0.485151	44.3919
2	GO:0042162~telomeric DNA binding	8	0.694444	0.0379819	Q9JJ54, F1M842, E9PT85, Q5U328, Q6AYD2, D4A261, D3ZT03, D4A589	1033	20	6155	2.38335	1	0.486951	45.214
2	GO:0050072~m7G(5')pppN diphosphatase activity	5	0.434028	0.0488387	B0BNG7, Q3B8P4, P53369, Q6AY63, Q566C7	1033	9	6155	3.31021	1	0.571045	54.0726
2	GO:0036002~pre-mRNA binding	5	0.434028	0.0488387	G3V6S8, M0R9Q1, Q6AYI1, Q4V7D7, Q6PDU1	1033	9	6155	3.31021	1	0.571045	54.0726
2	GO:0008270~zinc ion binding	93	8.07292	0.0510952	B6ID08, Q62599, D4A4F6, B2RYG5, D3ZG21, Q4V8E1, A0A0G2K5A7, P62275, A0A0G2K9Y9, D3ZWN1, F1M6K4, Q5XIE4, P68907, G3V953, Q6AXT8, D4A720, D3ZAB6, D3ZQ09, D3ZEM6, Q6DGF4, D4A0U3, O08629, Q4KLI7, A0A0G2JWK8, A0A0G2K919, Q5PQK2, A0A0G2QC40, Q63014, D4A148, F1LM37, D3ZGQ8, D4AD01, Q80ZG5, D4AA66, D3ZIH5, Q8CJB9, P62916, D4AE97, A1L130, F1M4U9, D3ZTJ7, A0A0H2UHZ4, A0A0G2JSR7, A0A0G2K9F7, Q4KLL0, Q63364,…	1033	469	6155	1.18151	1	0.580976	55.7369
2	GO:0008026~ATP-dependent helicase activity	6	0.520833	0.0521307	G3V9M1, Q641Y8, F1LPP8, Q6MG13, E9PU01, F1LNJ2	1033	13	6155	2.75002	1	0.581672	56.4815
2	GO:0017091~AU-rich element binding	6	0.520833	0.0521307	A0A0G2K5A0, D4A4Y0, G3V6K3, B5DF91, Q4QR75, Q4KM65	1033	13	6155	2.75002	1	0.581672	56.4815
2	GO:0042826~histone deacetylase binding	15	1.30208	0.0575137	Q9JJ54, B2GV01, B5DFB2, Q63014, Q4QQW4, D4A2Z8, M0RBT5, D3ZXM2, A0A0G2K0J4, A0A0G2K8K0, P39948, P34058, O35410, Q01714, Q4KM65	1033	54	6155	1.6551	1	0.611967	60.1675
2	GO:0000978~RNA polymerase II core promoter proximal region sequence-specific DNA binding	27	2.34375	0.0624903	B2GV01, Q4KLI0, D4A3Z4, Q4V8E1, Q66H48, B1WC31, A0A0H2UHP0, D4A510, P52164, Q56A18, Q8VHK7, P52909, Q5D059, G3V829, B5DFB2, D3ZSY3, A0A0G2JZE2, Q4QQW4, D3ZNU1, A0A0G2K9D6, D3ZAP7, O55170, E9PU01, A0A0G2KA43, Q01714, D3ZY28, O70437	1033	115	6155	1.39892	1	0.636822	63.3135
2	GO:0017069~snRNA binding	4	0.347222	0.0631642	B2RZ69, B1WC40, D3ZC98, Q641Z4	1033	6	6155	3.97225	1	0.634388	63.7212
2	GO:0036402~proteasome-activating ATPase activity	4	0.347222	0.0631642	P62198, G3V6W6, P62193, G3V7L6	1033	6	6155	3.97225	1	0.634388	63.7212
2	GO:0097322~7SK snRNA binding	4	0.347222	0.0631642	B2RZ69, Q3B8Q1, D3ZC98, Q641Z4	1033	6	6155	3.97225	1	0.634388	63.7212
2	GO:0035925~mRNA 3'-UTR AU-rich region binding	4	0.347222	0.0631642	Q9JJ54, A0A0G2K2B3, B5DEL2, B5DF91	1033	6	6155	3.97225	1	0.634388	63.7212
2	GO:0000977~RNA polymerase II regulatory region sequence-specific DNA binding	15	1.30208	0.0657552	A0A0G2K5M1, P53565, Q4V8E1, F2Z3R4, D3ZIH5, D4ADB4, F1M6K4, D3ZEM6, A0A096MJV6, Q62764, D3ZYT5, Q63689, A0A0G2K9F7, Q01714, O70437	1033	55	6155	1.62501	1	0.643281	65.2494
2	GO:0004842~ubiquitin-protein transferase activity	32	2.77778	0.0730474	P62839, P63281, A0A0G2JTP7, P61078, Q7TPL3, P68907, Q5XIE4, G3V953, P51593, F7ESX8, F1MAJ8, Q9JMJ4, O08629, P62870, F1M7B8, Q498D8, A0A0G2QC40, D3ZYQ9, B5DFI3, A0A0G2JZE2, D4AA66, A0A0G2K4X8, Q8CJB9, B2RZ96, A0A0G2JSX1, B1WBY1, Q5BK76, P62255, D3ZXS8, D3ZQG6, D3ZUW6, Q63364	1033	143	6155	1.33334	1	0.676992	69.2335
2	GO:1990226~histone methyltransferase binding	3	0.260417	0.0748658	Q5RJK5, Q4KLK7, D4A3T3	1033	3	6155	5.95837	1	0.680184	70.1582
2	GO:0030619~U1 snRNA binding	3	0.260417	0.0748658	G3V6H2, B2RZ74, Q5U214	1033	3	6155	5.95837	1	0.680184	70.1582
2	GO:0032549~ribonucleoside binding	3	0.260417	0.0748658	O54888, D3ZV30, G3V8Y5	1033	3	6155	5.95837	1	0.680184	70.1582
2	GO:0071987~WD40-repeat domain binding	3	0.260417	0.0748658	Q3MHS9, F1MAA1, B1WBQ0	1033	3	6155	5.95837	1	0.680184	70.1582
2	GO:0002039~p53 binding	12	1.04167	0.0811082	Q5XIE4, F1M842, P13084, D3ZPB7, Q4KLI0, Q3KR59, F7ESX8, D3ZYQ9, F1LM09, Q5U2X0, A0A0G2JTM7, Q5FVM2	1033	42	6155	1.70239	1	0.70444	73.1384
2	GO:0001205~transcriptional activator activity, RNA polymerase II distal enhancer sequence-specific binding	6	0.520833	0.0913971	Q32PX7, P53565, Q63396, I6L9G6, E9PTC3, D3ZN95	1033	15	6155	2.38335	1	0.743048	77.4504
2	GO:0032454~histone demethylase activity (H3-K9 specific)	4	0.347222	0.0970753	A0A0G2KAI2, D4AD31, A0A0G2K220, M0RDF1	1033	7	6155	3.40478	1	0.759435	79.5436
2	GO:0000979~RNA polymerase II core promoter sequence-specific DNA binding	9	0.78125	0.0990393	A0A0G2KAJ3, A0A0G2K5M1, G3V8T5, G3V721, D4AA06, D3ZR96, A0A0G2JZE2, Q641Z4, Q01714	1033	29	6155	1.84915	1	0.761267	80.2242
3	GO:0003682~chromatin binding	67	7.07497	1.18231e-09	F1LQT9, A0A0G2K8L6, A0A0G2K7M5, Q5BK48, A0A0G2KAT3, Q6RIA2, D3ZT52, A0A0G2JWU7, Q5U3Y2, Q9EQH5, A0A096MJL5, A0A0G2JVQ2, B5DFG8, F1LW69, D3ZEI6, Q1LZ53, B2RYU7, D3ZJ19, B4F777, Q5BJS0, D3ZFM1, F7EY92, A0A0G2JWP8, D4ACX5, A0A0A0MXZ5, P09414, F7ENH8, M0R953, F1MA61, Q4V886, M0RE14, G3V8M1, M0R7Q3, Q5U1W8, A0A0U1RS25, D3ZRN2, B1H268, M0R3Y7, P39951, D4A0E8, F1M9G7, F1LQ90, D3ZX15, A0A0G2JY07, A0A0G2J…	806	241	6155	2.123	1.04043e-06	1.04043e-06	1.83757e-06
3	GO:0044822~poly(A) RNA binding	180	19.0074	1.20621e-08	A0A0G2JU83, A0A0G2JX62, Q5XI69, Q505J8, D3ZQL4, B0BN82, Q5XFW6, D3ZBN0, Q4QQT3, D3ZGY1, Q8K3X0, D4A769, A0A0G2QC27, Q5M9F3, D3ZEI6, Q5M9F1, B2RZ66, D3ZIY3, Q9QXQ0, P61314, G3V727, D3ZC82, F1MA52, B2RYL8, D3ZYS7, G3V6H9, P12785, F1M3H8, D4A781, B2RZC6, Q5U216, D3ZQE8, Q6AY48, A0A0G2JZY0, A1A5P2, G3V7M0, B1WBN5, D3ZCP9, D3ZMZ9, A0A0G2KAZ7, A0A0G2JYJ7, M0R3M8, B1H269, M0R835, D3ZNI3, Q9QY02, G3V9N0,…	806	941	6155	1.46075	1.06146e-05	5.30732e-06	1.87472e-05
3	GO:0003677~DNA binding	93	9.82049	1.00551e-06	F1LQT9, F1LTP8, A0A0G2JU83, A0A0G2K8L6, B1H246, Q5BK48, A0A096MKE9, D4AD82, G3V6U5, A0A0G2JWU7, F1M455, D4A1U1, D3ZBN0, F1LPS3, B1WBQ7, D3ZIE5, B1WC28, A0A096MJL5, P0C1G9, A0A0G2JVQ2, O70185, Q1LZ53, D3ZJ19, B4F777, D3ZXZ1, P15865, Q3ZAV2, F7EY92, B2RYL8, G3V6P3, Q6AYN8, A0A0G2JWP8, B2RZC6, D4A6N8, Q66HT2, D4A9Z2, P09414, A0A0G2JY58, D4A3R6, A0A0G2K2N3, Q63262, Q63158, G3V8U6, P52925, M0R953, D3Z…	806	437	6155	1.62515	0.00088446	0.000294907	0.00156277
3	GO:0003678~DNA helicase activity	9	0.95037	0.000227766	Q6AYN8, A9CMB8, A0A0G2JY07, P60123, D3ZP96, Q9JIX5, F1M298, D3ZFP4, G3V681	806	15	6155	4.58189	0.181643	0.0488793	0.353413
3	GO:0003697~single-stranded DNA binding	18	1.90074	0.000337337	Q6AYN8, B1H246, A0A0G2KAT3, P62489, F1LNK6, Q3B7C9, A9CMB8, F1M455, B1WBQ7, D4A845, P52925, P04256, A1A5P3, A0A0G2KAZ7, F1M298, Q3ZAV2, G3V681, Q63528	806	54	6155	2.54549	0.256887	0.0576527	0.523012
3	GO:0003723~RNA binding	59	6.2302	0.0005575	F1LTJ8, F1LQT9, D4ACW1, A0A0G2K0Y2, G3V6W7, Q4QQT3, P62271, Q8K3X0, O09032, E9PTR3, D3ZZK1, F1LMN8, P62425, O35876, D3ZU51, D3ZIY3, Q3ZAV2, D3ZC82, F1MA52, Q80U96, B2RZC6, D3ZQE8, Q62671, Q71UF4, A1A5P3, A0A0G2KAZ7, A0A0G2JYJ7, G3V619, D3ZNI3, Q9QY02, D3ZRN5, Q6AY87, G3V9N0, Q68SB1, Q8K3P4, Q5RJM0, Q6AY02, D3ZHS3, A0A0G2JTG7, Q3SWS9, D4A3P4, D4A1W5, A0A0G2JZZ3, B5DFE2, Q66HC1, Q80WE1, P62907, M0R…	806	292	6155	1.54299	0.387825	0.0785341	0.862973
3	GO:0035064~methylated histone binding	13	1.37276	0.000803096	D4A0U9, Q4V8J7, A0A0G2K5I7, Q498T3, A0A0G2K2I0, Q5XI06, B2RYU7, D4AAL2, Q66HC1, M0RE14, Q9JIX5, Q80WE1, A0A0G2JXJ2	806	34	6155	2.91983	0.506883	0.0960681	1.24092
3	GO:0003700~transcription factor activity, sequence-specific DNA binding	44	4.64625	0.000828045	Q9QUZ8, F2Z3S9, A0A0G2K8L6, Q4KLI1, D3ZG44, Q9EQZ1, A0A0G2JWU7, G3V6U5, B1WBR0, F1M455, F1LPS3, F1M9G7, P0C1G9, O70185, F1LQ90, Q6AXN8, A0A0G2K6M7, A0A0G2JYT9, F1MA31, D3ZC46, G3V6P3, Q62981, D4A6N8, Q5XIT5, P09414, A0A0G2JZQ5, F7ENH8, Q5FWT8, A0A0G2K2N3, Q63262, A0A0G2JXN0, A0A0G2JTJ9, A0A0G2K4X5, Q63158, Q62947, D3ZJI6, P52925, Q07008, A0A0G2K242, F1LXS5, P70475, P58405, A0A0G2JTZ2, F1LYL9, D4A…	806	204	6155	1.64708	0.5176	0.0870943	1.27924
3	GO:0042393~histone binding	20	2.11193	0.00207784	D3ZMN2, Q5M939, G3V790, A0A0G2JSM0, A0A0G2JWH3, D3ZK36, Q8VIB2, D3ZJ08, Q6LED0, D4A4J0, D4A857, B5DFG8, A0A0G2JZ79, G3V661, D3ZFM1, D3ZP96, Q9JIX5, Q66HD3, A0A0G2JXJ2, P62804	806	73	6155	2.09219	0.83965	0.18403	3.18107
3	GO:0031490~chromatin DNA binding	12	1.26716	0.00377969	B1WC28, A0A0G2K2I0, D4A3K5, M0R7B4, D3ZRN2, A0A0G2JTU9, Q07008, B5DFE2, Q9QXQ0, D3ZBN0, F7ENH8, P15865	806	35	6155	2.61822	0.964294	0.283404	5.71574
3	GO:0003729~mRNA binding	24	2.53432	0.00550996	D3ZYS7, G3V9N0, P49242, Q8CGX0, B3DM97, D3ZWZ6, Q66H20, D3ZQE8, Q4QQT3, D3ZTF1, D4A769, Q5XI81, O09032, D4A1W5, P04256, Q5M9G6, B1H2A6, Q7TQ84, Q562C7, F1M7Z1, Q4FZU3, Q3ZAV2, Q80WE1, F1MA52	806	102	6155	1.79682	0.992266	0.35726	8.22898
3	GO:0042974~retinoic acid receptor binding	7	0.739176	0.00580237	D3ZJW8, D3ZRN2, G3V7M0, F1MA61, Q9QXQ0, A0A0G2JZG4, Q9EQH5	806	14	6155	3.81824	0.99403	0.347371	8.64746
3	GO:0035173~histone kinase activity	4	0.422386	0.00804768	P30277, G3V661, Q63699, P39951	806	4	6155	7.63648	0.999184	0.421299	11.8019
3	GO:0000166~nucleotide binding	41	4.32946	0.0103565	M0R835, G3V9N0, A0A0G2K0Y2, Q498M7, F1M455, F1LWE6, Q8K3P4, Q5RJM0, Q66H20, M0R735, Q5PQR7, A0A0G2JTG7, Q6AY02, Q4QQT3, D3ZK29, B0BMU0, A0A096MJL5, O09032, Q5M9F1, D4A1W5, D4AEI5, F1MA52, D3ZYS7, F2Z3T9, F1M3H8, A0A096MK13, Q8CGX0, B1WC25, B2GUX5, Q64LC9, D3ZWZ6, Q6AYP7, D4A916, Q6XLI7, Q4KM38, D3ZF45, P04256, Q76IJ9, D3ZM54, A0A0G2KAZ7, A0A0G2JYJ7, G3V8M1	806	213	6155	1.46993	0.999895	0.480234	14.9391
3	GO:0008536~Ran GTPase binding	9	0.95037	0.0148063	Q80U96, D4A857, M0R8I8, D4A781, B2RZ65, D4A2D7, G3V858, D3ZQE8, D3ZER6	806	26	6155	2.6434	0.999998	0.583192	20.6929
3	GO:0003684~damaged DNA binding	10	1.05597	0.014819	D4A845, B1WBQ7, F1M9G7, A0A0G2KAT3, P06766, D4A0U9, P52925, Q9ESZ0, G3V8M1, Q63528	806	31	6155	2.46338	0.999998	0.560072	20.7088
3	GO:0008134~transcription factor binding	34	3.59029	0.0163402	F1LNV0, D3ZNI3, A0A0G2K8L6, D3ZJW8, D3ZRN2, Q5U3Y2, F1LPS3, Q6DGG0, D3ZN59, F1M9G7, Q5XI06, A0A0G2JZ79, A0A0G2JSQ9, F1MA31, D3ZXZ1, Q3ZAV2, Q63788, P33568, G3V790, D4ACX5, P09414, A0A0G2JZG4, F7ENH8, Q8VIB2, Q5FWT8, A0A0G2JXN0, Q62947, D3ZJI6, Q9JKU3, P52925, P04256, F1LXS5, F1MA61, M0R7Q3	806	174	6155	1.49219	0.999999	0.573794	22.5905
3	GO:0003714~transcription corepressor activity	17	1.79514	0.0165982	G3V6P3, A0A0G2K7M5, B5DEH0, G3V790, A0A0G2JWU7, F1M455, D3ZS88, Q9QYU4, Q5FWT8, Q9EQH5, Q8VIB2, D4A0E8, A0A0G2K4X5, F1LQ90, A0A0G2JZ79, B0BNJ0, F1LXS5, M0R4R2	806	70	6155	1.85457	1	0.558809	22.9054
3	GO:0001077~transcriptional activator activity, RNA polymerase II core promoter proximal region sequence-specific binding	15	1.58395	0.0176415	Q9QUZ8, A0A0G2K8L6, Q3B7C9, A0A0G2JWU7, G3V6U5, P09414, A0A0G2K2N3, P0C1G9, D3ZJI6, O70185, F1LQ90, Q6AXN8, D3ZX15, D3ZXZ1, M0R7Q3, F1LYL9	806	59	6155	1.94148	1	0.561489	24.1668
3	GO:0043565~sequence-specific DNA binding	28	2.95671	0.0210613	F1LNV0, F2Z3S9, A0A0G2K8L6, Q4KLI1, G3V6U5, Q6AXN8, D3ZJ19, A0A0G2K6M7, A0A0G2JYT9, D4A9J4, B5DFE2, Q3ZAV2, Q00939, A0A0G2JWP8, Q5XIT5, G3V6J7, A0A0G2JZQ5, F7ENH8, Q63262, A0A0G2JTJ9, D3ZJI6, Q62947, A0A0G2K2I0, A0A0G2K242, Q07008, M0R7Q3, F1LYL9, A0A0G2JTZ2	806	139	6155	1.53828	1	0.608041	28.1677
3	GO:0030374~ligand-dependent nuclear receptor transcription coactivator activity	9	0.95037	0.0232614	G3V9C9, D3ZRN2, Q5U3Y2, B1WBN5, F1MA31, F1MA61, Q9QXQ0, D3ZTX7, A0A0G2JZG4	806	28	6155	2.45458	1	0.627038	30.6361
3	GO:0004004~ATP-dependent RNA helicase activity	13	1.37276	0.0247351	B1H269, Q6VEU8, A0A0U1RS25, D3ZGJ0, Q5XI69, D3ZG48, Q5BJS0, A0A0G2K0E0, D4AAN8, Q5U216, G3V727, Q6P3V8, B2RYL8	806	50	6155	1.98548	1	0.632799	32.245
3	GO:0004693~cyclin-dependent protein serine/threonine kinase activity	6	0.63358	0.0274062	F1MA87, P35426, Q3MJK5, Q63699, P39951, D4A3G2	806	14	6155	3.27278	1	0.654659	35.0725
3	GO:0031492~nucleosomal DNA binding	9	0.95037	0.0285583	D3ZJ08, Q6LED0, G3V790, B4F777, M0R953, F7ENH8, B2RZ23, Q5U1W8, F7EY92	806	29	6155	2.36994	1	0.654368	36.2575
3	GO:0048027~mRNA 5'-UTR binding	5	0.527983	0.0318193	Q8CGX0, A0A0G2K0Y2, M0R735, D3ZWZ6, Q80WE1	806	10	6155	3.81824	1	0.679619	39.5032
3	GO:0001158~enhancer sequence-specific DNA binding	5	0.527983	0.0318193	P0C1G9, A0A0G2JVQ2, P52925, F1LYL9, D3ZN59	806	10	6155	3.81824	1	0.679619	39.5032
3	GO:0002039~p53 binding	11	1.16156	0.0405565	A0A0G2K889, F1M9G7, G3V790, A0A0G2JZ79, A0A0G2K8H1, F1MA31, P05197, D3ZQL4, Q9JIX5, Q3ZAV2, Q8VIB2	806	42	6155	2.00003	1	0.753722	47.4537
3	GO:0019899~enzyme binding	42	4.43506	0.0435607	P59722, P04905, Q3SWU0, Q9ER24, D3ZQL4, G3V6S3, A0A0G2JTG7, Q6DGG0, D4A4T0, Q9Z1B2, B1WBQ7, Q8K3X0, A0A0G2JVQ2, B1WC05, Q5XI06, A0A0G2JZ79, B5DF29, F1MA31, D3ZTX7, P32232, Q63528, A0A0G2K351, F2Z3T9, F1M8V2, P33568, M0R8I8, A0A0G2JWP8, A0A0G2JZG4, F7ENH8, Q8VIB2, Q5FWT8, D4A8A0, P49185, P63170, D4ADZ9, P06766, Q07008, F1LXS5, Q9ESZ0, D3ZP96, G3V8M1, G3V803	806	241	6155	1.33084	1	0.765806	49.9535
3	GO:0070182~DNA polymerase binding	5	0.527983	0.0449494	G3V790, D3Z840, B0BN48, F1MA61, A0A0G2K5U0	806	11	6155	3.47113	1	0.764355	51.071
3	GO:0008327~methyl-CpG binding	5	0.527983	0.0449494	D4A0E8, F1LQT9, A0A0G2KAN5, F7EY92, A0A0G2JXJ2	806	11	6155	3.47113	1	0.764355	51.071
3	GO:0019841~retinol binding	3	0.31679	0.0468012	P02696, P62966, P51673	806	3	6155	7.63648	1	0.766478	52.5249
3	GO:0010485~H4 histone acetyltransferase activity	3	0.31679	0.0468012	Q5M939, D3ZTX7, D4ACM1	806	3	6155	7.63648	1	0.766478	52.5249
3	GO:0032138~single base insertion or deletion binding	3	0.31679	0.0468012	B1WBQ7, B1H246, D4A0U9	806	3	6155	7.63648	1	0.766478	52.5249
3	GO:0043426~MRF binding	3	0.31679	0.0468012	F1M9G7, Q9EQZ1, F1MA31	806	3	6155	7.63648	1	0.766478	52.5249
3	GO:0035257~nuclear hormone receptor binding	6	0.63358	0.0479428	A0A0G2JZ79, D3ZRN2, Q5U3Y2, F1MA61, Q9QXQ0, A0A0G2JZG4	806	16	6155	2.86368	1	0.763345	53.4009
3	GO:0000993~RNA polymerase II core binding	6	0.63358	0.0479428	G3V897, F1LW69, F1LP76, F2Z3T0, Q4V886, D4ACM1	806	16	6155	2.86368	1	0.763345	53.4009
3	GO:0003676~nucleic acid binding	35	3.69588	0.0490694	D4A633, D3ZG44, B3DMA5, F1M455, B2GUW4, D3ZQL4, Q5RJM0, D3ZCG4, A0A0G2K0E0, M0R735, Q5PQR7, A0A0G2JTG7, B0BMU0, F1LNT3, D3ZX15, A0A0G2K6M7, D4A1W5, D4AEI5, Q5BJS0, D3ZFG7, G3V727, F2Z3T9, A0A0G2JZ04, Q5XIB7, D3ZCX6, D3ZY01, A0A0G2JZQ5, M0R8C5, Q6XLI7, F1M1R7, F1LV52, P04256, D3ZM54, A0A0G2KAZ7, D4A2E8	806	196	6155	1.36366	1	0.760278	54.2507
3	GO:0070016~armadillo repeat domain binding	4	0.422386	0.051959	G3V7M0, Q9JIX5, P58405, F1M6V8	806	7	6155	4.3637	1	0.76946	56.3642
3	GO:0016407~acetyltransferase activity	4	0.422386	0.051959	F1M9G7, Q5XI06, D3ZUQ2, D4ACX5	806	7	6155	4.3637	1	0.76946	56.3642
3	GO:0004402~histone acetyltransferase activity	9	0.95037	0.0578877	Q498T3, F1M9G7, Q5XI06, D4ACX5, B5DF66, F1MA61, A0A0G2JZG4, Q4V8B3, D4ACM1	806	33	6155	2.08268	1	0.796106	60.4179
3	GO:0008139~nuclear localization sequence binding	7	0.739176	0.0579091	A0A0G2JU83, D4A781, D4AAM0, D4A2D7, F1LPS3, D3ZER6, Q6P6T9	806	22	6155	2.42979	1	0.786469	60.4319
3	GO:0003713~transcription coactivator activity	22	2.32313	0.0584819	Q9QUZ8, A0A0G2K8L6, G3V790, D3ZRN2, D3ZHA9, D4ACX5, F1M6U0, Q9ES73, B5DF66, A0A0G2JZG4, Q8VIB2, Q9EQH5, A0A0G2JXN0, Q63158, F1M9G7, B2RZ56, A0A0G2JTU9, Q66HC1, F1MA61, M0R9L0, D3ZTX7, Q4V8B3	806	113	6155	1.48675	1	0.780225	60.8041
3	GO:0003730~mRNA 3'-UTR binding	10	1.05597	0.0603012	Q5XI81, O09032, Q8CGX0, D4A1W5, P04256, A0A0G2K0Y2, Q6AXS5, M0R735, D3ZWZ6, Q80WE1	806	39	6155	1.95807	1	0.781363	61.9649
3	GO:0018024~histone-lysine N-methyltransferase activity	5	0.527983	0.0606496	A0A0G2K889, A0A0G2K8H1, D4A9J4, F1LQ66, B5DFE2	806	12	6155	3.18187	1	0.774193	62.1834
3	GO:0030332~cyclin binding	5	0.527983	0.0606496	F1MA87, P35426, Q3MJK5, Q63699, P39951	806	12	6155	3.18187	1	0.774193	62.1834
3	GO:0001105~RNA polymerase II transcription coactivator activity	6	0.63358	0.0608626	P0C1G9, F1M9G7, B5DFG8, G3V790, G3V6U5, P70475	806	17	6155	2.69523	1	0.766405	62.3165
3	GO:0031369~translation initiation factor binding	6	0.63358	0.0608626	P62489, P49242, Q64350, Q80WE1, Q4QQT3, D4AC36	806	17	6155	2.69523	1	0.766405	62.3165
3	GO:0015175~neutral amino acid transmembrane transporter activity	4	0.422386	0.075245	Q76GL9, A0A0H2UHW1, Q63016, Q9WVR6	806	8	6155	3.81824	1	0.828832	70.353
3	GO:0004596~peptide alpha-N-acetyltransferase activity	4	0.422386	0.075245	A0A0G2K1A0, D3ZUQ2, Q6DKG0, B2RZ44	806	8	6155	3.81824	1	0.828832	70.353
3	GO:0031418~L-ascorbic acid binding	5	0.527983	0.0788536	P57093, P59722, D3ZQR7, Q5M843, A0A0G2K199	806	13	6155	2.93711	1	0.835854	72.101
3	GO:0050291~sphingosine N-acyltransferase activity	3	0.31679	0.0855547	F1LTP8, D3ZU86, Q1HL14	806	4	6155	5.72736	1	0.85334	75.0938
3	GO:0019237~centromeric DNA binding	3	0.31679	0.0855547	B1WBQ7, B2RZ23, E9PSW8	806	4	6155	5.72736	1	0.85334	75.0938
3	GO:0008094~DNA-dependent ATPase activity	6	0.63358	0.0919844	Q9R1A0, D3ZIE5, Q6AYN8, G3V790, A0A0G2JWP8, Q9JIX5	806	19	6155	2.41152	1	0.867579	77.6808
3	GO:0008266~poly(U) RNA binding	5	0.527983	0.0994326	G3V9N0, F1LWE6, Q8K3P4, P62083, Q80WE1	806	14	6155	2.72731	1	0.882735	80.3626
4	GO:0051015~actin filament binding	25	3.78215	7.77973e-06	Q91ZN1, Q5RKI0, Q5M7U6, Q99MZ8, P70567, F1LVL5, Q7M0E3, Q9JHL4, Q5HZA7, B2GV73, Q6IN36, A0A0G2K1C0, A0A0G2K014, G3V852, A0A0G2JYU6, M0R629, G3V940, Q5RJL0, A0A0G2JZM8, Q4KLF8, Q63356, A0A0G2K7I4, O88656, B2RZ72, P55009	591	96	6155	2.71212	0.00639775	0.00639775	0.0119895
4	GO:0008233~peptidase activity	15	2.26929	4.75316e-05	Q4V8F3, D3ZZR3, Q68FS4, Q6Q0N1, A0A0G2K8H6, Q6IN22, G3V7Z4, Q5PPG2, O88767, Q5I0D7, Q6P6T6, Q02765, P30919, Q642E6, P43527, Q9JHX4	591	45	6155	3.47152	0.0384556	0.0194163	0.0732311
4	GO:0003779~actin binding	27	4.08472	0.000681213	E9PTU4, B0BNA5, D3ZAY7, Q3T1K5, M0R7T1, Q9JHL4, A0A0G2K1C0, B0BNK4, Q68FX4, D3ZPF0, D3ZM69, A0A0G2K217, A0A0G2K9C0, Q68FP1, Q6AYC4, Q91ZN1, A0A0G2JTM1, M0RBE8, P70567, Q08163, P05942, F1M8F4, Q6IN36, A0A0G2JYU6, P62963, D4A7X9, P68511, D3ZWK2	591	140	6155	2.00852	0.430042	0.170886	1.04475
4	GO:0017124~SH3 domain binding	17	2.57186	0.00103774	Q07014, F1M981, M0RBE8, Q6P686, P39052, Q925Q9, P04041, Q9QZA2, F1LQ24, G3V9T9, F1M707, Q68FX4, P97710, P97846, A0A0G2K217, A0A0G2K9C0, G8CYZ7	591	72	6155	2.45899	0.575388	0.192769	1.58747
4	GO:0004715~non-membrane spanning protein tyrosine kinase activity	8	1.21029	0.0012936	Q07014, A0A0G2K134, P50545, Q6P6U0, P41243, P32577, G3V9W2, G3V7N4	591	19	6155	4.38507	0.656275	0.192314	1.97523
4	GO:0005085~guanyl-nucleotide exchange factor activity	13	1.96672	0.00148221	D4A465, D3ZWB4, Q6P791, F1LPG2, F1LZ81, F1M4N6, Q5U204, D4AD29, M0R4H8, G8CYZ7, A0A0G2K7N5, D3ZF11, F7F7H4	591	48	6155	2.82061	0.705868	0.184501	2.26015
4	GO:0042802~identical protein binding	52	7.86687	0.00286956	Q5U362, F1M8E9, A0A0G2K134, P14841, D3ZMR2, P84025, O88767, Q5XI26, P09034, F1LQH2, Q6IRI3, Q9Z2P5, G3V8L1, Q91ZN1, F1M391, A0A0G2K7B3, P07632, Q6AYT1, H9KVF6, P32577, G3V7I0, Q1KQ07, P23928, O35815, F1M5H6, A0A0G2JZ38, P05370, A0A0G2K014, F1M9C4, Q6IRG7, D4ACF2, A0A0G2K151, Q9JKB0, F1LXV3, M0RBE8, F7FPF5, O35180, F1LN63, P05942, P19527, Q5HZA7, P07151, P09606, A0A0G2JW38, G3V940, Q6AXM8, B0BNJ1,…	591	363	6155	1.49189	0.906593	0.287293	4.3323
4	GO:0004197~cysteine-type endopeptidase activity	9	1.36157	0.00290252	Q5PPG2, Q02765, Q499S6, I2FHN3, D3ZZR3, P43527, Q6IN22, Q9R1T3, A0A0G2K8H6, Q9JHX4	591	27	6155	3.47152	0.909106	0.259002	4.38103
4	GO:0004713~protein tyrosine kinase activity	10	1.51286	0.00376566	Q07014, A0A0G2K134, P50545, Q6P6U0, F1M7N7, Q01986, P32577, G3V783, G3V9W2, G3V7N4	591	34	6155	3.0631	0.955512	0.292372	5.64881
4	GO:0005102~receptor binding	25	3.78215	0.00439118	Q07014, D4A4Q9, G3V828, A0A0G2JZT0, P04218, P41243, P32577, Q1WIM2, G3V783, G3V7Z4, Q8K422, F1LRD7, O88767, D3ZIE4, P62963, P51577, P31016, P07722, P50545, P12839, Q6P6U0, P84817, P0DMW0, A0A0G2K151, G3V7N4	591	143	6155	1.82073	0.973502	0.304462	6.55772
4	GO:0048365~Rac GTPase binding	9	1.36157	0.0047267	B5DEJ1, D3ZUP5, A0A0G2JYU6, Q5M860, P70705, P07632, D4A8H8, F1LZ81, A7E3N2	591	29	6155	3.2321	0.979935	0.299067	7.04188
4	GO:0005200~structural constituent of cytoskeleton	12	1.81543	0.00479072	D4A4Q9, Q5M7U6, D3ZAY7, P19527, B2GV73, A0A0G2K1C0, F1LRZ7, G3V852, Q4KLF8, B2RZ72, O88656, B4F7C2, D3ZM69	591	48	6155	2.60364	0.980972	0.281187	7.13399
4	GO:0030246~carbohydrate binding	13	1.96672	0.0058438	P18418, P47967, Q6P7A9, A0A0G2JW38, Q66HG4, P09811, P07722, D4A7G5, D4A7L6, Q6AXR4, P05370, F1LMA7, Q63198	591	56	6155	2.41766	0.992056	0.310607	8.63697
4	GO:0004630~phospholipase D activity	4	0.605144	0.00756041	G3V904, G3V8B1, A0A0G2K5R0, P06762	591	5	6155	8.33164	0.998091	0.360595	11.0383
4	GO:0043394~proteoglycan binding	4	0.605144	0.00756041	Q02765, I2FHN3, D3ZZR3, F1LM84, Q6IN22	591	5	6155	8.33164	0.998091	0.360595	11.0383
4	GO:0035091~phosphatidylinositol binding	11	1.66415	0.0103183	D3ZZ38, A0A0G2KB60, A0A0G2K5R0, F1M707, Q63356, D4A6D9, E9PU13, F1LM99, D3ZMN5, P16446, A0A0G2JUF2	591	46	6155	2.49044	0.999808	0.434732	14.7731
4	GO:0005096~GTPase activator activity	23	3.47958	0.0104765	A0A0G2K5D5, D3ZGL1, M0R7T9, P49806, B2RZ27, Q5XI73, F7F7H4, A0A0G2JXD5, B5DEJ1, O88768, A0A0G2JTR4, E9PSX8, A0A0G2JTT7, F1LQ24, A0A0G2K6M8, A0A0G2JUF9, D3ZWW3, Q5U2Z7, F1LZ81, D3ZQH9, Q5FVC7, Q62848, B1WBX6	591	137	6155	1.74843	0.999832	0.419024	14.9828
4	GO:0000977~RNA polymerase II regulatory region sequence-specific DNA binding	12	1.81543	0.013737	A0A0G2K1B6, D3ZDP9, F1LQH2, F1LQ83, A0A096MJY4, A0A0G2JVD9, F1LM99, Q5U2Z4, F1M5R1, A0A0G2JSY8, D3ZE20, P84025	591	55	6155	2.27227	0.999989	0.488942	19.1993
4	GO:0002020~protease binding	10	1.51286	0.013747	P02688, P01041, G3V928, P30121, P27321, B0BNJ1, Q5M7T5, P0DMW0, P14841, G3V8L1	591	41	6155	2.54013	0.999989	0.469767	19.2118
4	GO:0004177~aminopeptidase activity	6	0.907716	0.0141984	Q5I0D7, I2FHN3, Q68FS4, Q499P2, P97629, A0A0G2K8H6	591	16	6155	3.90546	0.999992	0.462554	19.7798
4	GO:0015485~cholesterol binding	6	0.907716	0.0141984	G3V7K5, G3V6J2, Q8K4M9, M0R4S2, F7FJQ3, A0A0G2K151	591	16	6155	3.90546	0.999992	0.462554	19.7798
4	GO:0005518~collagen binding	7	1.059	0.0184796	P16975, Q02765, I2FHN3, D3ZZR3, F1LM84, F1LMA7, Q6IN22, P84025	591	23	6155	3.16965	1	0.536717	24.9844
4	GO:0008484~sulfuric ester hydrolase activity	4	0.605144	0.0228544	Q32KK2, Q32KK0, P50430, Q32KJ5	591	7	6155	5.95117	1	0.596779	29.9752
4	GO:0035325~Toll-like receptor binding	3	0.453858	0.02577	D3ZDJ4, A2RUW1, G3V7N4	591	3	6155	10.4146	1	0.62433	33.1271
4	GO:0004065~arylsulfatase activity	3	0.453858	0.02577	Q32KK2, Q32KK0, P50430	591	3	6155	10.4146	1	0.62433	33.1271
4	GO:0019955~cytokine binding	3	0.453858	0.02577	O88767, D4ACA7, P10247	591	3	6155	10.4146	1	0.62433	33.1271
4	GO:0004175~endopeptidase activity	7	1.059	0.0390926	Q4V8F3, Q6P6T6, Q642E6, P43527, Q6IN22, A0A0G2K8H6, Q9JHX4	591	27	6155	2.70007	1	0.760782	45.9138
4	GO:0004252~serine-type endopeptidase activity	6	0.907716	0.0444089	Q4V8F3, Q02765, D3ZZR3, F1LWZ3, A0A0G2K135, Q642E6, A0A0G2K8H6	591	21	6155	2.97559	1	0.790177	50.3463
4	GO:0000983~transcription factor activity, RNA polymerase II core promoter sequence-specific	3	0.453858	0.0482839	F1M9D6, A0A096MJY4, P84025	591	4	6155	7.81091	1	0.804681	53.3605
4	GO:0030984~kininogen binding	3	0.453858	0.0482839	I2FHN3, Q6IN22, A0A0G2K8H6	591	4	6155	7.81091	1	0.804681	53.3605
4	GO:0043395~heparan sulfate proteoglycan binding	3	0.453858	0.0482839	P04157, G3V9R2, G3V8L7	591	4	6155	7.81091	1	0.804681	53.3605
4	GO:0001205~transcriptional activator activity, RNA polymerase II distal enhancer sequence-specific binding	5	0.75643	0.0485043	D4AB31, F1LQH2, A0A096MJY4, Q8K585, F1M5R1	591	15	6155	3.47152	1	0.793542	53.5266
4	GO:0001540~beta-amyloid binding	5	0.75643	0.0485043	Q5PQL7, P14841, P10247, A0A0G2K151, Q5XIE8	591	15	6155	3.47152	1	0.793542	53.5266
4	GO:0008201~heparin binding	6	0.907716	0.0627284	P04157, G3V9R2, G3V8L7, Q5M7T5, A0A0G2K151, G3V7Z4	591	23	6155	2.71684	1	0.861855	63.1542
4	GO:0004866~endopeptidase inhibitor activity	4	0.605144	0.0630878	A0A0G2JW12, P51607, M0RBF1, P14841	591	10	6155	4.16582	1	0.853402	63.3714
4	GO:0000980~RNA polymerase II distal enhancer sequence-specific DNA binding	8	1.21029	0.0661264	D4AB31, A0A0G2K7B3, O54772, F1LQH2, Q4Z8P1, A0A096MJY4, A0A0G2JVD9, F1M5R1	591	38	6155	2.19254	1	0.857194	65.16
4	GO:0032403~protein complex binding	32	4.84115	0.069982	D4A8H8, A0A0G2QC09, A0A0G2K8H6, Q6IN22, G3V852, O70257, D3ZIE4, Q6AY58, A0A0G2K6M8, P31016, Q68FX4, Q63356, A0A0G2JUF9, Q9Z2P5, Q6AYC4, Q9JKB0, D3ZUP5, Q07014, P39052, Q5HZA7, Q8K3M6, G3V928, I2FHN3, O35353, B2RYB8, O88656, A0A0G2K5T9, D3ZZC5, P08644, Q5U2U8, Q9JHX4, P54921	591	247	6155	1.34925	1	0.864009	67.3122
4	GO:0005261~cation channel activity	3	0.453858	0.075433	A0A0G2JSH6, A0A0G2JWS3, Q5RJQ8	591	5	6155	6.24873	1	0.875971	70.1434
4	GO:0003823~antigen binding	3	0.453858	0.075433	P20760, P13599, A0A0G2QC09	591	5	6155	6.24873	1	0.875971	70.1434
4	GO:0005178~integrin binding	9	1.36157	0.0758231	P18418, G3V852, Q07014, B1WBM0, P30121, F1MAN8, B2GVB9, Q6IRJ7, G3V7N4	591	47	6155	1.99428	1	0.869044	70.337
4	GO:0004871~signal transducer activity	14	2.118	0.0806285	P06762, Q4QQV6, P24135, A0A0G2JZ43, Q5XI26, B1H218, O35353, F1LQ83, F1M9D6, Q3KRE3, Q9JJP0, Q1KQ07, G3V6N8, D3ZZC5	591	89	6155	1.63824	1	0.877742	72.6271
4	GO:0003950~NAD+ ADP-ribosyltransferase activity	4	0.605144	0.0807672	D3ZZ94, F7F0B1, A1A5Q1, F1LZ05	591	11	6155	3.78711	1	0.870422	72.6907
4	GO:0005164~tumor necrosis factor receptor binding	4	0.605144	0.0807672	F1M9D6, D3ZZC5, A0A0G2K7X2, Q9JHX4	591	11	6155	3.78711	1	0.870422	72.6907
4	GO:0042803~protein homodimerization activity	46	6.95915	0.0953832	F1LRE1, D4ACA7, D3ZX13, P04218, P06762, O35077, P05370, G3V783, P84025, F1LZ38, O35543, O88767, G3V7N9, P16228, F1LQH2, P55159, Q641Y5, Q811X6, G3V8L1, A0A0G2K151, Q91ZN1, A0A0G2JSI1, F1M391, F1LXV3, P20291, F7FPF5, P36370, Q6AYT1, P05942, P52555, Q6AXR4, H9KVF6, Q9EPY0, Q9QZA2, Q1WIM2, B5DEJ1, A0A0G2JW38, M0R629, P09811, P51607, P15791, F1M9D6, P23928, Q9Z0J5, P11348, Q4KM33	591	388	6155	1.23471	1	0.905852	78.6681

## Sheet: KEGG pathways
Cluster	Term	Count	%	PValue	Genes	List Total	Pop Hits	Pop Total	Fold Enrichment	Bonferroni	Benjamini	FDR
1	rno00190:Oxidative phosphorylation	80	6.86695	1.14515e-42	D3ZAF6, Q6PDU7, P11608, Q6P503, A0A0G2K8Q8, F1LPG5, B2RZD6, P50408, Q68FY0, D3ZS58, P11240, P12075, P11951, G3V7L8, P31399, D4A565, Q6PCU8, Q920L2, G3V6D3, Q6PCU0, D4A3V2, B2RYU0, Q641Y2, Q8SEZ0, F1LXA0, A0A0G2JVL6, B2GUV5, Q561S0, Q5RJN0, P19511, Q5M7T6, Q5XIF3, D4A0T0, P62815, Q5M9I5, Q2I6B5, Q7TQ16, D4A830, Q8SEZ5, Q63362, D3ZLT1, P21571, D3ZFQ8, A9UMV9, D3ZYX8, D3ZG43, G3V644, B2RYS0, B2RYS2,…	586	96	3091	4.39562	3.14916e-40	3.14916e-40	1.50995e-39
1	rno05012:Parkinson's disease	74	6.35193	1.46417e-33	D3ZT07, Q9Z2L0, P11608, A0A0G2K8Q8, F1LPG5, B2RZD6, Q68FY0, D3ZS58, P11240, P12075, P11951, P31399, D4A565, Q6PCU8, Q920L2, G3V6D3, Q6PCU0, D4A3V2, B2RYU0, Q641Y2, Q8SEZ0, F1LXA0, A0A0G2JVL6, Q561S0, Q5RJN0, P19511, P81155, Q09073, Q5XIF3, P29117, D4A0T0, Q5M9I5, Q7TQ16, A0A0G2JSR0, Q8SEZ5, Q63362, D3ZLT1, P21571, D3ZFQ8, A9UMV9, G3V644, D3ZYX8, D3ZG43, B2RYS0, B2RYS2, P04897, D4A4P3, G3V7Y3, B2R…	586	99	3091	3.94274	4.02648e-31	2.01324e-31	1.9306e-30
1	rno05010:Alzheimer's disease	75	6.43777	1.7489e-27	P11608, A0A0G2K8Q8, F1LPG5, B2RZD6, B0BMW2, Q68FY0, P63329, D3ZS58, P11240, P12075, P11951, P31399, D4A565, Q6PCU8, Q920L2, G3V6D3, F1LST4, Q6PCU0, D4A3V2, B2RYU0, Q641Y2, D4A8C5, F1LXA0, A0A0G2JVL6, F1LS29, Q561S0, Q5RJN0, P19511, D3ZEW7, Q5XIF3, D4A0T0, F1LQX8, Q5M9I5, Q7TQ16, Q8SEZ5, Q63362, D3ZLT1, P21571, D3ZFQ8, A9UMV9, D3ZYX8, D3ZG43, G3V644, B2RYS0, F1LQR8, B2RYS2, D4A4P3, G3V7Y3, B2RYS8,…	586	116	3091	3.41039	4.80947e-25	1.60316e-25	2.30603e-24
1	rno05016:Huntington's disease	81	6.95279	3.73952e-27	Q9Z2L0, P11608, A0A0G2K8Q8, F1LPG5, B2RZD6, Q68FY0, D3ZS58, P11240, P12075, P11951, P31399, D4A565, Q6PCU8, Q920L2, G3V6D3, Q641Y2, B2RYU0, Q6PCU0, D4A3V2, D4A8C5, F1LXA0, A0A0G2JVL6, P84092, Q561S0, Q5RJN0, P19511, P81155, Q9WVJ6, Q09073, Q5XIF3, P29117, D4A0T0, F1LQX8, Q5M9I5, Q7TQ16, D3ZUY8, A0A0G2JSR0, Q8SEZ5, Q63362, P21571, D3ZLT1, D3ZFQ8, A9UMV9, D3ZYX8, D3ZG43, G3V644, B2RYS0, B2RYS2, D4A…	586	133	3091	3.21244	1.02837e-24	2.57092e-25	4.93078e-24
1	rno01100:Metabolic pathways	215	18.4549	1.06942e-18	D3ZAF6, Q6P503, P50408, Q68FY0, B5DFN2, Q5XIE6, Q920L2, Q641Y2, Q5XIT9, P07633, M0R7U1, G3V6H1, B2GUZ3, A0JPJ0, Q68FZ8, Q5XIF3, P13264, P21571, A0A0G2JZH8, A0A0G2K5P9, D3ZUM4, F1LMM5, A0A0H2UHP1, G3V8V3, Q5FVI6, D3ZC63, Q80W89, O08662, A0A0G2K785, Q499V1, P05708, O88794, G3V8W2, Q9ET64, M0RAQ6, G3V816, Q5XIJ3, F1LQC7, Q6PDU7, P11608, A0A0G2JVM0, D3ZT90, Q6AYQ8, P11240, D3ZS58, Q9WVK7, P14604, F1L…	586	693	3091	1.63646	2.94091e-16	5.88181e-17	1.41009e-15
1	rno04721:Synaptic vesicle cycle	34	2.91845	4.87383e-17	Q9JI12, Q6P503, P50408, Q8R2H0, P63012, Q9JIR4, Q08849, G3V7L8, Q3ZB97, Q08877, P61765, Q5FVI6, P21707, P61265, Q62768, D4A133, O35458, P63041, P84092, P62744, P32851, B2GUV5, F1M779, P60881, A0A0G2K6U1, Q62634, Q5M7T6, A0A0G2JYW3, P84087, P62815, Q2I6B5, D3ZUY8, P08082, A0A0G2K9J2	586	42	3091	4.27003	1.3403e-14	2.23384e-15	6.42644e-14
1	rno04932:Non-alcoholic fatty liver disease (NAFLD)	55	4.72103	1.94575e-16	F1LPG5, A0A0G2K8Q8, B2RZD6, Q68FY0, P11240, P12075, D3ZS58, P11951, D4A565, Q6PCU8, Q920L2, D4A3V2, B2RYU0, Q641Y2, F1LXA0, A0A0G2JVL6, Q561S0, Q5RJN0, Q5XIF3, D4A0T0, Q5M9I5, Q7TQ16, Q8SEZ5, D3ZLT1, Q63362, D3ZFQ8, A9UMV9, G3V644, D3ZYX8, D3ZG43, B2RYS0, B2RYS2, D4A4P3, B2RYS8, P10888, Q5PQZ9, D3ZE15, B0BNE6, P10818, B2RYW3, D3ZF13, Q5BK63, D3ZD09, D3ZCZ9, P21913, Q80W89, D4A7L4, P12928, A0A0G2K…	586	97	3091	2.99083	6.10623e-14	8.77076e-15	2.88658e-13
1	rno04260:Cardiac muscle contraction	26	2.23176	2.43327e-10	D3ZYX8, B2RYS0, A0A0G2K8Q8, B2RYS2, Q68FY0, P12075, P11240, P11951, D3ZKP9, P10888, P06686, P10818, A0A0G2JSQ4, P06687, P06685, D3ZD09, P07340, P26431, Q923Z2, P32551, P13638, Q5M9I5, Q7TQ16, P20788, Q8SEZ5, D3ZFQ8, P58775	586	38	3091	3.60904	6.69151e-08	8.36438e-09	3.20842e-07
1	rno04970:Salivary secretion	23	1.97425	1.73406e-07	D4A8C5, P07340, F1LQR8, P26431, C7E1V1, P68403, P20595, E9PTX9, A0A0G2K9Q6, D3ZEW7, Q9WVI4, F1LS98, P11505, Q64542, P13638, P06686, F1LQX8, P06687, P23347, Q64595, P06685, P19686, D4A8B3	586	39	3091	3.11075	4.76854e-05	5.29849e-06	0.000228646
1	rno01200:Carbon metabolism	38	3.2618	6.38402e-07	Q5XIJ3, A0A0G2K5P9, A0A0H2UHE1, A0A0G2KAM3, A0A0G2JTL5, P17764, G3V936, P00507, P08461, P13697, P25409, Q6P6R2, Q5XIE6, P47860, Q68FX0, Q920L2, P14604, F1LM47, P10860, P21913, A0A0G2KBC7, G3V6P2, G3V826, P07633, D3ZKG1, P07323, D4A5Q9, Q5XI78, P12928, Q9ER34, P05065, P05708, Q68FZ8, P04636, P13221, D4A197, P14882, M0RAQ6, F1LNF7, P11980, P25113	586	90	3091	2.22711	0.000175545	1.75559e-05	0.000841767
1	rno00020:Citrate cycle (TCA cycle)	17	1.45923	3.6595e-06	Q5XIJ3, G3V6P2, P21913, A0A0H2UHE1, A0A0G2KAM3, A0A0G2JTL5, Q5XI78, G3V936, Q9ER34, P08461, Q6P6R2, Q68FX0, P04636, Q920L2, F1LM47, F1LNF7, F1LQJ7	586	27	3091	3.32114	0.00100586	9.14835e-05	0.00482516
1	rno00280:Valine, leucine and isoleucine degradation	22	1.88841	4.63645e-06	A0A0G2K5P9, P29266, Q5XIT9, P07633, D3ZKG1, A0A0G2JY43, P17764, F1LU71, B0BMW2, G3V8U8, M0RDK9, B2GV15, Q9WVK7, Q6P6R2, Q5XIE6, Q68FZ8, D4A197, P14604, P12007, D3ZUX7, P14882, G3V7I5, P50554, F1LN88	586	42	3091	2.76296	0.00127422	0.000106247	0.00611327
1	rno04972:Pancreatic secretion	21	1.80258	4.76125e-06	D4A8C5, P07340, F1LQR8, P26431, C7E1V1, P68403, D3ZHJ6, E9PTX9, Q62636, A0A0G2K9Q6, F1LS98, P11505, Q64542, P13638, P06686, F1LQX8, P06687, P23347, P06685, D4A8B3, P62836	586	39	3091	2.84025	0.00130849	0.000100714	0.00627781
1	rno05323:Rheumatoid arthritis	15	1.28755	9.87893e-06	Q6P503, P50408, B2GUV5, Q8R2H0, Q00238, G3V7L8, P12841, P29826, O54715, Q5M7T6, Q5FVI6, P62815, Q2I6B5, A0A0G2K9J2, D4A133	586	23	3091	3.44005	0.00271303	0.000194032	0.0130252
1	rno04020:Calcium signaling pathway	28	2.40343	1.23313e-05	Q01066, F1LQC7, Q9Z2L0, F1LNI8, F1LQR8, D3ZFU9, P68403, P63329, A0A0G2K5C8, A0A0G2K9Q6, P11505, Q64542, D4A8B3, D4A8C5, P11730, C7E1V1, F1LUE2, P13234, Q6P9Y4, D3ZHJ6, P11275, P81155, D3ZEW7, F1LS98, Q09073, P29117, F1LQX8, P42335, A0A0G2JSR0	586	64	3091	2.3077	0.0033854	0.00022605	0.0162584
1	rno04976:Bile secretion	17	1.45923	1.30242e-05	O35913, P07340, O88563, P26431, O70127, P47863, P07687, P11167, P13638, P29975, P06686, P06687, P23347, Q9JK64, P06685, O88397, F1M3J4	586	29	3091	3.09209	0.00357526	0.000223829	0.0171718
1	rno04911:Insulin secretion	19	1.6309	3.64256e-05	D4A8C5, P07340, F1LNI8, P11730, C7E1V1, F1LUE2, P32851, P63012, P68403, P60881, P11275, Q9JKS6, F1LQ26, P11167, F1LS98, F1LNC5, P13638, P06686, P06687, P06685, F1M7V4	586	37	3091	2.70865	0.0099672	0.000589074	0.0480186
1	rno04961:Endocrine and other factor-regulated calcium reabsorption	17	1.45923	3.94595e-05	D4A8C5, P07340, P84092, P62744, P68403, F1M779, P07171, Q3ZB97, Q08877, F1LS98, P13638, A0A0G2JYW3, P06686, P06687, D3ZUY8, P06685, P08082	586	31	3091	2.8926	0.0107929	0.000602683	0.0520171
1	rno04022:cGMP-PKG signaling pathway	31	2.66094	6.30264e-05	F1LQC7, Q9Z2L0, D4A0I8, F1LQR8, P04897, D3ZFU9, P63329, A0A0G2K9Q6, Q9WVI4, P11505, Q64542, P06686, P06687, B0BMS8, P06685, D4A8B3, D4A8C5, P07340, C7E1V1, Q6P9Y4, P20595, D3ZHJ6, P81155, Q45QM2, Q09073, P13638, P29117, F1LQX8, Q64595, A0A0G2JSR0, P19686	586	80	3091	2.04396	0.0171834	0.000911836	0.0830721
1	rno04966:Collecting duct acid secretion	11	0.944206	6.58318e-05	G3V7L8, Q6P503, Q5M7T6, P50408, Q5FVI6, P62815, B2GUV5, Q2I6B5, Q8R2H0, F8WFT7, D4A133	586	15	3091	3.86815	0.0179415	0.000904808	0.0867684
1	rno04723:Retrograde endocannabinoid signaling	22	1.88841	8.79936e-05	D4A8C5, Q9JI12, F1LQR8, C7E1V1, O35458, P63079, P04897, P54313, Q9JIR4, P54311, P68403, P97612, P19490, F1LS98, Q62634, F1LQX8, P59215, G3V6P8, Q5YLM1, G3V8K2, Q8R431, P62882	586	49	3091	2.36825	0.0239088	0.00115168	0.115963
1	rno04713:Circadian entrainment	22	1.88841	8.79936e-05	D4A8C5, F1LNI8, P11730, C7E1V1, F1LUE2, P04897, P54313, P54311, P68403, P19490, P20595, P11275, P12841, D3ZEW7, Q9WVI4, F1LS98, F1LQX8, P59215, G3V6P8, Q64595, P19686, G3V8K2, P62882	586	49	3091	2.36825	0.0239088	0.00115168	0.115963
1	rno04964:Proximal tubule bicarbonate reclamation	12	1.03004	8.90872e-05	P07340, P28492, P13638, A0A0H2UHB3, P06686, P29975, P06687, P06685, P13264, F1LQJ7, O89035, P10860	586	18	3091	3.5165	0.0242024	0.00111302	0.117403
1	rno04971:Gastric acid secretion	18	1.54506	0.000148152	D4A8C5, P07340, F1LNI8, P11730, F1LQR8, C7E1V1, P26431, F1LUE2, P04897, D3ZFU9, P68403, P11275, F1LS98, P13638, P06686, F1LQX8, P06687, P23347, P06685	586	37	3091	2.56609	0.039926	0.00176995	0.195171
1	rno04940:Type I diabetes mellitus	10	0.858369	0.000237064	Q63475, Q6MGB8, P29826, P63039, Q05683, G3V627, Q63259, E9PTZ9, P18088, P16391	586	14	3091	3.76767	0.0631204	0.002713	0.312132
1	rno04724:Glutamatergic synapse	25	2.14592	0.000258769	D4A8C5, Q9JI12, A0A0G2K042, C7E1V1, F1LQR8, P04897, P54313, P68403, P54311, P19490, O35921, P63329, F1LS98, P28492, Q62634, O88801, P31596, F1LQX8, P59215, G3V6P8, P31421, P13264, G3V8K2, P62882, Q9WV48	586	63	3091	2.09315	0.0686971	0.00284278	0.340665
1	rno00620:Pyruvate metabolism	16	1.37339	0.00027769	D4A1G1, A0A0G2JY43, A0A0G2KAM3, P17764, A0A0G2JTL5, P12928, P08461, P13697, A0A0G2K1W9, Q6P6R2, P04636, F1LQI1, G3V7I5, F1LQJ7, F1LN88, P11980	586	32	3091	2.63737	0.0735317	0.00293321	0.365532
1	rno04727:GABAergic synapse	19	1.6309	0.000281618	O35458, P63079, P04897, P54313, P54311, P68403, A0A0G2K6U1, F1LQG0, Q05683, F1LS98, P28492, P23978, P59215, G3V6P8, P13264, P50554, P18088, G3V8K2, P62882	586	42	3091	2.38619	0.074532	0.00286462	0.370693
1	rno04730:Long-term depression	18	1.54506	0.000920487	D4A8C5, C7E1V1, F1LQR8, P04897, P68403, P19490, P20595, D3ZEW7, Q45QM2, Q9WVI4, F1LS98, P14056, P19627, F1LQX8, P59215, Q64595, F1M9C3, P19686	586	42	3091	2.2606	0.223727	0.00900388	1.20693
1	rno04726:Serotonergic synapse	19	1.6309	0.00141012	D4A8C5, F1LQR8, C7E1V1, P63079, G3V9Z3, P04897, P54313, P54311, P14173, P68403, F1LMM5, F1LS98, P14056, F1LQX8, P59215, G3V6P8, F1M9C3, G3V8K2, P62882	586	47	3091	2.13234	0.321626	0.0132921	1.84343
1	rno00640:Propanoate metabolism	12	1.03004	0.00230678	Q5XIE6, A0A0G2K5P9, A0A0H2UHE1, Q68FZ8, D4A197, P07633, D3ZKG1, P14604, P17764, P14882, F1LM47, Q920F5, P50554, A0A0G2K047	586	24	3091	2.63737	0.470117	0.0209474	2.99925
1	rno01130:Biosynthesis of antibiotics	46	3.9485	0.00268911	G3V816, Q5XIJ3, A0A0H2UHE1, D3ZT90, P17764, B0BMW2, P08461, Q9WVK7, Q6P6R2, P47860, Q920L2, Q9WUS0, P14604, F1LM47, A0A0G2KBC7, G3V6P2, G3V826, P07633, P07323, M0R7U1, D4A5Q9, Q7TP58, G3V8U8, B2GV15, P13221, P04636, Q68FZ8, P14882, G3V7I5, F1LNF7, P11980, P25113, F1LN88, A0A0G2K5P9, F1MAR6, A0A0G2JY43, A0A0G2KAM3, G3V936, P00507, P39069, Q68FX0, F1LQJ7, P21913, Q5XI78, P12928, P05065, Q9ER34, P05…	586	161	3091	1.50707	0.523125	0.0236041	3.48823
1	rno01210:2-Oxocarboxylic acid metabolism	9	0.772532	0.00287862	Q5XIJ3, P13221, Q68FX0, G3V936, G3V8U8, F1LNF7, P00507, Q9ER34, P25409	586	15	3091	3.16485	0.547407	0.0244695	3.72977
1	rno00250:Alanine, aspartate and glutamate metabolism	12	1.03004	0.00342853	P13221, P28492, Q05683, A0A0G2JVM0, G3V945, P13264, P00507, P18088, P50554, D3ZDM7, P25409, P10860	586	25	3091	2.53188	0.611113	0.0282145	4.42748
1	rno04024:cAMP signaling pathway	29	2.48927	0.00399125	F1LNI8, P04897, P19490, Q5BJU0, F1LQ26, A0A0G2K9Q6, Q6J4I0, P11505, Q64542, P06686, P06687, B0BMS8, P06685, F1M9C3, D4A8B3, P62836, F1M3J4, P07340, P11730, P26431, F1LUE2, P13234, D3Z8L7, Q63746, P11275, Q62636, P12841, P13638, Q9JKA9, P35465	586	91	3091	1.68096	0.667059	0.0318292	5.13661
1	rno04921:Oxytocin signaling pathway	26	2.23176	0.00424206	F1LQC7, F1LNI8, D4A0I8, F1LQR8, P04897, D3ZFU9, P68403, P63329, D3ZKP9, Q9WVI4, D3ZIC4, F1LQD2, B0BMS8, D4A8C5, P11730, C7E1V1, F1LUE2, P13234, A0A0G2K6J5, P20595, P11275, P12841, F1LVR4, F1LS98, F1LQX8, P59215, P19686	586	79	3091	1.73599	0.689338	0.0328497	5.45111
1	rno04974:Protein digestion and absorption	10	0.858369	0.0067074	P02454, P07340, A0A0G2KAN1, D3ZUL3, F1LNH3, P13638, P06686, P06687, P06685, O70617	586	20	3091	2.63737	0.842881	0.0501106	8.49157
1	rno00380:Tryptophan metabolism	10	0.858369	0.0067074	Q9WVK7, A0A0G2JY43, G3V9Z3, D3ZT90, P14604, P17764, Q5XI78, G3V7I5, P14173, F1LN88	586	20	3091	2.63737	0.842881	0.0501106	8.49157
1	rno00010:Glycolysis / Gluconeogenesis	16	1.37339	0.00743796	A0A0G2KBC7, A0A0G2JY43, A0A0G2KAM3, P07323, P12928, Q7TP58, P05065, P08461, P05708, Q6P6R2, P47860, G3V7I5, M0RAQ6, F1LQJ7, P25113, P11980, F1LN88	586	42	3091	2.00943	0.871661	0.0539773	9.37503
1	rno04728:Dopaminergic synapse	24	2.06009	0.00762292	D4A8C5, F1LNI8, P11730, F1LQR8, C7E1V1, F1LUE2, G3V9Z3, P04897, P54313, P54311, P14173, P68403, P19490, P63329, P11275, P12841, Q6J4I0, F1LS98, F1LQX8, P59215, A0A0G2K165, G3V6P8, G3V8K2, G3V697, P62882	586	74	3091	1.71073	0.878073	0.0538718	9.59746
1	rno04720:Long-term potentiation	17	1.45923	0.00771979	D4A8C5, F1LNI8, P11730, F1LXV0, F1LQR8, C7E1V1, F1LUE2, P13234, P68403, P19490, P63329, P11275, Q62636, F1LS98, P14056, F1LQX8, F1M9C3, P62836	586	46	3091	1.94936	0.881303	0.0531794	9.71375
1	rno00220:Arginine biosynthesis	8	0.686695	0.00837748	F1LQC7, P13221, D3ZEW7, P28492, P13264, P00507, P25409, P10860	586	14	3091	3.01414	0.901087	0.0561969	10.4996
1	rno04514:Cell adhesion molecules (CAMs)	15	1.28755	0.0091201	Q68FQ2, F1LPJ1, A0A0G2K872, Q3SWT0, Q00238, E9PTZ9, G3V667, Q6P6T5, Q6MGB8, P29826, G3V627, A0A0G2K7P9, A0A0G2JVU1, Q6AYD4, P16391	586	39	3091	2.02875	0.919503	0.0596019	11.3794
1	rno05031:Amphetamine addiction	13	1.11588	0.0104984	F1LNI8, P11730, F1LUE2, G3V9Z3, P13234, P32851, P14173, P68403, P19490, P63329, P11275, P12841, Q6J4I0, F1LS98	586	32	3091	2.14286	0.945104	0.0667692	12.991
1	rno04925:Aldosterone synthesis and secretion	14	1.20172	0.0111896	D4A8C5, F1LVR4, F1LNI8, P11730, F1LQR8, F1LS98, C7E1V1, F1LUE2, Q5XIS9, F1LQX8, P13234, D4A229, P68403, Q5YLM1, P11275	586	36	3091	2.05129	0.954701	0.0694361	13.789
1	rno05143:African trypanosomiasis	9	0.772532	0.0114777	D4A8C5, A0A0G2JSV6, F1LS98, P11517, Q63910, P01946, Q00238, P68403, A0A0G2JSW3	586	18	3091	2.63737	0.95819	0.0696088	14.1196
1	rno05144:Malaria	8	0.686695	0.013189	A0A0G2JSV6, Q6XFR6, Q3SWT0, P11517, Q63910, P01946, Q00238, A0A0G2JSW3	586	15	3091	2.8132	0.974037	0.0779313	16.0595
1	rno04725:Cholinergic synapse	18	1.54506	0.0147904	D4A8C5, F1LNI8, P11730, C7E1V1, F1LQR8, F1LUE2, P04897, P13234, P54313, P54311, P68403, P11275, P12841, F1LS98, F1LQX8, P59215, G3V6P8, G3V8K2, P62882	586	53	3091	1.79142	0.98339	0.0852285	17.8379
1	rno04261:Adrenergic signaling in cardiomyocytes	21	1.80258	0.019604	D4A8C5, P07340, F1LNI8, P11730, P26431, F1LUE2, Q923Z2, P04897, P11275, D3ZKP9, F1LQ26, A0A0G2K9Q6, F1LS98, P11505, Q64542, P13638, P06686, A0A0G2K165, P06687, A0A0G2JSQ4, P06685, D4A8B3, P58775	586	67	3091	1.65328	0.995681	0.109385	22.9763
1	rno00430:Taurine and hypotaurine metabolism	4	0.343348	0.0231866	Q05683, Q99MZ4, P18088, Q64611	586	4	3091	5.27474	0.998422	0.125763	26.606
1	rno00630:Glyoxylate and dicarboxylate metabolism	10	0.858369	0.0255475	Q6P6R2, A0A0G2K5P9, Q68FZ8, P04636, D4A197, P07633, D3ZKG1, D4A5Q9, P17764, G3V936, P14882, Q9ER34	586	24	3091	2.19781	0.999189	0.135187	28.9109
1	rno04270:Vascular smooth muscle contraction	18	1.54506	0.0256554	D4A8C5, C7E1V1, F1LQR8, D3ZFU9, A0A0G2K6J5, P68403, P20595, Q45QM2, D3ZIC4, Q9WVI4, F1LS98, P14056, G3V9E3, F1LQX8, B0BMS8, F1M9C3, P19686, P62738	586	56	3091	1.69545	0.999213	0.133199	29.0147
1	rno01230:Biosynthesis of amino acids	18	1.54506	0.0256554	Q5XIJ3, A0A0G2KBC7, G3V826, P07323, A0A0G2JTL5, G3V936, P12928, G3V8U8, P00507, P05065, Q9ER34, P25409, P13221, Q68FX0, P47860, F1LNF7, P25113, P11980	586	56	3091	1.69545	0.999213	0.133199	29.0147
1	rno00410:beta-Alanine metabolism	9	0.772532	0.0314673	Q5XIE6, Q05683, A0A0G2JY43, P14604, G3V7I5, Q920F5, P18088, P50554, F1LN88	586	21	3091	2.2606	0.999848	0.158361	34.3993
1	rno04512:ECM-receptor interaction	11	0.944206	0.0344432	A0A0G2JTH4, Q63564, P02454, G3V667, A0A0G2KAN1, D3ZUL3, F1M957, F1LNH3, A0A0G2JVU1, Q02563, P18614	586	29	3091	2.00076	0.999935	0.169197	37.0078
1	rno04924:Renin secretion	13	1.11588	0.0346267	D4A8C5, Q01066, F1LQR8, C7E1V1, P04897, P63329, P20595, P47820, Q9WVI4, P29975, F1LQX8, Q64595, P19686	586	37	3091	1.85329	0.999938	0.167108	37.1655
1	rno00330:Arginine and proline metabolism	12	1.03004	0.0347767	F1LQC7, Q5BJT9, P13221, D3ZEW7, F1MAR6, P07335, A0A0G2JY43, A0A0G2JVM0, G3V9Z3, G3V7I5, P00507, F1LN88	586	33	3091	1.91809	0.999941	0.164944	37.2941
1	rno00650:Butanoate metabolism	8	0.686695	0.03878	Q9WVK7, A0A0G2JSH2, Q05683, P14604, P17764, G3V945, P18088, P50554	586	18	3091	2.34433	0.999981	0.179433	40.638
1	rno04145:Phagosome	24	2.06009	0.0400295	Q6P503, Q62737, G3V792, P50408, Q8R2H0, B2GUV5, E9PTZ9, D3ZD31, Q5XIF6, G3V7L8, Q6MGB8, P29826, D3ZEW7, O54715, Q5M7T6, Q5FVI6, P62815, G3V627, Q2I6B5, A0A0G2K9J2, P16391, D4A133, P85108, G3V7C6	586	85	3091	1.48934	0.999987	0.181773	41.6475
1	rno05412:Arrhythmogenic right ventricular cardiomyopathy (ARVC)	9	0.772532	0.0415173	Q6P0K8, D3ZKP9, G3V667, P08050, G3V8L3, P48675, F1LMV6, A0A0G2JVU1, P18614	586	22	3091	2.15785	0.999991	0.18501	42.8288
1	rno05320:Autoimmune thyroid disease	5	0.429185	0.0467297	Q6MGB8, P29826, G3V627, E9PTZ9, P16391	586	8	3091	3.29672	0.999998	0.203005	46.7952
1	rno05330:Allograft rejection	5	0.429185	0.0467297	Q6MGB8, P29826, G3V627, E9PTZ9, P16391	586	8	3091	3.29672	0.999998	0.203005	46.7952
1	rno05332:Graft-versus-host disease	5	0.429185	0.0467297	Q6MGB8, P29826, G3V627, E9PTZ9, P16391	586	8	3091	3.29672	0.999998	0.203005	46.7952
1	rno05033:Nicotine addiction	5	0.429185	0.0467297	Q9JI12, O35458, P63079, Q62634, P19490	586	8	3091	3.29672	0.999998	0.203005	46.7952
1	rno04918:Thyroid hormone synthesis	12	1.03004	0.0523546	D4A8C5, P07340, F1LR66, F1LS98, C7E1V1, F1LQR8, P13638, F1LQX8, P06686, P06687, P06685, P68403	586	35	3091	1.80848	1	0.221702	50.789
1	rno04070:Phosphatidylinositol signaling system	19	1.6309	0.0527569	D4A8C5, A0A0G2K7L4, Q9JMC1, F1LQR8, C7E1V1, O08662, Q99M64, D3ZZX1, D3ZGS3, P68403, F1M8H6, D4ABN3, F1LS98, D3ZBL5, O88377, P42335, D3ZEY4, F1LQX8, G3V8W2	586	65	3091	1.54185	1	0.219963	51.0638
1	rno05032:Morphine addiction	12	1.03004	0.0630481	Q01066, O35458, F1LS98, P63079, P04897, P54313, P59215, G3V6P8, P54311, P68403, G3V8K2, P62882	586	36	3091	1.75825	1	0.254417	57.6283
1	rno00071:Fatty acid degradation	11	0.944206	0.0650722	P18163, Q5M9H2, Q9WVK7, A0A0G2JY43, D3ZT90, A0A0A6YYM0, P14604, P17764, G3V7I5, F1LPB3, F1LN88	586	32	3091	1.81319	1	0.258029	58.8195
1	rno05410:Hypertrophic cardiomyopathy (HCM)	9	0.772532	0.0674553	D3ZKP9, G3V667, P47820, Q923Z2, G3V8L3, A0A0G2JSQ4, P48675, A0A0G2JVU1, P18614, P58775	586	24	3091	1.97803	1	0.262766	60.1823
1	rno04960:Aldosterone-regulated sodium reabsorption	9	0.772532	0.0834665	G3V6D9, P07340, F1LS98, P13638, G3V9A3, P06686, P06687, P06685, P68403	586	25	3091	1.89891	1	0.312368	68.3114
1	rno00910:Nitrogen metabolism	4	0.343348	0.085933	Q5PPN4, A0A0H2UHB3, B0BNN3, P10860	586	6	3091	3.5165	1	0.316235	69.4175
1	rno00471:D-Glutamine and D-glutamate metabolism	3	0.257511	0.0938063	P28492, P13264, P10860	586	3	3091	5.27474	1	0.336632	72.7144
2	rno03040:Spliceosome	89	7.72569	5.57098e-47	Q4KLI4, Q6TUH4, D4A9L2, Q6MG13, D4A5R0, D3ZGL5, A0A0G2K8Q7, D4A4Z0, D4A321, P63155, B5DES0, Q09167, Q6PDU1, A0A0G2JTI7, Q6AXT8, D4A720, G3V7T6, E9PST5, B5DFM8, Q6AYI1, Q4KLI7, G3V9M1, D3ZD97, B1WC40, D4A8G7, D4AD01, Q80ZG5, Q4QQU6, G3V6H2, Q9WUC8, D3ZI68, F1LNJ2, D3ZQM0, D3ZMS1, Q5U214, Q6PCT5, Q5BJP2, D4A7J8, Q6IMY8, Q99PK0, D4A5T1, B2RZB6, B2RZB7, B5DEY5, F1LM66, D4AAT4, D4A944, Q5XIW8, D3Z8R4,…	505	118	3091	4.61653	1.04734e-44	1.04734e-44	6.91185e-44
2	rno03013:RNA transport	62	5.38194	1.70302e-17	Q9EPH8, Q6TUH4, F1LN30, Q6P685, Q641X8, M0RBV9, F1MAA5, P17955, B5DFN1, F1MA98, E9PST5, B5DFC8, F7EVX2, P85107, D3ZT03, Q63068, B0K008, Q1JU68, P68101, B1WC40, B2GUV7, A0A0U1RRP3, Q5XIF4, D3ZHV0, A0A0G2JVP5, Q6AYK1, Q4G061, P63074, P63281, Q6P9X1, B5DEY5, Q6AYK8, D3ZAY8, Q68FX7, Q5RK09, Q6P9U8, B5DF60, D4A233, Q63186, Q68FP5, F1M0X6, P81795, B0BNA7, Q66HC5, G3V7R1, Q5XIG8, F1LN59, D3ZXH7, G3V6F5,…	505	128	3091	2.96476	3.20169e-15	1.60084e-15	2.11292e-14
2	rno03015:mRNA surveillance pathway	36	3.125	7.35046e-12	Q6AYK1, Q9EPH8, A0A0G2K1E5, D3ZAY8, M0R565, P62138, Q5BJQ6, Q4QQT4, D4A233, F1M0X6, E9PST5, Q5XI29, D3ZT03, Q4KM65, D4A589, D3ZXH7, G3V7Z8, Q63413, Q3B8Q2, B1WC40, B4F7F1, D3ZY40, G3V7F6, A0A0U1RRP3, D3ZH30, F1M4W7, D3ZPL1, B5DEL2, A0A0G2K0C9, Q56A27, Q5FVR7, A0A0G2K376, Q27W01, P63088, B2RYB3, Q6AYD5	505	67	3091	3.28878	1.38189e-09	4.60628e-10	9.11963e-09
2	rno03010:Ribosome	41	3.55903	9.73713e-09	P35427, G3V6I9, B2RZD4, G3V6Y4, P19945, P13471, P62859, P62755, P63326, B5DES1, B2RYQ8, P02401, P24051, P62275, B0BN81, P27952, P09895, Q5BJN7, B5DEM5, A0A0H2UHU1, P62268, P62832, F1LZX7, P23358, P62853, P62909, P83732, P62912, P62282, B2RYR8, P62919, A0A0H2UHX3, P05765, P17077, P17078, A0A0H2UI38, P41123, P62250, P62845, Q6PDV7, B0K031	505	101	3091	2.48468	1.83058e-06	4.57645e-07	1.20807e-05
2	rno03018:RNA degradation	24	2.08333	1.4794e-05	D3ZG07, Q9EPH8, A0A0G2K5A0, Q3B8P4, D4A4Y0, A0A0G2K386, B2RZB6, A0A0G2K8Q7, B2RYS3, F7EPZ4, G3V6K3, Q4QR75, D4A2Z8, D3ZD73, D4A233, M0RDC9, F1LSX7, D4A914, D4AE49, D3ZW38, D4A2D8, A0A0G2K717, D4A2C6, Q5U2U9	505	58	3091	2.53274	0.00277742	0.000556102	0.0183531
2	rno03050:Proteasome	19	1.64931	1.65254e-05	P21670, A0A0G2K0W9, A0A0G2JWX1, B0BN93, P40307, P18422, F1LMQ3, P62198, D4AEH3, G3V6W6, Q6PDW4, Q6PCT9, Q4FZT9, O88321, Q6P9V6, Q5U2S7, Q5FVM2, P62193, G3V7L6	505	40	3091	2.90738	0.00310199	0.000517668	0.020501
2	rno03008:Ribosome biogenesis in eukaryotes	25	2.17014	2.92386e-05	A0A0G2K9L9, D4A5K7, Q5U2W5, Q6AYA1, Q811S9, P22509, Q9QZ86, G3V920, A0A0G2JV51, Q5I0C9, G3V968, Q5I0I1, Q5PQR5, B1WC56, P40615, D4A914, A2RRU3, D3ZDS4, D4AE65, D4AE75, Q4KLK7, P55770, Q5BJT6, D4A106, Q3KRD8	505	64	3091	2.39093	0.00548185	0.000784967	0.0362699
2	rno03020:RNA polymerase	12	1.04167	0.000143642	D4A5A6, Q5XIL3, Q4FZS9, D4A259, D3ZQI0, G3V678, O54888, Q5EB90, D3ZV30, B0BNE2, E9PTB6, G3V8Y5	505	21	3091	3.4976	0.0266452	0.00337014	0.178069
2	rno03022:Basal transcription factors	15	1.30208	0.000213065	B5DF37, Q6AY96, Q63489, B2RYG5, Q5U1X0, O08949, A0A0G2K4T7, B1H284, O08950, D3ZPB7, P62916, D3ZY89, A0A0G2JZ70, B4F7B2, G3V992	505	32	3091	2.86912	0.0392686	0.00444127	0.264026
2	rno00970:Aminoacyl-tRNA biosynthesis	16	1.38889	0.000937837	P40329, A0A0G2JZG7, Q66H61, A0A0G2JZI2, A0A0H2UHG0, Q68FT7, G3V7G8, Q4QQV4, A9CMB7, A0A0G2K9V6, F1LS86, D3Z941, Q5XIM7, Q5PPJ6, Q04462, G3V9K0	505	40	3091	2.44832	0.161714	0.0174849	1.15736
2	rno05168:Herpes simplex infection	27	2.34375	0.00604894	D4A9L2, F1LM09, Q09167, Q6PDU1, P62138, Q68FR9, D3ZN95, G3V6S8, Q6MGA3, D4A5A6, D3ZPB7, D4A720, G3V915, Q5D059, B4F7B2, B5DF37, Q0ZFS8, D3ZXH7, P68101, G3V798, Q5PPI1, A0A0G2K4X8, B2RZ96, B1H284, A0A0G2K4T7, B1WBY1, P63088	505	98	3091	1.68634	0.68039	0.0985006	7.2513
2	rno03030:DNA replication	12	1.04167	0.00725684	D3ZFT1, P04961, Q5U209, Q641W4, Q642A5, Q5XI96, Q6AXY4, O89044, D4A434, Q5XIP6, B4F778, D3Z9P5	505	31	3091	2.36934	0.745705	0.107836	8.64006
2	rno03410:Base excision repair	9	0.78125	0.0181281	A0A096MIY3, P04961, G3V749, P43138, Q642A5, P63159, Q6AXY4, Q5XIP6, D3Z9P5	505	22	3091	2.50396	0.967915	0.232461	20.3061
2	rno04110:Cell cycle	21	1.82292	0.0190867	D4A1B9, D3ZIV3, P04961, Q498D8, Q6YDN7, O08769, Q75PQ8, A0A0G2K4D9, Q4QQW4, A0A0G2K4X8, D4ACM2, A0A0G2K9G6, Q62814, P39948, P68255, B1WBY1, F1LSS1, Q4FZS2, G3V802, O70437, Q4KLH7	505	77	3091	1.66931	0.973297	0.228011	21.2661
2	rno00230:Purine metabolism	27	2.34375	0.0244947	A0A0G2JTN4, Q642A5, Q6AY63, Q6AXY4, D4A5A6, D4A259, G3V918, G3V678, A0A0G2K0L0, O54888, B0BNE2, O89044, D3Z9P5, D3ZQI0, P35433, D4A500, Q5EB90, D3ZV30, A0A0G2JSV3, E9PU28, Q5XIL3, Q4FZS9, P60892, P51583, Q4V7C6, E9PTB6, G3V8Y5	505	109	3091	1.51616	0.990556	0.267157	26.4855
2	rno05202:Transcriptional misregulation in cancer	16	1.38889	0.0408174	A0A0G2JWK8, B2RYG5, Q5PQK2, O08769, F1LY08, B1WC31, Q4QQW4, A0A0G2QC34, P52164, O88791, D3ZC98, Q6AYI1, A0A0G2K3H5, B2RYA6, Q641Z4, Q01714	505	58	3091	1.68849	0.999604	0.38717	40.3718
2	rno03420:Nucleotide excision repair	11	0.954861	0.0474258	G3V8T4, D3ZFT1, P04961, Q498D8, Q641W4, Q642A5, Q4KMA2, Q6AXY4, D4A3D8, B4F778, D3Z9P5	505	35	3091	1.92368	0.999892	0.415687	45.2732
2	rno03430:Mismatch repair	7	0.607639	0.0749225	D3ZFT1, P04961, Q641W4, A0A0G2K2L0, Q6AXY4, F1LQM8, B4F778	505	19	3091	2.25503	1	0.556647	61.9481
2	rno00240:Pyrimidine metabolism	17	1.47569	0.0760209	P45352, D3ZQI0, Q642A5, Q5EB90, D3ZV30, Q6AXY4, Q5XIL3, D4A5A6, Q4FZS9, D4A259, G3V678, O54888, B0BNE2, O89044, E9PTB6, G3V8Y5, D3Z9P5	505	68	3091	1.5302	1	0.542663	62.5049
2	rno05169:Epstein-Barr virus infection	19	1.64931	0.0985103	A0A0G2JWX1, B0BN93, O08769, D4A8G7, F1LM09, P62198, Q4QQW4, F1LMQ3, D4AEH3, G3V6W6, D3ZYL0, Q6PCT9, Q4FZT9, O88321, Q5U2S7, G3V802, G3V7L6, P62193, Q925D6	505	81	3091	1.43574	1	0.622748	72.3813
3	rno03030:DNA replication	16	1.68955	2.85714e-07	Q6AYN8, F1LNK6, A0A0G2KAT3, A9CMB8, A0A096MK13, F6T1W7, D4A845, A0A096MJL5, G3V8U6, A0A0G2JY07, B5DF29, D3ZP96, Q566D8, G3V8M1, D3ZFP4, G3V681, Q63528	353	31	3091	4.51942	6.54263e-05	6.54263e-05	0.000366041
3	rno04110:Cell cycle	26	2.74551	4.8741e-07	Q9R1A0, A0A0G2K2S5, P35426, A9CMB8, P30277, Q9R019, P39951, F1M9G7, A0A0G2JY07, Q4V8A2, B2RYJ1, Q6AYN8, P33568, F1LRQ6, A0A0H2UH97, F7ENH8, Q62673, B5DEP3, A0A0G2JXN0, F1MA87, Q69DC1, Q4V884, D3ZP96, Q63699, D3ZFP4, G3V681	353	77	3091	2.9567	0.000111611	5.58069e-05	0.000624443
3	rno03430:Mismatch repair	10	1.05597	9.49336e-05	D4A845, B1WBQ7, B1H246, A0A0G2KAT3, D4A0U9, B5DF29, G3V8M1, Q566D8, F6T1W7, Q63528	353	19	3091	4.60862	0.0215062	0.00722074	0.121556
3	rno05206:MicroRNAs in cancer	19	2.00634	0.00192002	F1LNV0, F1LQT9, P04692, Q8CGX0, P31977, P31000, F1MA87, F1M9G7, P13668, G3V6A0, Q62947, A0A0G2JZ79, Q1LZ53, Q07008, P55213, B5DFE2, G3V845, E9PT65, A0A0G2K3I1	353	77	3091	2.16066	0.356033	0.10419	2.43213
3	rno00240:Pyrimidine metabolism	17	1.79514	0.00315578	Q91VC0, P62489, F1LNK6, A0A0A0MXX3, D3ZUJ5, A0A096MK13, B1WC02, B2GUX5, Q6AYP7, F6T1W7, D4A8A0, A0A096MJL5, G3V8U6, Q5U2Q5, M0RCX2, G3V6E9, P70583, G3V8M1	353	68	3091	2.18909	0.515102	0.134773	3.96853
3	rno03008:Ribosome biogenesis in eukaryotes	16	1.68955	0.00438266	Q80U96, A0A096MJ27, D3ZCX6, D3ZZY2, F1M805, D3ZV54, B2RZ12, Q497C2, A0A0G2QC27, D3ZL86, E9PTR3, Q5EB68, B2RZ65, D3ZMZ9, D3ZU51, F1MA52	353	64	3091	2.18909	0.634261	0.154341	5.47179
3	rno03440:Homologous recombination	6	0.63358	0.00480134	D4A845, A0A0G2KAT3, D4A9Z2, G3V8M1, F6T1W7, Q63528	353	11	3091	4.7762	0.667845	0.145681	5.9798
3	rno04914:Progesterone-mediated oocyte maturation	14	1.47835	0.00613456	Q63788, Q63484, P30277, F1LRQ6, A0A0H2UH97, P39951, Q62673, P49185, B5DEP3, Q3HSE5, Q4V884, Q4V8A2, B2RYJ1, Q63699	353	54	3091	2.27017	0.755647	0.161502	7.58075
3	rno04115:p53 signaling pathway	9	0.95037	0.00822911	F1MA87, P35426, P30277, Q9R019, P55213, Q63699, P39951, A9UK92, A0A0G2K4P1	353	27	3091	2.91879	0.84927	0.18962	10.0453
3	rno03460:Fanconi anemia pathway	7	0.739176	0.00865318	D4A845, B1H246, A0A0G2KAT3, D4A9Z2, D3Z840, A0A0G2K5U0, Q63528	353	17	3091	3.60557	0.863332	0.180467	10.5368
3	rno01040:Biosynthesis of unsaturated fatty acids	6	0.63358	0.0212452	O88267, Q920R3, P07872, Q9Z122, D4A612, A0A0G2K4M8	353	15	3091	3.50255	0.992683	0.36049	24.0516
3	rno03013:RNA transport	23	2.42872	0.0293794	Q80U96, A0A0U1RS25, Q6AY87, G3V9N0, P70541, D3ZQE8, D4AC36, D3ZGY1, Q6P3V8, Q497C2, Q8K3X0, D4A0E8, Q5XI81, F1LRC6, Q64270, Q64350, B2RZ65, B1H2A6, M0R5G2, D3ZU51, O35876, Q80WE1, F1MA52	353	128	3091	1.57341	0.998918	0.433941	31.7528
3	rno03010:Ribosome	19	2.00634	0.0336	B2RZD5, P49242, A0A0H2UHS7, P25886, P61354, P62083, P84100, Q6P3V9, P62271, P21531, P62246, Q6PDW1, P62425, P62718, P62890, P38983, P29314, P61314, P62907	353	101	3091	1.64724	0.999601	0.452312	35.4587
3	rno04919:Thyroid hormone signaling pathway	15	1.58395	0.0540889	Q63788, D3ZRN2, Q63484, D3ZHA9, D4ACX5, F7ENH8, A0A0G2JZG4, Q45QJ4, F1M9G7, B2RZ56, Q3HSE5, Q07008, F1MA61, G3V845, Q4V8B3	353	78	3091	1.68392	0.999997	0.597301	50.9537
3	rno05169:Epstein-Barr virus infection	15	1.58395	0.0704857	Q63788, F1LNV0, A0A0G2K8P3, Q63570, P33568, Q63484, F7ENH8, P49185, P31000, Q6P6U2, Q3HSE5, Q5XIC6, Q63699, M0R7Q3, G3V8B6	353	81	3091	1.62155	1	0.672376	60.7976
3	rno03015:mRNA surveillance pathway	13	1.37276	0.072268	Q8K3X0, A0A0U1RS25, G3V9N0, Q5U2Q7, B2RZ65, D3Z9E6, G3V6W7, Q5U2U7, F1LWE6, Q8K3P4, D3ZGY1, F1LT09, F1MA52	353	67	3091	1.699	1	0.658229	61.7498
3	rno03050:Proteasome	9	0.95037	0.0772458	G3V7Q6, A0A0G2KAX0, Q63570, Q6P6U2, A0A0G2JSL0, Q5XIC6, A5HKJ3, Q9JHW0, G3V8B6	353	40	3091	1.97018	1	0.661399	64.2974
3	rno05166:HTLV-I infection	20	2.11193	0.0937853	Q63788, Q80U96, A0A0G2K8L6, P33568, P35426, F1LRQ6, Q9R019, Q63484, D4ACX5, A0A0H2UH97, F6T1W7, B5DEP3, F1M9G7, G3V6A0, P06766, Q3HSE5, Q4V884, Q4V8A2, B2RYJ1, G3V8M1	353	122	3091	1.43547	1	0.714317	71.6818
3	rno03420:Nucleotide excision repair	8	0.844773	0.0951687	D4A845, Q9R1A0, A0A0G2KAT3, B5DF29, G3V8M1, Q566D8, F6T1W7, Q63528	353	35	3091	2.00146	1	0.700411	72.2306
3	rno00100:Steroid biosynthesis	4	0.422386	0.0957488	Q02769, A0A0G2JVC8, P52020, Q64654	353	10	3091	3.50255	1	0.684129	72.4579
3	rno03410:Base excision repair	6	0.63358	0.0963272	P06766, A0A096MKE9, Q9ESZ0, G3V8M1, Q566D8, F6T1W7	353	22	3091	2.3881	1	0.66863	72.6827
3	rno04330:Notch signaling pathway	6	0.63358	0.0963272	F1M9G7, D4ACX5, Q07008, F7ENH8, M0R7Q3, Q9EQH5	353	22	3091	2.3881	1	0.66863	72.6827
4	rno04142:Lysosome	33	4.99244	7.80644e-12	Q6P7S1, Q9QZK8, Q6P7A9, D3ZZR3, P27615, A0A0G2K302, Q6AY20, Q32KJ5, Q6IN22, A0A0G2K8H6, Q499S6, Q02765, Q6P6T6, P16228, P30919, Q4FZV0, P14562, Q642E6, O54861, Q9R1T3, P45479, P10960, G3V7X4, Q32KK2, Q6AXR4, F1LLX8, G3V887, G3V7K5, Q5PPG2, I2FHN3, Q641X3, P50430, F7FJQ3, Q4FZY1	340	80	3091	3.75011	1.8267e-09	1.8267e-09	1.00357e-08
4	rno04666:Fc gamma R-mediated phagocytosis	27	4.08472	1.7547e-09	F1M981, Q5U1Y2, P21708, D3ZFJ0, F7F7H4, F1M707, P50545, M0R4H8, A0A0G2K9C0, Q68FP1, G3V7N4, D4A5Q1, Q07014, P63319, M0RBE8, Q5HZA7, Q01986, P24135, B2GV73, P09215, P04157, Q4KLF8, A0A0G2K5R0, Q6RUV5, B2RZ72, O88656, A0A0G2K5T9	340	67	3091	3.66361	4.10601e-07	2.053e-07	2.25579e-06
4	rno05152:Tuberculosis	27	4.08472	8.3141e-07	D3ZZR3, P21708, A0A0G2QC09, Q4QQV6, G3V783, Q02765, Q6P6T6, Q6P6T3, G3V8L7, F1LQH2, P14562, G3V7N4, Q91ZN1, A0A0B4J2J1, F1LLX8, Q9EPY0, P97636, F1LMA7, G3V9W2, G3V887, P15791, F1M9D6, B2RYB8, D3ZZC5, M0RBF1, P10247, P20411, Q9JHX4	340	87	3091	2.8214	0.000194531	6.48479e-05	0.00106883
4	rno04380:Osteoclast differentiation	23	3.47958	1.02172e-06	D4A5Q1, A0A0B4J2J1, P21708, D4ACA7, A0A0G2K134, D3ZFJ0, Q01986, P24135, G3V9W2, A0A0G2JSY8, Q920L0, Q5XI26, B2RZ98, Q6P6T3, F1LQH2, F1M9D6, F1M707, Q6RUV5, P97710, Q4KM52, Q5U2Z4, A7E3N2, G3V7N4	340	67	3091	3.12085	0.000239054	5.97687e-05	0.00131348
4	rno05150:Staphylococcus aureus infection	10	1.51286	5.69353e-06	A0A0G2JW12, A0A0B4J2J1, G3V9R2, G3V7N9, G3V8L7, A0A0G2K135, B2RYB8, A0A0H2UHK1, P31720, M0RBF1	340	15	3091	6.06078	0.0013314	0.000266422	0.00731918
4	rno04662:B cell receptor signaling pathway	18	2.72315	7.77506e-06	D4A5Q1, Q07014, F1M981, Q5U1Y2, D4ACC1, P21708, A0A0G2K134, D3ZFJ0, Q01986, P24135, Q6P9V1, F1LQH2, G3V9T9, Q6RUV5, Q4KM52, M0R4H8, P08644, G3V7N4	340	49	3091	3.33962	0.00181772	0.000303182	0.00999492
4	rno04664:Fc epsilon RI signaling pathway	17	2.57186	1.01003e-05	D4A5Q1, Q07014, F1M981, P63319, Q5U1Y2, P21708, A0A0G2K134, D3ZFJ0, Q01986, P24135, Q920L0, P50393, Q6RUV5, M0R4H8, P08644, P20411, G3V7N4	340	45	3091	3.43444	0.00236069	0.000337583	0.0129838
4	rno04650:Natural killer cell mediated cytotoxicity	17	2.57186	1.90861e-05	D4A5Q1, A0A0B4J2J1, P63319, Q5U1Y2, P21708, D3ZFJ0, Q01986, P24135, Q920L0, Q6P6T3, G3V9T9, B2RYB8, Q6RUV5, M0R4H8, P08644, P20411, G3V7N4	340	47	3091	3.2883	0.00445623	0.000558118	0.0245338
4	rno05140:Leishmaniasis	13	1.96672	3.45365e-05	A0A0B4J2J1, P21708, G3V9W2, B2RZ98, G3V8L7, Q6P6T3, F1LQH2, G3V9T9, F1M9D6, F1M707, B2RYB8, A7E3N2, M0RBF1	340	30	3091	3.93951	0.0080491	0.000897561	0.04439
4	rno04062:Chemokine signaling pathway	22	3.32829	0.000218235	D4A5Q1, Q07014, M0RBE8, Q5U1Y2, P21708, D3ZFJ0, Q01986, A0A0G2JZ43, F7F7H4, P09215, Q5XI26, O35353, F1LQH2, Q3KRE3, F1M9D6, F1M707, Q6RUV5, P50545, Q6P6U0, P08644, M0R4H8, G8CYZ7	340	85	3091	2.35301	0.0497902	0.00509423	0.280193
4	rno04610:Complement and coagulation cascades	8	1.21029	0.000528704	A0A0G2JW12, G3V9R2, G3V7N9, A0A0G2K135, Q5M7T5, A0A0H2UHK1, P31720, M0RBF1	340	15	3091	4.84863	0.116399	0.0111869	0.67756
4	rno05132:Salmonella infection	15	2.26929	0.00122735	Q32PX6, M0RBE8, P21708, P97636, B2GV73, P62963, Q6P6T3, F1LQH2, Q4KLF8, Q6RUV5, B2RZ72, O88656, A0A0G2K5T9, P43527, G3V8L1	340	53	3091	2.57297	0.24977	0.0236635	1.56641
4	rno04145:Phagosome	20	3.02572	0.00162041	Q91ZN1, A0A0B4J2J1, D3ZZR3, P36370, F1LLX8, F1LMA7, Q6AY20, P18418, G3V887, O70257, B2RZ98, Q02765, G3V8L7, I2FHN3, F1M707, B2RYB8, Q6RUV5, B4F7C2, P14562, M0RBF1, A7E3N2	340	85	3091	2.1391	0.315786	0.0287692	2.06326
4	rno04611:Platelet activation	19	2.87443	0.001699	D4A5Q1, Q07014, Q63921, P21708, A0A0G2K134, D3ZFJ0, P49430, Q9EPX4, D3ZDZ1, P24135, A0A0G2JZ43, G3V852, Q920L0, P50393, Q9WUF4, B2GVB9, A0A0G2K9C0, P20411, G3V7N4	340	79	3091	2.18649	0.328274	0.0280216	2.16232
4	rno04810:Regulation of actin cytoskeleton	25	3.78215	0.00271188	D4A5Q1, D3ZUP5, A0A0G2JTM1, M0RBE8, D4A8H8, Q5U1Y2, P21708, D3ZFJ0, Q01986, B2GV73, P62963, G3V8L7, Q9R0I8, D3ZWQ8, Q4KLF8, Q6RUV5, Q6GMN2, B2RYB8, A0A0G2JUF9, A0A0G2K5T9, O88656, B2RZ72, M0R4H8, P08644, Q68FP1	340	122	3091	1.86295	0.470298	0.041478	3.43081
4	rno05212:Pancreatic cancer	13	1.96672	0.00369733	D4A5Q1, Q5U1Y2, D3ZWQ8, F1LQH2, F1M9D6, P21708, Q6RUV5, D3ZFJ0, P08644, Q01986, G3V9W2, A0A0G2K0V6, P84025	340	47	3091	2.51458	0.579697	0.0527325	4.65039
4	rno04620:Toll-like receptor signaling pathway	13	1.96672	0.00445572	D4A5Q1, F1LN63, P21708, A5H2Z9, D3ZFJ0, Q01986, D3ZPU1, A2RUW1, F1LQH2, F1M9D6, Q6RUV5, Q9JHX4, A0A0G2K7X2	340	48	3091	2.46219	0.648297	0.0596177	5.57926
4	rno04621:NOD-like receptor signaling pathway	10	1.51286	0.00463051	B0BNK4, F1LQH2, P21708, A0A0G2JTL6, Q9EPY0, P97636, G3V8L1, P43527, G3V783, Q9JHX4	340	31	3091	2.93264	0.662455	0.0585522	5.79215
4	rno05133:Pertussis	11	1.66415	0.0050792	A0A0G2JW12, G3V7N9, G3V8L7, F1LQH2, P21708, B2RYB8, A0A0H2UHK1, P31720, M0RBF1, G3V8L1, P43527	340	37	3091	2.70278	0.696253	0.0607877	6.33663
4	rno05134:Legionellosis	10	1.51286	0.00583536	G3V8L7, F1LQH2, B2RYB8, Q5U2Z4, P0DMW0, P97636, M0RBF1, G3V8L1, P43527, Q9JHX4	340	32	3091	2.84099	0.745759	0.0661819	7.24767
4	rno04064:NF-kappa B signaling pathway	11	1.66415	0.00623891	Q07014, D4A9N5, F1LQH2, A0A0G2K134, F1LM10, Q4KM52, Q5U2Z4, D3ZZC5, P24135, A0A0G2K7X2, G3V7N4	340	38	3091	2.63166	0.768801	0.067361	7.73053
4	rno05146:Amoebiasis	13	1.96672	0.00634447	D4A5Q1, P63319, F1MA59, G3V8L7, F1LQH2, F1MAN8, B2RYB8, F1M6Q3, D3ZFJ0, G3V6N8, Q4G075, F1MAA7, A0A0G2JZ43	340	50	3091	2.36371	0.774477	0.0654564	7.85644
4	rno04015:Rap1 signaling pathway	20	3.02572	0.00686539	D4A5Q1, P63319, Q5U1Y2, P21708, D4ACA7, D3ZFJ0, D3ZDZ1, Q01986, A0A0G2JZ43, G3V852, Q920L0, P62963, D3ZIE4, E9PSX8, G3V8L7, B2RYB8, Q6RUV5, F1LZ81, P08644, A0A0G2K9C0	340	96	3091	1.894	0.80052	0.067689	8.47553
4	rno05321:Inflammatory bowel disease (IBD)	6	0.907716	0.00940687	Q6P6T3, F1LQH2, F1M9D6, Q1KQ07, P97636, P84025	340	13	3091	4.19593	0.890478	0.0880326	11.4413
4	rno05142:Chagas disease (American trypanosomiasis)	14	2.118	0.00976272	D4A5Q1, P21708, D3ZFJ0, A0A0H2UHK1, P84025, A0A0G2JZ43, P18418, Q6P6T3, G3V7N9, F1LQH2, P31720, G3V6N8, M0RBF1, Q9JHX4	340	59	3091	2.15723	0.899309	0.087738	11.8494
4	rno05020:Prion diseases	7	1.059	0.00981562	G3V7N9, P07632, P21708, A0A0H2UHK1, P31720, Q01986, F1MAA7	340	18	3091	3.53546	0.90056	0.0849504	11.9099
4	rno04722:Neurotrophin signaling pathway	17	2.57186	0.0101474	D4A5Q1, Q5M860, P21708, D3ZFJ0, F1M7N7, P41243, Q01986, G3V783, P24135, Q5XI73, P09215, P15791, F1LQH2, Q6RUV5, O54861, P08644, A0A0G2K366	340	79	3091	1.95633	0.90806	0.0845994	12.2886
4	rno04670:Leukocyte transendothelial migration	15	2.26929	0.0105012	D4A5Q1, P63319, Q5U1Y2, D3ZFJ0, P24135, B2RZ98, E9PSX8, G3V8L7, Q6IRG7, F1M707, Q6RUV5, B2RYB8, M0R4H8, A7E3N2, A0A0G2K9C0	340	66	3091	2.06618	0.915438	0.0844443	12.6908
4	rno04668:TNF signaling pathway	13	1.96672	0.0119827	D4A5Q1, P21708, D3ZFJ0, Q01986, A0A0G2JSY8, D3ZSB7, F1MAC0, F1LQH2, Q9Z2P5, D3ZZC5, A0A0G2K7X2, A0A0G2K366, Q9JHX4	340	54	3091	2.18862	0.940446	0.0926904	14.3564
4	rno04630:Jak-STAT signaling pathway	9	1.36157	0.0128945	D4A5Q1, Q5XI26, Q6P6T3, G3V9T9, F1M9D6, D3ZFJ0, Q1KQ07, A0A0G2QC09, G3V9W2	340	30	3091	2.72735	0.952019	0.0962761	15.367
4	rno04612:Antigen processing and presentation	10	1.51286	0.0158118	P07151, P18418, Q5PPG2, Q02765, I2FHN3, D3ZZR3, Q6P9V7, P36370, P0DMW0, P10247, Q6IN22	340	37	3091	2.45707	0.975996	0.113352	18.5268
4	rno05161:Hepatitis B	16	2.42057	0.0222785	D4A5Q1, P63319, P21708, F1LN63, D3ZFJ0, A0A0G2QC09, Q01986, G3V9W2, Q5XI26, F1LQH2, F1M9D6, Q1KQ07, P08644, Q9JHX4, A0A0G2K0V6, D3ZF11	340	79	3091	1.84125	0.994867	0.151897	25.147
4	rno05164:Influenza A	17	2.57186	0.0246571	D4A5Q1, P21708, A5H2Z9, F1LN63, D3ZFJ0, A0A0G2QC09, Q01986, P97636, G3V9W2, Q5XI26, D4A9N5, Q6P6T3, F1LQH2, F1M9D6, P0DMW0, P43527, G3V8L1	340	87	3091	1.77644	0.997097	0.162248	27.4546
4	rno04071:Sphingolipid signaling pathway	16	2.42057	0.0247768	D4A5Q1, Q6P7S1, P63319, Q5U1Y2, P21708, D3ZFJ0, Q01986, A0A0G2JZ43, Q5XIF5, Q6P6T6, F1LQH2, A0A0G2K5R0, Q6RUV5, D3ZZC5, P08644, P20411	340	80	3091	1.81824	0.997179	0.158585	27.569
4	rno05100:Bacterial invasion of epithelial cells	13	1.96672	0.0267974	D4A5Q1, Q32PX6, M0RBE8, P39052, D3ZFJ0, B2GV73, Q4KLF8, Q68FX4, Q6RUV5, B2RZ72, O88656, A0A0G2K5T9, G8CYZ7	340	60	3091	1.96975	0.998264	0.166069	29.4748
4	rno00500:Starch and sucrose metabolism	6	0.907716	0.0313205	Q6P7A9, P09811, Q6P6V0, P27881, D4A7G5, D3Z955	340	17	3091	3.20865	0.999416	0.18685	33.5744
4	rno05231:Choline metabolism in cancer	13	1.96672	0.0338842	D4A5Q1, O08560, P63319, M0RBE8, Q5U1Y2, P21708, D3ZFJ0, Q01986, P50393, A0A0G2K5R0, Q6RUV5, A0A0G2K5T9, P08644	340	62	3091	1.90621	0.999686	0.195882	35.7993
4	rno00040:Pentose and glucuronate interconversions	5	0.75643	0.0344407	A0A0G2JW38, Q920P0, P07943, Q6T5E8, Q811X6	340	12	3091	3.78799	0.999726	0.19412	36.2731
4	rno04370:VEGF signaling pathway	10	1.51286	0.0347552	D4A5Q1, P63319, P50393, Q5U1Y2, P21708, Q6RUV5, D3ZFJ0, P08644, Q01986, P24135	340	42	3091	2.16457	0.999746	0.19123	36.5394
4	rno04066:HIF-1 signaling pathway	12	1.81543	0.0420852	D4A5Q1, P63319, Q6P6T3, P15791, F1LQH2, P27881, P21708, D3ZFJ0, A0A0G2QC09, P06762, Q01986, P24135	340	57	3091	1.91393	0.999957	0.222389	42.4634
4	rno00511:Other glycan degradation	5	0.75643	0.0455668	P30919, D4AE03, Q641X3, Q6AXR4, Q4FZV0	340	13	3091	3.49661	0.999982	0.233695	45.0946
4	rno05322:Systemic lupus erythematosus	8	1.21029	0.0462879	A0A0G2JW12, A0A0B4J2J1, G3V7N9, G3V9C7, D4ACF2, A0A0H2UHK1, P31720, M0RBF1	340	31	3091	2.34611	0.999985	0.232064	45.6256
4	rno05160:Hepatitis C	13	1.96672	0.0468798	D4A5Q1, F1LN63, P21708, D3ZFJ0, G3V9W2, Q6P9V1, Q5XI26, Q6IRG7, F1LQH2, F1M9D6, D3ZZC5, P08644, A0A0G2K7X2	340	65	3091	1.81824	0.999987	0.22994	46.0578
4	rno00531:Glycosaminoglycan degradation	4	0.605144	0.0481323	Q641X3, Q6AXR4, P50430, Q32KJ5	340	8	3091	4.54559	0.99999	0.230752	46.962
4	rno00565:Ether lipid metabolism	6	0.907716	0.0490701	F1LN03, G3V904, P50393, Q09426, A0A0G2K5R0, F1M9Q8	340	19	3091	2.8709	0.999992	0.23021	47.6299
4	rno05203:Viral carcinogenesis	20	3.02572	0.0491014	D4A5Q1, Q07014, G3V9C7, P21708, G3V7P7, D3ZFJ0, A0A0G2QC09, G3V9W2, F1M5R1, F1LQH2, P68511, Q6RUV5, Q5U2Z4, D3ZZC5, M0RBF1, P08644, A0A0G2K7X2, Q9JHX4, Q68FP1, G3V7N4	340	117	3091	1.55405	0.999992	0.225949	47.652
4	rno04014:Ras signaling pathway	18	2.72315	0.0492431	D4A5Q1, P63319, Q5U1Y2, P21708, D4ACA7, D3ZFJ0, Q01986, P24135, F1M5R1, P50393, O35353, F1LQH2, Q3KRE3, A0A0G2K5R0, Q6RUV5, D3ZWW3, D3ZQH9, P08644	340	102	3091	1.60433	0.999993	0.222297	47.7523
4	rno05223:Non-small cell lung cancer	9	1.36157	0.0568636	D4A5Q1, P63319, P21708, D3ZFJ0, Q9JIX3, P08644, Q01986, P24135, A0A0G2K0V6	340	39	3091	2.09796	0.999999	0.248289	52.8873
4	rno00590:Arachidonic acid metabolism	6	0.907716	0.0597709	O35543, P50393, Q63921, Q499P2, P04041, P49430	340	20	3091	2.72735	0.999999	0.254964	54.7206
4	rno04750:Inflammatory mediator regulation of TRP channels	10	1.51286	0.0654085	D4A5Q1, P09215, P63319, P50393, P15791, D3ZFJ0, F1LM10, A0A0G2JSH6, P24135, A0A0G2JZ43	340	47	3091	1.93429	1	0.271365	58.0895
4	rno04726:Serotonergic synapse	10	1.51286	0.0654085	P63319, P50393, Q63921, O35353, Q63881, Q3KRE3, P21708, P08644, Q01986, A0A0G2JZ43	340	47	3091	1.93429	1	0.271365	58.0895
4	rno05200:Pathways in cancer	27	4.08472	0.0777538	Q5U1Y2, P21708, F1MAN8, D3ZFJ0, D4ACA7, A0A0G2QC09, F1MAA7, P84025, F1LQH2, Q3KRE3, F1M6Q3, Q5U2Z4, A0A0G2K0V6, A0A0G2K7X2, D4A5Q1, P63319, F1MA59, P14408, Q01986, G3V9W2, P24135, A0A0G2JZ43, O35353, F1M9D6, Q6RUV5, P08644, Q9JHX4	340	179	3091	1.37129	1	0.310222	64.675
4	rno05219:Bladder cancer	5	0.75643	0.0893593	P21708, P08644, Q01986, A0A0G2K0V6, A0A0G2K366	340	16	3091	2.84099	1	0.343761	69.9823
4	rno05214:Glioma	9	1.36157	0.0915756	D4A5Q1, P63319, P15791, P21708, D3ZFJ0, P08644, Q01986, P24135, A0A0G2K0V6	340	43	3091	1.9028	1	0.345603	70.908
4	rno04660:T cell receptor signaling pathway	11	1.66415	0.0964098	D4A5Q1, Q920L0, P04157, F1LQH2, G3V9T9, P21708, D3ZFJ0, F1LM10, P08644, Q01986, M0R4H8	340	58	3091	1.72419	1	0.355519	72.8367
4	rno05162:Measles	11	1.66415	0.0964098	Q4QQV2, D4A5Q1, Q5XI26, Q6P6T3, F1LQH2, A5H2Z9, F1M9D6, D3ZFJ0, F1LM10, P0DMW0, G3V9W2	340	58	3091	1.72419	1	0.355519	72.8367
