# Supplementary material for: Changes in the Oligodendrocyte Progenitor Cell Proteome with Ageing
Source: Mol Cell Proteomics. 2020 Nov 23;19(8):1281–302. doi: 10.1074/mcp.RA120.002102 (PMC8015006; doi:10.1074/mcp.RA120.002102)
Supplement: Supplementary file 1 [file mmc1.zip › 160324_0_supp_515366_q95d33.xlsx]

## Sheet: OPCs_TotalProteomeOldvsYoung_Rr
Uniprot Accesion	Protein names	Gene names	Young.1	Aged.1	Young.2	Aged.2	Young.3	Aged.3	Young.4	Aged.4	Young.5	Aged.5	Young.6	Aged.6	qvalue Aged vs Young	Log2 Change Aged vs Young	Average Young	SD Young	Average Aged	SD Aged
A0A023IMI6	Proteasome subunit beta (EC 3.4.25.1)	Psmb8	0.364169	0.403794	0.0551354	0.528349	0.0533864	0.915593	0.335397	0.774057	0.0757546	0.682957	0.319516	0.510633	0.011182	0.435337	0.20056	0.153287	0.635897	0.190085
A0A059NZR0	HN1 (Hematological and neurological expressed sequence 1)	Jpt1	-0.554455	-0.785891	-0.235247	-0.47274	-0.731178	-0.63396	-0.655724	-0.502208	-0.304345	-0.712339	-0.68862	-0.406686	0.476412	-0.0573758	-0.528262	0.209675	-0.585637	0.148472
A0A096MIS5	Transmembrane protein 168	Tmem168	-0.0956546	0.0956546	-0.00909991	0.00909991	-0.0920092	0.0920092	0.164892	-0.164892	0.0154216	-0.0154216	-0.00499204	0.00499204	0.576831	0.00714748	-0.00357374	0.094946	0.00357374	0.094946
A0A096MIT2	Deleted.		-0.243532	-0.893522	-0.29778	-0.535579	-0.540744	-0.604753	-0.400051	-0.623814	-0.162086	-0.92104	-0.611612	-0.556113	0.0427554	-0.313169	-0.375968	0.174733	-0.689137	0.172172
A0A096MIT4	Interleukin-33	Il33	-0.254522	0.254522	-0.217828	0.217828	0.0408713	-0.0408713	-0.222861	0.693598	0.336833	0.626009	1.25593	-1.25593	0.553855	-0.0738773	0.156404	0.584398	0.0825263	0.710402
A0A096MIT5	Deleted.		-0.270756	-0.340621	-0.251708	-0.203907	-0.194599	-0.299735	0.0855808	-0.453293	0.389716	-0.541812	-0.560421	-0.396755	0.180312	-0.238989	-0.133698	0.328803	-0.372687	0.118757
A0A096MIT7	Synapsin-3	Syn3	0.354267	0.569688	0.331541	0.119728	0.14124	0.215156	0.279724	0.3771	-0.0455807	0.0644286	1.07798	0.18142	0.455509	-0.101942	0.356528	0.383421	0.254587	0.187378
A0A096MIU6	Low affinity immunoglobulin gamma Fc region receptor III-like	LOC103694908	-0.21774	0.21774	-0.598608	0.598608	-0.213254	0.213254	-0.352925	0.352925	0.0731758	-0.0731758	0.230597	-0.230597	0.106363	0.359585	-0.179792	0.296767	0.179792	0.296767
A0A096MIV5	ATP-binding cassette subfamily F member 2	Abcf2	-0.305299	-0.421139	-0.264167	-0.271143	-0.320951	-0.359703	-0.113777	-0.404566	-0.316331	-0.326713	-0.140931	-0.60932	0.123895	-0.155188	-0.243576	0.0926256	-0.398764	0.11651
A0A096MIX0	MORC family CW-type zinc finger 3	Morc3	-0.29848	-0.439414	-0.343302	0.0423696	-0.152339	-0.358223	0.187797	-0.563445	-0.190045	-0.0110803	0.0366245	-0.0915365	0.394542	-0.110264	-0.126624	0.203312	-0.236888	0.249992
A0A096MIX1	Glucan (1,4-alpha-), branching enzyme 1 (Fragment)	Gbe1	0.282192	0.233287	-0.0479943	0.14689	0.0847742	0.00643098	0.200625	0.414836	0.0306381	0.332107	0.113346	0.0596353	0.351955	0.0882674	0.110597	0.118126	0.198864	0.157923
A0A096MIX2	DEAD (Asp-Glu-Ala-Asp) box polypeptide 17, isoform CRA_a (DEAD-box helicase 17)	Ddx17	-0.438948	-0.479871	-0.319633	-0.212205	-0.416992	-0.363345	-0.275393	-0.392394	-0.141856	-0.239214	-0.445404	-0.302926	0.576564	0.00804493	-0.339704	0.118893	-0.331659	0.1003
A0A096MIY3	Thymine-DNA glycosylase	Tdg	-0.254832	0.254832	-0.569096	-0.509266	-0.678143	-0.874377	-0.396725	-0.289269	-0.316393	-0.276701	0.273109	-0.357472	0.577229	-0.0183624	-0.32368	0.332313	-0.342042	0.367395
A0A096MIZ1	Paralemmin 2	Palm2	0.372495	0.543955	0.337363	0.339563	0.386635	0.243326	0.652171	0.0780268	0.118029	0.291155	0.206774	0.237965	0.470416	-0.0565791	0.345578	0.183042	0.288999	0.152816
A0A096MJ11	Gasdermin D (Gasdermin domain containing 1 (Predicted), isoform CRA_a)	Gsdmd	0.151368	0.0635183	-0.197187	0.510149	0.0610427	0.412003	0.378318	0.130765	0.0920961	0.366607	0.134217	0.131141	0.222284	0.165721	0.103309	0.184989	0.269031	0.183558
A0A096MJ27	Uncharacterized protein (Fragment)	Mdn1	-0.42175	-0.542144	-0.197631	-0.301992	-0.234227	-0.518919	-0.273352	-0.675117	-0.226916	-0.0279621	-0.0251686	-0.216576	0.264426	-0.150611	-0.229841	0.127811	-0.380452	0.240585
A0A096MJ28	Integrator complex subunit 2 (Similar to RIKEN cDNA 2810417D08 (Predicted))	Ints2	-0.578619	-0.381697	-0.335711	-0.083188	-0.47932	-0.390326	-0.233998	-0.413664	-0.473532	-0.169109	-0.420482	0.0234366	0.146771	0.184519	-0.420277	0.121034	-0.235758	0.185333
A0A096MJ38	Interferon-induced protein with tetratricopeptide repeats 1B-like	Ifit1bl	-0.0137406	0.184314	0.16655	0.490295	0.132326	0.396299	0.379116	0.0445555	0.0866758	-0.0330589	0.273597	0.245027	0.488223	0.0504848	0.170754	0.138991	0.221239	0.200425
A0A096MJ70	PR/SET domain 16	Prdm16	-0.292153	-0.362018	-0.290544	-0.352881	-0.28348	-0.414724	-0.536211	-0.906804	-0.417706	-0.405916	-0.570608	-0.184545	0.52277	-0.0393642	-0.39845	0.130498	-0.437815	0.24438
A0A096MJ99	Vesicle-associated membrane protein 4 (Vesicle-associated membrane protein 4 (Predicted), isoform CRA_b)	Vamp4	-0.267262	-0.352378	-0.0548814	-0.143298	-0.304575	-0.153283	-0.407725	-0.443238	-0.100649	-0.178992	-0.544141	0.0553882	0.428038	0.0772387	-0.279872	0.184226	-0.202634	0.175159
A0A096MJE3	G1 to S phase transition 2 (RCG36424)	Gspt2	0.197968	-0.197968	-0.0213934	0.0213934	0.456982	-0.456982	0.0523635	-0.0523635	-0.145826	0.145826	-0.348162	0.348162	0.503438	-0.0639775	0.0319887	0.278412	-0.0319887	0.278412
A0A096MJG7	Nebulette (Fragment)	Nebl	0.89811	-0.0617006	1.03359	0.304478	0.875366	0.312085	0.676525	0.422492	0.781402	0.447403	0.681289	0.327579	0.00273305	-0.532324	0.82438	0.138555	0.292056	0.183362
A0A096MJG9	Uncharacterized protein (Fragment)	Mdn1	0.0111079	-0.0111079	0.178559	-0.178559	-0.0266234	0.0266234	-0.14302	0.14302	0.20588	-0.20588	0.0648235	-0.0648235	0.315031	-0.0969089	0.0484545	0.130898	-0.0484545	0.130898
A0A096MJI4	Uncharacterized protein (Fragment)	Gigyf2	-0.21114	-0.385952	-0.259953	-0.166128	-0.30196	-0.248707	-0.219553	-0.302024	-0.470299	-0.084784	-0.441306	-0.500866	0.503038	0.035958	-0.317368	0.11237	-0.28141	0.150024
A0A096MJL5	DNA polymerase alpha catalytic subunit (Fragment)	Pola1	-0.480151	-0.803343	-0.371747	-0.782859	-0.77353	-0.687357	-0.247104	-0.620935	-0.171214	-0.75767	-0.538362	-0.32966	0.130279	-0.233286	-0.430351	0.217294	-0.663637	0.176919
A0A096MJN4	Septin 4	Sept4	0.914153	0.726888	0.519063	0.67591	0.623772	0.530066	0.823512	0.626967	0.773875	0.563115	1.04501	0.651507	0.185653	-0.154156	0.783232	0.191099	0.629075	0.0726939
A0A096MJP9	DNA damage-inducible 1 homolog 2	Ddi2	-0.0200581	-0.135907	-0.0175883	-0.149419	-0.165624	0.0611731	0.00719467	-0.106286	0.0336324	-0.156233	0.0235942	-0.188994	0.262809	-0.0894693	-0.0231416	0.0730336	-0.112611	0.0893037
A0A096MJR6	Poly [ADP-ribose] polymerase (PARP) (EC 2.4.2.-) (Fragment)		-0.146409	-0.0140426	0.194945	0.350901	0.134154	0.281885	0.248499	0.131146	0.0824031	0.223718	0.054882	-0.123659	0.49078	0.0469123	0.0947458	0.137935	0.141658	0.181618
A0A096MJT6	Similar to RIKEN cDNA D630029K19	RGD1307100	0.144137	0.170055	0.15436	0.16478	0.0456176	0.0426882	-0.291759	0.291759	-0.389401	0.389401	-0.0943308	0.0943308	0.0856709	0.264065	-0.071896	0.228615	0.192169	0.128043
A0A096MJV6	Zinc finger protein X-linked	Zfx	-0.455173	-0.650393	-0.414658	0.0488978	-0.321139	-0.270511	-0.189327	-0.160341	-0.44908	0.0131971	-0.887081	-0.214245	0.164876	0.247177	-0.452743	0.235298	-0.205566	0.251722
A0A096MJX5	Similar to Hypothetical protein MGC11690	RGD1305178	-0.26615	-0.204774	-0.33164	0.1332	-0.245485	0.0378395	-0.143398	-0.0599695	-0.257073	0.0533542	-0.462018	-0.0445974	0.0251467	0.270136	-0.284294	0.106071	-0.0141579	0.116907
A0A096MJY4	Myocyte-specific enhancer factor 2C (Myocyte enhancer factor 2C)	Mef2c	0.440474	0.0278765	0.0357577	0.526695	0.193939	0.497799	0.0750456	0.367747	0.136026	0.540804	0.201439	0.539088	0.100816	0.236221	0.180447	0.143006	0.416668	0.201314
A0A096MJY6	Glucan (1,4-alpha-), branching enzyme 1 (Fragment)	Gbe1	0.0709398	0.126233	0.014274	0.112242	0.0246278	0.0931824	0.148089	0.146842	-0.0749794	0.390397	-0.15339	-0.0743925	0.227449	0.127491	0.00492693	0.106563	0.132417	0.149343
A0A096MJZ0	Dynein light chain 1, axonemal (LC1)	Dnal1	-0.108627	-0.156799	-0.124789	-0.211094	-0.236734	-0.338182	-0.232046	-0.0328108	0.175198	-0.261179	0.031954	-0.0823813	0.32318	-0.0979004	-0.0825072	0.160082	-0.180408	0.11341
A0A096MJZ2	RCG21429, isoform CRA_b (Transducin (beta)-like 2)	Tbl2	-0.0799216	-0.232912	-0.192576	-0.0643869	-0.089168	-0.278892	-0.263995	-0.239295	-0.00668014	-0.0402275	-0.248998	-0.182255	0.520922	-0.026105	-0.14689	0.103636	-0.172995	0.0987002
A0A096MK13	DNA polymerase (EC 2.7.7.7) (Fragment)	Pola1	-0.464618	-0.602431	-0.426337	-0.794234	-0.535555	-0.822631	-0.261554	-0.546022	-0.165087	-0.242224	-0.246105	-0.0778097	0.289795	-0.164349	-0.349876	0.145743	-0.514225	0.298916
A0A096MK18	Inositol hexakisphosphate and diphosphoinositol-pentakisphosphate kinase (EC 2.7.4.21) (EC 2.7.4.24) (Fragment)	Ppip5k2	0.069452	0.0421633	-0.0142582	-0.152579	-0.056482	-0.126981	-0.229247	0.229247	0.449339	-0.449339	0.226034	-0.226034	0.245809	-0.18806	0.0741398	0.236976	-0.113921	0.231891
A0A096MK30	Moesin (Moesin, isoform CRA_a)	Msn	0.18906	-0.0165747	0.17709	0.270963	0.198098	0.188157	0.30624	0.194461	0.165725	0.422687	0.119313	0.227406	0.540337	0.0219287	0.192588	0.0621138	0.214516	0.142259
A0A096MK61	Cartilage-associated protein-like 1 (Similar to Cartilage-associated protein (Predicted), isoform CRA_b)	Crtapl1	-0.100287	-0.53071	-0.00831055	-0.414967	-0.275514	-0.430001	-0.0159036	-0.213783	-0.350445	0.00458544	-0.124725	-0.813755	0.13055	-0.253907	-0.145864	0.139282	-0.399772	0.278484
A0A096MKB0	Max dimerization protein 3 (RAB24, member RAS oncogene family)	Rab24	0.260079	0.313829	0.299447	0.235785	0.0876748	0.25479	0.367849	0.230349	0.119349	0.323592	0.29194	0.182121	0.541327	0.0190211	0.237723	0.11019	0.256744	0.0537323
A0A096MKC0	Uncharacterized protein (Fragment)	Gigyf2	-0.427252	-0.221603	-0.271906	-0.427623	-0.2502	-0.324117	-0.137002	-0.26742	-0.19895	-0.0625961	-0.174085	0.103837	0.495407	0.043312	-0.243232	0.102724	-0.19992	0.191534
A0A096MKD9	Tripartite motif-containing protein 46	Trim46	0.406864	0.0241943	0.105728	-0.453261	0.0305185	0.0278992	0.160553	0.0599197	0.430045	-0.00232499	0.097769	0.605827	0.3255	-0.161537	0.205246	0.170392	0.043709	0.336443
A0A096MKE9	DNA ligase (EC 6.5.1.1)	Lig3	-0.379765	-0.418928	-0.331412	-0.285245	-0.432437	-0.330638	-0.225882	-0.463959	-0.217656	-0.444241	-0.331905	-0.447868	0.299067	-0.0786373	-0.319843	0.0846381	-0.39848	0.0730253
A0A096MKF8	Mediator complex subunit 12	Med12	-0.234236	-0.326585	-0.217384	-0.339729	-0.188782	-0.181285	-0.1118	-0.234886	-0.22066	-0.0793946	-0.444972	-0.194453	0.568983	0.0102503	-0.236306	0.111273	-0.226056	0.0975893
A0A096MKH2	Similar to RIKEN cDNA 1110059P08 (Vesicle-trafficking 1)	Vta1	0.0507338	0.171471	-0.0647316	-0.0520044	0.13276	-0.108125	-0.235996	0.0874465	0.0519675	-0.0303358	0.0338019	0.00406053	0.552899	0.0173294	-0.00524403	0.129431	0.0120854	0.101494
A0A096P6L1	Deleted.		-0.961528	-0.233569	-0.345498	-0.0242111	-0.326924	-0.413689	-0.353643	-0.266137	-0.272619	-0.245318	-0.455676	-0.124277	0.134876	0.234781	-0.452648	0.256308	-0.217867	0.132618
A0A096UWG1	COP1, E3 ubiquitin ligase (Similar to constitutive photomorphogenic protein 1, isoform CRA_b)	Cop1	-0.110518	-0.620375	-0.3382	-0.120125	-0.336621	-0.21057	0.0857033	0.0656412	0.02389	-0.185866	0.153611	-0.43816	0.280907	-0.164554	-0.0870224	0.212594	-0.251576	0.242789
A0A096UWG9	Diacylglycerol kinase (DAG kinase) (EC 2.7.1.107)	Dgke	0.0362896	-0.0362896	0.0351915	-0.0351915	0.0796638	-0.0796638	0.155871	0.134486	0.177571	0.030133	0.276963	0.112537	0.224016	-0.105923	0.126925	0.0946337	0.0210017	0.0870794
A0A0A0MP84	Peroxisomal targeting signal 1 receptor-like	Pex5	0.0273935	-0.061346	0.037176	-0.101853	-0.184686	-0.0812702	0.101268	-0.0761515	0.00510031	0.0220579	0.297967	-0.0649659	0.255658	-0.107958	0.0473698	0.156105	-0.0605882	0.0429485
A0A0A0MXT8	Deleted.		-0.0348456	-0.20856	-0.118994	-0.0409753	-0.199429	-0.10947	-0.0767048	0.0112379	0.113227	-0.00396036	-0.209193	-0.098547	0.562822	0.0126108	-0.0876566	0.119591	-0.0750458	0.0815135
A0A0A0MXV1	Deleted.		0.1492	-0.0115439	0.0677732	0.0719471	0.153746	-0.206739	0.113023	-0.276645	0.0237524	-0.0574117	0.0474589	-0.0704931	0.0750553	-0.184307	0.0924923	0.0543204	-0.0918144	0.128273
A0A0A0MXV6	Deleted.		1.0723	1.07964	0.82235	0.563516	0.85906	0.902133	0.200112	0.738604	0.0173582	0.276158	0.830712	0.357299	0.577254	0.0192429	0.633649	0.420817	0.652892	0.312689
A0A0A0MXW1	2-oxoisovalerate dehydrogenase subunit beta, mitochondrial	Bckdhb	0.236715	0.00794844	0.133507	0.168345	0.238352	0.00266348	0.297648	0.00999306	0.176458	0.285973	0.126201	0.00195835	0.185653	-0.122	0.20148	0.0674728	0.0794801	0.120326
A0A0A0MXX0	Deleted.		0.414021	0.253409	0.309644	0.401064	0.324308	0.649082	0.647577	0.405538	0.440104	0.583268	0.23281	0.40476	0.459015	0.0547762	0.394744	0.144762	0.44952	0.14315
A0A0A0MXX2	Deleted.		-0.303333	-0.229506	-0.32987	-0.287092	-0.206234	-0.782618	-0.294191	0.18799	0.0761285	0.0114723	0.128718	0.268206	0.577254	0.0162058	-0.154797	0.204205	-0.138591	0.384642
A0A0A0MXX3	Deoxycytidylate deaminase (Similar to 6030466N05Rik protein, isoform CRA_a)	Dctd	0.292107	-0.292107	0.276674	-0.276674	0.18928	-0.18928	0.0650982	-0.375639	-0.166354	-0.600396	-0.42752	-0.250107	0.0498742	-0.368915	0.0382142	0.284121	-0.3307	0.145367
A0A0A0MXX5	3-hydroxybutyrate dehydrogenase type 2	Bdh2	-0.142441	0.0141908	-0.17266	-0.150068	-0.0157842	0.0318117	-0.0152629	-0.00820736	0.281871	-0.196842	0.00657934	0.137904	0.555149	-0.018919	-0.00961629	0.160949	-0.0285353	0.123839
A0A0A0MXX8	Deleted.		0.0069343	-0.0271954	0.0167548	0.138816	0.024845	0.108794	0.262938	0.133914	0.151243	0.174384	-0.0148864	-0.07229	0.595176	0.0014322	0.0746382	0.109319	0.0760704	0.100691
A0A0A0MXY3	Casein kinase I isoform gamma-3	Csnk1g3	0.120044	0.0194588	-0.0211194	0.112626	0.0739966	-0.0170084	0.13585	-0.0438616	0.0427554	-0.137663	0.0863614	-0.0317699	0.246463	-0.089351	0.0729814	0.0567732	-0.0163696	0.082011
A0A0A0MXZ0	Iron-sulfur cluster assembly 1 homolog, mitochondrial	Isca1	0.588066	0.336093	0.477821	0.169431	0.392609	0.378644	0.150901	0.0617844	0.210025	0.0383474	0.65866	0.0474365	0.100667	-0.241058	0.413014	0.202736	0.171956	0.151764
A0A0A0MXZ5	Ubiquitin carboxyl-terminal hydrolase BAP1	Bap1	-0.0191586	-0.382502	-0.238768	-0.234323	-0.217564	-0.183376	-0.0828076	-0.232791	-0.165949	-0.396603	0.10113	-0.583775	0.0697847	-0.231709	-0.103853	0.130094	-0.335562	0.149339
A0A0A0MXZ9	Deleted.		0.0626326	-0.22632	0.157913	-0.00934872	0.237507	-0.00925104	0.219208	0.431489	0.49831	0.0743736	0.394654	0.0291863	0.145576	-0.213349	0.261704	0.159029	0.0483549	0.214444
A0A0A0MY03	POC1 centriolar protein homolog B (RCG49027)	Poc1b	0.201322	-0.201322	-0.192313	0.192313	-0.0791958	0.0791958	0.0461673	-0.0461673	-0.0720981	0.0720981	0.0460571	-0.0460571	0.559877	0.0166868	-0.00834342	0.13625	0.00834342	0.13625
A0A0A0MY07	Ubiquitin carboxyl-terminal hydrolase 15 (Ubiquitin specific peptidase 15, isoform CRA_b)	Usp15	-0.0297369	-0.15018	-0.11743	0.151348	-0.167234	0.0943411	-0.00387767	-0.0859041	-0.143101	-0.028952	0.0410275	-0.126718	0.457677	0.0457145	-0.0700587	0.0841049	-0.0243442	0.12254
A0A0A0MY09	Endoplasmin	Hsp90b1	-0.00777948	-0.000753181	-0.0910229	0.321647	0.0224541	0.222145	0.138091	0.284964	0.118007	0.390713	-0.125828	0.0849307	0.0824427	0.208287	0.00898702	0.106951	0.217275	0.148749
A0A0A0MY10	Deleted.		0.0565199	-0.0756572	0.0105227	-0.00374957	0.0342564	-0.175817	0.064824	-0.285243	0.052261	-0.282768	-0.0735932	-0.129032	0.0644502	-0.182843	0.0241318	0.051641	-0.158711	0.112681
A0A0A0MY12	Histone acetyltransferase (EC 2.3.1.48)	Kat6a	-0.276123	-0.0427235	-0.388039	0.0826851	-0.164307	-0.184543	-0.0358162	-0.186045	-0.0904034	-0.0377056	-0.437705	-0.0444178	0.153129	0.163274	-0.232066	0.162314	-0.0687916	0.102305
A0A0A0MY13	Probable G-protein-coupled receptor 158	Gpr158	0.457261	0.356263	0.224361	0.117386	0.17247	0.295423	0.456284	0.518732	0.252405	0.257684	0.617785	0.82432	0.544741	0.0315403	0.363428	0.173352	0.394968	0.247777
A0A0A0MY43	Activating signal cointegrator 1 complex subunit 3	Ascc3	0.171083	-0.145215	0.045381	-0.234214	-0.0346774	0.0116991	-0.196676	-0.299361	-0.37178	0.126655	-0.744088	0.563449	0.325535	0.192295	-0.18846	0.331662	0.0038354	0.315951
A0A0A0MY48	Dynamin-2	Dnm2	0.139016	-0.139016	-0.0943515	0.0943515	0.0027999	-0.0027999	0.240835	-0.240835	0.20401	-0.20401	-0.0523487	0.0523487	0.193561	-0.146654	0.0733268	0.14024	-0.0733268	0.14024
A0A0A6YYD9	Centromere protein L	Cenpl	0.146129	-0.146129	0.675181	-0.675181	0.0300575	-0.0300575	0.294158	-0.294158	0.48481	-0.48481	0.324575	-0.324575	0.00475178	-0.651637	0.325818	0.23156	-0.325818	0.23156
A0A0A6YYM0	Long-chain-fatty-acid--CoA ligase 6	Acsl6	0.840843	0.597708	0.43348	0.528583	0.856879	0.3567	0.771858	0.221341	0.563038	0.171371	0.693411	0.185676	0.0291279	-0.349688	0.693251	0.166837	0.343563	0.183582
A0A0B4J2J1	Fc fragment of IgG receptor IIIa (Fc of IgG, low affinity IIIa, receptor)	Fcgr3a	0.541669	0.0720836	-0.386064	0.873832	0.700198	0.182901	-0.197249	0.197249	-0.241524	0.241524	-0.272912	0.272912	0.26002	0.282731	0.0240197	0.469252	0.30675	0.286139
A0A0F7RQJ6	D-dopachrome tautomerase, isoform CRA_a	Ddt	0.0983335	0.306909	-0.141731	0.427329	-0.00773034	0.260175	-0.203922	0.349614	-0.0830658	0.0312822	0.00551948	0.0181684	0.0345918	0.287679	-0.0554327	0.109448	0.232246	0.169943
A0A0F7RQL3	Macrophage migration inhibitory factor (RCG60731, isoform CRA_c)	Mif	0.0269736	0.169653	-0.116203	0.0543232	0.0955168	0.0171756	-0.0739813	0.162676	0.0488027	-0.123509	-0.00723009	-0.1793	0.543587	0.0211899	-0.00435346	0.0789272	0.0168365	0.144356
A0A0G2JSG6	Adenylate kinase 2, mitochondrial (AK 2) (EC 2.7.4.3) (ATP-AMP transphosphorylase 2) (ATP:AMP phosphotransferase) (Adenylate monophosphate kinase)	Ak2	-0.0895681	-0.203808	-0.0455825	-0.0700577	-0.057723	-0.167021	-0.0763265	-0.234941	-0.26379	0.0316481	-0.200515	-0.296318	0.494604	-0.0344989	-0.122251	0.088744	-0.15675	0.119099
A0A0G2JSH0	Solute carrier family 15 member 4 (Solute carrier family 15, member 4, isoform CRA_a)	Slc15a4	0.00388791	0.582671	0.153466	0.814847	-0.0896682	0.839235	-0.648362	0.648362	-0.644682	0.644682	-0.564028	0.564028	0.00070885	0.980535	-0.298231	0.36113	0.682304	0.1172
A0A0G2JSH2	3-hydroxybutyrate dehydrogenase, type 1, isoform CRA_a (D-beta-hydroxybutyrate dehydrogenase, mitochondrial)	Bdh1	0.986971	0.300955	0.993863	-0.121174	0.785214	0.0879549	0.879436	0.0568277	0.466104	0.0728021	0.958645	-0.086299	0.000291196	-0.793195	0.845039	0.201769	0.0518444	0.150229
A0A0G2JSH4	Glycogen synthase kinase 3 beta, isoform CRA_b (Glycogen synthase kinase-3 beta)	Gsk3b	-0.0255293	-0.101778	-0.0358749	-0.245199	-0.111191	-0.209346	-0.282503	-0.197331	-0.202835	-0.229631	-0.264804	-0.0421426	0.549295	-0.0171154	-0.153789	0.112664	-0.170905	0.0806259
A0A0G2JSH6	Transient receptor potential cation channel subfamily V member 2	Trpv2	-0.0973651	0.0973651	0.09274	-0.09274	-0.0405716	0.0405716	-0.0520662	0.0520662	-0.204706	0.204706	-0.295042	0.295042	0.0986979	0.199004	-0.0995019	0.135638	0.0995019	0.135638
A0A0G2JSH9	Peroxiredoxin-2 (RCG51106, isoform CRA_d)	Prdx2	0.0417101	0.170762	0.0456205	0.0485288	0.17206	0.0852322	0.0366054	0.0206533	0.0291787	-0.300015	0.245696	-0.293053	0.240007	-0.139794	0.095145	0.0912884	-0.0446487	0.201561
A0A0G2JSI1	4-trimethylaminobutyraldehyde dehydrogenase	Aldh9a1	0.0553045	0.376478	-0.178046	0.569592	0.166997	0.563317	0.303009	0.52366	-0.0302316	0.560904	-0.027203	0.551354	0.00230569	0.475913	0.0483049	0.168591	0.524218	0.0741581
A0A0G2JSJ8	Alpha-L-fucosidase (EC 3.2.1.51)	Fuca1	-0.138376	-0.0624107	-0.28886	0.285172	-0.142656	0.0371473	-0.141129	-0.0328657	-0.0903878	0.164187	-0.506519	-0.0939886	0.0523485	0.267528	-0.217988	0.156509	0.0495401	0.147475
A0A0G2JSK2	Cytochrome b5 reductase 4 (Cytochrome b5 reductase 4, isoform CRA_a)	Cyb5r4	-0.224494	-0.0318292	-0.360823	-0.11668	-0.205849	0.0707652	-0.0941264	0.0941264	0.271733	-0.271733	0.0919814	-0.0919814	0.544324	0.0290409	-0.0869296	0.231855	-0.0578887	0.134676
A0A0G2JSK5	Integrin beta	Itgb1	0.265743	-0.178254	0.253947	0.190352	0.186367	-0.0100677	0.404987	0.0479807	0.248827	0.253454	0.11837	-0.0413464	0.0891052	-0.202687	0.246373	0.0954804	0.0436864	0.158056
A0A0G2JSL0	Proteasome subunit beta (EC 3.4.25.1)	LOC100360846	-0.456377	-0.35869	-0.107962	-0.550314	-0.304347	-0.421091	-0.353821	-0.400751	-0.323946	-0.562019	-0.212698	-0.692932	0.0796032	-0.204441	-0.293192	0.120137	-0.497633	0.126184
A0A0G2JSL2	RCG58353, isoform CRA_e (Trafficking protein particle complex subunit 4)	Trappc4	0.0958112	0.122671	0.0526796	0.159253	0.000350666	0.146729	0.340066	0.0208994	-0.0383762	-0.0544747	0.212947	-0.0684762	0.438788	-0.056146	0.11058	0.142163	0.0544336	0.102229
A0A0G2JSL4	Tuberin (Tuberous sclerosis 2, isoform CRA_b)	Tsc2	0.120306	0.199114	0.0906371	-0.168999	0.129222	-0.0826276	0.212548	0.025175	0.330641	-0.0860396	0.413102	0.0737142	0.0694853	-0.222686	0.216076	0.129929	-0.00661048	0.132848
A0A0G2JSM0	DnaJ (Hsp40) homolog, subfamily C, member 2 (DnaJ homolog subfamily C member 2)	Dnajc2	-0.326084	-0.671325	-0.370724	-0.423053	-0.570481	-0.420322	-0.298208	-0.4629	-0.265863	-0.331229	-0.329522	-0.370766	0.323549	-0.0864524	-0.360147	0.10879	-0.446599	0.119225
A0A0G2JSM4	BET1-like protein (Blocked early in transport 1 homolog (S. cerevisiae) like)	Bet1l	-0.407517	-0.657194	-0.0451999	-0.611397	-0.462519	-0.592478	-0.299542	-0.943116	0.136745	-0.585662	-0.629101	0.629101	0.420562	-0.175602	-0.284522	0.283024	-0.460124	0.550398
A0A0G2JSM7	Adducin 1 (Alpha), isoform CRA_b (Alpha-adducin)	Add1	0.0703907	-0.0135254	0.0319646	0.461569	-0.0642477	-0.0791347	-0.0628938	0.0628938	0.344009	-0.344009	0.197309	-0.197309	0.403102	-0.104341	0.0860886	0.159289	-0.0182525	0.275217
A0A0G2JSM8	Cell division control protein 42 homolog (Cell division cycle 42 homolog (S. cerevisiae), isoform CRA_b)	Cdc42	0.0211464	-0.0211464	0.362767	-0.362767	0.120166	-0.120166	-0.122579	0.14916	0.117126	-0.1997	0.534213	0.227426	0.176216	-0.226672	0.17214	0.237833	-0.0545322	0.220225
A0A0G2JSP8	Creatine kinase M-type (Creatine kinase, muscle)	Ckm	0.418652	-0.418652	0.155971	-0.155971	-0.492269	0.492269	-0.0632292	1.08576	0.637662	0.390181	-0.198292	0.611688	0.348554	0.257797	0.0764156	0.413961	0.334212	0.543509
A0A0G2JSQ0	Serine/threonine-protein phosphatase 2A 55 kDa regulatory subunit B	Ppp2r2d	-0.0725986	0.152761	-0.0796643	-0.076889	-0.216392	-0.0512506	-0.113734	-0.0566598	-0.188066	-0.0886762	0.312103	-0.311725	0.572921	-0.012348	-0.0597253	0.191182	-0.0720733	0.147617
A0A0G2JSQ4	Tropomyosin 1, alpha, isoform CRA_p (Tropomyosin alpha-1 chain)	Tpm1	0.713044	0.237745	0.745702	0.450952	0.342629	0.316708	0.49875	0.0255154	0.699542	0.251025	0.494734	0.209371	0.0235174	-0.333847	0.5824	0.161016	0.248553	0.139294
A0A0G2JSQ9	Proline-, glutamic acid- and leucine-rich protein 1	Pelp1	-0.270281	-0.229119	-0.266318	-0.273588	-0.406189	-0.335153	-0.292691	-0.275771	-0.12624	-0.289828	-0.028866	-0.291893	0.432739	-0.0507946	-0.231764	0.133504	-0.282559	0.0343174
A0A0G2JSR0	Voltage-dependent anion-selective channel protein 3	Vdac3	0.623715	0.641646	0.608613	0.0715582	0.442159	0.535882	0.28604	0.514814	-0.0146756	0.143017	0.441318	0.135259	0.502531	-0.0574986	0.397861	0.237473	0.340363	0.25008
A0A0G2JSR4	Signal transducer and activator of transcription	Stat5b	0.189417	0.16197	0.113283	0.235055	0.0805446	0.208581	0.341182	0.301669	0.142866	0.360046	0.0592092	0.257133	0.240027	0.0996585	0.154417	0.102424	0.254075	0.0698845
A0A0G2JSR7	Matrin-3 (RCG49469, isoform CRA_a)	Matr3	-0.533948	-0.537531	-0.434976	-0.362351	-0.419133	-0.477122	-0.293337	-0.381201	-0.28668	-0.303457	-0.430355	-0.391618	0.570148	-0.00914213	-0.399738	0.094521	-0.40888	0.0843222
A0A0G2JSR9	45 kDa calcium-binding protein (Stromal cell derived factor 4, isoform CRA_b)	Sdf4	-0.0142977	-0.0578448	-0.379664	0.247571	-0.0160668	-0.243367	-0.0864363	0.136815	-0.429007	0.399699	-0.610892	-0.115045	0.0978432	0.317366	-0.256061	0.251361	0.0613048	0.242086
A0A0G2JSS1	Integrin-linked kinase-associated serine/threonine phosphatase 2C (Integrin-linked kinase-associated serine/threonine phosphatase 2C, isoform CRA_g)	Ilkap	-0.468912	-0.598631	-0.373529	-0.245488	-0.543131	-0.313851	-0.355993	-0.213313	-0.221911	-0.258445	-0.280889	-0.323646	0.467209	0.0484988	-0.374061	0.118101	-0.325562	0.14016
A0A0G2JSS8	Peroxiredoxin (EC 1.11.1.15)	Prdx5	0.6742	0.766468	0.819731	0.330062	0.425442	0.489433	0.432443	0.74041	0.484368	0.437996	0.851642	0.567999	0.472594	-0.059243	0.614638	0.193774	0.555395	0.171959
A0A0G2JSS9	Atlastin-3	Atl3	0.190535	0.109898	0.153408	0.247357	0.222683	0.251565	0.371588	0.0977949	0.172851	0.465017	0.0488649	0.209788	0.495407	0.0369149	0.193322	0.105384	0.230237	0.132899
A0A0G2JSU7	Myocyte enhancer factor 2D (Myocyte-specific enhancer factor 2D)	Mef2d	-0.0150529	-0.355188	-0.0331016	0.022504	-0.0342564	-0.160576	0.0433851	-0.025265	-0.0997651	0.20533	-0.0806525	0.0251735	0.570817	-0.0114296	-0.0365739	0.0506163	-0.0480035	0.190817
A0A0G2JSV0	N-myc downstream regulated gene 2, isoform CRA_a (Protein NDRG2)	Ndrg2	0.556871	0.610477	0.327407	0.450181	0.94776	0.269633	0.0836	-0.0836	0.313666	-0.313666	0.125845	-0.125845	0.251029	-0.257995	0.392525	0.320096	0.13453	0.363502
A0A0G2JSV2	Carbonyl reductase [NADPH] 1	Cbr1	-0.931295	-0.287677	-0.521474	0.00412062	-0.56899	-0.367879	-0.0135504	0.0135504	-0.165681	0.165681	-0.26633	0.26633	0.0925403	0.376908	-0.41122	0.330741	-0.0343125	0.248842
A0A0G2JSV3	Ribose-phosphate pyrophosphokinase I -like	LOC314140	0.164575	-0.164575	-0.295865	0.295865	-0.254917	0.254917	0.395309	-0.395309	0.133278	-0.133278	-0.236098	0.236098	0.557671	0.0312391	-0.0156196	0.285627	0.0156196	0.285627
A0A0G2JSV5	3-hydroxyanthranilate 3,4-dioxygenase (EC 1.13.11.6) (3-hydroxyanthranilate oxygenase) (3-HAO) (3-hydroxyanthranilic acid dioxygenase) (HAD)	Haao	0.062275	-0.062275	-0.455867	0.455867	-0.240164	0.240164	0.572199	0.434694	0.375092	0.35596	0.382691	0.57238	0.292169	0.216761	0.116038	0.400784	0.332798	0.222768
A0A0G2JSV6	Globin c2 (Hemoglobin alpha, adult chain 2) (RCG34342, isoform CRA_a)	Hba-a2	0.941809	1.07624	1.18934	-0.440136	1.09997	0.920089	0.588279	0.923307	2.22854	-0.0355463	4.58195	-0.910132	0.0859168	-1.51601	1.77165	1.48228	0.255637	0.835293
A0A0G2JSW0	Myosin regulatory light chain 12B (RCG35658, isoform CRA_a)	Myl12b	0.023975	-0.023975	0.18847	-0.18847	0.186388	-0.186388	0.120441	-0.120441	0.0212982	-0.0212982	0.00852758	-0.00852758	0.0609547	-0.183033	0.0915165	0.0843999	-0.0915165	0.0843999
A0A0G2JSW3	Globin a4 (Hemoglobin subunit beta-1) (RCG39881, isoform CRA_b)	Hbb	0.834295	0.654055	0.394124	0.758776	0.803732	1.03963	0.749398	0.933831	0.629129	0.483898	1.04958	0.462308	0.563564	-0.0212929	0.743376	0.219425	0.722083	0.234889
A0A0G2JSX1	Non-structural maintenance of chromosomes element 1 homolog	Nsmce1	-0.417921	-0.515007	-0.526789	-0.232769	-0.0826407	-0.349908	-0.0688643	-0.449208	-0.77662	-0.228865	-0.188977	-0.526012	0.531089	-0.0399928	-0.343635	0.28074	-0.383628	0.133927
A0A0G2JSY3	Neurolysin (Metallopeptidase M3 family), isoform CRA_a (Neurolysin, mitochondrial)	Nln	-0.104422	-0.131715	-0.242168	0.084615	-0.157721	-0.1066	0.0132961	-0.233328	-0.106364	0.13527	-0.0280424	-0.250914	0.548546	0.020458	-0.104237	0.0911149	-0.0837788	0.160908
A0A0G2JSY8	RCG51087 (Transcription factor jun-B)	Junb	0.0597973	-0.0597973	-0.0486299	0.0486299	-0.481126	0.481126	0.726266	0.326883	0.214817	0.149123	0.394976	0.904638	0.406907	0.164084	0.14435	0.41037	0.308434	0.350455
A0A0G2JSZ1	Ras-related protein Rab-31	Rab31	-0.244759	-0.177945	-0.114415	0.329451	-0.129894	0.0984884	0.0125491	0.0422537	-0.158537	0.272465	-0.436806	-0.0110688	0.0659519	0.270918	-0.178644	0.151314	0.0922742	0.187062
A0A0G2JSZ5	Protein disulfide-isomerase A6 (RCG62282, isoform CRA_a)	Pdia6	-0.269884	-0.284467	-0.0831461	0.00933323	-0.12369	0.0181228	0.0623014	-0.0105238	0.0586463	0.148151	-0.223122	-0.0615354	0.423273	0.0663294	-0.0964825	0.138781	-0.0301531	0.142638
A0A0G2JSZ9	Copper chaperone for superoxide dismutase (Copper chaperone for superoxide dismutase, isoform CRA_b)	Ccs	0.0210615	-0.0625841	0.115466	0.00579879	-0.0123652	0.0816388	0.184757	-0.0903885	0.000801137	-0.0163429	-0.167853	0.0652369	0.518455	-0.0264179	0.0236444	0.120735	-0.00277349	0.0682087
A0A0G2JT06	COP9 signalosome complex subunit 1	Gps1	-0.152882	-0.12897	-0.101151	-0.0757011	-0.237928	-0.125268	-0.148021	0.0258826	-0.0676733	-0.387773	-0.119767	-0.164833	0.584235	-0.00487332	-0.137904	0.0582127	-0.142777	0.137078
A0A0G2JT23	Nuclear receptor-binding protein 2 (RCG60152, isoform CRA_a)	Nrbp2	-0.102974	-0.0699171	-0.151687	-0.163843	-0.0632429	-0.129234	0.164323	-0.347984	-0.227556	-0.0934321	-0.201529	-0.142635	0.422972	-0.06073	-0.097111	0.141723	-0.157841	0.0991152
A0A0G2JT33	Telomerase protein component 1	Tep1	0.47928	-0.0206489	0.243965	0.44281	0.320634	0.604589	0.656785	0.862706	0.547685	0.600032	0.328191	0.784156	0.399421	0.116184	0.429423	0.157888	0.545607	0.314678
A0A0G2JT50	Growth arrest-specific protein 7	Gas7	0.600342	0.0198356	0.0956475	0.43817	0.289008	0.221499	0.0751395	0.128306	0.252143	0.159571	0.0747453	0.0884481	0.478332	-0.0551991	0.231171	0.203594	0.175972	0.14519
A0A0G2JT53	Zinc finger protein 521	Zfp521	0.269421	-0.269421	0.190921	-0.190921	0.161824	-0.161824	0.138528	-0.138528	1.15601	-1.15601	-0.165098	0.165098	0.083937	-0.583867	0.291934	0.448703	-0.291934	0.448703
A0A0G2JT63	Cytoplasmic FMR1-interacting protein 2	Cyfip2	0.161365	-0.0382801	0.198309	0.0220703	-0.10242	-0.0150607	0.264722	-0.215649	-0.0113672	-0.00640499	0.196826	-0.119658	0.103156	-0.18007	0.117906	0.142402	-0.0621637	0.0892825
A0A0G2JT65	Uncharacterized protein	Zfp106	0.136209	-0.136209	0.291794	-0.291794	0.0354299	-0.0354299	-0.192966	0.192966	0.119033	-0.119033	-0.166229	0.166229	0.440468	-0.0744235	0.0372117	0.187446	-0.0372117	0.187446
A0A0G2JT78	RAB6B, member RAS oncogene family	Rab6b	0.503813	0.519448	0.424292	-0.40067	0.136856	0.0198387	-0.32524	0.27221	0.237112	-0.144157	0.559539	-0.131998	0.270035	-0.233617	0.256062	0.326883	0.0224454	0.328645
A0A0G2JT90	ASH2-like histone lysine methyltransferase complex subunit	Ash2l	-0.406424	-0.38117	-0.26927	-0.240821	-0.321298	-0.42243	-0.25433	-0.384682	-0.23477	-0.278043	-0.161609	-0.166327	0.475994	-0.0376286	-0.274617	0.0828865	-0.312245	0.0997015
A0A0G2JT93	Catenin (Cadherin associated protein), beta 1, isoform CRA_a (Catenin beta-1)	Ctnnb1	0.149041	-0.0518072	0.226341	-0.293098	0.0808935	-0.316458	0.0107478	-0.405528	0.267428	-0.257546	0.205988	-0.279838	0.00230569	-0.424119	0.15674	0.0965891	-0.267379	0.11737
A0A0G2JTA0	FAS-associated factor 2 (RCG24095, isoform CRA_b)	Faf2	0.184604	0.0265452	0.072139	0.0660335	0.108155	-0.0794201	0.144418	-0.191699	-0.0897259	0.0554573	-0.113801	-0.133662	0.302737	-0.0937555	0.0509648	0.124301	-0.0427908	0.107774
A0A0G2JTA1	Serine/threonine-protein phosphatase 2A 56 kDa regulatory subunit	Ppp2r5e	-0.0699017	-0.0170262	-0.0491627	-0.0889663	-0.188344	-0.0965516	-0.15465	-0.280773	-0.440539	-0.224626	-0.176516	-0.174252	0.50724	0.0328194	-0.179852	0.139889	-0.147033	0.0974372
A0A0G2JTA7	RAS protein activator-like 2	Rasal2	0.0160402	-0.00422746	0.088989	-0.0834993	-0.122373	-0.220663	0.089311	-0.0352402	-0.0928974	-0.048003	-0.209267	-0.182733	0.417254	-0.0573616	-0.0383661	0.122245	-0.0957277	0.0867606
A0A0G2JTB6	Chloride intracellular channel protein	Clic6	0.5358	-0.834546	0.529347	0.469455	0.233323	0.135667	0.771572	-0.303129	0.815514	0.578051	0.138935	-0.396072	0.0843882	-0.562511	0.504082	0.274528	-0.058429	0.547299
A0A0G2JTC2	Centrin 3	Cetn3	0.267627	-0.267627	-0.234461	-0.277785	-0.17683	-0.221876	-0.00999816	-0.55508	-0.44042	-0.118147	-0.282959	-0.23785	0.314821	-0.133554	-0.146173	0.246495	-0.279728	0.146409
A0A0G2JTD0	HRAS-like suppressor 3	Pla2g16	-0.00755496	0.17112	-0.382273	0.265472	0.288034	0.119346	0.462786	-0.462786	0.24855	-0.24855	0.224033	-0.224033	0.283744	-0.202168	0.138929	0.296474	-0.0632386	0.288494
A0A0G2JTD1	Regulation of nuclear pre-mRNA domain-containing 2	Rprd2	-0.319951	-0.303712	-0.327518	-0.113136	-0.297283	-0.231866	-0.149592	-0.191677	-0.154603	-0.11364	-0.100491	-0.174239	0.476098	0.0368611	-0.224906	0.100891	-0.188045	0.0730073
A0A0G2JTF2	Disabled homolog 2-interacting protein	Dab2ip	0.165813	-0.0445111	-0.0619287	-0.253506	-0.24728	-0.162282	0.112643	-0.432738	0.148684	-0.179139	0.429054	-0.276736	0.0498742	-0.315983	0.0911645	0.228689	-0.224819	0.130581
A0A0G2JTF5	Ubiquitin-specific peptidase 34	Usp34	-0.0542394	-0.249535	-0.133269	-0.253631	-0.24726	-0.27302	0.174093	-0.633279	-0.0719492	0.0399869	0.502289	-0.170904	0.123452	-0.285008	0.0282774	0.270119	-0.25673	0.217956
A0A0G2JTG7	Heterogeneous nuclear ribonucleoprotein H (Heterogeneous nuclear ribonucleoprotein H1, isoform CRA_b)	Hnrnph1	-0.257324	-0.394231	-0.199496	-0.219987	-0.311457	-0.310425	-0.173668	-0.621571	-0.0886069	-0.318657	-0.268248	0.000796562	0.354754	-0.0942124	-0.216467	0.0798016	-0.310679	0.204421
A0A0G2JTH1	Uncharacterized protein	Nkrfl	0.0445086	0.0112392	0.0784312	-0.107363	-0.0757343	-0.226781	-0.130919	-0.343529	-0.307551	0.115033	-0.177244	0.0665239	0.56801	0.0139387	-0.0947514	0.143627	-0.0808128	0.178644
A0A0G2JTH4	Leukocyte surface antigen CD47	Cd47	0.713351	0.614217	0.680526	1.06597	0.650993	0.914103	0.749935	0.0998611	-0.124432	0.388661	0.60185	0.225113	0.592236	0.0059502	0.545371	0.332058	0.551321	0.383957
A0A0G2JTI7	Pre-mRNA-processing factor 3	Prpf3	-0.323627	-0.308856	-0.173504	-0.234495	-0.31879	-0.190079	-0.291542	-0.236743	-0.189076	-0.0567468	-0.397498	0.120434	0.210718	0.131259	-0.28234	0.0859333	-0.151081	0.157053
A0A0G2JTJ9	RCG50655 (Transcription factor CP2)	Tfcp2	-0.140408	-0.265497	-0.14925	-0.233006	-0.321624	-0.120153	-0.112403	-0.365565	-0.15159	-0.137889	0.188203	-0.566999	0.190414	-0.167006	-0.114512	0.166005	-0.281518	0.166037
A0A0G2JTK4	Protein phosphatase 6, regulatory subunit 1	Ppp6r1	-0.0273691	0.053972	-0.24049	0.202984	0.0553124	0.100809	0.141848	0.109079	0.0657336	0.157648	0.138947	0.0492102	0.305067	0.0899536	0.0223303	0.143109	0.112284	0.0596742
A0A0G2JTK6	Metastasis-associated 1 family, member 3	Mta3	-0.00516526	-0.259719	-0.258706	0.0917692	-0.140903	-0.0631814	-0.153189	0.0106426	-0.0482921	0.0277417	-0.125626	-0.0194559	0.311818	0.0866132	-0.12198	0.0884478	-0.035367	0.121345
A0A0G2JTL5	Pyruvate carboxylase, mitochondrial	Pc	0.502873	0.535003	0.297005	0.199343	0.330337	0.22485	0.327541	0.244474	0.0697475	0.163289	0.382394	0.125045	0.416232	-0.069649	0.318316	0.141871	0.248667	0.146682
A0A0G2JTL6	Caspase recruitment domain family, member 6	Card6	0.517603	0.0824696	0.0976345	0.255044	0.369606	0.40901	0.382528	0.204427	0.0797159	0.549713	-0.0112359	0.540473	0.390297	0.100881	0.239309	0.211306	0.34019	0.190184
A0A0G2JTM1	Uncharacterized protein		0.192072	0.13992	-0.138333	0.686435	0.242197	0.574409	0.65096	0.357132	0.295062	0.422451	-0.219225	0.506177	0.147224	0.277298	0.170455	0.315983	0.447754	0.189757
A0A0G2JTM7	Bromodomain-containing 7	Brd7	-0.282906	0.000810126	-0.273983	-0.131784	-0.316586	-0.398724	-0.21166	-0.0927243	0.0680324	-0.17027	-0.244775	-0.190986	0.47776	0.0463666	-0.210313	0.140914	-0.163946	0.133524
A0A0G2JTM9	DnaJ heat shock protein family (Hsp40) member B14 (Similar to DnaJ (Hsp40) homolog, subfamily B, member 14 isoform 1, isoform CRA_b)	Dnajb14	0.180451	0.0442996	0.0509765	0.131053	0.271931	-0.0750753	0.0709654	-0.0709654	-0.165988	0.165988	0.207057	-0.207057	0.317853	-0.104525	0.102565	0.155853	-0.00195948	0.141571
A0A0G2JTN3	Inactive ubiquitin carboxyl-terminal hydrolase 54	Usp54	-0.0835872	0.0835872	0.0412307	-0.0412307	0.0584114	-0.0584114	0.199914	-0.199914	0.163094	-0.163094	0.0505236	-0.0505236	0.140045	-0.143195	0.0715977	0.100458	-0.0715977	0.100458
A0A0G2JTN4	Phosphoribosylformylglycinamidine synthase	Pfas	-0.210647	-0.184474	-0.274928	-0.0938079	-0.244319	-0.126628	-0.293242	-0.144154	-0.278969	-0.244343	-0.238818	-0.180678	0.186182	0.094473	-0.256821	0.0308459	-0.162348	0.0526372
A0A0G2JTP7	E3 ubiquitin-protein ligase RING2 (Ring finger protein 2)	Rnf2	-0.332632	-0.210159	-0.207034	-0.0531224	-0.280866	-0.369388	-0.226366	-0.178809	-0.0624627	-0.250366	-0.196589	-0.151907	0.554734	0.0153666	-0.217658	0.0915779	-0.202292	0.105485
A0A0G2JTR4	ABR, RhoGEF and GTPase-activating protein	Abr	0.168165	0.26607	-0.0153764	0.423357	0.264949	0.325894	0.443221	0.256047	0.148601	0.559826	0.276989	0.388684	0.168777	0.155555	0.214425	0.153686	0.369979	0.113984
A0A0G2JTT2	Phosphatidylinositol binding clathrin assembly protein, isoform CRA_a (Phosphatidylinositol-binding clathrin assembly protein)	Picalm	0.334319	0.167276	0.192677	0.0625153	0.0841359	0.139149	0.0858231	-0.0858231	0.160089	0.212061	0.61566	-0.335376	0.156819	-0.218817	0.245451	0.203238	0.0266336	0.205819
A0A0G2JTT4	RAB30, member RAS oncogene family (RAB30, member RAS oncogene family, isoform CRA_a)	Rab30	0.452566	0.273209	0.230841	0.102409	0.204392	0.225646	0.370943	0.164799	-0.00424712	0.0903281	0.294072	0.263509	0.391039	-0.0714442	0.258094	0.157669	0.18665	0.079715
A0A0G2JTT6	HECT and RLD domain-containing E3 ubiquitin protein ligase family member 1	Herc1	0.0283091	-0.173346	-0.103986	-0.0580714	-0.100452	-0.0707779	-0.0929882	-0.347079	-0.122549	-0.243831	-0.185542	-0.288358	0.248416	-0.100709	-0.0962013	0.0696674	-0.19691	0.117351
A0A0G2JTT7	Rho GTPase-activating protein 22	Arhgap22	0.510162	0.706071	-0.0162367	0.715581	0.545085	0.844732	0.612158	0.587095	0.335092	0.826947	0.280816	0.739239	0.0265866	0.358765	0.377846	0.231051	0.736611	0.0933678
A0A0G2JTU9	Lysine demethylase 5A	Kdm5a	-0.0621642	-0.258206	-0.222176	-0.172447	-0.178672	-0.304556	-0.440538	-0.380679	-0.0902896	-0.0104735	-0.248499	-0.374594	0.488223	-0.0431027	-0.207056	0.135568	-0.250159	0.140735
A0A0G2JTX2	PRA1 family protein	Praf2	-0.118544	0.118544	-0.0399644	0.0399644	0.0878583	-0.0878583	-0.123142	0.165619	0.083965	0.607668	0.146764	0.0839948	0.261752	0.148499	0.00615626	0.115668	0.154655	0.238162
A0A0G2JTZ2	SRY box 6 (SRY-box containing gene 6, isoform CRA_b)	Sox6	-0.455599	-0.387621	-0.0715116	-0.848037	-0.383217	-0.880575	-0.305795	-0.894694	-0.305267	-0.661192	0.0594489	-0.898862	0.00825347	-0.518174	-0.243657	0.196754	-0.76183	0.204021
A0A0G2JU05	LLGL scribble cell polarity complex component 2	Llgl2	-0.0465545	0.0465545	0.299925	-0.299925	0.0608951	-0.0608951	0.53224	0.561671	0.829063	0.376022	0.710176	0.246674	0.250101	-0.252607	0.397624	0.352754	0.145017	0.312207
A0A0G2JU07	Ubiquitin-conjugating enzyme E2 variant 2	Ube2v2	0.138944	0.0460151	-0.0568763	-0.272254	-0.045785	-0.190865	-0.0897937	-0.0938194	0.0272615	-0.297178	0.0243309	-0.0787549	0.144903	-0.14749	-0.000319727	0.0825035	-0.147809	0.130309
A0A0G2JU09	E1A-binding protein p400	Ep400	-0.146894	-0.421469	-0.316351	-0.176845	-0.176345	-0.347165	-0.0502603	-0.308519	-0.198418	-0.0718608	-0.0782384	0.0327675	0.457677	-0.0544307	-0.161085	0.094954	-0.215515	0.174456
A0A0G2JU11	Rap guanine nucleotide exchange factor 2	Rapgef2	0.0109516	-0.0352979	0.0759681	0.280854	-0.116417	0.13831	0.0320546	-0.0463383	-0.201519	0.312725	0.173591	0.277615	0.183938	0.158873	-0.00422851	0.134988	0.154645	0.16296
A0A0G2JU15	Pentatricopeptide repeat domain 3	Ptcd3	0.00368099	-0.215501	0.111742	-0.243877	-0.261134	-0.0616622	0.0375092	-0.137	-0.10954	0.129543	0.127753	0.168473	0.495407	-0.0450059	-0.0149981	0.147694	-0.060004	0.174384
A0A0G2JU25	Polypeptide N-acetylgalactosaminyltransferase (EC 2.4.1.-) (Protein-UDP acetylgalactosaminyltransferase)	Galnt2	-0.170197	-0.146646	-0.144551	0.0424283	-0.171468	-0.0792087	-0.157429	-0.0875617	0.0379409	0.0345734	-0.0988838	-0.0554754	0.335168	0.0687829	-0.117431	0.0806523	-0.0486483	0.0739176
A0A0G2JU42	Eukaryotic translation initiation factor 2 subunit 3, Y-linked (Eukaryotic translation initiation factor 2 subunit gamma, Y-linked) (eIF-2-gamma Y)	Eif2s3y	0.0904481	-0.0904481	NA	NA	-0.274711	0.274711	-0.400276	-0.659109	0.582665	-0.35445	-0.559035	-0.262683	0.494973	-0.106214	-0.112182	0.456334	-0.218396	0.34432
A0A0G2JU49	Metaxin 1	Mtx1	0.125367	0.145914	0.128121	0.162951	0.0988533	0.00806856	0.136404	0.0305288	0.0515976	0.0780451	-0.205638	-0.0193205	0.565116	0.0119136	0.0557842	0.131748	0.0676978	0.0745753
A0A0G2JU66	Nuclear protein localization protein 4 homolog	Nploc4	-0.058784	-0.194727	-0.121883	-0.0594758	-0.210719	-0.202511	-0.149992	-0.111704	-0.113569	-0.0291983	-0.1542	-0.255169	0.574257	-0.00727327	-0.134858	0.0505309	-0.142131	0.089108
A0A0G2JU73	E3 ubiquitin-protein ligase TRIP12	Trip12	-0.229485	-0.252667	-0.136821	-0.160483	-0.143982	-0.197292	0.0207791	-0.26363	-0.034326	-0.108327	-0.132187	-0.10043	0.329382	-0.0711347	-0.109337	0.0888484	-0.180472	0.0698879
A0A0G2JU77	Eukaryotic translation initiation factor 3 subunit K (eIF3k) (Eukaryotic translation initiation factor 3 subunit 12) (eIF-3 p25)	Eif3k	-0.30417	-0.404941	-0.537443	-0.301643	-0.159512	-0.476663	0.048983	-0.828989	-0.532763	-0.466	-0.502574	-0.433275	0.282133	-0.154005	-0.331247	0.2397	-0.485252	0.179701
A0A0G2JU83	Uncharacterized protein		-0.164995	-0.523533	-0.0650362	-0.329304	-0.0720461	-0.339893	0.0758897	-0.574259	-0.147615	-0.19974	-0.338948	-0.56982	0.0303085	-0.303967	-0.118792	0.137412	-0.422758	0.154966
A0A0G2JU91	Nuclear receptor co-repressor 2	Ncor2	-0.156442	-0.339908	-0.269723	-0.0890435	-0.271552	-0.20751	-0.0468502	-0.161967	-0.0556378	-0.193193	-0.0516376	-0.105276	0.469661	-0.0408423	-0.141974	0.107687	-0.182816	0.0901507
A0A0G2JUA5	AHNAK nucleoprotein	Ahnak	0.415813	0.0666358	0.752977	0.228967	0.494312	0.164799	0.465235	-0.0211601	0.318412	0.487304	0.269446	0.351686	0.101423	-0.239661	0.452699	0.170312	0.213039	0.186176
A0A0G2JUB0	Protein FAM3C	Fam3c	-0.0412725	-0.219823	-0.23701	0.0895138	-0.267785	-0.0674389	-0.395842	0.213828	-0.264265	0.180817	-0.30217	-0.0163987	0.037398	0.281474	-0.251391	0.116821	0.0300831	0.163792
A0A0G2JUC7	Dynactin subunit 2	Dctn2	0.114402	0.0717634	-0.000457901	-0.0336389	-0.0912955	-0.0163297	-0.0844347	-0.100945	-0.0202325	-0.0791837	-0.0321949	0.0061326	0.576831	-0.00633139	-0.0190356	0.0745974	-0.025367	0.0619435
A0A0G2JUC9	HECT and RLD domain-containing E3 ubiquitin protein ligase 2	Herc2	-0.0868104	-0.00981346	0.0364157	-0.176908	-0.180628	0.0131932	-0.132329	0.0081954	-0.17455	0.258203	0.0508954	0.435947	0.193561	0.169304	-0.0811678	0.102497	0.0881362	0.219884
A0A0G2JUE4	Golgin subfamily A member 4	Golga4	-0.208051	-0.279241	-0.101895	-0.0855738	-0.230026	-0.126619	-0.00802366	-0.249701	-0.140686	0.0161415	-0.227074	0.0224624	0.493903	0.0355372	-0.152626	0.0874428	-0.117089	0.128209
A0A0G2JUF2	Sorting nexin family member 30	Snx30	0.372278	0.307815	-0.0339709	0.70449	0.262903	0.461284	0.276408	0.233263	0.0707437	0.295934	0.148159	0.340964	0.117859	0.207872	0.182753	0.149551	0.390625	0.171206
A0A0G2JUF9	NCK-associated protein 1-like	Nckap1l	0.505784	0.584365	-0.115436	1.11828	0.433345	0.83425	0.970269	0.814522	0.159067	1.04966	0.284467	0.614466	0.0541725	0.463008	0.372916	0.366109	0.835924	0.218264
A0A0G2JUG6	Leucine-rich repeat-containing 45	Lrrc45	-0.233382	-0.150866	-0.295394	-0.251257	-0.397311	-0.387458	-0.0299016	-0.353092	-0.142177	-0.141089	-0.224449	-0.179302	0.537702	-0.0234084	-0.220436	0.126107	-0.243844	0.105815
A0A0G2JUG7	IQ motif and Sec7 domain 1	Iqsec1	0.590569	0.49979	0.477473	0.070653	0.380927	0.124883	0.28061	0.347151	0.0276862	0.101583	0.453017	0.205035	0.265737	-0.143531	0.36838	0.196146	0.224849	0.167276
A0A0G2JUH4	Polynucleotide kinase 3'-phosphatase	Pnkp	-0.0269407	-0.178312	-0.164588	0.0602487	-0.207116	0.00102241	-0.000288625	-0.0568739	-0.1183	-0.0486979	-0.141782	-0.0122799	0.331374	0.0706869	-0.109836	0.0805301	-0.0391488	0.079984
A0A0G2JUH8	Sorting nexin 13	Snx13	-0.054582	-0.140164	-0.103957	0.35005	0.00373328	0.168283	0.129339	-0.129339	-0.375101	0.375101	-0.494384	0.494384	0.0906906	0.335544	-0.149159	0.237552	0.186386	0.26978
A0A0G2JUI5	Cytoplasmic linker-associated protein 1	Clasp1	-0.177257	-0.196801	-0.0903353	-0.360047	-0.282365	-0.4156	-0.344121	-0.338442	-0.0558211	-0.60064	-0.12087	-0.200066	0.132344	-0.173471	-0.178462	0.113459	-0.351933	0.150523
A0A0G2JUJ9	SEC63 homolog, protein translocation regulator	Sec63	-0.0289643	-0.146866	-0.0652408	0.0244198	-0.0584903	0.0355087	-0.0687201	-0.120116	-0.129038	0.203188	-0.116849	-0.195168	0.463675	0.0447116	-0.0778837	0.0378103	-0.0331721	0.148747
A0A0G2JUK2	LSM14A mRNA-processing body assembly factor	Lsm14a	-0.604844	-0.388416	-0.297361	-0.237536	-0.384127	-0.197009	-0.222971	-0.517525	-0.371071	-0.168075	-0.513755	-0.299177	0.319274	0.0977318	-0.399021	0.139899	-0.301289	0.131938
A0A0G2JUM2	VPS35 endosomal protein sorting factor-like	Vps35l	-0.058382	-0.140567	-0.0984577	0.289594	-0.128172	0.191053	0.255411	-0.19398	-0.254307	0.255072	-0.0462661	0.0399888	0.308444	0.128556	-0.0550288	0.169357	0.0735269	0.205901
A0A0G2JUM3	RP2, ARL3 GTPase-activating protein	Rp2	-0.0552158	-0.0569107	-0.111943	0.0604092	-0.143524	0.0866505	0.0872416	0.0435231	0.168105	0.0725722	0.0199351	-0.164301	0.563068	0.0128909	-0.00590032	0.120198	0.0069906	0.0982434
A0A0G2JUM8	Cytochrome c oxidase assembly factor 6	Coa6	0.485527	0.336069	0.490426	0.0145206	0.157952	0.0826907	0.263688	0.12885	0.142688	0.241808	0.503768	0.151586	0.13725	-0.181421	0.340675	0.172349	0.159254	0.114779
A0A0G2JUP9	Similar to Serum amyloid A-3 protein precursor	LOC691143	-0.585743	-0.336639	-0.426953	-0.360836	-0.499438	-0.297477	-0.108968	-0.518406	-0.493865	-0.251374	-0.365158	-0.395231	0.456209	0.0533603	-0.413354	0.166595	-0.359994	0.0922917
A0A0G2JUQ8	Ubiquitin carboxyl-terminal hydrolase 48	Usp48	-0.301791	-0.281901	-0.286513	-0.0249325	-0.267416	-0.315847	-0.148678	-0.263062	-0.0315987	-0.139032	-0.0851304	-0.152853	0.572921	-0.00941649	-0.186855	0.114492	-0.196271	0.1101
A0A0G2JUR5	Myosin phosphatase Rho-interacting protein	Mprip	0.182036	-0.0010604	0.285056	0.0467415	-0.0077089	0.323224	0.302762	0.124931	0.183058	0.118205	0.116477	0.199893	0.477353	-0.0416242	0.176947	0.114311	0.135322	0.115173
A0A0G2JUT7	Beta 3-glucosyltransferase	B3glct	-0.311702	-0.258902	0.0144846	-0.394573	-0.273885	-0.26452	-0.0466321	-0.326258	-0.130288	-0.123454	-0.0267708	-0.429469	0.123258	-0.170397	-0.129132	0.135791	-0.299529	0.11001
A0A0G2JUU7	Gamma-tubulin complex component	Tubgcp3	0.0660384	-0.0884489	0.0421887	-0.374398	-0.0387031	-0.449194	-0.0683494	-0.415433	0.161474	-0.334727	0.166878	-0.202228	0.00768565	-0.365659	0.0549211	0.098117	-0.310738	0.138525
A0A0G2JUW7	Alpha-1-inhibitor III	Mug1	0.973623	-0.0507808	0.484831	0.419102	0.906775	-0.0182029	0.397035	0.407624	0.287164	0.0698937	0.669675	0.0390631	0.0263959	-0.475401	0.619851	0.278754	0.14445	0.21257
A0A0G2JUX5	Transcriptional activator protein Pur-beta	Purb	0.0926022	0.143491	-0.0242194	0.00260471	0.0731914	0.00818661	0.00256723	0.139126	0.124153	0.080896	0.00433825	-0.0146449	0.549586	0.0145045	0.0454387	0.059279	0.0599433	0.0710197
A0A0G2JUZ0	Myotubularin-related protein 1	Mtmr1	0.183181	0.179063	-0.0172618	-0.0429944	0.137602	0.111179	-0.0380353	0.284335	0.0569239	0.166681	0.102697	0.179408	0.338582	0.0754275	0.0708511	0.0870655	0.146279	0.108355
A0A0G2JUZ5	Glycine cleavage system P protein (EC 1.4.4.2)	Gldc	-0.189976	0.189976	0.26829	-0.26829	0.192972	-0.192972	-0.215614	-0.31876	-0.229003	-0.548849	-0.119959	-0.610267	0.184838	-0.242645	-0.0488816	0.22104	-0.291527	0.286583
A0A0G2JV04	ADP-ribosylation factor-binding protein GGA3 (Golgi-localized, gamma ear-containing, ARF-binding protein 3)	Gga3	0.0818295	0.0451597	0.150012	-0.0514886	0.0246691	0.0677285	0.0749437	0.170617	-0.0986978	0.351773	0.277973	0.11751	0.516596	0.0317618	0.0851216	0.125667	0.116883	0.137092
A0A0G2JV09	Synembryn-B	Ric8b	0.0652079	0.234533	-0.0251097	-0.0150855	0.303375	-0.201272	0.0523032	-0.0523032	0.136011	-0.136011	0.239849	-0.239849	0.11814	-0.196938	0.128606	0.123648	-0.0683314	0.171167
A0A0G2JV16	Dedicator of cytokinesis 11	Dock11	-0.252544	-0.117457	-0.39342	0.118464	-0.236493	-0.0319244	0.0103535	-0.0667716	-0.284688	0.13486	-0.0249874	0.0376357	0.0841249	0.209431	-0.196963	0.157161	0.0124676	0.101959
A0A0G2JV31	X-prolyl aminopeptidase (Aminopeptidase P) 1, soluble, isoform CRA_a (Xaa-Pro aminopeptidase 1)	Xpnpep1	-0.22402	-0.0959919	-0.115857	-0.174546	-0.192153	-0.1784	-0.111172	-0.232642	-0.221747	-0.226006	-0.148756	-0.215434	0.531935	-0.0182192	-0.168951	0.0508404	-0.18717	0.0508419
A0A0G2JV32	Pleckstrin homology-like domain family B member 1	Phldb1	-0.222056	-0.360287	-0.0958393	-0.0065502	-0.452957	-0.290303	-0.327912	-0.389255	-0.025777	-0.0524667	-0.0801773	0.208391	0.49726	0.0523746	-0.200786	0.165162	-0.148412	0.236503
A0A0G2JV46	Protein FAM107B	Fam107b	-0.0145248	-0.338491	-0.0258417	0.254782	-0.419145	-0.0644762	-0.11997	-0.430787	0.0193213	-0.231669	-0.119884	-0.307643	0.458334	-0.07304	-0.113341	0.160389	-0.186381	0.248641
A0A0G2JV51	RNA cytidine acetyltransferase (EC 2.3.1.-) (18S rRNA cytosine acetyltransferase) (N-acetyltransferase 10)	Nat10	-0.572167	-0.248505	-0.308217	-0.341298	-0.204293	-0.23841	-0.081747	-0.381987	-0.324746	-0.29808	-0.107716	-0.296321	0.509208	-0.0342859	-0.266481	0.179878	-0.300767	0.054564
A0A0G2JV54	Polypyrimidine tract-binding protein 3	Ptbp3	0.139695	0.032395	0.0370792	0.114462	-0.0353849	0.207224	0.200554	0.27874	-0.0879381	0.522427	0.011713	0.253298	0.117428	0.190471	0.0442863	0.108135	0.234758	0.168055
A0A0G2JV65	14-3-3 protein zeta/delta	Ywhaz	-0.00431955	0.124167	-0.0565883	0.0582256	0.0812043	-0.111376	-0.0748321	0.192145	-0.0966632	0.0507194	0.0182433	-0.0819269	0.394617	0.0608182	-0.0221593	0.0665511	0.038659	0.117004
A0A0G2JV69	Mediator complex subunit 12-like (Fragment)	Med12l	0.135992	-0.135992	NA	NA	-0.621814	0.621814	0.394326	-0.394326	-0.357183	0.357183	0.000613652	-0.000613652	0.413845	0.179226	-0.0896131	0.402513	0.0896131	0.402513
A0A0G2JV84	Glutamic--pyruvic transaminase 2	Gpt2	-0.22058	-0.694284	-0.269867	-0.748859	-0.388521	-0.61546	-0.214819	-0.702596	-0.351943	-0.589318	-0.221136	-0.722205	0.000819418	-0.400976	-0.277811	0.0751939	-0.678787	0.0626376
A0A0G2JV99	Minichromosome maintenance complex component 3-associated protein (Minichromosome maintenance deficient 3 (S. cerevisiae) associated protein (Predicted), isoform CRA_a)	Mcm3ap	-0.053385	-0.26844	-0.241188	-0.134741	-0.195797	-0.18882	-0.0375362	-0.115009	-0.0122643	0.0989077	-0.0586532	0.0569679	0.577184	0.00794818	-0.0998039	0.094438	-0.0918558	0.142477
A0A0G2JVB0	Solute carrier family 2, facilitated glucose transporter member 3-like	Slc2a3	0.767748	0.743342	0.516227	0.209144	0.501906	0.848534	0.945968	1.21344	0.364571	0.585208	0.675471	0.754845	0.450845	0.0971038	0.628649	0.210082	0.725752	0.328849
A0A0G2JVB6	Syntaxin-12	Stx12	0.213949	0.145761	0.142091	0.0162982	0.0852562	0.0636023	-0.0732013	0.179901	-0.0495513	0.236845	-0.0547293	0.0589808	0.356398	0.0729289	0.043969	0.120368	0.116898	0.0842671
A0A0G2JVC2	SCY1-like pseudokinase 2	Scyl2	0.209198	0.0158869	0.11868	-0.0150399	0.048034	0.08809	-0.0388412	0.414626	0.158848	-0.240912	0.292855	0.0845039	0.430425	-0.073603	0.131462	0.117445	0.0578592	0.212248
A0A0G2JVC4	Cyclic GMP-AMP synthase	Cgas	-0.0345996	0.0345996	-0.00628606	0.00628606	0.123304	-0.123304	0.0187658	-0.0187658	0.120067	-0.120067	-0.00812468	0.00812468	0.315135	-0.0710421	0.0355211	0.0688539	-0.0355211	0.0688539
A0A0G2JVC8	Terpene cyclase/mutase family member (EC 5.4.99.-)	Lss	-0.387083	-0.476275	-0.184777	-0.517776	-0.37973	-0.449658	-0.296098	-0.423488	-0.184966	-0.404824	-0.139584	-0.257845	0.1076	-0.159605	-0.26204	0.107287	-0.421644	0.0895846
A0A0G2JVD6	Lysine methyltransferase 2D	Kmt2d	-0.237741	-0.104471	-0.29115	-0.0484493	-0.0449361	-0.0455233	0.115942	-0.0476099	-0.0243194	0.0448899	-0.355764	0.283282	0.216931	0.153348	-0.139661	0.18269	0.0136864	0.140528
A0A0G2JVD9	IKAROS family zinc finger 1 (Similar to DNA-binding protein Ikaros form 1-mouse (Predicted), isoform CRA_a)	Ikzf1	0.115579	0.238029	-0.225716	0.60062	0.287842	0.702697	0.370385	0.585133	0.249665	0.740601	-0.10289	0.776096	0.0153229	0.491385	0.115811	0.235283	0.607196	0.196091
A0A0G2JVE8	RNA-binding protein Nova-1	Nova1	-0.0924745	0.0924745	-0.120776	0.120776	-0.242507	0.242507	0.0546782	-0.0546782	-0.3109	0.3109	-0.402355	0.402355	0.0204048	0.371445	-0.185722	0.165245	0.185722	0.165245
A0A0G2JVF0	Rho GTPase activating protein 4, isoform CRA_a (Rho GTPase-activating protein 4)	Arhgap4	0.389967	0.204624	-0.106249	0.476298	0.393858	0.344143	0.546344	0.270344	0.312786	0.37973	0.16415	0.388507	0.464968	0.0604652	0.283476	0.227863	0.343941	0.0955102
A0A0G2JVF4	Similar to CG16812-PA (Similar to CG16812-PA (Predicted), isoform CRA_b)	RGD1307554	0.082473	-0.082473	0.315765	-0.315765	0.0651122	-0.0651122	-0.0147704	0.0147704	-0.171347	0.171347	-0.100829	0.100829	0.466689	-0.0588013	0.0294007	0.170474	-0.0294007	0.170474
A0A0G2JVG3	Pyruvate kinase (EC 2.7.1.40)	Pkm	-0.0234894	0.114982	-0.238889	0.439521	0.0928887	0.384091	0.158472	0.243904	0.0489536	0.305935	-0.188723	0.187518	0.027284	0.304456	-0.0251313	0.158483	0.279325	0.121687
A0A0G2JVG4	Peroxisomal trans-2-enoyl-CoA reductase	Pecr	0.0540671	0.0622526	0.0962514	0.115941	-0.106167	0.22265	0.180527	-0.00324046	0.095311	0.160248	0.164015	-0.116619	0.578396	-0.0071287	0.0806675	0.102947	0.0735388	0.121436
A0A0G2JVH4	MICOS complex subunit MIC60 (Mitofilin)	Immt	0.668168	0.760364	0.621855	0.155768	0.449933	0.361773	0.31573	0.600574	0.0960822	0.481389	0.547096	0.208624	0.562822	-0.0217285	0.449811	0.214404	0.428082	0.232259
A0A0G2JVH5	Helicase-like transcription factor	Hltf	-0.369976	-0.321542	-0.217441	0.0826121	-0.329706	-0.276459	0.10374	-0.185405	0.124373	-0.274764	0.285501	-0.12354	0.371661	-0.115932	-0.0672514	0.273304	-0.183183	0.14862
A0A0G2JVI4	Fucokinase	Fuk	-0.0875094	-0.0562854	0.144032	-0.0260673	-0.107104	0.0632667	0.242802	-0.142276	0.201271	-0.265662	-0.235386	0.133847	0.425987	-0.0752137	0.0263509	0.195232	-0.0488628	0.14301
A0A0G2JVI5	Actin filament-associated protein 1	Afap1	-0.478434	-0.480075	-0.0882471	-0.419633	-0.515203	-0.539011	-0.428077	-0.54115	-0.176738	-0.469728	-0.238118	-0.6856	0.101622	-0.20173	-0.320803	0.176534	-0.522533	0.0920742
A0A0G2JVI6	Peripheral plasma membrane protein CASK	Cask	0.0701271	-0.0701271	-0.0561726	0.0561726	-0.158468	0.158468	0.263342	-0.263342	0.229354	-0.229354	0.444319	-0.444319	0.121958	-0.264167	0.132084	0.222657	-0.132084	0.222657
A0A0G2JVL5	Similar to expressed sequence AW549877 (Predicted) (Similar to-expressed sequence AW549877)	RGD1305938	-0.119797	0.119797	-0.113442	0.113442	-0.206679	0.206679	0.374813	0.242925	0.170432	0.0151124	0.0695926	0.402996	0.242815	0.154339	0.0291532	0.218729	0.183492	0.133842
A0A0G2JVL6	NADH dehydrogenase [ubiquinone] 1 alpha subcomplex subunit 8	Ndufa8	0.878469	0.864132	0.896027	0.16631	0.647182	0.41749	0.406164	0.794233	0.175101	0.544996	0.485086	0.423082	0.534086	-0.0462977	0.581338	0.281649	0.535041	0.25996
A0A0G2JVM0	Delta-1-pyrroline-5-carboxylate dehydrogenase, mitochondrial	Aldh4a1	0.312337	0.110906	0.308963	0.130435	0.303029	-0.0283076	0.320938	0.112644	0.278967	0.19241	0.26745	-0.290013	0.0366952	-0.260601	0.298614	0.0208351	0.0380125	0.176217
A0A0G2JVM2	Uncharacterized protein	Mia3	-0.151075	-0.240437	-0.0713969	0.0318181	-0.0957833	-0.0983751	0.146802	-0.238253	-0.0256974	0.0556696	-0.120254	-0.253948	0.394045	-0.0710204	-0.0529007	0.106749	-0.123921	0.141926
A0A0G2JVM3	Zinc finger CCCH type-containing 7 A	Zc3h7a	0.129155	-0.129155	0.0302761	-0.0302761	-0.0956411	0.0956411	0.266613	-0.266613	0.134238	-0.134238	NA	NA	0.147224	-0.185857	0.0929283	0.134786	-0.0929283	0.134786
A0A0G2JVN4	RCG25629, isoform CRA_a (Ubiquitin carboxyl-terminal hydrolase 19)	Usp19	0.0470792	-0.098942	-0.109959	-0.0135177	0.0956167	0.00966822	0.0166434	-0.0836829	0.0861535	-0.016155	-0.0181695	-0.0499934	0.343857	-0.0616645	0.0195607	0.0763988	-0.0421038	0.0428777
A0A0G2JVP5	Poly(A)-binding protein-interacting protein 1	Paip1	-0.344226	-0.288152	-0.485298	-0.0585044	-0.570802	-0.319747	-0.551051	-0.106208	-0.179707	-0.226026	0.0459621	-0.0967888	0.229787	0.164949	-0.34752	0.242183	-0.182571	0.109941
A0A0G2JVQ2	LIM domain-binding 1	Ldb1	0.0852757	-0.0852757	-0.0346703	0.0346703	0.00717014	-0.00717014	-0.114978	-0.287926	-0.303854	-0.247213	0.392571	-0.700538	0.210823	-0.220828	0.00525244	0.231525	-0.215576	0.269985
A0A0G2JVR9	Rho family-interacting cell polarization regulator 1	Ripor1	0.0882111	-0.0653841	0.15512	-0.138793	-0.100137	-0.247553	0.164431	-0.164431	0.208753	-0.208753	0.747092	-0.747092	0.033754	-0.47258	0.210579	0.284455	-0.262001	0.245649
A0A0G2JVT8	Uncharacterized protein		0.196911	0.0811314	0.0230257	0.378821	0.180147	0.324566	0.29182	0.0742366	0.352802	0.190419	0.0875899	0.347017	0.480099	0.0439824	0.188716	0.12278	0.232698	0.136184
A0A0G2JVU1	Integrin beta	Itgb8	0.258836	-0.0331557	0.152896	0.0267885	-0.0418718	-0.0266115	0.224169	0.190532	0.181088	0.156752	0.00803418	-0.00803418	0.340642	-0.0794801	0.130525	0.120843	0.0510451	0.0978053
A0A0G2JVW3	Ankyrin repeat domain 17	Ankrd17	-0.235645	-0.319941	-0.191578	-0.26031	-0.542357	-0.30033	-0.154474	-0.637757	-0.221983	-0.360542	-0.308976	-0.182107	0.42626	-0.0676623	-0.275836	0.140339	-0.343498	0.156374
A0A0G2JVW5	E3 ubiquitin-protein ligase HUWE1	Huwe1	-0.220524	-0.264027	-0.23696	-0.20798	-0.295381	-0.259317	-0.244331	-0.377049	-0.109831	-0.280232	-0.114247	-0.278968	0.297395	-0.0743833	-0.203546	0.0751778	-0.277929	0.0552514
A0A0G2JVX7	Apolipoprotein A-IV	Apoa4	0.263953	-0.263953	0.0967888	-0.0967888	0.0707682	-0.0707682	0.205441	-0.237267	0.224148	0.413403	0.342281	-0.0913307	0.092541	-0.258347	0.200563	0.102272	-0.057784	0.244766
A0A0G2JVZ6	Integrin subunit alpha V	Itgav	0.122639	0.0627601	-0.0983438	0.439847	0.17442	0.121629	0.398836	0.204961	0.161983	0.389527	0.043649	0.0295653	0.425987	0.0741842	0.133864	0.164214	0.208048	0.171527
A0A0G2JW01	Uncharacterized protein		0.593845	0.345119	0.879007	0.426445	0.385816	0.411363	0.711545	0.22078	0.552144	0.629399	0.494602	0.448323	0.136026	-0.189255	0.602826	0.172945	0.413572	0.134026
A0A0G2JW12	Complement C4-like	LOC103689965	-0.00957619	0.359131	-0.264177	0.264177	0.393339	0.721235	0.654228	0.772576	-0.0997907	0.795427	0.479782	0.819645	0.0761394	0.429731	0.192301	0.366301	0.622032	0.244458
A0A0G2JW14	Maspardin	Spg21	-0.0519184	0.0519184	-0.442053	0.442053	-0.0349752	0.0349752	-0.596709	0.596709	-0.0999723	0.0999723	-0.0523487	0.0523487	0.0376612	0.425992	-0.212996	0.243279	0.212996	0.243279
A0A0G2JW34	CDGSH iron sulfur domain 3	Cisd3	0.812041	0.78905	0.42533	0.272113	0.602161	0.558253	0.560245	1.31455	0.693392	0.882941	0.940516	0.689353	0.481625	0.0787627	0.672281	0.184598	0.751043	0.348348
A0A0G2JW38	Ribulose-phosphate 3-epimerase (EC 5.1.3.1)	Rpe	0.0925892	-0.0259891	0.00990586	0.396684	0.18811	0.280546	0.388177	0.282069	0.201985	0.279315	0.257925	0.211051	0.474489	0.0474972	0.189782	0.131116	0.237279	0.142164
A0A0G2JW52	Protein arginine N-methyltransferase 3	Prmt3	-0.229529	-0.457887	-0.207251	-0.611228	-0.450461	-0.367933	-0.310799	-0.318854	-0.268782	-0.359105	-0.320461	-0.0978496	0.402721	-0.070929	-0.29788	0.0868214	-0.368809	0.168945
A0A0G2JW85	Ras GTPase-activating protein 3	Rasa3	0.0135118	0.113831	-0.241846	0.0949639	0.0469827	0.125528	0.243294	0.119003	0.00654151	0.299009	0.381654	-0.101338	0.531509	0.0334764	0.0750231	0.215408	0.108499	0.12723
A0A0G2JW88	Microtubule-associated protein	Map4	0.0902523	0.11366	0.0813159	0.18525	-0.0420509	0.332429	0.212699	0.182776	0.119776	0.163187	-0.0894736	0.181642	0.156819	0.131071	0.0620864	0.110445	0.193157	0.0733724
A0A0G2JW94	Clathrin interactor 1	Clint1	-0.0995068	-0.175678	-0.0429121	0.182385	-0.135799	0.0725577	-0.147029	-0.0275716	0.0417773	-0.0279799	-0.21085	-0.12215	0.331307	0.0826471	-0.0990533	0.0884712	-0.0164062	0.1298
A0A0G2JWA3	Exportin 7	Xpo7	-0.00171963	-0.201136	-0.122009	-0.054437	-0.216175	-0.1032	-0.0417145	-0.197739	-0.216944	-0.209123	-0.0536183	-0.0293075	0.521635	-0.0237936	-0.108697	0.0920985	-0.13249	0.0805471
A0A0G2JWA8	Microtubule-actin cross-linking factor 1	Macf1	0.0342413	0.0547548	0.0195058	0.24637	0.119223	0.237181	0.574355	-0.0653104	-0.11262	0.418755	-0.236066	0.457177	0.309211	0.158381	0.0664399	0.278415	0.224821	0.20264
A0A0G2JWA9	Citron rho-interacting serine/threonine kinase	Cit	0.34097	-0.312386	0.0643399	-0.277736	-0.254773	0.022982	-0.0682071	-0.326708	-0.149161	-0.177475	0.18565	0.0745381	0.201431	-0.185934	0.0198032	0.221054	-0.166131	0.175183
A0A0G2JWC7	Fermitin family member 2	Fermt2	0.0526226	-0.317837	0.160988	-0.203734	0.041294	-0.180596	0.0977014	-0.406926	-0.094314	-0.0666396	-0.177014	-0.209704	0.0435729	-0.244452	0.0135463	0.12575	-0.230906	0.117679
A0A0G2JWD0	Prominin 1	Prom1	-0.0406661	-0.217895	0.0509631	-0.13515	0.0944519	-0.333778	-0.178561	-0.102293	0.0493152	-0.332807	-0.101132	-0.403471	0.0443133	-0.233294	-0.0209382	0.104962	-0.254232	0.121128
A0A0G2JWD6	AP-3 complex subunit beta	Ap3b1	-0.0338895	0.0769749	-0.107149	0.310247	-0.00617516	0.288179	0.341129	0.0344106	0.170207	0.292645	-0.057579	0.0154134	0.291299	0.118554	0.0510906	0.170681	0.169645	0.141146
A0A0G2JWE3	Protein IWS1 homolog	Iws1	-0.116048	-0.372361	-0.28516	-0.0896586	-0.318517	-0.221493	-0.300262	-0.468213	-0.37426	-0.0400688	-0.480759	-0.341545	0.454721	0.0569444	-0.312501	0.11971	-0.255557	0.168153
A0A0G2JWF7	MORC family CW-type zinc finger 2	Morc2	0.0188581	-0.139264	-0.313926	-0.058139	-0.458099	-0.0417398	-0.12289	-0.266024	-0.0988938	-0.313901	-0.0926836	-0.201233	0.579773	0.0078888	-0.177939	0.174504	-0.17005	0.110283
A0A0G2JWG1	Alpha-mannosidase (EC 3.2.1.-)	Man2a2	-0.242446	-0.158758	-0.220139	0.331725	-0.445689	0.220204	0.226195	0.00262862	0.77151	-0.0152566	0.335348	-0.182007	0.557802	-0.0377072	0.0707965	0.454897	0.0330893	0.205198
A0A0G2JWG6	Golgin B1	Golgb1	-0.0981719	-0.223123	-0.127914	-0.0148032	-0.15043	-0.169798	0.0885217	-0.294603	0.085139	-0.0424308	-0.235654	-0.120164	0.386417	-0.0710688	-0.0730849	0.132059	-0.144154	0.106942
A0A0G2JWH3	Condensin complex subunit 1	Ncapd2	-0.567791	-0.704751	-0.46803	-0.729623	-0.75957	-0.692267	-0.485521	-0.423399	-0.119819	-0.759594	-0.316431	-0.207847	0.332912	-0.133387	-0.45286	0.218223	-0.586247	0.221628
A0A0G2JWH4	1-acyl-sn-glycerol-3-phosphate acyltransferase delta	Agpat4	0.237169	0.00780387	0.0412291	0.285171	0.149595	-0.0138056	0.245725	-0.303075	0.152765	0.171549	0.0247444	-0.11052	0.252872	-0.135684	0.141871	0.0936942	0.00618716	0.207289
A0A0G2JWH5	Serine/threonine-protein kinase Chk1	Stt3a	-0.181486	-0.243432	-0.137916	0.415551	-0.244029	0.291283	-0.0510167	0.043514	-0.0054688	0.341391	-0.149912	-0.0422866	0.092541	0.262642	-0.128305	0.0869962	0.134337	0.256413
A0A0G2JWJ0	Protein phosphatase 1 regulatory subunit 12A (Protein phosphatase 1, regulatory (Inhibitor) subunit 12A, isoform CRA_c)	Ppp1r12a	0.159361	-0.226439	0.265808	-0.0474183	0.0600126	0.145056	0.288065	-0.0808386	-0.0536444	0.199776	-0.0990421	0.15461	0.409494	-0.0793023	0.103427	0.161949	0.0241244	0.16818
A0A0G2JWK2	Methyl-CpG-binding protein 2 (MeCp-2 protein) (MeCp2)	Mecp2	0.0605644	0.112819	0.0653666	0.483182	0.286353	0.277301	0.229863	0.156805	0.00254517	0.494615	0.0590922	0.303769	0.117505	0.187451	0.117297	0.112891	0.304749	0.159604
A0A0G2JWK6	APC membrane recruitment protein 2	Amer2	0.232263	-0.232263	-0.434305	-0.396178	-0.518374	-0.505714	-0.441409	-0.314385	-0.19978	-0.599941	-0.206451	-0.551826	0.255658	-0.172042	-0.261343	0.275265	-0.433385	0.143524
A0A0G2JWK7	Transgelin	Tagln	1.32958	0.493128	1.16264	0.879037	0.982493	0.907349	1.35091	0.853658	1.18899	1.33562	0.762335	1.18508	0.275925	-0.18718	1.12949	0.223657	0.942311	0.292738
A0A0G2JWK8	RNA-binding protein EWS-like	Ewsr1	-0.395365	-0.446781	-0.584839	-0.226795	-0.449702	-0.441999	-0.42039	-0.310845	-0.339354	-0.334021	-0.599143	-0.0713464	0.144957	0.159501	-0.464799	0.105086	-0.305298	0.141744
A0A0G2JWM2	NAD-dependent protein deacetylase (EC 3.5.1.-)	Sirt2	0.146362	0.617351	0.256617	0.572101	0.270211	0.47766	0.106119	0.421953	0.538195	-0.115343	0.228648	0.270312	0.369525	0.116314	0.257692	0.151692	0.374006	0.268967
A0A0G2JWN9	Bromodomain-containing 8	Brd8	-0.307217	-0.467102	-0.329916	-0.384827	-0.240548	-0.434968	-0.153534	-0.383413	-0.222066	-0.129772	-0.373748	-0.280656	0.345989	-0.0756182	-0.271172	0.0805726	-0.34679	0.123701
A0A0G2JWP1	Cleavage stimulation factor subunit 2	Cstf2	0.040151	-0.040151	-0.0078999	0.0078999	0.135165	-0.135165	-0.0695992	0.0695992	0.340919	-0.340919	-0.160964	0.160964	0.3849	-0.0925904	0.0462952	0.175536	-0.0462952	0.175536
A0A0G2JWP8	DNA topoisomerase 2 (EC 5.6.2.3)	Top2a	-0.422561	-0.634229	-0.251689	-0.948877	-0.643517	-0.724504	-0.397175	-0.576876	-0.245389	-0.725416	-0.324511	-0.715444	0.0171426	-0.340084	-0.380807	0.147788	-0.720891	0.126721
A0A0G2JWQ0	General transcription factor IIH subunit 1	Gtf2h1	-0.159738	-0.380046	-0.315063	0.0986231	-0.190818	-0.252156	0.154329	-0.129859	0.229867	-0.114244	0.0519504	0.0185182	0.414155	-0.0882817	-0.0382454	0.215301	-0.126527	0.174325
A0A0G2JWS3	Piezo-type mechanosensitive ion channel component	Piezo1	0.423978	-0.00205962	-0.341184	0.50286	0.0547218	0.468035	-0.0442114	0.0442114	-0.417947	0.417947	-0.383564	0.383564	0.0602935	0.420461	-0.118034	0.328427	0.302426	0.222223
A0A0G2JWU7	Transcription factor 4 (Transcription factor 4, isoform CRA_a)	Tcf4	-0.124948	-0.669744	-0.118412	-0.105324	-0.452147	-0.324353	-0.320478	-0.70694	-0.410224	-0.241471	-0.281252	-0.447709	0.311317	-0.131347	-0.284577	0.140185	-0.415924	0.238921
A0A0G2JWV8	Similar to RIKEN cDNA 1500006O09 (Predicted), isoform CRA_b (THO complex 7)	Thoc7	-0.412505	-0.448075	-0.31509	-0.23514	-0.455244	-0.203593	-0.0312058	-0.34213	-0.0951177	-0.152507	-0.229904	-0.12267	0.584724	0.00582495	-0.256511	0.170164	-0.250686	0.123135
A0A0G2JWV9	Pre-B-cell leukemia transcription factor 1 (Predicted), isoform CRA_b	Pbx1_predicted	0.170437	-0.170437	0.424524	-0.424524	-0.0577898	0.0577898	-0.0898924	-0.428343	0.0495645	-0.820389	0.0510936	-0.63316	0.0263824	-0.4945	0.0913229	0.187466	-0.403177	0.314549
A0A0G2JWX1	26S proteasome non-ATPase regulatory subunit 11 (Proteasome (Prosome, macropain) 26S subunit, non-ATPase, 11 (Predicted), isoform CRA_b)	Psmd11	-0.337484	-0.351453	-0.294754	-0.143988	-0.307691	-0.225867	-0.339623	-0.149988	-0.149542	-0.329911	-0.110904	-0.275456	0.566815	0.0105559	-0.256666	0.10019	-0.24611	0.0883844
A0A0G2JWY8	StAR-related lipid transfer domain-containing 7	Stard7	-0.0859317	0.207473	0.16032	0.0151494	-0.326605	0.465519	-0.0940473	-0.125303	0.0178392	0.0208641	-0.127698	0.168247	0.157289	0.201345	-0.0760204	0.161588	0.125325	0.20503
A0A0G2JX16	Glutamine-rich 1	Qrich1	-0.223444	-0.307642	-0.312373	-0.0288294	-0.341109	-0.376054	-0.188776	0.00192719	-0.0666494	-0.0885437	-0.0326172	0.0561717	0.423273	0.0703333	-0.194162	0.125547	-0.123828	0.176573
A0A0G2JX25	GMP reductase (GMPR) (EC 1.7.1.7) (Guanosine 5'-monophosphate oxidoreductase) (Guanosine monophosphate reductase)	Gmpr2	0.298109	0.104685	-0.0244198	0.32555	0.179473	0.316174	0.194913	0.121583	-0.0556496	0.142124	-0.148355	0.186183	0.250101	0.125371	0.0740117	0.174302	0.199383	0.098012
A0A0G2JX30	ATPase family, AAA domain-containing 2B	Atad2b	-0.208936	-0.322193	-0.262643	-0.290523	-0.369716	-0.424022	-0.202759	-0.509032	-0.413536	-0.238692	-0.265534	-0.284566	0.4044	-0.0576507	-0.287187	0.0861367	-0.344838	0.10158
A0A0G2JX41	Uncharacterized protein		-0.215273	0.215273	-0.095093	0.095093	0.0577488	-0.0577488	0.176327	-0.176327	-0.422096	0.422096	NA	NA	0.25103	0.199354	-0.0996771	0.233612	0.0996771	0.233612
A0A0G2JX45	Arginyl-tRNA--protein transferase 1 (Arginyltransferase 1) (R-transferase 1) (EC 2.3.2.8) (Arginine-tRNA--protein transferase 1)	Ate1	0.0135178	-0.335588	0.13885	-0.0904188	-0.137088	0.0184842	-0.0492063	-0.217897	-0.00473348	0.148259	-0.0985528	-0.105564	0.398146	-0.0742519	-0.0228688	0.0972356	-0.0971207	0.170379
A0A0G2JX62	SRSF protein kinase 2	Srpk2	-0.138053	-0.341935	-0.307039	-0.336277	-0.378075	-0.449346	-0.165808	-0.251676	-0.0819947	-0.311005	-0.291541	-0.0663936	0.405621	-0.065687	-0.227085	0.114959	-0.292772	0.128136
A0A0G2JX67	Prolyl endopeptidase-like	Prepl	0.0921937	-0.251455	-0.0671346	0.00240537	-0.190684	-0.0494905	0.0104052	-0.0112466	-0.18811	0.26139	0.13988	0.061708	0.51335	0.0361268	-0.0339083	0.139663	0.00221851	0.166081
A0A0G2JX72	Muscleblind-like-splicing regulator 1	Mbnl1	0.268868	0.231292	0.0230172	0.577488	0.351307	0.352713	0.168026	0.486653	0.10403	0.476639	-0.121863	0.409506	0.036611	0.290151	0.132231	0.17043	0.422382	0.120555
A0A0G2JX92	SH3 and PX domains 2A	Sh3pxd2a	0.185199	-0.26738	0.229534	-0.478671	-0.273623	-0.386965	0.145872	-0.266363	-0.313281	0.0284632	0.241444	0.205172	0.203622	-0.230148	0.0358575	0.257627	-0.194291	0.259893
A0A0G2JX94	Angiomotin	Amot	0.367131	-0.367131	0.266232	-0.266232	-0.133223	0.133223	-0.209	0.209	1.56121	-1.56121	-0.164771	0.164771	0.205271	-0.562525	0.281262	0.671856	-0.281262	0.671856
A0A0G2JXA1	Rab3 GTPase-activating protein catalytic subunit	Rab3gap1	-0.0933201	0.0933201	0.0508297	-0.0508297	-0.219039	0.219039	0.0891756	-0.0891756	-0.0995828	0.0995828	-0.023699	0.023699	0.282033	0.0985452	-0.0492726	0.112369	0.0492726	0.112369
A0A0G2JXC1	Protein ERGIC-53	Lman1	-0.0595212	-0.0687288	0.554026	0.390516	-0.0650547	0.190959	-0.385799	0.225479	0.0969371	0.695466	-0.519125	0.109223	0.164876	0.320242	-0.0630894	0.379095	0.257152	0.262058
A0A0G2JXC2	Formin-like 3	Fmnl3	0.125873	-0.026764	0.256827	0.110477	0.0224531	0.197617	0.477279	0.0379575	0.15524	0.38346	0.344001	0.00434534	0.309524	-0.11243	0.230279	0.163933	0.117849	0.153065
A0A0G2JXC5	Myocardin-related transcription factor A	Mrtfa	0.0108411	-0.274335	0.000724277	-0.0936515	-0.315746	0.0382062	0.0666047	-0.0666047	-0.0331794	0.0331794	-0.226586	0.226586	0.45561	0.0601205	-0.0828903	0.151965	-0.0227698	0.166888
A0A0G2JXC7	Actin-binding LIM protein 2	Ablim2	0.684945	0.601849	0.216152	0.358311	0.48562	0.418047	0.482995	0.452574	0.372067	-0.0100032	0.451088	0.491645	0.464523	-0.0634074	0.448811	0.153823	0.385404	0.21014
A0A0G2JXC8	Tetratricopeptide repeat protein 39C	Ttc39c	0.108103	0.0887501	0.132581	0.236735	-0.0683747	-0.0944816	0.513251	-0.513251	0.292781	-0.292781	0.117106	-0.117106	0.10291	-0.29793	0.182574	0.198393	-0.115356	0.266783
A0A0G2JXD5	Chimaerin	Chn2	0.351271	0.291228	-0.0081342	0.430534	0.393768	0.426951	0.46432	0.417638	0.149103	0.682083	0.342418	0.372852	0.199737	0.154756	0.282124	0.176647	0.436881	0.131109
A0A0G2JXD9	DOP1 leucine zipper-like protein B	Dop1b	0.0299592	-0.0601437	-0.064015	0.139042	0.126409	-0.00300457	-0.00568972	-0.161963	0.00644824	0.26211	-0.147926	-0.0533621	0.520922	0.0295819	-0.00913558	0.0921195	0.0204464	0.153774
A0A0G2JXE5	Ankyrin repeat and LEM domain-containing protein 2	Ankle2	-0.101316	-0.121511	-0.087468	-0.208357	-0.112638	-0.184699	0.0644348	-0.597523	0.0742073	-0.11365	-0.0153428	-0.202104	0.0940818	-0.208287	-0.029687	0.0839152	-0.237974	0.180719
A0A0G2JXF3	Centrosomal protein of 63 kDa	Cep63	-0.494145	-0.45214	-0.263581	-0.188269	-0.487828	-0.170002	-0.0505317	0.0505317	-0.276792	0.170054	-0.388937	0.388937	0.112725	0.293488	-0.326969	0.1677	-0.0334814	0.29826
A0A0G2JXG3	Cell cycle control protein	Tmem30a	0.522113	0.335061	0.498393	0.478264	0.586649	0.278246	0.395891	0.257592	0.328072	0.857343	0.429086	-0.0233167	0.413845	-0.0961693	0.460034	0.0936402	0.363865	0.291881
A0A0G2JXG5	Uncharacterized protein		-0.109185	-0.266852	-0.111597	0.315201	-0.267949	0.06416	0.273239	-0.273239	-0.161483	0.161483	4.44e-16	-4.44e-16	0.480238	0.0629546	-0.0628291	0.186131	0.000125509	0.234698
A0A0G2JXG7	Capping protein regulator and myosin 1 linker 1	Carmil1	-0.0959963	-0.322505	-0.324664	-0.14159	-0.349846	-0.340783	0.0837522	-0.42307	0.0102881	-0.287573	-0.178537	-0.307987	0.164732	-0.161418	-0.142501	0.175597	-0.303918	0.0922342
A0A0G2JXH2	Coiled-coil domain-containing protein 51	Ccdc51	0.297931	0.0678224	0.162906	-0.0882209	0.0167756	-0.111287	0.28178	-0.188433	-0.189464	0.183729	0.100703	-0.3548	0.172152	-0.193637	0.111772	0.182243	-0.081865	0.18958
A0A0G2JXI5	Syntaxin-binding protein 4	Stxbp4	0.119617	-0.119617	-0.0189012	0.0189012	-0.0618181	0.0618181	0.025512	-0.025512	-0.104815	0.104815	0.149329	-0.149329	0.485948	-0.036308	0.018154	0.100445	-0.018154	0.100445
A0A0G2JXJ2	E3 ubiquitin-protein ligase UHRF1	Uhrf1	-0.387138	-0.361089	-0.493754	-0.871666	-0.712509	-0.91062	-0.514852	-0.59671	-0.447497	-0.801785	-0.439528	-0.307365	0.2941	-0.142326	-0.499213	0.113637	-0.641539	0.26206
A0A0G2JXJ6	Tetratricopeptide repeat domain 7B	Ttc7b	0.832883	0.736951	0.778817	0.217624	0.483823	0.470102	0.464302	0.720376	0.367145	0.281049	0.856262	0.420778	0.283261	-0.156058	0.630539	0.2156	0.47448	0.217094
A0A0G2JXJ7	Extended synaptotagmin-1	Esyt1	0.255449	-0.255449	0.265032	-0.265032	0.0393461	-0.0393461	0.175221	-0.175221	-0.0955242	0.0955242	0.123407	-0.123407	0.0498742	-0.25431	0.127155	0.137906	-0.127155	0.137906
A0A0G2JXN0	Transcription factor	Tfdp1	-0.222088	-0.208971	-0.225587	-0.396288	-0.275517	-0.254315	-0.226467	-0.546803	-0.313585	-0.0681045	0.0486916	-0.371184	0.315778	-0.105185	-0.202425	0.128265	-0.307611	0.166764
A0A0G2JXN6	Galectin	Lgals3	-0.0687835	-0.054065	0.062569	0.16989	-0.00314491	-0.129952	0.179804	-0.179804	-0.081657	0.081657	0.714927	-0.714927	0.197606	-0.271819	0.133952	0.300371	-0.137867	0.311367
A0A0G2JXN8	Oxysterol-binding protein	Osbpl8	-0.151078	-0.13822	-0.0249171	-0.122329	-0.22262	-0.234976	-0.141739	-0.467123	-0.244685	-0.0714243	-0.316783	-0.105887	0.582026	-0.0063562	-0.183637	0.100977	-0.189993	0.146435
A0A0G2JXP1	Glycogenin-1	Gyg1	0.251971	0.309026	0.0172969	0.022581	0.165935	0.0433634	0.187432	0.207133	-0.0158176	0.175525	0.0254833	-0.000393469	0.544324	0.0208222	0.105384	0.110199	0.126206	0.123315
A0A0G2JXP3	Neural precursor cell-expressed, developmentally down-regulated 4-like, E3 ubiquitin protein ligase	Nedd4l	-0.0665544	-0.307486	-0.0852991	-0.156811	-0.269044	-0.238553	-0.195871	-0.404225	-0.172615	-0.0656575	-0.0650603	-0.195246	0.309373	-0.0855892	-0.142407	0.0834331	-0.227997	0.118305
A0A0G2JXQ2	Chromodomain helicase DNA-binding protein 9	Chd9	0.277646	-0.277646	-0.262578	0.262578	-0.324975	0.324975	0.254806	-0.254806	-0.407605	0.407605	-0.0955442	0.0955442	0.31334	0.186083	-0.0930416	0.296614	0.0930416	0.296614
A0A0G2JXS3	Nucleolar and spindle-associated protein 1	Nusap1	-0.418238	-0.526071	-0.377784	-0.916305	-0.518004	-0.678385	-0.598224	-0.391749	-0.360062	-1.36414	-0.773875	-1.00275	0.132249	-0.305535	-0.507698	0.158637	-0.813233	0.354495
A0A0G2JXT3	Farnesyl pyrophosphate synthase (RCG62519, isoform CRA_b)	Fdps	-1.10871	-0.265256	-0.508668	-0.58965	-0.550265	-0.603019	-0.500822	-0.48445	-0.715942	-0.383982	-0.634238	-0.209596	0.117397	0.247116	-0.669775	0.23015	-0.422659	0.164864
A0A0G2JXT6	Myotubularin-related protein 6 (Phosphatidylinositol-3,5-bisphosphate 3-phosphatase) (EC 3.1.3.95) (Phosphatidylinositol-3-phosphate phosphatase) (EC 3.1.3.64)	Mtmr6	0.152338	-0.029978	0.222686	-0.0475253	0.215398	0.0442239	0.139668	0.0168809	0.2255	0.0200771	0.253458	-0.0129047	0.0212372	-0.203046	0.201508	0.0450727	-0.0015377	0.0345065
A0A0G2JXT8	Filamin B	Flnb	0.316679	-0.14656	0.772922	-0.19946	0.263505	-0.0282032	0.427392	-0.208618	0.401389	0.102699	0.254918	-0.110873	0.00376696	-0.504637	0.406134	0.192987	-0.0985026	0.118494
A0A0G2JXT9	Rho guanine nucleotide exchange factor (GEF) 17	Arhgef17	0.198071	0.153519	0.308496	0.0414702	0.253443	0.100686	0.247905	-0.349665	0.369822	0.373123	-0.00756729	0.44883	0.406907	-0.100368	0.228362	0.129633	0.127994	0.282866
A0A0G2JXW5	BBX, HMG-box-containing	Bbx	-0.112464	0.112464	-0.277607	0.277607	-0.145099	0.145099	0.0926236	0.0764088	0.202751	0.0652463	-0.0716031	0.113657	0.117428	0.183647	-0.0518998	0.17287	0.131747	0.07699
A0A0G2JXY1	Hyaluronan-mediated motility receptor	Hmmr	0.233914	-0.233914	0.0168906	-0.0168906	-0.00414473	0.00414473	0.329584	-0.329584	0.0508649	-0.0508649	-0.207794	0.207794	0.284485	-0.139772	0.0698859	0.189792	-0.0698859	0.189792
A0A0G2JXZ3	Transcriptional regulator ATRX	Atrx	-0.433641	-0.425717	-0.335731	-0.0924545	-0.225477	-0.337695	-0.11148	-0.227099	-0.148988	0.0133543	-0.121827	-0.190586	0.554468	0.0194912	-0.229524	0.130368	-0.210033	0.159507
A0A0G2JXZ9	Protein tyrosine phosphatase, receptor type, J	Ptprj	0.204607	-0.204607	9.56e-06	-9.56e-06	0.348739	-0.348739	0.0309376	-0.0309376	-0.206132	0.206132	0.448126	-0.448126	0.130595	-0.275429	0.137714	0.242469	-0.137714	0.242469
A0A0G2JY03	Uncharacterized protein		-0.213896	0.0597974	0.0472801	-0.306822	-0.210909	-0.235412	-0.117632	-0.441783	-0.335615	-0.397453	0.0503311	-0.277543	0.259969	-0.136463	-0.130073	0.154895	-0.266536	0.177233
A0A0G2JY07	DNA helicase (EC 3.6.4.12)	Mcm5	-0.494927	-0.695965	-0.348311	-1.00857	-0.751808	-0.752163	-0.505464	-0.854845	-0.187963	-1.03272	-0.53967	-0.693473	0.0235089	-0.368265	-0.471357	0.189995	-0.839622	0.152123
A0A0G2JY08	Myosin XVIIIa	Myo18a	0.152152	0.143639	0.035165	0.199247	0.0501466	0.160107	0.114883	0.107773	-0.0115072	0.297126	0.0119107	0.190069	0.129	0.124202	0.0587916	0.0626659	0.182994	0.064917
A0A0G2JY12	Paxillin	Pxn	0.279616	-0.0997394	0.381112	0.0314624	0.232365	-0.0151297	0.270079	-0.123847	0.345839	0.179632	0.0778828	0.201939	0.0500695	-0.235429	0.264482	0.106144	0.0290528	0.137468
A0A0G2JY22	Disco-interacting protein 2 homolog B	Dip2b	0.126415	0.154959	-0.0995142	0.185638	0.0402065	0.128217	0.0876147	0.101804	-0.13431	0.245007	0.0115126	0.137999	0.0962924	0.153616	0.00532077	0.10313	0.158937	0.050563
A0A0G2JY26	DnaJ heat shock protein family (Hsp40) member C6	Dnajc6	1.01798	0.842726	0.748728	0.210718	0.630338	0.433643	0.54592	0.718692	0.490615	0.0639131	1.10625	0.737915	0.198856	-0.25537	0.756638	0.253657	0.501268	0.316272
A0A0G2JY43	Fatty aldehyde dehydrogenase	Aldh3a2	0.373221	0.301409	0.382814	0.297516	0.332111	0.250874	0.481378	0.164504	0.320569	0.434226	0.217535	0.230816	0.340642	-0.0713806	0.351271	0.0867176	0.279891	0.0907275
A0A0G2JY48	Eph receptor B2	Ephb2	0.218738	-0.413493	0.0753777	-0.442931	-0.176549	-0.268584	0.0495358	-0.0495358	0.169827	-0.169827	0.117077	-0.117077	0.0263959	-0.319242	0.0756676	0.138091	-0.243575	0.160208
A0A0G2JY58	Pogo transposable element-derived with ZNF domain	Pogz	-0.192342	-0.261962	-0.299037	-0.110953	-0.25819	-0.407334	-0.383398	-0.505059	-0.0910922	-0.286804	-0.149097	-0.374965	0.305104	-0.0956531	-0.22886	0.106154	-0.324513	0.136341
A0A0G2JY62	Lipin 2	Lpin2	-0.178857	-0.51842	-0.0958949	-0.156089	-0.165155	-0.179408	-0.149582	-0.0745969	-0.274354	0.0632944	-0.127756	-0.0201311	0.559898	0.017708	-0.165267	0.0609104	-0.147559	0.20231
A0A0G2JY73	Eukaryotic translation initiation factor 4 gamma, 3	Eif4g3	-0.279783	-0.320915	-0.252171	-0.00640619	-0.277678	-0.196962	0.0288579	-0.437223	-0.0148304	-0.0165385	-0.110676	-0.131201	0.520922	-0.0338276	-0.151047	0.13812	-0.184874	0.17053
A0A0G2JYA2	ADP-ribosylation factor interacting protein 1, isoform CRA_b (Arfaptin-1)	Arfip1	-0.00613555	-0.091798	-0.172877	0.104685	-0.171326	0.115863	0.0195293	-0.0932695	-0.131206	0.0348464	-0.240845	0.0370743	0.152607	0.135044	-0.117144	0.102513	0.0179001	0.0918427
A0A0G2JYA4	Serine/threonine-protein phosphatase (EC 3.1.3.16)	LOC100362453	-0.0238418	-0.0976846	-0.171008	-0.155282	-0.0908857	-0.409666	-0.182887	-0.0872769	-0.275524	-0.25159	-0.334836	-0.228734	0.531935	-0.0252084	-0.17983	0.114468	-0.205039	0.12039
A0A0G2JYB1	F-actin-capping protein subunit beta	Capzb	0.128806	0.07514	-0.0608352	0.433261	0.0722079	0.280472	0.183069	0.288159	-0.08683	0.208606	-0.0603963	0.256521	0.0498742	0.22769	0.029337	0.114056	0.257027	0.116623
A0A0G2JYD3	Deleted.		-0.440296	-0.406301	-0.0921961	-0.446472	-0.397313	-0.539279	0.111339	-0.618564	-0.177961	-0.332432	-0.399407	-0.625855	0.0792866	-0.262178	-0.232639	0.218671	-0.494817	0.119166
A0A0G2JYG5	Unconventional myosin-IXb	Myo9b	-0.0789683	-0.108958	-0.382009	0.179533	-0.0551262	0.0586137	0.159643	0.163908	0.200683	0.081833	0.464232	0.0873938	0.555887	0.0256453	0.0514089	0.290041	0.0770541	0.103069
A0A0G2JYH1	Phosphatidylinositol 4-kinase beta	Pi4kb	-0.460748	-0.134881	-0.134713	-0.0932949	-0.496955	0.00605676	-0.149526	-0.568696	-0.131772	-0.146463	-0.1026	-0.0114712	0.415697	0.0879277	-0.246052	0.181328	-0.158125	0.210671
A0A0G2JYH7	SH2 domain containing 3C (Predicted) (SH2 domain-containing 3C)	Sh2d3c	0.0492474	-0.123025	0.259389	-0.00498952	-0.00175496	0.192269	-0.028403	-0.211015	0.0748372	0.0321482	-0.0465084	-0.158082	0.316795	-0.0965837	0.0511345	0.111886	-0.0454492	0.148516
A0A0G2JYI0	LPS-responsive beige-like anchor protein	Lrba	0.0988817	-0.086319	0.186421	0.0953706	0.0491138	0.0202852	0.0238709	-0.267258	0.322952	-0.065143	-0.0222126	-0.287136	0.0934329	-0.208204	0.109838	0.126426	-0.0983667	0.152983
A0A0G2JYJ1	Growth factor receptor-bound protein 10	Grb10	-0.170043	0.0417648	0.0843428	-0.103778	-0.191056	-0.0784532	-0.129333	-0.274582	0.22822	-0.259244	0.133309	0.293306	0.487062	-0.0560711	-0.00742665	0.178204	-0.0634978	0.211238
A0A0G2JYJ5	Uncharacterized protein		-0.18433	0.117426	-0.460992	0.489319	0.0714021	0.282892	-0.0558268	-0.0987951	-0.410367	0.246042	-0.506269	0.556664	0.0164051	0.523322	-0.257731	0.237009	0.265591	0.24091
A0A0G2JYJ7	RNA-binding motif, single stranded-interacting protein 2	Rbms2	0.0750268	-0.0750268	0.244195	-0.244195	0.212531	-0.212531	0.0542179	-0.0542179	0.126376	-0.126376	-0.0396212	0.0396212	0.0441696	-0.224242	0.112121	0.105341	-0.112121	0.105341
A0A0G2JYN4	ERGIC and golgi 2 (RCG29652, isoform CRA_c)	Ergic2	-0.0095139	-0.186287	-0.191244	0.231259	-0.205053	-0.222248	-0.201175	0.0139724	-0.00125579	0.0416916	0.314495	-0.0195872	0.550046	0.0254247	-0.0489578	0.201847	-0.0235331	0.165271
A0A0G2JYQ3	YLP motif-containing protein 1	Ylpm1	-0.36734	-0.460444	-0.295551	-0.31443	-0.466299	-0.397206	-0.379716	-0.338158	-0.187828	-0.225053	-0.190861	-0.15437	0.597796	-0.000344007	-0.314599	0.111157	-0.314943	0.111661
A0A0G2JYR1	Exocyst complex component	Exoc6b	0.0407113	-0.0599073	0.0330325	0.0942928	-0.131289	0.163336	0.26672	0.190732	0.102206	0.266088	0.0277734	0.224027	0.324214	0.0899021	0.0565259	0.128974	0.146428	0.116517
A0A0G2JYT1	ELKS/Rab6-interacting/CAST family member 1	Erc1	-0.0679026	-0.182284	-0.0514759	-0.17632	-0.158943	-0.161239	-0.0579432	-0.476971	0.0341311	-0.348505	-0.392263	0.0310339	0.337558	-0.103315	-0.115733	0.148695	-0.219048	0.174553
A0A0G2JYT4	Exocyst complex component 1	Exoc1	0.0943601	0.11131	0.0104522	0.414417	0.0507868	0.155338	0.0269738	0.29301	0.0244797	0.201726	0.0472589	0.223787	0.0491011	0.190879	0.0423853	0.0295756	0.233265	0.108089
A0A0G2JYT9	Regulatory factor X3	Rfx3	-0.185526	-0.19401	-0.340399	-0.0740074	-0.217552	-0.460139	-0.397607	-0.280776	0.139236	-0.386623	-0.185315	-0.238725	0.421776	-0.0745194	-0.197861	0.186841	-0.27238	0.137841
A0A0G2JYU2	Mitochondrial ribosomal protein L11	mrpl11	-0.0462822	0.116023	-0.0842124	-0.0455186	-0.0943202	-0.166884	0.00315476	-0.135855	-0.249163	0.0661793	-0.22307	-0.340943	0.520922	0.0311494	-0.115649	0.0997343	-0.0844995	0.167105
A0A0G2JYU6	Formin-like 1	Fmnl1	0.555536	0.507717	0.152531	0.756375	0.653902	0.811483	0.772268	0.485661	0.22128	0.773859	0.417555	0.663429	0.172317	0.204242	0.462179	0.24394	0.666421	0.140391
A0A0G2JYW3	Clathrin light chain	Clta	0.703945	0.772266	0.448899	0.314038	0.536456	0.386506	0.342628	0.785303	0.113912	0.329807	0.648298	0.346544	0.55999	0.0233878	0.46569	0.216469	0.489077	0.225738
A0A0G2JZ04	Terminal uridylyl transferase 4	Tut4	-0.337162	-0.409361	-0.315216	-0.396117	-0.373644	-0.660109	-0.240525	-0.224038	0.147185	-0.420822	-0.337489	-0.197235	0.268715	-0.141805	-0.242809	0.196127	-0.384614	0.166642
A0A0G2JZ27	Uncharacterized protein		0.153682	-0.153682	-0.0435759	0.0435759	0.0062431	-0.0062431	0.0120126	-0.191721	-0.270953	0.119044	0.0410327	0.21308	0.551424	0.0209353	-0.0169264	0.14077	0.00400895	0.156071
A0A0G2JZ34	Palmdelphin	Palmd	0.103149	-0.103149	0.322888	-0.322888	0.238371	-0.238371	0.128238	-0.128238	-0.174254	0.174254	0.237882	-0.237882	0.0593691	-0.285425	0.142712	0.174879	-0.142712	0.174879
A0A0G2JZ38	Formin homology 2 domain-containing 1	Fhod1	0.354478	0.0626076	-0.16337	0.435187	0.0132865	0.370892	0.440623	0.390203	-0.208016	0.602408	-0.000137862	0.39416	0.0910503	0.303099	0.0728107	0.267631	0.375909	0.175235
A0A0G2JZ43	1-phosphatidylinositol 4,5-bisphosphate phosphodiesterase (EC 3.1.4.11)	Plcb2	0.161061	0.309291	-0.209878	0.849578	0.214695	0.588377	0.534294	0.296479	0.0102596	0.837311	0.0284235	0.532349	0.0330649	0.445755	0.123143	0.249592	0.568898	0.242549
A0A0G2JZ46	tRNA selenocysteine 1-associated protein 1	Trnau1ap	-0.117771	-0.14533	-0.231978	-0.0661856	0.056127	0.0556927	-0.234207	-0.0593845	0.114804	-0.121871	0.633876	-0.5467	0.2941	-0.184105	0.0368084	0.326355	-0.147296	0.207695
A0A0G2JZ48	RCG56136, isoform CRA_a (TATA element modulatory factor 1)	Tmf1	-0.0113523	-0.206102	-0.189454	0.032585	-0.0828887	0.00629335	0.0667393	-0.171873	-0.0018965	0.0808433	-0.212654	-0.172277	0.598103	0.000162618	-0.0719178	0.11094	-0.0717552	0.125254
A0A0G2JZ53	Baculoviral IAP repeat-containing 6	Birc6	-0.19139	-0.265973	-0.149181	-0.299111	-0.310534	-0.172873	-0.0607058	-0.2995	-0.00923827	-0.233558	-0.102834	-0.180384	0.217283	-0.104586	-0.137314	0.106331	-0.2419	0.0561942
A0A0G2JZ60	Fibronectin type III and SPRY domain-containing 1-like	Fsd1l	-0.152416	0.0081644	-0.12441	0.0157422	-0.322038	-0.229285	-0.339181	-0.114946	-0.164793	-0.52326	-0.182742	-0.0465384	0.439961	0.0659096	-0.214263	0.0922597	-0.148354	0.204945
A0A0G2JZ69	Spectrin alpha chain, non-erythrocytic 1	Sptan1	0.741525	0.552517	0.54534	0.524403	0.530177	0.0303015	0.483132	0.196987	0.228497	0.150206	0.368905	-0.102174	0.130257	-0.257556	0.48293	0.17363	0.225373	0.263908
A0A0G2JZ70	TATA-box-binding protein-associated factor 12	Taf12	-0.0385481	0.0385481	-0.0688324	0.0688324	-0.0316527	0.0316527	-0.50784	-0.0131893	-0.679399	0.171732	-0.368171	-0.197949	0.0841249	0.299012	-0.282407	0.277033	0.0166045	0.122001
A0A0G2JZ71	Adenylate kinase 7	Ak7	0.153682	-0.153682	0.0875416	-0.0875416	-0.0842993	0.0842993	0.319213	-0.70475	0.0764535	-0.230798	0.120797	-0.301216	0.0515138	-0.344513	0.112231	0.130497	-0.232281	0.266582
A0A0G2JZ76	Uncharacterized protein (Fragment)		0.00436226	-0.00436226	0.0349534	-0.0349534	0.0825083	-0.0825083	-0.101727	0.101727	0.0392612	-0.0392612	0.26006	-0.26006	0.26702	-0.106473	0.0532364	0.118798	-0.0532364	0.118798
A0A0G2JZ79	NAD-dependent protein deacetylase sirtuin-1 (EC 3.5.1.-)	Sirt1	-0.444763	-0.597469	-0.287201	-0.383808	-0.18076	-0.249791	-0.343407	-0.206362	-0.177967	-0.285622	-0.14704	-0.469653	0.302737	-0.101928	-0.263523	0.116214	-0.365451	0.148382
A0A0G2JZ83	ArfGAP with GTPase domain, ankyrin repeat and PH domain 3	Agap3	0.0555067	0.0851706	-0.0287648	-0.0288669	-0.0721496	-0.067694	0.106859	-0.0274687	-0.0125357	-0.105885	0.38007	-0.0320639	0.292936	-0.100966	0.0714975	0.163995	-0.029468	0.0639592
A0A0G2JZ87	Splicing factor, suppressor of white-apricot homolog	Sfswap	-0.129065	-0.228941	-0.137617	-0.164303	-0.236543	-0.0532439	-0.16383	0.0910517	-0.277317	-0.116524	-0.221909	-0.266132	0.358383	0.0713648	-0.19438	0.059725	-0.123015	0.129724
A0A0G2JZA2	GrpE protein homolog	Grpel1	0.279079	0.277694	0.34524	0.0634619	0.178904	0.199771	0.157919	0.339184	-0.0857571	0.151065	0.144119	-0.0429865	0.585973	-0.00521915	0.169917	0.14759	0.164698	0.140008
A0A0G2JZB4	Arginine/serine-rich coiled-coil protein 2	Rsrc2	-0.359455	-0.297888	-0.287535	-0.269262	-0.391045	-0.424035	-0.56437	-0.373328	-0.383111	-0.0989375	-0.638496	-0.241383	0.155768	0.153196	-0.437335	0.134307	-0.284139	0.113193
A0A0G2JZB6	Uncharacterized protein		-0.42622	-0.234947	-0.352866	0.0186958	-0.0963548	-0.144602	-0.159514	0.014495	0.0948562	0.00120007	-0.0462047	0.0774541	0.2941	0.119766	-0.164384	0.194888	-0.0446174	0.118934
A0A0G2JZB8	Neuronal membrane glycoprotein M6-b	Gpm6b	0.0389545	-0.0389545	-0.187826	0.187826	0.200955	-0.200955	-0.426909	-0.381992	-0.223724	-0.423196	-0.15809	-0.49293	0.425993	-0.0989269	-0.126107	0.218658	-0.225034	0.261278
A0A0G2JZC6	Rho guanine nucleotide exchange factor 11	Arhgef11	0.127867	-0.0578211	0.145647	-0.0128983	0.0850751	0.0209457	0.258777	0.133055	0.194796	0.262685	0.247264	0.5083	0.521121	-0.0341935	0.176571	0.0689744	0.142378	0.213258
A0A0G2JZD5	GRB2-associated-binding protein 1	Gab1	-0.214808	-0.227477	-0.362263	-0.160924	-0.238112	-0.343098	-0.286463	-0.487152	-0.148343	-0.403871	-0.295961	-0.240428	0.429542	-0.0528332	-0.257658	0.0740364	-0.310492	0.122607
A0A0G2JZE2	Paired box protein Pax-6	Pax6	-0.221367	-0.285758	-0.0907665	-0.621053	-0.401593	-0.70302	-0.414106	0.0513658	-0.61535	-0.309191	-0.160635	-0.214099	0.552691	-0.0296562	-0.317303	0.195128	-0.346959	0.276909
A0A0G2JZE4	Membrane-associated guanylate kinase, WW and PDZ domain-containing protein 1	Magi1	-0.115148	-0.372622	-0.241137	-0.135774	-0.384533	-0.200435	-0.133925	-0.341899	-0.172561	-0.126715	-0.148428	-0.313767	0.445378	-0.0492467	-0.199289	0.100717	-0.248536	0.107924
A0A0G2JZE7	Rho guanine nucleotide exchange factor 40	Arhgef40	0.160337	-0.260798	-0.188659	0.215488	0.0960199	0.237895	0.197778	0.151492	0.000213262	0.372413	-0.08618	0.136979	0.34169	0.112327	0.0299181	0.149461	0.142245	0.214498
A0A0G2JZE8	Target of EGR1, exonuclease (Target of EGR1, member 1 (Nuclear) (Predicted), isoform CRA_e)	Toe1	-0.407986	-0.298588	-0.190791	-0.346146	-0.262526	-0.313098	-0.353199	-0.334871	-0.398244	-0.236688	-0.377475	-0.147388	0.410858	0.0522403	-0.331703	0.0865396	-0.279463	0.0752162
A0A0G2JZF6	NADH:ubiquinone oxidoreductase complex assembly factor 2 (RGD1560158 (Predicted), isoform CRA_b)	Ndufaf2	0.331138	0.266665	0.348332	0.0308558	0.0177834	0.134114	0.17794	0.101114	-0.0241005	0.143356	0.379729	0.0690932	0.372938	-0.0809373	0.205137	0.176212	0.1242	0.081295
A0A0G2JZG4	Nuclear receptor coactivator	Ncoa1	-0.305913	-0.479881	-0.0707988	-0.325813	-0.246319	-0.184149	-0.300267	-0.224898	-0.129856	-0.384594	-0.122481	-0.183016	0.271046	-0.101119	-0.195939	0.100935	-0.297058	0.120727
A0A0G2JZG7	Serine--tRNA ligase, cytoplasmic (Seryl-aminoacyl-tRNA synthetase 1, isoform CRA_a)	Sars	-0.36372	-0.287417	-0.378045	-0.248848	-0.406053	-0.368763	-0.329505	-0.406411	-0.223056	-0.430027	-0.249427	-0.389595	0.491517	-0.030209	-0.324968	0.0734939	-0.355177	0.0714058
A0A0G2JZH0	Calcium-binding protein 39	Cab39	-0.147736	-0.119441	-0.135182	0.194754	-0.213005	-0.0806682	-0.178386	-0.243504	-0.549804	-0.113161	-0.675803	-0.183305	0.138918	0.225765	-0.316653	0.234382	-0.0908875	0.151552
A0A0G2JZH8	Dihydrolipoamide acetyltransferase component of pyruvate dehydrogenase complex (EC 2.3.1.-)	Pdhx	0.886754	0.659465	0.745793	0.26409	0.539092	0.469743	0.584091	0.730592	0.220668	0.460347	0.597487	0.474255	0.421287	-0.0858991	0.595648	0.224157	0.509748	0.16543
A0A0G2JZH9	DExH-box helicase 57	Dhx57	-0.0219807	0.00635214	-0.097182	-0.282116	-0.0361115	-0.245374	-0.154512	-0.395086	-0.0751461	-0.24977	-0.116913	0.0454076	0.292172	-0.103123	-0.083641	0.0498927	-0.186764	0.173835
A0A0G2JZI0	Scaffold attachment factor B (Scaffold attachment factor B1)	Safb	-0.492256	-0.386314	-0.483934	-0.113216	-0.452739	-0.362467	-0.317334	-0.460346	-0.150866	-0.324004	-0.422848	-0.459082	0.502531	0.035758	-0.386663	0.131677	-0.350905	0.128286
A0A0G2JZI2	Glutamyl-prolyl-tRNA synthetase	Eprs	-0.333973	-0.254436	-0.274377	-0.1331	-0.276782	-0.218723	-0.180426	-0.206057	-0.264831	-0.158973	-0.226004	-0.270513	0.379011	0.0524319	-0.259399	0.0519024	-0.206967	0.0532733
A0A0G2JZL4	NHS-like 1	Nhsl1	-0.17335	0.17335	-0.0964083	0.0964083	-0.126833	0.126833	-0.178789	-0.00900117	-0.2329	-0.144244	-0.303259	-0.0507864	0.0447876	0.21735	-0.185257	0.0744117	0.0320933	0.120597
A0A0G2JZL6	Intraflagellar transport 122 (RCG30323)	Ift122	0.53978	-0.138618	-0.0579245	0.0116846	0.0137363	-0.113201	0.169993	-0.628807	0.347833	-0.598757	-0.0368453	0.0368453	0.0636306	-0.401238	0.162762	0.239667	-0.238475	0.298733
A0A0G2JZM8	CLIP-associating protein 2	Clasp2	0.0695418	-0.0695418	-0.299678	0.299678	-0.218779	0.218779	0.22156	-0.22156	-0.68616	0.68616	-0.666758	0.666758	0.0670411	0.526758	-0.263379	0.37169	0.263379	0.37169
A0A0G2JZP7	SPG11, spatacsin vesicle-trafficking-associated	Spg11	-0.352047	0.352047	-0.923967	0.923967	-0.460485	0.460485	-0.00396583	0.199366	-0.0928738	0.142922	-0.385274	0.385274	0.00590173	0.780446	-0.369769	0.32447	0.410677	0.277984
A0A0G2JZQ1	DEAD-box helicase 19B	Ddx19b	0.171773	-0.171773	0.0371437	-0.0371437	-0.154988	0.154988	-0.551804	0.290119	-0.137352	-0.0957656	-0.267976	0.00462797	0.245192	0.174709	-0.150534	0.250643	0.0241754	0.170154
A0A0G2JZQ5	Zinc finger protein 532	Zfp532	-0.282092	-0.275625	-0.396513	-0.275337	-0.509339	-0.326812	-0.124575	-0.361531	0.127306	-0.195065	-0.0884839	-0.365761	0.391516	-0.0877392	-0.212283	0.230389	-0.300022	0.0648742
A0A0G2JZR1	Oxysterol-binding protein	Osbpl6	0.0721569	-0.00609557	0.0695838	-0.151259	-0.0271685	-0.194713	0.0965233	-0.236935	0.2422	-0.171991	0.270948	0.109105	0.0553606	-0.229355	0.120707	0.113803	-0.108648	0.132383
A0A0G2JZT0	P2X purinoceptor 7	P2rx7	0.541993	0.658909	0.000753846	1.05171	0.645971	0.913994	1.16234	0.751848	0.168458	1.04917	0.445443	0.911925	0.0919654	0.395432	0.49416	0.405884	0.889592	0.158132
A0A0G2JZV8	Synaptic functional regulator FMR1	Fmr1	-0.0636131	0.0636131	0.0676917	-0.0676917	-0.103708	0.103708	-0.175072	0.175072	0.208497	-0.208497	0.609385	-0.609385	0.31407	-0.18106	0.0905301	0.288334	-0.0905301	0.288334
A0A0G2JZW4	APC2, WNT-signaling pathway regulator	Apc2	-0.0495381	-0.49251	-0.0810676	-0.237704	-0.218584	-0.264122	0.0555772	-0.417987	0.0187552	-0.128805	-0.326236	0.339157	0.417254	-0.100146	-0.100182	0.145916	-0.200328	0.294745
A0A0G2JZY0	LSM family member 14B (RCG38480, isoform CRA_a)	Lsm14b	-0.647049	-0.584747	-0.366088	-0.408572	-0.637587	-0.65874	-0.345351	-0.469322	-0.291765	-0.359613	-0.0295695	-0.239405	0.46332	-0.0671652	-0.386235	0.232127	-0.4534	0.152492
A0A0G2JZY3	RALBP1-associated Eps domain-containing 1	Reps1	-0.00645769	-0.173199	-0.150852	-0.208016	-0.0897697	-0.208771	0.122157	-0.0641084	0.0913709	-0.120962	0.0683549	-0.293595	0.0707683	-0.183909	0.00580046	0.108257	-0.178108	0.079319
A0A0G2JZZ3	Cap-binding complex-dependent translation initiation factor	Ctif	-0.551627	-0.480136	-0.195558	-0.175293	-0.463149	-0.28731	-0.33986	-0.767587	-0.307374	-0.21378	-0.106432	-0.519413	0.434887	-0.0799198	-0.327333	0.164603	-0.407253	0.225102
A0A0G2JZZ4	Selenoprotein M	Selenom	0.35474	0.206259	0.0481137	-0.0498607	0.219806	0.332244	0.146548	0.140502	-0.0121095	-0.169578	0.277174	-0.197041	0.29876	-0.128625	0.172379	0.139019	0.0437543	0.215059
A0A0G2K001	Histone-lysine N-methyltransferase (EC 2.1.1.43)	Nsd3	-0.0710564	-0.550987	-0.313807	0.105628	-0.205294	-0.153906	-0.00590145	-0.477668	-0.286993	0.196107	-0.133203	0.0158333	0.559903	0.0252104	-0.169376	0.121395	-0.144165	0.310034
A0A0G2K012	UBX domain protein 6	Ubxn6	0.174672	0.167599	0.105929	0.130231	0.107379	0.137198	0.218044	0.163402	0.113003	0.0224315	0.497647	0.148357	0.363454	-0.0745761	0.202779	0.151335	0.128203	0.0537956
A0A0G2K014	Lymphocyte cytosolic protein 1	Lcp1	0.493663	0.737392	-0.00979834	1.14547	0.542591	1.09418	0.765079	0.903592	0.157833	1.1351	0.225862	0.968126	0.00547406	0.634773	0.362538	0.28666	0.997311	0.159697
A0A0G2K016	Sad1 and UNC84 domain-containing 1 (Unc-84 homolog A (C. elegans), isoform CRA_a)	Sun1	0.0448165	-0.0722899	0.18697	0.0266618	0.0734407	0.1317	-0.0527221	-0.00643305	0.194994	-0.0532206	-0.0126462	0.0735395	0.406499	-0.0558159	0.0724754	0.10179	0.0166596	0.077328
A0A0G2K022	Reticulocalbin-3	Rcn3	-0.0425344	-0.300748	-0.196342	-0.23207	-0.270649	-0.215011	-0.470298	-0.416829	-0.20786	-0.0470336	-0.0175323	-0.273914	0.481324	-0.0467317	-0.200869	0.165053	-0.247601	0.121397
A0A0G2K042	SH3 and multiple ankyrin repeat domains protein 3	Shank3	0.29663	-0.29663	0.406343	-0.406343	0.0293899	-0.0293899	0.689095	-0.689095	0.111151	-0.111151	0.156958	-0.156958	0.0116619	-0.563189	0.281594	0.240847	-0.281594	0.240847
A0A0G2K047	Acyl-CoA synthetase short-chain family member 3	Acss3	0.496266	0.0316581	0.672023	0.0842308	0.421512	-0.0588434	0.297356	0.0129181	0.490519	0.467745	0.358694	-0.202391	0.0207999	-0.400175	0.456062	0.130618	0.0558862	0.224826
A0A0G2K051	Early endosome antigen 1	Eea1	0.132948	0.100436	0.0441793	0.283986	0.071359	0.122113	0.115449	0.120426	0.0349381	0.181804	0.031951	0.16941	0.217283	0.0912252	0.0718041	0.0432531	0.163029	0.0669788
A0A0G2K079	Breast carcinoma-amplified sequence 1 homolog	Bcas1	-0.256828	0.256828	-0.451013	0.451013	-0.0168968	0.0168968	-0.0531641	0.0447626	0.0464634	-0.418013	-0.455398	0.455398	0.115911	0.332287	-0.197806	0.222381	0.134481	0.330234
A0A0G2K089	DENN domain-containing 4C	Dennd4c	0.0894554	-0.136853	-0.0571457	-0.111257	0.0536782	-0.0589686	0.164721	-0.205534	-0.0377909	-0.0818296	0.171865	0.12035	0.146426	-0.143146	0.0641305	0.0975414	-0.0790153	0.110044
A0A0G2K094	AT-rich interaction domain 4A	Arid4a	-0.108021	0.0746944	0.0407721	0.0566149	-0.343262	-0.0110483	0.142802	-0.118921	-0.508865	0.144761	0.0416254	-0.159789	0.337804	0.12021	-0.122491	0.253852	-0.00228131	0.117903
A0A0G2K098	MCC, WNT-signaling pathway regulator	Mcc	0.357436	-0.0283504	0.269541	-0.0136266	0.0450353	0.243353	0.101597	-0.101597	-0.136831	0.136831	-0.105086	0.105086	0.532205	-0.0316658	0.0886153	0.197693	0.0569494	0.127152
A0A0G2K0A0	Cytohesin 4 (Similar to cytohesin-4 (Predicted), isoform CRA_a)	Cyth4	0.586183	0.672909	-0.195742	1.17722	0.399231	0.912008	0.802599	1.03526	0.417989	1.19382	0.227226	0.937683	0.0142862	0.615236	0.372914	0.339833	0.98815	0.193901
A0A0G2K0B0	Protein CDV3 homolog (RCG25673, isoform CRA_d)	Cdv3	-0.0609919	-0.332341	-0.253182	-0.120654	-0.0565688	-0.122165	-0.0855213	-0.102503	-0.106315	-0.238432	-0.421828	-0.324883	0.481853	-0.0427617	-0.164068	0.145648	-0.20683	0.105987
A0A0G2K0B6	Clathrin coat assembly protein AP180	Snap91	-0.0831758	0.0831758	0.11342	-0.11342	-0.0940694	0.0940694	1.0102	1.15565	0.120195	0.621537	1.3126	0.94013	0.551764	0.0669942	0.396529	0.607141	0.463524	0.518688
A0A0G2K0C5	Cell division cycle 40	Cdc40	-0.246115	-0.22016	-0.291809	-0.12657	-0.326752	-0.380979	-0.182952	-0.173923	-0.297009	-0.332564	-0.171023	-0.224234	0.567707	0.00953847	-0.25261	0.0641182	-0.243072	0.0961888
A0A0G2K0C9	Poly (A) polymerase alpha	Papola	-0.402773	-0.164294	-0.493777	-0.107072	-0.413544	-0.292951	-0.255057	-0.27199	-0.084042	-0.297494	0.00462399	-0.381775	0.552492	0.0214988	-0.274095	0.199214	-0.252596	0.0996815
A0A0G2K0D3	Leiomodin-1 (Smooth muscle leiomodin) (SM-Lmod)	Lmod1	1.01988	0.0600118	0.694249	0.542448	0.692911	0.741529	0.924603	0.454835	0.696627	0.852379	0.0809353	0.835505	0.458636	-0.103749	0.684867	0.327026	0.581118	0.301006
A0A0G2K0E0	DEAD (Asp-Glu-Ala-Asp) box polypeptide 56 (DEAD-box helicase 56)	Ddx56	-0.194898	-0.170867	-0.25419	-0.309124	-0.348278	0.155297	-0.0309946	-0.638833	-0.331782	-0.34985	-0.295713	-0.440274	0.503763	-0.0496324	-0.242643	0.117583	-0.292275	0.268576
A0A0G2K0F3	Erythrocyte membrane protein band 4.1-like 1	Epb41l1	0.629056	0.613088	0.625504	0.375023	0.544389	0.353149	0.538893	0.540068	0.181468	0.393498	0.810178	0.534301	0.390297	-0.0867271	0.554915	0.20759	0.468188	0.107727
A0A0G2K0H6	WD repeat domain 13	Wdr13	0.148983	0.260085	0.0739916	0.253986	0.102207	0.105974	-0.0329876	0.0619605	0.279346	-0.0886011	0.32421	0.259087	0.580231	-0.00720985	0.149292	0.133134	0.142082	0.14218
A0A0G2K0J0	Transcription elongation factor spt6	Supt6h	-0.27881	-0.472835	-0.304192	-0.122998	-0.339825	-0.290423	-0.131587	-0.297938	-0.156274	-0.135397	-0.370716	-0.222925	0.5801	0.00648155	-0.263567	0.0980913	-0.257086	0.12906
A0A0G2K0J4	Nipped-B protein	Nipbl	-0.325305	-0.46234	-0.277012	-0.0690644	-0.306407	-0.21173	-0.131627	-0.24551	-0.329412	-0.0478728	-0.229785	-0.285171	0.467234	0.0463099	-0.266591	0.075707	-0.220281	0.152384
A0A0G2K0J7	CTD phosphatase subunit 1	Ctdp1	-0.275188	-0.36249	-0.241502	-0.0862147	-0.177906	-0.166929	-0.0205765	-0.172204	0.0405422	-0.18455	0.0270162	0.052558	0.480734	-0.0453692	-0.107936	0.140427	-0.153305	0.135763
A0A0G2K0K6	Adaptor-related protein complex 1-associated regulatory protein	Ap1ar	0.0618675	-0.0857629	-0.112163	0.381003	-0.226943	0.0109935	0.0238281	0.0557116	-0.132195	0.240744	0.371685	-0.312572	0.510613	0.0506731	-0.00232024	0.211694	0.0483529	0.243874
A0A0G2K0L0	3'-phosphoadenosine 5'-phosphosulfate synthase 1	Papss1	-0.389408	-0.393873	-0.368404	-0.173234	-0.428014	-0.319322	-0.211823	-0.316207	-0.248797	-0.191686	-0.334156	-0.243475	0.396408	0.0571343	-0.3301	0.0838903	-0.272966	0.0849233
A0A0G2K0M8	Neural cell adhesion molecule 1	Ncam1	0.36593	0.212569	0.188812	0.184558	0.0307293	0.148397	-0.100557	0.100557	-0.167552	0.167552	-0.265722	0.265722	0.190414	0.171285	0.00860694	0.236156	0.179892	0.056382
A0A0G2K0N5	Nuclear factor-related to kappa B-binding protein	Nfrkb	-0.136121	0.136121	0.142603	-0.142603	0.238756	-0.238756	0.430401	-0.430401	-0.0131909	0.0131909	-0.10432	0.10432	0.230991	-0.186043	0.0930213	0.219204	-0.0930213	0.219204
A0A0G2K0P0	A-kinase-anchoring protein 8-like	Akap8l	-0.263175	-0.304451	-0.203832	0.136761	0.0816046	-0.459799	-0.066641	-0.304082	0.0470494	0.0194327	-0.142032	0.0358025	0.489765	-0.0548851	-0.0911709	0.137421	-0.146056	0.240392
A0A0G2K0P1	Kinesin-associated protein 3	Kifap3	0.0861268	0.171293	0.0071051	-0.0675597	0.106988	-0.185108	-0.137785	0.0517078	0.196912	-0.158324	0.425371	0.0777963	0.269992	-0.132485	0.11412	0.189459	-0.0183658	0.141378
A0A0G2K0P5	Thyroid hormone receptor interactor 4	Trip4	0.0557445	-0.314546	-0.0434579	0.0331974	-0.146978	0.0458239	-0.00719419	0.164506	-0.223996	0.499763	-0.165665	0.289283	0.178184	0.208262	-0.088591	0.106938	0.119671	0.27449
A0A0G2K0P8	CDW92 antigen, isoform CRA_b (Choline transporter-like protein 1)	Slc44a1	-0.0269435	0.154903	0.0905593	0.403155	0.0401766	0.330962	0.195252	0.250901	0.706819	-0.353992	-0.00404244	0.20894	0.597537	-0.00115865	0.16697	0.276043	0.165811	0.269452
A0A0G2K0Q2	Kinesin heavy chain isoform 5A	Kif5a	0.140717	0.0522439	0.0915771	0.030728	0.00474414	-0.127385	-0.204688	-0.451628	-0.525135	-0.29805	-0.446769	-0.344794	0.548623	-0.0332218	-0.156592	0.282259	-0.189814	0.207561
A0A0G2K0Q6	Inner centromere protein	Incenp	-0.515486	-0.461741	-0.262092	-0.989537	-0.394169	-0.113221	-0.527509	-0.39285	-0.179327	-0.961588	0.0519793	0.453229	0.490127	-0.106517	-0.304434	0.222186	-0.410951	0.543382
A0A0G2K0Q8	Sushi domain-containing 2	Susd2	0.694882	0.64272	0.586244	0.639429	0.655612	0.520989	0.690982	0.555092	0.53481	0.724075	0.565166	0.532735	0.538322	-0.0187758	0.621283	0.0682753	0.602507	0.0793985
A0A0G2K0S1	Calcium-binding and coiled-coil domain-containing protein 1	Calcoco1	0.172045	0.215218	0.324173	-0.0255417	0.061302	-0.0110962	0.134177	0.00853274	0.0318803	0.0181448	0.074799	0.0508331	0.286201	-0.0903809	0.133063	0.106608	0.0426819	0.0884873
A0A0G2K0S7	RAP1 GTPase-activating protein 2	Rap1gap2	0.617354	0.307766	0.0157938	0.590245	0.289528	0.175796	-0.131151	0.131151	0.0735269	-0.0735269	0.217652	-0.217652	0.559984	-0.028154	0.180451	0.260694	0.152297	0.284544
A0A0G2K0T5	Calcium uptake protein 1, mitochondrial	Micu1	0.548782	0.407203	0.160973	0.0945803	0.2525	-0.0962504	0.212154	0.0732455	-0.00509178	-0.0932249	0.362891	0.0808065	0.197702	-0.177641	0.255368	0.187765	0.0777267	0.1835
A0A0G2K0T6	Gamma-synuclein	Sncg	0.942026	0.698022	0.951269	0.470251	0.604626	0.800126	0.609431	1.1478	0.458911	0.729156	0.724002	0.755644	0.500362	0.0517897	0.715044	0.198169	0.766834	0.219312
A0A0G2K0U8	Pseudouridine synthase 10 (Similar to RIKEN cDNA 4933435A13, isoform CRA_a)	Pus10	-0.24214	-0.176782	-0.25471	-0.437105	-0.395437	-0.386733	-0.205755	-0.39401	-0.433679	-0.0787315	-0.399148	-0.112557	0.442121	0.057492	-0.321812	0.0982194	-0.26432	0.159246
A0A0G2K0V3	3'(2'),5'-bisphosphate nucleotidase 1 (Bisphosphate 3'-nucleotidase 1, isoform CRA_d)	Bpnt1	0.381683	0.310404	0.265111	-0.0789087	0.152233	-0.0967031	-0.108648	0.185957	0.0481417	-0.310411	0.503638	-0.0259065	0.191754	-0.209621	0.207027	0.223497	-0.00259465	0.220678
A0A0G2K0V4	Rho guanine nucleotide exchange factor 2	Arhgef2	-0.201649	-0.16615	-0.0997116	-0.0995404	-0.173257	-0.116699	-0.0410401	-0.343153	-0.20158	0.0277153	-0.395926	-0.00844512	0.404341	0.0678153	-0.185527	0.120977	-0.117712	0.131598
A0A0G2K0V6	E2F transcription factor 3	E2f3	-0.0493563	0.0493563	-0.430582	0.430582	-0.211198	0.211198	-0.103738	0.103738	0.0311633	-0.0311633	-0.476962	0.476962	0.0258579	0.413558	-0.206779	0.207423	0.206779	0.207423
A0A0G2K0W3	Protein tweety homolog	Ttyh3	-0.107558	0.263409	0.350144	-0.152543	0.350486	-0.314484	0.0536152	-0.135531	-0.142789	0.142789	0.279245	-0.279245	0.19988	-0.209791	0.130524	0.226288	-0.0792676	0.232633
A0A0G2K0W4	Leukocyte receptor cluster member 8	Leng8	-0.0984101	-0.445753	-0.29461	-0.0547305	-0.127074	-0.277724	-0.175239	-0.268506	-0.15928	-0.107255	-0.166478	0.144343	0.594996	0.0019109	-0.170182	0.0673053	-0.168271	0.206575
A0A0G2K0W5	Tight junction-associated protein 1	Tjap1	-0.269553	-0.312471	-0.2906	0.014068	-0.369428	-0.0629699	-0.071155	-0.12975	-0.0578297	0.107535	-0.221082	0.199926	0.148409	0.182664	-0.213275	0.124862	-0.0306105	0.18141
A0A0G2K0W9	Proteasome subunit alpha type (EC 3.4.25.1)	Psma7	-0.236894	-0.159798	-0.26344	-0.240899	-0.226362	-0.145511	-0.153301	-0.236458	-0.37564	-0.159937	-0.271193	-0.309728	0.425987	0.0457498	-0.254472	0.0726314	-0.208722	0.0644608
A0A0G2K0X1	Pericentriolar material 1	Pcm1	-0.267403	-0.331855	-0.270728	-0.318657	-0.439442	-0.457587	-0.248321	-0.49033	-0.167954	-0.403366	-0.254193	-0.343615	0.175121	-0.116228	-0.274674	0.0891291	-0.390902	0.0713163
A0A0G2K0Y2	Insulin-like growth factor 2 mRNA-binding protein 3 (Insulin-like growth factor 2, binding protein 3)	Igf2bp3	-0.444052	-0.318989	-0.179648	-0.901027	-0.606414	-0.648957	-0.749393	-0.686177	-0.154135	-0.894882	-0.169287	-0.729356	0.0916342	-0.312743	-0.383821	0.255846	-0.696565	0.213142
A0A0G2K0Z9	NOP14 nucleolar protein (Similar to 2610033H07Rik protein (Predicted), isoform CRA_b)	Nop14	-0.300358	-0.376876	-0.388829	-0.30225	-0.357765	-0.344694	-0.149676	-0.40047	-0.383766	-0.0126235	-0.438286	0.0627854	0.323549	0.107425	-0.336447	0.101975	-0.229021	0.200986
A0A0G2K121	Malectin	Mlec	-0.0915932	-0.0214571	0.000438677	0.245677	-0.0357147	0.0782747	0.333777	-0.0605877	-0.039126	0.162868	-0.0207487	-0.252947	0.597537	0.000799135	0.0245055	0.154551	0.0253047	0.177359
A0A0G2K132	Formin-like 2	Fmnl2	-0.0188491	0.00577506	-0.235785	0.368698	-0.128621	0.221254	0.14375	0.0771503	-0.178651	0.514808	-0.0798335	0.327788	0.0283705	0.335577	-0.0829983	0.134249	0.252579	0.190038
A0A0G2K134	Tyrosine-protein kinase (EC 2.7.10.2)	Btk	0.20213	0.307252	0.0484005	0.606478	0.55519	0.497884	0.652349	0.666289	0.0497913	0.8923	-0.0162261	0.529954	0.084096	0.334754	0.248606	0.285975	0.583359	0.194551
A0A0G2K135	Complement factor I	Cfi	0.653447	0.275889	0.029061	-0.86407	-0.0306629	-0.291344	-0.479058	1.21277	0.684907	0.694421	0.00858007	1.16278	0.452514	0.220695	0.144379	0.447744	0.365074	0.826199
A0A0G2K139	Cullin-associated NEDD8-dissociated protein 2 (Cullin-associated and neddylation-dissociated 2 (Putative), isoform CRA_b)	Cand2	-0.26701	-0.396917	-0.347488	-0.376162	-0.437298	-0.436494	-0.349006	-0.23126	-0.332868	-0.0985592	-0.505806	-0.252175	0.356178	0.0746514	-0.373246	0.0846668	-0.298595	0.127596
A0A0G2K151	Apolipoprotein E	Apoe	0.368123	0.458259	-0.0694208	0.704339	0.200319	0.615672	0.341884	0.65371	-0.156388	0.672486	0.146427	0.527116	0.00623833	0.466773	0.138491	0.213619	0.605264	0.0943478
A0A0G2K160	AT hook-containing transcription factor 1	Ahctf1	-0.202198	-0.155834	-0.286439	-0.023601	-0.195323	-0.150334	0.0654014	-0.249782	-0.219779	0.173513	-0.30535	-0.0533148	0.279249	0.114056	-0.190615	0.13334	-0.0765587	0.146707
A0A0G2K165	Serine/threonine-protein phosphatase 2A 55 kDa regulatory subunit B	Ppp2r2b	0.215585	-0.215585	0.444128	-0.444128	0.0851079	-0.0851079	-0.342258	0.342258	0.0761024	-0.0761024	-0.635199	0.635199	0.547053	0.0521777	-0.0260889	0.393267	0.0260889	0.393267
A0A0G2K174	LIM domain 7	Lmo7	0.399848	-0.00153105	0.484927	0.0536238	0.165244	0.122402	0.442536	-0.251427	0.686445	0.429753	0.350359	0.597914	0.15064	-0.263104	0.42156	0.170797	0.158456	0.307446
A0A0G2K175	Bromodomain adjacent to zinc finger domain, 2B	Baz2b	0.111427	-0.480787	-0.194286	-0.0706834	-0.363229	-0.208182	-0.0188732	-0.00833503	0.17278	-0.248709	0.0883141	-0.201228	0.218481	-0.16901	-0.0339779	0.206485	-0.202987	0.164126
A0A0G2K189	Secernin 3 (Secernin 3, isoform CRA_a)	Scrn3	0.171276	0.00700484	0.0873167	-0.00456088	-0.061513	-0.0655207	0.140453	-0.0677021	-0.245063	-0.0139628	-0.193277	0.0351942	0.595316	-0.00145665	-0.0168012	0.176742	-0.0182579	0.0409387
A0A0G2K191	Tubulin-specific chaperone E	Tbce	-0.0501085	-0.110342	-0.064842	-0.224876	-0.226794	-0.250328	-0.179557	-0.278606	-0.216947	-0.34499	-0.169697	-0.19708	0.280905	-0.0830459	-0.151324	0.0759744	-0.23437	0.0791352
A0A0G2K199	Leprecan 1, isoform CRA_c (Prolyl 3-hydroxylase 1)	P3h1	-0.253812	-0.397775	0.00745284	-0.595236	-0.156083	-0.554197	-0.0926975	-0.227575	-0.0127369	-0.0928066	-0.181646	-0.170061	0.101423	-0.224688	-0.11492	0.101339	-0.339608	0.20832
A0A0G2K1A0	Uncharacterized protein	LOC102553099	-0.347576	-0.541712	-0.497114	-0.438333	-0.381498	-0.420465	-0.271855	-0.522509	-0.221077	-0.580361	-0.177904	-0.709668	0.0523049	-0.219337	-0.316171	0.116721	-0.535508	0.105099
A0A0G2K1A1	Zinc finger protein 706	Zfp706	-0.244551	0.244551	-0.121836	0.121836	-0.252185	0.252185	-0.643694	0.0432209	-0.607848	0.269385	-0.410483	-0.111075	0.00568625	0.516783	-0.380099	0.211523	0.136684	0.150284
A0A0G2K1A9	Nucleolar protein 11	Nol11	-0.383268	-0.54211	-0.354542	-0.342432	-0.316113	-0.343788	-0.30543	0.0249156	-0.279437	-0.271561	-0.308663	-0.211231	0.484257	0.0435414	-0.324576	0.0376075	-0.281034	0.186781
A0A0G2K1B5	Regulator of G-protein-signaling 3	Rgs3	0.111201	-0.212197	-0.0464578	0.0396419	0.0833117	-0.162073	-0.154933	-0.218172	-0.120451	0.0134411	-0.18417	-0.020272	0.481932	-0.0413552	-0.0519165	0.124679	-0.0932717	0.117354
A0A0G2K1B6	Nuclear factor 1	Nf1x	0.216478	-0.216478	-0.0828227	0.0828227	-0.0569909	0.0569909	-0.142026	0.142026	0.0601471	-0.0601471	-0.416309	0.416309	0.309803	0.140508	-0.0702539	0.211877	0.0702539	0.211877
A0A0G2K1C0	Actin-related protein 3	Actr3	0.15866	0.137631	-0.0790112	0.609453	0.175356	0.215818	0.357098	0.13157	-0.0364173	0.41174	-0.0476491	0.498355	0.103412	0.246088	0.0880061	0.171354	0.334094	0.201214
A0A0G2K1D2	RAP1, GTP-GDP dissociation stimulator 1 (Predicted), isoform CRA_a (Rap1 GTPase-GDP dissociation stimulator 1)	Rap1gds1	-0.0374554	-0.149695	-0.204916	-0.245599	-0.351299	0.0744664	0.0334878	-0.191172	-0.316828	0.10432	-0.581157	0.414281	0.160094	0.244128	-0.243028	0.224354	0.00110016	0.247921
A0A0G2K1E3	Histone-lysine N-methyltransferase (EC 2.1.1.43)	Kmt2b	-0.175667	-0.549039	-0.180775	-0.150257	-0.244272	-0.175356	-0.288174	-0.290655	-0.137539	-0.16593	-0.653064	-0.41966	0.574474	-0.0119011	-0.279915	0.19055	-0.291816	0.162455
A0A0G2K1E5	Symplekin	Sympk	-0.302393	-0.261015	-0.306187	-0.144344	-0.303316	-0.261929	-0.173735	-0.349178	-0.248719	-0.117099	-0.138632	-0.0369315	0.433204	0.0504146	-0.245497	0.0732718	-0.195083	0.11509
A0A0G2K1E6	Nuclear transcription factor Y subunit beta	Nfyb	0.0184336	0.0133329	0.12029	0.0583995	-0.0434979	-0.229489	0.119802	-0.429867	-0.0624615	-0.365525	-0.403348	-0.357862	0.224124	-0.176705	-0.041797	0.193475	-0.218502	0.207969
A0A0G2K1F1	Interferon regulatory factor 2	Irf2	0.00554778	-0.078105	-0.2102	0.293289	0.14975	0.142178	0.112617	-0.112617	-0.198747	0.198747	0.246577	-0.246577	0.570148	0.0152281	0.0175909	0.188556	0.032819	0.209215
A0A0G2K1F5	DExH-box helicase 34	Dhx34	0.00765146	-0.184597	-0.0099865	-0.132943	-0.129123	-0.0428159	-0.0624754	-0.291422	-0.340107	-0.0784804	-0.402121	-0.0838348	0.550318	0.0203447	-0.156027	0.17438	-0.135682	0.0908179
A0A0G2K1G8	Solute carrier family 7, member 14	Slc7a14	0.919609	0.720816	0.66723	0.495889	0.718559	0.735668	-0.243743	0.243743	-0.12065	0.12065	0.142585	-0.142585	0.584085	0.0150985	0.347265	0.485375	0.362363	0.350183
A0A0G2K1I8	TIA1 cytotoxic granule-associated RNA-binding protein	Tia1	-0.0198303	0.0198303	0.194512	-0.194512	-0.356676	0.356676	0.0153633	-0.0153633	0.11122	-0.11122	0.339036	-0.339036	0.431478	-0.0945414	0.0472707	0.23647	-0.0472707	0.23647
A0A0G2K1L0	Tenascin C	Tnc	-0.240791	-0.135465	-0.323236	-0.662999	-0.287838	-0.374956	-0.517309	-0.354043	-0.156074	-0.615941	-0.531931	-0.0882356	0.545797	-0.0290768	-0.342863	0.151592	-0.37194	0.237061
A0A0G2K1L7	Chromodomain-helicase-DNA-binding protein 6	Chd6	-0.0995995	-0.0496735	-0.127488	-0.0855868	-0.220774	-0.28883	-0.111555	-0.278854	0.147923	-0.0173362	-0.195375	0.0667565	0.579258	-0.00777601	-0.101145	0.131171	-0.108921	0.144603
A0A0G2K1L8	Brain acid soluble protein 1	Basp1	0.096381	0.054369	-0.0738732	-0.299925	0.352766	-0.198872	0.246672	0.464233	-0.255078	-0.179315	-0.263933	-0.253871	0.467873	-0.0860525	0.0171557	0.258069	-0.0688968	0.288477
A0A0G2K1M2	Disks large homolog 1	Dlg1	0.309539	0.0850328	0.246748	0.133603	0.111886	0.136172	0.114239	0.141637	0.485198	0.0149508	0.243874	0.0891549	0.128422	-0.151822	0.251914	0.138849	0.100092	0.048469
A0A0G2K1M5	Similar to Ab2-095	Dipk2a	0.172092	0.292326	0.0228832	0.230177	0.135838	0.452507	0.00652188	-0.00652188	0.0560197	-0.0560197	0.182134	-0.182134	0.548176	0.0258077	0.0959147	0.0771321	0.121722	0.241103
A0A0G2K1M7	Anoctamin	Ano6	-0.033884	0.269284	0.531448	0.29063	-0.456986	0.327692	0.270335	-0.153311	0.24985	0.038523	0.435588	0.0895499	0.56801	-0.0223305	0.166058	0.361168	0.143728	0.186238
A0A0G2K1N9	Selenoprotein O	Selenoo	0.237741	0.116488	0.0571086	0.154937	0.0353639	0.202643	0.05362	0.24969	0.185537	0.100466	0.00505425	0.336544	0.24985	0.097724	0.0957375	0.0931273	0.193461	0.0891916
A0A0G2K1P1	Myotubularin-related protein 7	Mtmr7	0.202375	0.102376	0.215881	-0.100063	-0.035259	0.0402623	0.0773875	0.230044	0.437991	0.0317958	0.245591	0.500563	0.480431	-0.0564979	0.190661	0.16052	0.134163	0.209099
A0A0G2K1P8	TRIO and F-actin-binding protein	Triobp	0.00916346	-0.335119	0.329876	-0.0756503	-0.135485	-0.111196	0.198717	-0.451864	0.294097	0.00790251	0.184168	-0.15982	0.0338182	-0.334381	0.146756	0.177727	-0.187625	0.172604
A0A0G2K1Q8	ATP-binding cassette subfamily A member 3	Abca3	0.191071	0.0870637	0.00201281	0.147541	-0.0741439	0.114049	0.000322019	-0.379944	0.00339906	-0.0455908	-0.281893	0.628085	0.399607	0.118406	-0.0265386	0.15314	0.0918672	0.326388
A0A0G2K1R2	BCL7A, BAF complex component	Bcl7a	-0.396171	-0.630157	-0.354359	-0.212696	-0.547259	-0.582606	-0.522172	-0.672334	0.00460205	-0.795884	-0.243525	-0.610896	0.123066	-0.240948	-0.343147	0.203717	-0.584095	0.196682
A0A0G2K1R5	CaM kinase-like vesicle-associated protein	Camkv	0.387826	0.43701	0.272889	0.704587	0.201575	0.310594	0.178802	-0.178802	0.0139695	-0.0139695	-0.17988	0.17988	0.450839	0.0940199	0.145864	0.201184	0.239883	0.317222
A0A0G2K1S9	CCM2 scaffold protein	Ccm2	0.118402	0.0158922	-0.0418583	-0.103095	-0.174554	-0.0619276	-0.0909264	-0.0432317	-0.0555547	0.0555547	0.180835	-0.180131	0.473568	-0.0422137	-0.0106093	0.133881	-0.052823	0.0841153
A0A0G2K1U5	Reticulophagy regulator 2	Retreg2	0.180698	-0.180698	-0.012704	0.012704	0.0136772	-0.0136772	-0.242421	-0.0536493	-0.379274	0.0154381	-0.313405	-0.389127	0.553874	0.0240698	-0.125571	0.218738	-0.101502	0.158569
A0A0G2K1U9	Immunity-related GTPase Q	Irgq	-0.203786	-0.389654	-0.206734	-0.529753	-0.502445	-0.614475	-0.238271	-0.542884	-0.0973043	-0.366008	-0.0219357	-0.299151	0.0623534	-0.245242	-0.211746	0.163965	-0.456988	0.122637
A0A0G2K1W9	Lactate dehydrogenase D (Lactate dehydrogenase D, isoform CRA_d)	Ldhd	0.0176946	-0.0176946	0.0712421	-0.0712421	0.0369088	-0.0369088	-0.066872	0.066872	0.117125	-0.117125	0.0523025	-0.0523025	0.283741	-0.0761337	0.0380669	0.061615	-0.0380669	0.061615
A0A0G2K1X3	WD repeat domain 60	Wdr60	-0.0881098	0.0881098	-0.124158	0.124158	-0.322364	0.322364	0.132811	-0.132811	0.00211436	-0.00211436	0.213267	-0.213267	0.471117	0.0621465	-0.0310732	0.192057	0.0310732	0.192057
A0A0G2K1Y0	CDK2-associated and cullin domain-containing protein 1	Cacul1	0.0394058	0.0673819	-0.124797	0.37493	-0.0888901	-0.0033164	0.0451378	-0.0627701	-0.181681	0.0255816	-0.0981783	-0.138752	0.286201	0.11201	-0.0681671	0.0914684	0.0438425	0.177447
A0A0G2K1Z2	Rho GTPase-activating protein 12	Arhgap12	-0.128259	-0.22156	-0.176252	-0.158643	-0.374521	-0.297094	-0.170244	-0.285504	0.0517881	-0.106823	0.0324118	-0.275527	0.304782	-0.096679	-0.127513	0.156805	-0.224192	0.0771856
A0A0G2K1Z9	Histocompatibility 13 (Predicted), isoform CRA_d (Histocompatibility minor 13)	Hm13	-0.36785	-0.333394	-0.200355	0.229707	-0.253672	0.28171	0.266918	-0.677575	-0.839214	0.294144	-0.180624	-0.744186	0.495407	0.1042	-0.262466	0.356265	-0.158266	0.48835
A0A0G2K213	TEN1 CST complex subunit	Ten1	-0.0410092	-0.115309	0.00899212	-0.210311	-0.137753	0.198334	-0.00917677	0.00457142	-0.00485992	-0.219952	-0.162774	-0.10388	0.55668	-0.0166613	-0.0577634	0.0739215	-0.0744247	0.156729
A0A0G2K214	Zinc finger CCCH-type-containing 7B	Zc3h7b	-0.258322	-0.358589	-0.0666056	-0.304616	-0.182351	-0.413614	-0.0142187	-0.286082	-0.000819304	-0.192456	-0.0286787	-0.0896272	0.0910503	-0.182331	-0.0918327	0.104733	-0.274164	0.116939
A0A0G2K217	Ena/VASP-like protein (Ena/vasodilator-stimulated phosphoprotein-like)	Evl	0.32052	0.196954	-0.106602	0.48367	0.0887831	0.338464	0.186594	0.342047	-0.00115382	0.464088	0.0794565	0.255126	0.0461769	0.252125	0.0945997	0.14793	0.346725	0.112641
A0A0G2K219	FCH and double SH3 domains 2	Fchsd2	0.0973641	-0.118918	-0.277515	0.0168281	-0.197599	-0.0360679	0.0394612	-0.302153	-0.390203	-0.0250643	-0.297922	-0.0433137	0.386417	0.0862877	-0.171069	0.196227	-0.0847814	0.115238
A0A0G2K220	Lysine-specific demethylase 3A (RCG56024, isoform CRA_a)	Kdm3a	-0.230851	-0.195089	-0.232861	-0.221288	-0.320568	-0.329443	-0.221364	-0.410382	-0.341194	-0.292678	-0.3545	-0.214152	0.576831	0.00638418	-0.283556	0.0615481	-0.277172	0.0831261
A0A0G2K226	NudC domain-containing 3 (Fragment)	Nudcd3	-0.0172111	0.121342	0.0499688	-0.167237	-0.0392798	-0.0644303	0.399838	0.167307	-0.3929	-0.104304	-0.295494	-0.0370061	0.541067	0.0351249	-0.0491797	0.279779	-0.0140548	0.131071
A0A0G2K239	Terminal nucleotidyltransferase 4B	Tent4b	-0.0325351	-0.503385	-0.0415546	-0.16814	-0.330051	-0.221605	0.156189	-0.240115	0.194026	-0.109567	0.171528	-0.471986	0.0529132	-0.3054	0.0196004	0.200438	-0.2858	0.163167
A0A0G2K242	Zinc finger protein 516	Zfp516	-0.264701	-0.609309	-0.397911	-0.442405	-0.300525	-0.6062	-0.296055	-0.0999878	-0.0275033	-0.112746	-0.049265	-0.00731649	0.428675	-0.090334	-0.22266	0.149721	-0.312994	0.27182
A0A0G2K261	Isoleucyl-tRNA synthetase 2, mitochondrial	Iars2	0.450153	0.563765	0.4271	0.261418	0.322409	0.334883	0.33678	0.348744	0.129861	0.320591	0.451677	0.170231	0.549531	-0.0197245	0.352997	0.123009	0.333272	0.130595
A0A0G2K283	DEAH (Asp-Glu-Ala-His) box polypeptide 8 (DEAH-box helicase 8)	Dhx8	-0.112271	-0.239892	-0.194348	-0.193513	-0.346819	-0.165322	0.0386884	-0.151383	-0.0629845	0.00299097	-0.289537	0.188831	0.428767	0.0681639	-0.161212	0.144235	-0.0930479	0.1606
A0A0G2K2A5	Ubiquitin carboxyl-terminal hydrolase (EC 3.4.19.12)	Uchl5	0.0701271	-0.0701271	0.107813	-0.107813	-0.0820421	0.0820421	0.187848	-0.187848	-0.379169	0.379169	-0.203788	0.203788	0.404225	0.0997368	-0.0498684	0.21398	0.0498684	0.21398
A0A0G2K2B3	Far upstream element-binding protein 2	Khsrp	-0.460986	-0.371429	-0.431723	-0.178525	-0.372259	-0.316661	-0.364967	-0.332717	-0.152647	-0.406059	-0.369706	-0.223136	0.422397	0.0539604	-0.358715	0.108256	-0.304754	0.0874383
A0A0G2K2B4	Nuclear receptor corepressor 1	Ncor1	0.0338604	0.006901	0.0968714	0.105041	-0.0397064	0.0541219	0.156777	-0.136998	0.0142781	-0.00957316	0.0725752	-0.00403257	0.400696	-0.0531993	0.055776	0.0685442	0.00257666	0.0810518
A0A0G2K2B5	Aspartate-beta-hydroxylase	Asph	0.0331716	-0.266563	0.0955096	-0.333412	0.00158537	-0.24856	-0.0756129	-0.353481	-0.0877781	-0.101012	-0.146535	-0.217051	0.0331171	-0.223403	-0.0299432	0.0891517	-0.253347	0.0907282
A0A0G2K2B6	Thiopurine S-methyltransferase	Tpmt	-0.0766491	-0.271715	-0.138254	-0.151939	-0.371172	0.0240641	0.0240663	-0.194934	-0.221849	-0.0862748	0.151259	-0.262465	0.472539	-0.0517775	-0.105433	0.183704	-0.157211	0.112724
A0A0G2K2C7	Ubiquitin-specific peptidase 9, X-linked	Usp9x	0.0592419	-0.0861645	-0.0431203	0.0797617	-0.161224	-0.0106207	0.0321597	-0.0613908	-0.104309	0.0516438	0.14625	-0.101488	0.570041	-0.00954261	-0.0118337	0.112983	-0.0213763	0.07469
A0A0G2K2D6	Tubulin polymerization-promoting protein	Tppp	0.315863	0.791474	0.132308	1.1913	0.591029	0.500772	0.727297	1.38647	0.463855	0.639472	1.06632	1.43355	0.103156	0.441061	0.549445	0.327539	0.990506	0.399017
A0A0G2K2I0	SUZ12 polycomb repressive complex 2 subunit	Suz12	-0.270773	-0.441074	-0.109183	-0.389671	-0.280867	-0.374787	-0.0891816	-0.364113	-0.0553266	-0.266359	-0.247945	-0.197964	0.0985972	-0.163449	-0.175546	0.101703	-0.338995	0.0895163
A0A0G2K2I6	Dedicator of cytokinesis protein 9	Dock9	0.365301	0.164267	0.440799	0.186321	0.229473	0.174033	0.0687754	0.0363365	0.29209	0.081748	0.297836	0.0216154	0.0968191	-0.171659	0.282379	0.127068	0.11072	0.0733528
A0A0G2K2J9	MIA SH3 domain ER export factor 2	Mia2	-0.0413667	-0.174998	0.129436	0.248275	-0.0395034	-0.0176773	0.234031	-0.228691	-0.103143	0.411592	-0.191182	-0.0625527	0.544324	0.0312792	-0.00195468	0.156181	0.0293245	0.250215
A0A0G2K2L0	DNA mismatch repair protein Mlh1 (RCG26088)	Mlh1	-0.0471553	-0.362011	-0.321217	-0.302283	-0.310535	-0.172834	-0.416238	-0.482673	-0.244816	-0.461156	-0.686251	-0.0829783	0.547053	0.027046	-0.337702	0.210575	-0.310656	0.158606
A0A0G2K2L8	Peripheral plasma membrane protein CASK	LOC100910506	0.318704	0.289523	0.104391	-0.0269707	0.00188976	0.00256943	-0.062608	-0.284559	-0.100036	-0.371873	0.138105	-0.107303	0.273042	-0.149843	0.0667408	0.154108	-0.0831022	0.234051
A0A0G2K2M9	Serine/arginine repetitive matrix 2	Srrm2	-0.264366	-0.437295	-0.295933	-0.283182	-0.385275	-0.312511	-0.306379	-0.274733	-0.292399	-0.22645	-0.309626	-0.142319	0.494949	0.0295814	-0.308996	0.0406539	-0.279415	0.0976303
A0A0G2K2N3	TEA domain transcription factor 1	Tead1	-0.62084	-0.582396	-0.225523	-0.672779	-0.492079	-0.702964	-0.208745	-0.672821	-0.26169	-0.971871	-0.375507	-0.762384	0.0163849	-0.363472	-0.364064	0.165076	-0.727536	0.133098
A0A0G2K2P3	TNF alpha-induced protein 8	Tnfaip8	-0.0432716	0.179044	-0.191843	0.18755	0.115325	0.22537	-0.175381	0.253161	-0.261443	0.421497	-0.26985	0.223999	0.00590173	0.386181	-0.137744	0.148368	0.248437	0.0890213
A0A0G2K2P5	Tight junction protein ZO-1 (Tight junction protein 1) (Zona occludens protein 1) (Zonula occludens protein 1)	Tjp1	0.169567	-0.118598	0.486877	-0.188233	0.211963	-0.0546214	0.222272	-0.259621	0.25081	-0.0543129	0.0914337	-0.11863	0.00551497	-0.371157	0.23882	0.133559	-0.132336	0.0797869
A0A0G2K2P6	HBS1-like protein	Hbs1l	-0.00904692	-0.0935838	-0.0812312	-0.0151787	-0.0324847	-0.181761	-0.0477359	-0.0974508	-0.137352	-0.193511	-0.0502646	-0.291252	0.266429	-0.0857704	-0.0596858	0.0447928	-0.145456	0.0968
A0A0G2K2Q2	Glycine C-acetyltransferase (Glycine C-acetyltransferase (2-amino-3-ketobutyrate-coenzyme A ligase), isoform CRA_b)	Gcat	0.63237	0.307009	0.32044	0.270968	0.230174	0.39718	-0.350587	0.350587	-0.0632147	0.0632147	0.195207	-0.195207	0.548176	0.0382272	0.160731	0.336321	0.198959	0.224916
A0A0G2K2S5	Ttk protein kinase	Ttk	NA	NA	0.276177	-0.276177	0.0663291	-0.0663291	0.12726	-0.12726	-0.0385515	0.0385515	-0.177938	0.177938	0.379594	-0.101311	0.0506554	0.171163	-0.0506554	0.171163
A0A0G2K2U0	Phosphatidylserine synthase 1	Ptdss1	-0.00243683	0.151078	-0.168597	0.205665	-0.0752263	0.0888592	0.00604271	0.212339	0.197612	-0.130366	-0.0616718	0.0473155	0.258122	0.113195	-0.0173795	0.122612	0.095815	0.128263
A0A0G2K2U7	Glycerol-3-phosphate acyltransferase 1, mitochondrial (EC 2.3.1.15)	Gpam	0.141513	-0.132482	0.106423	-0.285659	-0.150986	-0.114901	-0.0671436	-0.165035	-0.0425927	-0.255689	0.292247	-0.432895	0.0402858	-0.277687	0.0465767	0.163011	-0.23111	0.119912
A0A0G2K2U9	FYVE, RhoGEF and PH domain containing 3 (Predicted), isoform CRA_a (FYVE, RhoGEF and PH domain-containing 3)	Fgd3	0.209243	0.077732	-0.0266383	0.306642	0.156858	0.0441308	0.483127	0.257662	0.280674	0.253524	0.366975	0.0312622	0.385669	-0.0832141	0.24504	0.17646	0.161826	0.123722
A0A0G2K2V5	Exocyst complex component 1	Exoc1	0.100224	0.119354	-0.0300246	0.313447	0.0895374	0.224608	0.226186	-0.226186	-0.133496	0.133496	0.0545255	-0.0545255	0.52389	0.0338737	0.0511586	0.122649	0.0850323	0.195711
A0A0G2K2V7	Tyrosine-protein kinase (EC 2.7.10.2)	Yes1	0.0603952	0.142755	0.0696101	-0.166865	0.242475	-0.149794	0.0406225	-0.287928	-0.0992876	-0.173012	0.331964	-0.331964	0.0587391	-0.268764	0.10763	0.15459	-0.161135	0.166079
A0A0G2K2W2	C-X9-C motif-containing 4 (Similar to p13MTCP1 (Predicted), isoform CRA_b)	Cmc4	0.904232	1.04668	-0.0520499	1.12812	0.904227	0.247131	0.218599	-0.218599	0.0438692	-0.0438692	0.407439	-0.407439	0.511711	-0.112382	0.404386	0.417737	0.292004	0.653206
A0A0G2K2Y8	Multiple PDZ domain protein	Mpdz	0.0291068	-0.300689	0.00706512	-0.0887134	-0.286611	-0.0596943	-0.0016265	-0.296364	0.123252	-0.220248	-0.154729	-0.16007	0.188389	-0.140373	-0.0472572	0.147498	-0.18763	0.102548
A0A0G2K2Z0	EMAP-like 4	Eml4	-0.051992	0.0670898	-0.172437	0.232613	-0.0250778	0.180002	0.0868311	0.28854	-0.0652687	0.153591	-0.156571	0.218745	0.0198594	0.254182	-0.0640858	0.0945923	0.190097	0.076006
A0A0G2K302	AP complex subunit sigma	Ap3s2	0.267395	0.468962	0.185887	0.181983	0.213277	0.280213	0.079274	0.427836	-0.0937634	0.396531	0.363816	0.32685	0.128075	0.177748	0.169314	0.159358	0.347062	0.105792
A0A0G2K305	CWF19-like cell cycle control factor 2	Cwf19l2	-0.425659	-0.138789	-0.139668	-0.230529	-0.393867	-0.539661	-0.339814	-0.200734	-0.0985275	-0.267686	-0.311614	-0.0611778	0.489415	0.0450953	-0.284858	0.135087	-0.239763	0.163961
A0A0G2K315	Uncharacterized protein	Cep170	-0.267612	-0.414675	-0.276268	-0.193926	-0.498605	-0.295757	-0.400921	-0.389464	-0.368507	-0.222807	-0.304487	-0.165206	0.347303	0.0724274	-0.352733	0.0886226	-0.280306	0.104139
A0A0G2K344	Phosphatidylinositol 4,5-bisphosphate 3-kinase catalytic subunit alpha isoform (PI3-kinase subunit alpha) (PI3K-alpha) (PI3Kalpha) (PtdIns-3-kinase subunit alpha) (EC 2.7.1.153) (Phosphatidylinositol 4,5-bisphosphate 3-kinase 110 kDa catalytic subunit alpha) (PtdIns-3-kinase subunit p110-alpha) (p110alpha) (Phosphoinositide-3-kinase catalytic alpha polypeptide) (Serine/threonine protein kinase PI…	Pik3ca	-0.0932868	-0.239923	-0.292991	-0.0295832	-0.213749	0.0136358	-0.0340233	-0.116883	-0.300441	0.159559	0.0469846	-0.399735	0.49738	0.0457628	-0.147918	0.143239	-0.102155	0.197443
A0A0G2K350	NSF attachment protein gamma (RCG46917, isoform CRA_c)	Napg	0.830031	0.840633	0.749089	0.334551	0.657301	0.496151	0.576032	0.711588	0.31103	0.306791	0.773267	0.329328	0.292936	-0.146285	0.649458	0.188599	0.503174	0.225649
A0A0G2K351	Malectin (Similar to Unc-119 protein homolog (Retinal protein 4) (RRG4) (Predicted), isoform CRA_a)	Unc119b	-0.00692796	-0.36164	-0.0246473	-0.376673	-0.211067	-0.0992486	0.0405534	-0.441043	-0.0273342	-0.321191	-0.350503	-0.438489	0.0592004	-0.24306	-0.0966544	0.151259	-0.339714	0.126521
A0A0G2K366	Ribosomal protein S6 kinase (EC 2.7.11.1)	Rps6ka5	-0.0449431	0.248351	-0.305358	0.724845	0.240566	0.137327	0.169653	0.395501	-0.0423574	0.632139	0.0231426	0.432061	0.0245086	0.421587	0.00678387	0.191819	0.428371	0.222542
A0A0G2K376	Pre-mRNA 3'-end-processing factor FIP1	Fip1l1	-0.285765	-0.4429	-0.347797	-0.285239	-0.463416	-0.421827	-0.073819	-0.184591	-0.152565	-0.162021	-0.47711	-0.102855	0.520922	0.0335066	-0.300079	0.163374	-0.266572	0.141421
A0A0G2K386	Poly(A)-specific ribonuclease	Parn	-0.121794	-0.184346	-0.407293	0.0386418	-0.142337	-0.26013	-0.00208961	-0.219263	-0.348896	-0.128154	-0.281179	-0.417051	0.549686	0.0222143	-0.217265	0.153982	-0.195051	0.150537
A0A0G2K394	Low molecular weight phosphotyrosine protein phosphatase	Acp1	0.0937785	0.328486	0.0595316	0.111016	0.374694	0.314959	0.133258	-0.238223	0.33077	-0.374349	0.486875	-0.206385	0.155649	-0.257234	0.246484	0.174597	-0.0107495	0.302726
A0A0G2K3C5	Cystathionine gamma-lyase	Cth	-0.1453	0.128855	-0.319343	0.00272077	-0.214509	-0.10394	-0.169341	-0.27417	-0.0387911	-0.063038	-0.213176	0.0319665	0.181028	0.137142	-0.18341	0.0926239	-0.0462676	0.137648
A0A0G2K3F6	Adaptor-related protein complex 5 subunit sigma 1	Ap5s1	-0.23981	-0.143325	-0.375568	0.222875	-0.284484	0.0597569	0.121757	-0.121757	0.0429958	-0.0429958	-0.321928	0.321928	0.140045	0.225586	-0.176173	0.206679	0.0494136	0.189445
A0A0G2K3H2	Dedicator of cytokinesis 7	Dock7	0.289452	-0.289452	0.225106	-0.225106	-0.31675	0.31675	-0.112464	0.112464	0.375324	-0.375324	-0.380846	0.380846	0.566815	-0.0266073	0.0133036	0.326277	-0.0133036	0.326277
A0A0G2K3H5	SIN3 transcription regulator family member A	Sin3a	-0.419123	-0.410188	-0.32876	-0.141113	-0.30032	-0.230656	-0.160679	-0.428487	-0.119602	-0.24304	-0.200348	-0.209619	0.540337	-0.0223784	-0.254806	0.113707	-0.277184	0.115753
A0A0G2K3I1	High affinity cationic amino acid transporter 1	Slc7a1	-0.256083	-0.468698	0.0500602	-0.211049	-0.284966	-0.438271	-0.175652	-0.382355	0.183834	-0.158398	0.207029	-0.144361	0.0962924	-0.254559	-0.0459631	0.220963	-0.300522	0.145976
A0A0G2K3I6	Uncharacterized protein		0.322469	0.33024	0.0829003	-0.0667239	0.180059	0.135376	0.065293	0.325517	0.0500869	0.01155	0.133679	0.0812908	0.591954	-0.00287312	0.139081	0.101844	0.136208	0.163232
A0A0G2K3I9	Dual-specificity phosphatase 3	Dusp3	0.552263	0.56549	0.390979	0.401917	0.384698	0.50361	0.342544	0.523282	0.139944	0.467449	0.426381	0.362146	0.280198	0.0978475	0.372802	0.134675	0.470649	0.0766273
A0A0G2K3K4	Cytochrome P450 4F5	Cyp4f5	0.375508	-0.375508	0.0893915	-0.0893915	0.160739	-0.160739	0.829547	-0.829547	0.124846	-0.124846	-0.0887691	0.0887691	0.0520184	-0.497088	0.248544	0.321187	-0.248544	0.321187
A0A0G2K3L8	WD repeat and FYVE domain-containing 1	Wdfy1	0.27355	0.436068	0.0891093	0.608053	0.0207453	0.574988	0.445414	0.473838	-0.0955677	0.523068	0.145739	0.345187	0.020786	0.347036	0.146498	0.191414	0.493534	0.0962482
A0A0G2K3L9	PTPRF-interacting protein alpha 1	Ppfia1	-0.0753116	-0.206568	-0.0149782	0.0349506	-0.258032	-0.139773	-0.0308199	-0.25649	-0.104599	0.161969	-0.175514	0.0621693	0.458636	0.0525855	-0.109876	0.0924517	-0.0572903	0.167106
A0A0G2K3M8	KAT8 regulatory NSL complex subunit 2	Kansl2	-0.438132	-0.290141	-0.307567	-0.165818	-0.273046	-0.320032	-0.387086	-0.366318	-0.220078	-0.367828	-0.276818	-0.473667	0.559521	-0.0135129	-0.317121	0.0807645	-0.330634	0.102011
A0A0G2K3R1	Mitogen-activated protein kinase kinase kinase 4	Map3k4	-0.117095	-0.159036	0.269786	0.0397965	-0.259023	-0.0412778	-0.0524867	0.0598576	-0.0977061	0.188888	-0.108294	0.2788	0.296251	0.121974	-0.0608031	0.176315	0.0611713	0.15692
A0A0G2K3S4	ATP-binding cassette subfamily A member 9	Abca9	-0.0430412	0.157601	-0.467496	0.705749	0.362031	0.342847	0.157867	-0.157867	-0.434979	0.434979	-0.67988	0.67988	0.0588913	0.544781	-0.18425	0.405993	0.360532	0.327699
A0A0G2K3T3	CAP-Gly domain-containing linker protein 1 (Cytoplasmic linker protein 170) (CLIP-170) (Restin)	Clip1	0.279172	-0.260197	0.105415	-0.441925	0.0875757	-0.14666	-0.165922	0.165922	-0.00322442	0.00322442	-0.244441	0.244441	0.451536	-0.0822952	0.00976274	0.191541	-0.0725325	0.260858
A0A0G2K3V4	O-linked N-acetylglucosamine (GlcNAc) transferase (UDP-N-acetylglucosamine:polypeptide-N-acetylglucosaminyl transferase), isoform CRA_a (UDP-N-acetylglucosamine--peptide N-acetylglucosaminyltransferase 110 kDa subunit)	Ogt	-0.0983204	-0.0560965	-0.0906815	-0.137726	-0.225824	-0.162167	-0.121803	-0.167905	-0.0704862	-0.250224	0.0553279	-0.253341	0.302507	-0.0792785	-0.0919645	0.0905616	-0.171243	0.0740994
A0A0G2K3W1	von Willebrand factor A domain-containing 8	Vwa8	0.408346	0.291155	0.140558	0.295572	0.290162	0.156225	0.283103	-0.00654166	0.249048	0.163228	0.543199	0.0139003	0.146426	-0.166813	0.319069	0.139357	0.152256	0.129867
A0A0G2K3Z5	Acyl-CoA-binding domain-containing protein 5		-0.209575	-0.163136	-0.0523997	0.0431906	-0.19889	-0.0202419	-0.0883743	0.0586135	0.311654	-0.156774	0.00911409	-0.160904	0.536693	-0.0284635	-0.0380785	0.191074	-0.0665421	0.106043
A0A0G2K3Z9	Uncharacterized protein		-0.265211	0.135376	-0.224704	0.310567	-0.00298401	0.0538602	-0.161324	0.159356	-0.0124653	-0.052065	-0.148832	-0.0357989	0.0529132	0.231136	-0.13592	0.108004	0.0952158	0.136139
A0A0G2K419	Mediator of RNA polymerase II transcription subunit 9 (Mediator complex subunit 9)	Med9	-0.28343	-0.24472	-0.0593776	-0.450615	-0.206898	-0.392292	0.277994	-0.277994	-0.129986	0.129986	0.0910572	-0.0910572	0.248394	-0.169342	-0.0517734	0.206422	-0.221115	0.21258
A0A0G2K426	Uncharacterized protein	Kmt2c	0.311203	-0.311203	-0.151233	0.151233	-0.196226	0.196226	0.0257744	-0.234995	-0.17097	0.0190986	0.0876114	-0.580081	0.412943	-0.11098	-0.0156401	0.197143	-0.12662	0.301366
A0A0G2K427	Influenza virus NS1A binding protein (Predicted), isoform CRA_b (Influenza virus NS1A-binding protein)	Ivns1abp	-0.264178	-0.379992	-0.346288	-0.0939944	-0.251307	-0.262663	-0.0885929	-0.20593	-0.151846	-0.364851	-0.107626	-0.154244	0.471756	-0.0419728	-0.20164	0.101389	-0.243612	0.114414
A0A0G2K435	DnaJ heat shock protein family (Hsp40) member C7	Dnajc7	-0.383095	-0.440138	-0.392354	-0.237989	-0.443772	-0.356654	-0.162087	-0.340098	-0.203641	-0.253277	-0.362039	-0.16027	0.521635	0.0264268	-0.324498	0.113717	-0.298071	0.0999866
A0A0G2K437	Autocrine motility factor receptor	Amfr	0.16156	-0.473124	-0.197912	0.000927634	-0.230198	-0.19448	0.00189792	-0.449009	0.147298	0.0299927	0.0125796	-0.213187	0.170899	-0.199017	-0.0174625	0.166308	-0.21648	0.21375
A0A0G2K459	Mitochondrial carrier 2	Mtch2	0.433402	0.433958	0.478398	0.0937264	0.180323	0.164199	0.166627	0.431118	0.173729	0.239524	0.460544	-0.088299	0.360994	-0.103133	0.315504	0.156211	0.212371	0.202232
A0A0G2K463	Myomegalin	Pde4dip	-0.414677	-0.428585	-0.144054	-0.114474	-0.372328	-0.409723	-0.305616	-0.329093	-0.231771	0.195332	-0.250475	0.108819	0.336138	0.123533	-0.286487	0.0987374	-0.162954	0.26968
A0A0G2K464	Secretory carrier-associated membrane protein (Secretory carrier membrane protein)	Scamp5	0.914044	0.977072	0.65913	0.414539	0.641337	0.795844	0.685821	1.17357	0.239311	0.561884	0.518642	0.945569	0.245192	0.201699	0.609714	0.222416	0.811413	0.281643
A0A0G2K478	Deoxyguanosine kinase (Deoxyguanosine kinase (Predicted), isoform CRA_b)	Dguok	0.135227	0.522711	0.188657	0.4772	0.3032	0.376623	0.47799	0.430439	0.0856572	0.611068	0.312554	0.438145	0.0524105	0.225483	0.250548	0.143293	0.476031	0.082233
A0A0G2K483	Scm polycomb group protein homolog 1	Scmh1	-0.0504529	0.0504529	-0.0106943	0.0106943	0.0736561	-0.0736561	0.495042	-0.495042	-0.192407	0.192407	NA	NA	0.405563	-0.126058	0.0630289	0.259956	-0.0630289	0.259956
A0A0G2K490	TRAF2 and NCK-interacting kinase	Tnik	-0.0688262	-0.237917	-0.100214	-0.528052	-0.453626	-0.437428	-0.127512	-0.371041	-0.106589	-0.442047	0.396187	-0.550391	0.0475601	-0.351049	-0.0767632	0.271951	-0.427813	0.113712
A0A0G2K4A0	RAB11 family-interacting protein 5	Rab11fip5	0.389868	0.341945	0.438768	0.189127	0.211267	0.0470728	0.320231	0.405526	0.4497	0.140123	0.627257	0.269182	0.135096	-0.174019	0.406182	0.139625	0.232163	0.132709
A0A0G2K4B0	G protein-coupled receptor, class C, group 5, member B (G protein-coupled receptor, family C, group 5, member B (Predicted), isoform CRA_b)	Gprc5b	0.0287528	-0.239674	0.325024	0.372943	-0.114538	0.334042	0.034029	-0.034029	-0.373111	0.373111	-0.138992	0.138992	0.240866	0.19737	-0.0398059	0.232279	0.157564	0.252525
A0A0G2K4C0	Beta-1,4-galactosyltransferase 7	B4galt7	-0.0391004	0.0391004	0.112305	-0.112305	0.110137	-0.110137	-0.536424	-0.0893074	0.178364	-0.017113	0.0531047	-0.0753603	0.518841	-0.0405847	-0.020269	0.263131	-0.0608537	0.0600003
A0A0G2K4C8	Formin-binding protein 4	Fnbp4	-0.359101	-0.448349	-0.139521	-0.248638	-0.553247	-0.205172	-0.370455	-0.594729	-0.404839	-0.105745	-0.611286	-0.00324086	0.292936	0.138762	-0.406408	0.166312	-0.267646	0.2191
A0A0G2K4D5	Uncharacterized protein		-0.082341	0.082341	0.0638475	-0.0638475	0.195024	-0.195024	0.0553717	-0.0553717	0.259232	-0.259232	0.0780596	-0.0780596	0.0916342	-0.189731	0.0948657	0.119377	-0.0948657	0.119377
A0A0G2K4D9	Stromal antigen 2	Stag2	-0.328165	-0.331346	-0.440495	-0.0359423	-0.252135	-0.179448	0.00829028	-0.25718	-0.163313	-0.0634598	-0.28227	0.103073	0.298047	0.115631	-0.243014	0.153218	-0.127384	0.159196
A0A0G2K4E8	R3H domain-containing 2	R3hdm2	-0.149779	0.00604963	-0.168612	0.154072	-0.223336	0.0159532	-0.28499	-0.153134	-0.0913656	0.00953148	-0.205447	0.156466	0.039363	0.218744	-0.187255	0.0665308	0.0314896	0.11498
A0A0G2K4G0	Retinoic acid-induced 1	Rai1	-0.145775	-0.450523	-0.16638	-0.350038	-0.177235	-0.445549	-0.212595	-0.328779	-0.272182	-0.0905317	-0.260759	-0.244015	0.224175	-0.112418	-0.205821	0.0518578	-0.318239	0.135786
A0A0G2K4G3	NEDD8	Nedd8	0.347833	0.208836	-0.103436	-0.455115	0.499172	-0.304276	-0.193528	0.0110397	-0.126027	-0.0847914	-0.106755	0.0442332	0.349077	-0.149555	0.0528765	0.292854	-0.0966789	0.243521
A0A0G2K4H8	Condensin-2 complex subunit H2	Ncaph2	-0.431548	-0.460116	-0.350345	-0.294045	-0.32584	-0.285133	0.0548338	-0.421627	-0.557121	-0.340072	-0.38886	-0.218923	0.591188	-0.00350584	-0.333147	0.206799	-0.336653	0.0903389
A0A0G2K4J8	RIMS-binding protein 2	Rimbp2	0.751556	0.405616	0.254878	0.436497	0.506497	0.446693	0.0853284	-0.0853284	0.507373	-0.507373	0.429322	-0.429322	0.137381	-0.378029	0.422493	0.229942	0.0444638	0.445366
A0A0G2K4M8	Acyl-CoA thioesterase 3	Acot3	-0.0826883	0.0826883	0.0408699	-0.0408699	-0.0976778	0.0976778	0.15381	-0.15381	0.151849	-0.151849	0.132864	-0.132864	0.284148	-0.0996757	0.0498379	0.116202	-0.0498379	0.116202
A0A0G2K4N7	Membrane palmitoylated protein 6	Mpp6	0.303844	-0.162693	0.0472467	0.114478	0.339891	-0.139367	0.199535	-0.291801	0.048395	-0.0830152	-0.0518224	0.0448238	0.0804585	-0.234111	0.147848	0.157332	-0.0862624	0.14724
A0A0G2K4P1	Sestrin 1	Sesn1	0.0644332	-0.0644332	0.0609664	-0.0609664	0.130575	-0.130575	0.562793	-0.562793	-0.000634869	0.000634869	0.314319	-0.314319	0.0392501	-0.377484	0.188742	0.212937	-0.188742	0.212937
A0A0G2K4P5	NF-kappa-B-activating protein	Nkap	-0.379866	-0.00596124	-0.277662	-0.322403	-0.345619	-0.175585	-0.301002	-0.0167306	-0.26965	-0.079228	-0.252027	-0.368895	0.164776	0.142837	-0.304304	0.0491347	-0.161467	0.155576
A0A0G2K4R1	Protein phosphatase 1, regulatory subunit 12C	Ppp1r12c	0.191814	-0.0127531	0.232752	-0.016252	0.0251795	0.0461695	0.289104	-0.0291644	0.194	0.107937	0.00962152	0.182284	0.225041	-0.110708	0.157078	0.113902	0.0463702	0.0841257
A0A0G2K4R9	EGF domain-specific O-linked N-acetylglucosamine transferase	Eogt	0.124271	0.027107	0.137978	0.33968	0.158452	0.233459	0.475088	0.072951	0.205962	0.222536	-0.18719	0.449966	0.447451	0.0718562	0.152427	0.211355	0.224283	0.158818
A0A0G2K4S4	DEAD-box helicase 51	Ddx51	-0.409365	-0.498085	-0.319707	-0.177862	-0.442139	-0.201342	-0.239497	-0.260615	0.130047	-0.099383	-0.105846	-0.00703993	0.554956	0.0236969	-0.231085	0.214641	-0.207388	0.167362
A0A0G2K4T5	Structural maintenance of chromosomes 5	Smc5	-0.238835	-0.371924	-0.263512	-0.093968	-0.188119	-0.161036	-0.228703	-0.30927	-0.319856	0.00690627	-0.050526	-0.214963	0.535556	0.0242161	-0.214925	0.0915187	-0.190709	0.139122
A0A0G2K4T7	General transcription factor II-I	Gtf2i	-0.384638	-0.485487	-0.365863	-0.227558	-0.327348	-0.334945	-0.206507	-0.398201	-0.307649	-0.179107	-0.389065	-0.367866	0.593169	-0.00201538	-0.330178	0.0685812	-0.332194	0.112712
A0A0G2K4T8	Mitochondrial intermediate peptidase	Mipep	0.216363	0.000775455	0.0786374	0.181399	0.0629725	-0.00188769	0.0935442	0.0311514	0.178336	0.109074	0.332188	-0.137669	0.180634	-0.129866	0.16034	0.103549	0.0304738	0.108773
A0A0G2K4U6	Interleukin enhancer-binding factor 3	Ilf3	-0.633082	-0.577359	-0.413109	-0.302722	-0.481467	-0.315209	-0.345527	-0.330448	-0.313119	-0.293114	-0.273403	-0.305504	0.437475	0.0558918	-0.409951	0.131973	-0.354059	0.110125
A0A0G2K4X2	KRI1 homolog	Kri1	-0.160622	-0.252373	-0.472651	-0.106592	-0.163925	-0.331571	-0.115297	-0.0801535	-0.31555	-0.260944	-0.269264	0.014922	0.369525	0.0800995	-0.249552	0.132501	-0.169452	0.132249
A0A0G2K4X5	Zinc fingers and homeoboxes protein 3	Zhx3	-0.27189	-0.463608	-0.268716	-0.422038	-0.328463	-0.532371	-0.2417	-0.371262	-0.12188	-0.491795	-0.309499	-0.154398	0.141065	-0.148887	-0.257025	0.0730938	-0.405912	0.135216
A0A0G2K4X8	S-phase kinase-associated protein 1	Skp1	-0.0496085	-0.110243	-0.201274	-0.0367213	-0.220455	-0.258255	-0.14668	-0.174551	-0.271624	-0.204387	-0.265236	-0.295922	0.561451	0.0124662	-0.19248	0.0835787	-0.180013	0.095479
A0A0G2K4Y6	Uncharacterized protein	Fam29a	-0.231903	-0.229174	-0.333852	0.0799469	-0.46783	-0.192402	-0.193027	-0.346918	-0.12966	-0.298395	-0.123861	-0.310947	0.5264	0.030374	-0.246689	0.132952	-0.216315	0.155729
A0A0G2K4Y7	Unconventional myosin-Va	Myo5a	0.482356	0.496045	0.397986	0.103204	0.217025	0.181567	0.197453	0.390087	-0.0170111	0.119766	0.47005	0.13293	0.483443	-0.0540433	0.29131	0.194533	0.237266	0.164977
A0A0G2K502	Malic enzyme	Me2	0.301713	0.340162	0.0585086	0.452705	0.188319	0.377204	0.337009	0.541735	0.0676392	0.742662	0.287188	0.223438	0.0768359	0.239588	0.206729	0.121756	0.446318	0.180381
A0A0G2K522	KAT8 regulatory NSL complex subunit 3	Kansl3	-0.0590096	-0.0288219	-0.283386	-0.055287	-0.0133678	-0.167684	-0.00712396	-0.168174	-0.237174	0.0297392	0.0277958	0.0190672	0.499899	0.0335176	-0.0953776	0.131501	-0.06186	0.0878358
A0A0G2K528	Syntaxin 16	Stx16	0.132922	0.184126	0.0671418	0.0788536	-0.153014	-0.0613936	0.12512	0.0988275	0.228251	0.0431861	0.264218	0.103381	0.496283	-0.0362761	0.110773	0.148007	0.0744968	0.0811301
A0A0G2K536	Paraplegin (EC 3.4.24.-)	Spg7	0.4479	0.430811	0.436767	0.0674409	0.33053	0.269946	0.139203	0.342694	0.175456	0.259377	0.500863	0.140537	0.36061	-0.0866522	0.338453	0.15123	0.251801	0.131955
A0A0G2K543	C2 calcium-dependent domain-containing 5	C2cd5	-0.0440146	-0.119609	-0.0920768	-0.154106	-0.0084534	-0.237937	0.0648177	-0.551385	-0.103478	-0.343905	-0.10213	-0.226239	0.0568851	-0.224641	-0.0475559	0.066719	-0.272197	0.157227
A0A0G2K548	A-kinase-anchoring protein 9	Akap9	0.125425	-0.125425	0.153502	-0.153502	0.0938723	-0.0938723	0.199104	-0.795447	0.185129	-0.0731518	-0.0451273	-0.145771	0.0467712	-0.349846	0.118651	0.088983	-0.231195	0.278114
A0A0G2K556	BRCA1-A complex subunit RAP80	Uimc1	-0.0221341	0.0221341	-0.287513	0.0403158	-0.445064	-0.0165731	0.124159	-0.124159	-0.440194	0.440194	-0.215431	0.215431	0.0768359	0.310587	-0.214363	0.228527	0.0962238	0.201213
A0A0G2K562	Disintegrin and metalloproteinase domain-containing protein 10 (ADAM 10) (EC 3.4.24.81) (Kuzbanian protein homolog) (Mammalian disintegrin-metalloprotease) (CD antigen CD156c)	Adam10	0.137498	0.0190965	-0.143007	0.43191	0.0702447	0.096569	0.276798	-0.0378876	0.248826	0.16494	0.136455	-0.00524697	0.577229	-0.00957231	0.121136	0.150598	0.111564	0.173336
A0A0G2K583	S-methyl-5'-thioadenosine phosphorylase (EC 2.4.2.28) (5'-methylthioadenosine phosphorylase) (MTA phosphorylase) (MTAP) (MTAPase)	Mtap	-0.0226003	0.0194519	0.0105455	-0.0440898	0.0163194	-0.0454193	0.0121856	0.00560607	-0.168794	-0.12501	0.0404629	-0.188792	0.439659	-0.0443953	-0.0186468	0.0762615	-0.0630421	0.0798004
A0A0G2K590	Spastin (EC 5.6.1.1)	Spast	-0.0777407	-0.125309	-0.211809	-0.169162	-0.120067	-0.151529	-0.0206866	-0.267848	-0.0875371	-0.0345209	-0.0625603	-0.157932	0.391069	-0.0543169	-0.0967334	0.0650891	-0.15105	0.0751784
A0A0G2K5A0	Exosome component 8	Exosc8	-0.307126	-0.452655	-0.334721	-0.161589	-0.421437	-0.16835	-0.39189	-0.178944	-0.109697	-0.330619	-0.183212	-0.34671	0.551938	0.0182027	-0.291347	0.121534	-0.273144	0.121028
A0A0G2K5A7	Histone-lysine N-methyltransferase (EC 2.1.1.43)	Setdb1	-0.380787	-0.451693	-0.375456	-0.350771	-0.374662	-0.364405	-0.12955	-0.422639	-0.421265	-0.196298	-0.430722	-0.115375	0.500442	0.03521	-0.352074	0.111688	-0.316864	0.132598
A0A0G2K5B0	TBC1 domain family, member 24	Tbc1d24	-0.0024887	0.18748	-0.0929012	0.0808119	-0.14305	-0.00787478	0.139915	-0.0327989	0.0318418	-0.0776439	-0.0148365	0.0942672	0.421287	0.0542936	-0.0135866	0.0987954	0.0407069	0.0977647
A0A0G2K5C6	Microtubule-associated protein 1A	Map1a	0.0669022	0.226767	-0.114055	0.214055	0.0239156	-0.0355237	-0.0702983	-0.0786199	-0.058626	-0.266939	-0.067647	-0.0251118	0.491559	0.0424061	-0.0366347	0.0677624	0.00577135	0.187815
A0A0G2K5C8	Stromal interaction molecule 1 (Stromal interaction molecule 1 (Predicted), isoform CRA_b)	Stim1	0.241795	0.0684758	0.301849	0.310197	0.277731	0.195975	0.429994	-0.0117003	0.253657	0.370114	0.335279	-0.2394	0.149349	-0.191107	0.306718	0.0691475	0.11561	0.225192
A0A0G2K5D3	Uncharacterized protein		-0.163723	-0.00324594	-0.111925	-0.0492008	-0.185341	-0.126016	0.114104	-0.558619	0.077348	-0.259863	-0.340022	-0.170696	0.395724	-0.0930138	-0.101593	0.171099	-0.194607	0.199901
A0A0G2K5D5	Rho GTPase-activating protein 26	Arhgap26	0.389377	0.379807	0.063367	0.152219	-0.142144	0.442415	0.356894	0.187143	-0.064721	0.457594	-0.142779	0.485455	0.0903332	0.274107	0.0766656	0.241875	0.350772	0.144907
A0A0G2K5D7	Sperm antigen with calponin homology and coiled-coil domains 1	Specc1	0.263913	0.279236	-0.191807	0.509236	0.183095	0.471266	0.339885	0.29173	0.104576	0.380909	0.046124	0.573244	0.0417257	0.293306	0.124298	0.187536	0.417604	0.119863
A0A0G2K5E4	DnaJ heat shock protein family (Hsp40) member A3 (RCG49803, isoform CRA_a)	Dnaja3	0.387838	0.289519	0.307908	0.0476503	0.227716	0.108168	0.256826	0.173616	0.0573871	0.132028	0.287772	-0.00455147	0.181496	-0.129836	0.254241	0.110738	0.124405	0.102496
A0A0G2K5F1	ADP-ribose glycohydrolase MACROD1 (LRP16 protein)	Macrod1	0.416639	0.571626	0.339874	0.381788	0.219403	0.355654	0.373171	0.52862	0.102797	0.297486	0.381261	0.173989	0.374566	0.0793361	0.305524	0.120294	0.38486	0.147317
A0A0G2K5G6	Magnesium transporter protein 1 (RCG38031)	Magt1	-0.0655087	-0.165691	-0.0622966	0.204997	-0.154288	0.182187	0.0630811	0.0254807	-0.0840553	0.127843	-0.132952	-0.211802	0.315345	0.099839	-0.0726699	0.0761738	0.0271692	0.178938
A0A0G2K5H7	Protein strawberry notch homolog 1	Sbno1	0.212141	0.0196493	-0.0563585	-0.0985713	-0.0592802	-0.0375437	0.0397733	-0.264918	-0.0755643	-0.0698582	-0.391957	0.0409341	0.569293	-0.013177	-0.0552078	0.197144	-0.0683847	0.109718
A0A0G2K5I7	Lysine demethylase 4A	Kdm4a	-0.22567	-0.406081	-0.228736	-0.239247	-0.199057	-0.664924	-0.432569	-0.605581	-0.478582	-0.358749	-0.399397	-0.0297227	0.480431	-0.0567156	-0.327335	0.123009	-0.384051	0.234779
A0A0G2K5I8	Zinc finger protein 62	Zfp62	-0.0926573	-0.141584	0.0323728	-0.27094	-0.224881	-0.304463	-0.512583	-0.376171	-0.461845	-0.286315	-0.634723	-0.603848	0.572921	-0.0148342	-0.315719	0.26117	-0.330554	0.15406
A0A0G2K5K1	Anoctamin	Ano8	-0.159589	0.159589	0.073661	0.0138404	-0.202816	0.0350668	0.157379	-0.157379	-0.134165	0.134165	0.305141	-0.305141	0.549295	-0.0265784	0.00660187	0.203787	-0.0199765	0.179095
A0A0G2K5K7	Inositol polyphosphate-5-phosphatase K	Inpp5k	0.16645	-0.16645	-0.368228	0.368228	-0.491172	0.491172	0.172675	-0.172675	0.227016	-0.227016	-0.335412	0.335412	0.302737	0.209557	-0.104779	0.326352	0.104779	0.326352
A0A0G2K5L1	FAT atypical cadherin 1	Fat1	1.05432	1.2209	0.61494	0.518201	0.966811	0.695292	1.34762	0.515754	0.317373	0.467451	-0.676312	0.676312	0.54262	0.0781952	0.604124	0.722337	0.682319	0.279687
A0A0G2K5L2	Mitochondrial glutamate carrier 1-like (RCG47744, isoform CRA_c)	LOC100911440	1.18135	1.25135	0.992467	0.508667	0.778407	0.855998	0.841175	1.09612	0.457548	0.476575	1.07833	0.818552	0.52365	-0.0536688	0.888212	0.257947	0.834543	0.308935
A0A0G2K5M1	Sp3 transcription factor	Sp3	-0.465647	-0.679744	-0.392575	-0.112362	-0.320048	-0.287069	-0.193571	-0.363454	-0.25215	-0.121089	-0.531006	-0.141665	0.432836	0.0749358	-0.359166	0.128365	-0.28423	0.218721
A0A0G2K5M6	Proline-rich 12	Prr12	-0.1489	-0.285475	-0.240242	-0.432004	-0.228904	-0.361224	-0.326303	-0.310221	-0.127752	-0.363449	-0.21541	-0.657832	0.0824427	-0.187116	-0.214585	0.0709922	-0.401701	0.135277
A0A0G2K5N6	Rho-associated protein kinase (EC 2.7.11.1)	Rock2	0.197058	0.142152	0.121473	0.141485	0.114901	0.0901326	0.274569	-0.0680511	0.0295512	0.0911897	0.102894	0.156372	0.431162	-0.0478609	0.140074	0.0847505	0.0922133	0.0833402
A0A0G2K5N8	ArfGAP with coiled-coil, ankyrin repeat and PH domains 3	Acap3	-0.0314142	-0.402192	-0.458284	-0.0235245	-0.160322	-0.43497	0.218944	-0.218944	-0.360589	0.360589	-0.167264	0.167264	0.499011	0.0678586	-0.159821	0.240581	-0.0919629	0.318341
A0A0G2K5P9	Propionyl-CoA carboxylase alpha chain, mitochondrial	Pcca	0.597756	0.433448	0.562004	0.381316	0.517453	0.354931	0.386229	0.449383	0.432623	0.530606	0.510077	0.164685	0.217084	-0.115296	0.501024	0.0791	0.385728	0.124215
A0A0G2K5R0	Phospholipase (EC 3.1.4.4)	Pld1	0.250661	0.204012	0.0542789	0.415067	0.170683	0.456744	0.460531	0.346169	0.182866	0.990926	0.19733	0.690196	0.090296	0.297794	0.219392	0.134597	0.517186	0.281343
A0A0G2K5R4	Zinc finger, C3H1-type-containing	Zfc3h1	-0.0622632	-0.4362	-0.281834	-0.0460384	-0.127961	-0.256825	0.0501887	-0.315642	0.0513876	0.0427169	-0.0830185	0.187654	0.470667	-0.0618058	-0.0755833	0.124463	-0.137389	0.237387
A0A0G2K5T9	WAS protein family, member 2	Wasf2	0.45051	0.515272	-0.0429018	0.982951	0.359084	0.823772	0.681248	0.601949	0.147218	0.865325	0.164189	0.515788	0.0320318	0.424285	0.293224	0.257133	0.717509	0.199272
A0A0G2K5U0	Fanconi anemia group D2 protein homolog	Fancd2	-0.496025	-0.764101	-0.269561	-0.51461	-0.4977	-0.689431	-0.00892785	-0.586546	-0.227637	-0.308054	-0.559936	-0.122247	0.299079	-0.1542	-0.343298	0.211998	-0.497498	0.242008
A0A0G2K5U9	Alpha-actinin-4	Actn4	-0.0698221	0.0698221	0.183066	-0.183066	0.224046	-0.224046	-0.277843	0.277843	-0.153071	0.153071	-0.105448	0.105448	0.464968	0.0663571	-0.0331786	0.196838	0.0331786	0.196838
A0A0G2K5Y1	RCG20801, isoform CRA_c (Spermatogenesis-defective protein 39 homolog)	Vipas39	0.221833	0.0943856	0.128737	0.0741228	0.116566	-0.0172864	0.113915	0.0209722	0.200335	0.112377	0.32441	-0.121169	0.0947138	-0.157066	0.184299	0.0823721	0.0272336	0.0871802
A0A0G2K5Y3	RCG56676, isoform CRA_b (Testis-expressed 9)	Tex9	0.0491399	-0.263212	0.111394	-0.205815	-0.406089	0.252338	-0.0169468	-0.65595	-0.0939762	-0.258601	-0.316974	-0.175754	0.42091	-0.10559	-0.112242	0.206753	-0.217832	0.289359
A0A0G2K613	Uncharacterized protein		-0.373467	-0.788187	-0.249589	-0.782206	-0.782154	-0.895513	-0.510598	-0.723467	-0.387886	-1.14806	-0.617305	-0.706776	0.0293141	-0.353869	-0.486833	0.191692	-0.840702	0.164521
A0A0G2K617	RWD domain-containing protein 4	Rwdd4	-0.294009	-0.21041	-0.120998	-0.142551	-0.300311	-0.158797	-0.128132	-0.381569	-0.0881972	-0.109643	0.00409251	-0.225972	0.446191	-0.0502314	-0.154592	0.120074	-0.204824	0.0967193
A0A0G2K618	LARGE xylosyl- and glucuronyltransferase 1	Large1	-0.0327952	0.0327952	0.0784988	-0.0784988	0.352201	-0.352201	0.0386182	-0.0386182	0.123218	-0.123218	0.0495856	-0.0495856	0.0914848	-0.203109	0.101554	0.133069	-0.101554	0.133069
A0A0G2K654	Histone cluster 1 H1 family member c (RCG45246)	Hist1h1c	-0.235313	-0.00319803	0.0717238	-1.32925	-0.773977	-0.287988	-0.274774	0.539991	-0.302101	-0.450347	-0.637769	-0.202576	0.542385	0.0698075	-0.358702	0.303668	-0.288894	0.613926
A0A0G2K657	Opioid-binding protein/cell adhesion molecule	Opcml	0.567386	0.563268	0.37216	0.202153	0.366273	0.211654	-0.600707	0.600707	0.047975	-0.047975	0.36626	-0.36626	0.591525	0.00736678	0.186558	0.420252	0.193925	0.367312
A0A0G2K660	Deleted.		0.277646	-0.277646	0.152121	-0.152121	0.0964929	-0.0964929	0.13792	-0.13792	-0.0724844	0.0724844	-0.401277	0.401277	0.492298	-0.0634727	0.0317364	0.240331	-0.0317364	0.240331
A0A0G2K664	Heat shock protein family B (small), member 11	Hspb11	0.0871831	0.202737	-0.0721202	-0.189051	-0.12649	-0.0960799	0.0347562	0.129878	0.0357397	0.0762754	-0.0764709	0.153476	0.407948	0.065773	-0.019567	0.083472	0.046206	0.1546
A0A0G2K675	Alpha-ketoglutarate-dependent dioxygenase FTO	Fto	-0.502036	-0.496565	-0.322828	-0.408598	-0.409108	-0.409892	-0.429324	-0.447408	-0.270512	-0.501758	-0.508914	-0.358728	0.494973	-0.030038	-0.40712	0.0955351	-0.437158	0.0557094
A0A0G2K677	Spectrin beta chain	Sptbn4	0.374725	0.364469	0.033325	0.154195	0.0104315	0.420704	0.159704	0.155212	0.0839258	0.00287139	0.407106	0.101764	0.553874	0.0216664	0.178203	0.17285	0.199869	0.160234
A0A0G2K679	General transcription factor IIIC subunit 2	Gtf3c2	-0.322014	-0.434822	-0.357578	-0.0917662	-0.357845	-0.399652	-0.177254	-0.311085	-0.100817	-0.317362	-0.377505	-0.114815	0.588473	0.00391873	-0.282169	0.114879	-0.27825	0.143769
A0A0G2K694	RalA-binding protein 1	Ralbp1	0.0275526	-0.269709	-0.114972	0.269206	-0.351048	0.142653	-0.0460384	-0.404944	-0.0906902	-0.133505	-0.146996	-0.0251272	0.499899	0.0501275	-0.120365	0.128248	-0.0702379	0.252349
A0A0G2K695	Myoferlin	Myof	0.527887	0.166672	0.502981	0.322272	0.659969	0.283663	0.622206	0.0484711	0.302069	0.886237	0.682142	0.3208	0.194241	-0.211523	0.549542	0.140667	0.338019	0.288874
A0A0G2K6A9	Protein RUFY3	Rufy3	-0.155119	-0.144638	-0.132606	-0.190698	-0.347812	0.0189202	-0.0819141	0.0819141	0.0666608	-0.0666608	-0.0585962	0.0585962	0.367066	0.0778033	-0.118231	0.136627	-0.0404277	0.111736
A0A0G2K6D0	Lysine demethylase 6A	Kdm6a	-0.0396396	-0.192319	-0.240797	-0.103274	-0.0336275	-0.0189864	-0.0658185	0.056129	-0.209611	0.145775	0.0325361	0.0652329	0.330622	0.0849192	-0.0928262	0.107993	-0.00790701	0.123526
A0A0G2K6D5	Pitrilysin metallopeptidase 1	Pitrm1	0.0975978	0.127447	0.0666397	0.113016	0.0430598	-0.0662172	-0.0249376	0.0512234	-0.0228913	0.277548	-0.119824	-0.0687273	0.391039	0.0657743	0.00660741	0.0788188	0.0723818	0.131412
A0A0G2K6D6	Origin recognition complex, subunit 5	Orc5	-0.192897	-0.147733	-0.336039	-0.213731	-0.167188	-0.481671	-0.0671935	-0.135768	-0.0533988	-0.44647	-0.0153708	-0.135929	0.259969	-0.121535	-0.138681	0.118567	-0.260217	0.160923
A0A0G2K6E3	Myosin IG	Myo1g	0.122982	-0.122982	-0.338772	0.338772	0.306129	-0.306129	0.492611	0.36854	0.428487	0.517113	0.548762	0.618134	0.570503	-0.0244584	0.260033	0.330245	0.235575	0.367682
A0A0G2K6E5	G protein-coupled receptor kinase (EC 2.7.11.-)	Grk6	0.162414	0.124621	0.0749547	0.00540773	0.458977	-0.201934	0.077051	0.182297	-0.155714	0.307562	0.480721	0.0390214	0.387402	-0.106905	0.183067	0.24611	0.0761626	0.173713
A0A0G2K6F1	T-complex 11-like 1	Tcp11l1	-0.0355263	-0.0974676	-0.0938165	0.00411809	-0.104196	-0.198735	0.023894	-0.323397	-0.40274	0.0844233	-0.188406	0.111116	0.448082	0.0634748	-0.133465	0.149873	-0.0699903	0.169517
A0A0G2K6G2	Adipocyte plasma membrane-associated protein (RCG37450, isoform CRA_b)	Apmap	-0.045483	-0.237609	-0.0287422	0.0151098	-0.327271	0.102419	-0.106838	-0.090154	0.0388805	0.0622398	0.0390704	-0.321238	0.583788	-0.00647491	-0.0717305	0.136808	-0.0782054	0.17069
A0A0G2K6G9	Lysine demethylase 5B	Kdm5b	-0.141326	0.141326	0.0463063	-0.0463063	0.14024	-0.14024	-0.166016	-0.423982	-0.293221	-0.277174	-0.0922128	-0.326752	0.38745	-0.0944832	-0.0843717	0.155638	-0.178855	0.206496
A0A0G2K6I4	ENAH, actin regulator	Enah	-0.180153	-0.365044	-0.00769882	-0.324542	-0.24742	-0.509098	-0.231886	-0.46039	-0.0593927	-0.352744	-0.095934	-0.555928	0.0134933	-0.290877	-0.137081	0.0974537	-0.427958	0.0941509
A0A0G2K6J5	Myosin light polypeptide 6 (RCG42490, isoform CRA_g)	Myl6	0.35361	-0.206954	0.541207	0.110698	0.337496	0.279328	0.44566	0.405639	0.249178	0.665768	0.145168	0.181335	0.403483	-0.106084	0.345386	0.13991	0.239302	0.293321
A0A0G2K6J6	Uncharacterized protein		-0.394171	-0.610032	-0.389764	-0.303348	-0.645126	-0.305977	0.0122196	-0.351167	-0.0478418	-0.25252	-0.123784	-0.249323	0.437335	-0.0806497	-0.264745	0.253257	-0.345394	0.135088
A0A0G2K6K7	CDK5 regulatory subunit-associated protein 2	Cdk5rap2	-0.018903	-0.29013	-0.292233	0.0312639	-0.396508	0.0185903	0.0497152	-0.0666893	0.0197601	0.0539333	-0.189915	0.318388	0.264637	0.148907	-0.138014	0.183095	0.0108928	0.19673
A0A0G2K6M7	Spalt-like transcription factor 2	Sall2	-0.335518	-0.484185	-0.358502	-0.134178	-0.489048	-0.351799	-0.769446	-0.524532	-0.411478	-0.891396	-0.327851	-0.784337	0.456628	-0.0797639	-0.448641	0.168191	-0.528404	0.277791
A0A0G2K6M8	DEP domain-containing 5	Depdc5	0.0504762	0.163886	0.0829142	0.0310631	-0.0790162	0.209363	0.190334	-0.190334	-0.276564	0.276564	0.0538781	-0.0538781	0.439937	0.0691068	0.00367043	0.16199	0.0727773	0.176349
A0A0G2K6N9	COMM domain containing 4 (Predicted), isoform CRA_c (COMM domain-containing 4)	Commd4	-0.178579	-0.0880215	-0.241062	0.148169	-0.134948	0.0550905	0.371705	-0.452831	-0.457465	0.00960259	-0.025798	0.00452652	0.503866	0.0571138	-0.111025	0.276535	-0.0539107	0.209985
A0A0G2K6P4	High-mobility group (nonhistone chromosomal) protein 1-like 1 (RCG50935)	Hmg1l1	-0.11388	0.11388	-0.24665	0.220554	-0.576176	0.0787127	0.0508294	-0.534071	-0.820364	0.523078	-0.715431	0.715431	0.0549475	0.589876	-0.403612	0.350939	0.186264	0.431353
A0A0G2K6R8	EH domain-binding protein 1-like 1	Ehbp1l1	0.34672	-0.141108	0.248199	0.366774	0.0622909	0.340266	0.542315	0.137193	-0.0332185	0.785394	0.405779	0.313017	0.544324	0.0382416	0.262014	0.216173	0.300256	0.304283
A0A0G2K6S2	Ventricular zone-expressed PH domain-containing protein homolog 1	Veph1	-0.316338	-0.535295	-0.352373	-0.970598	-0.78653	-0.567788	0.700015	-0.700015	0.122923	-0.122923	0.162926	-0.162926	0.152547	-0.431695	-0.0782295	0.517266	-0.509924	0.323272
A0A0G2K6S9	Myosin-11	Myh11	0.690947	-0.690947	0.305615	-0.305615	0.180895	-0.180895	0.542804	-0.542804	-0.0577326	0.0577326	-0.578095	0.578095	0.230786	-0.361478	0.180739	0.456003	-0.180739	0.456003
A0A0G2K6T6	Histone-lysine N-methyltransferase (EC 2.1.1.43)	Setd1a	-0.0735881	-0.302686	-0.293412	-0.186713	-0.186301	-0.12601	-0.236731	-0.499898	-0.185555	-0.0940501	-0.0494036	-0.0759507	0.483527	-0.043386	-0.170832	0.0938358	-0.214218	0.162194
A0A0G2K6U1	Vesicle-fusing ATPase	Nsf	1.08471	1.22755	0.983657	0.459975	0.917578	0.859709	0.9171	1.21989	0.370648	0.596791	1.2213	0.899786	0.550046	-0.0385507	0.915833	0.291089	0.877282	0.314228
A0A0G2K6W6	DIS3-like exonuclease 2 (EC 3.1.13.-)	Dis3l2	-0.141259	-0.181938	-0.0548965	-0.159441	-0.197245	-0.0275208	-0.0153499	-0.186914	-0.0323751	-0.154919	0.0957296	0.102741	0.467537	-0.043766	-0.057566	0.102409	-0.101332	0.1159
A0A0G2K6X6	Non-specific serine/threonine protein kinase (EC 2.7.11.1)	Mark2	0.163232	0.0534034	0.129579	0.249183	0.0307323	0.0649652	0.0747557	0.108154	0.0827385	-0.0126686	0.0654497	-0.147679	0.47689	-0.0385215	0.0910812	0.0475876	0.0525596	0.131344
A0A0G2K6X9	Adenosine kinase	Adk	-0.143192	0.166693	-0.29595	0.153624	0.0366171	-0.0250705	0.0307667	0.0692931	-0.304793	0.100201	-0.280795	0.0190695	0.0496164	0.240193	-0.159558	0.160854	0.0806349	0.0751115
A0A0G2K6Z1	Transcription initiation factor TFIID subunit 9B	Taf9b	-0.0441684	-0.246995	-0.204546	0.142652	-0.0589499	-0.132297	0.174886	-0.174886	-0.266792	0.266792	0.186043	-0.186043	0.562822	-0.0195415	-0.035588	0.187639	-0.0551295	0.208326
A0A0G2K6Z8	Pleckstrin homology domain-containing A7	Plekha7	0.00274488	-0.317184	-0.0892772	-0.218546	-0.0895399	-0.34946	0.242143	-0.716908	0.369352	-0.229435	0.0441545	-0.719898	0.0115859	-0.505168	0.0799296	0.186905	-0.425238	0.23254
A0A0G2K712	TBC1 domain family, member 5	Tbc1d5	0.18226	-0.0636525	-0.0207755	0.0907254	0.107474	0.212492	0.16716	-0.0390616	0.0180368	0.187725	0.452662	-0.109218	0.323233	-0.104635	0.151136	0.168118	0.0465017	0.136496
A0A0G2K717	CCR4-NOT transcription complex, subunit 2	Cnot2	-0.0729663	-0.380163	-0.137552	-0.353972	-0.498958	-0.144968	-0.22864	-0.152599	-0.300089	-0.223729	-0.58483	-0.41479	0.545525	0.0254689	-0.303839	0.201817	-0.27837	0.119405
A0A0G2K719	DEAD-box helicase 3, X-linked	Ddx3x	-0.167599	-0.247207	-0.0794083	-0.196986	-0.456788	-0.199619	-0.287905	-0.287507	-0.0599198	-0.13019	-0.332905	-0.267322	0.573877	0.00928234	-0.230754	0.155481	-0.221472	0.0575059
A0A0G2K735	Ubiquitin-like modifier-activating enzyme 7	Uba7	0.316754	0.387882	0.113575	0.535554	0.108178	0.564455	0.753771	0.339049	0.143269	0.756217	0.220056	0.161775	0.248297	0.181555	0.275934	0.247071	0.457489	0.206443
A0A0G2K737	Thioredoxin-like protein 1	Txnl1	-0.256361	-0.289581	-0.150784	-0.122635	-0.378437	-0.254523	-0.157775	-0.397454	0.00173893	-0.338213	-0.0148909	-0.398861	0.185653	-0.140793	-0.159418	0.144433	-0.300211	0.104275
A0A0G2K743	40S ribosomal protein S26	RGD1562415	-0.157416	-0.319523	-0.0228394	-0.331972	-0.34567	0.0229109	-0.30637	-0.353978	0.0952856	-0.0634604	-0.631407	-0.167465	0.55498	0.0258217	-0.228069	0.258577	-0.202248	0.15797
A0A0G2K745	Sterile alpha motif domain-containing 1	Samd1	0.336472	-0.336472	-0.0508281	0.0508281	-0.0231966	0.0231966	-0.333815	-0.439931	-0.246594	-0.275705	-0.0794066	-0.682138	0.235865	-0.210475	-0.0662281	0.23176	-0.276704	0.279932
A0A0G2K751	DnaJ homolog subfamily C member 8	Dnajc8	-0.461359	-0.329615	-0.25561	-0.0421681	-0.341947	-0.149616	-0.150173	-0.193376	-0.486017	-0.0740751	-0.414554	-0.231698	0.100667	0.181519	-0.35161	0.129583	-0.170091	0.10563
A0A0G2K756	Acyl-Coenzyme A binding domain containing 3 (Golgi resident protein GCP60)	Acbd3	-0.0420561	-0.14505	-0.230406	0.017291	-0.211685	-0.108182	-0.0902195	-0.199587	-0.000375184	0.0106238	-0.210119	0.0260966	0.383198	0.0643421	-0.13081	0.0992855	-0.066468	0.0971214
A0A0G2K761	Cullin 2	Cul2	0.101049	0.0738931	0.0256612	-0.13966	-0.161348	-0.153986	0.0150764	-0.100283	-0.0513191	-0.205345	0.0136794	-0.215372	0.208731	-0.113925	-0.00953347	0.0887752	-0.123459	0.105672
A0A0G2K777	Ras homolog family member T1	Rhot1	0.272825	0.30634	0.161702	0.131007	0.2197	0.135136	0.214743	0.227992	-0.216503	0.000281584	0.32355	-0.211362	0.464608	-0.0644372	0.16267	0.19378	0.0982323	0.183317
A0A0G2K781	PPFIA-binding protein 1	Ppfibp1	-0.041638	-0.220481	0.151863	-0.0972464	0.0210439	-0.0131211	0.291911	-0.156526	-0.00510822	0.0481249	0.168337	-0.00250158	0.11158	-0.17136	0.0977347	0.127673	-0.0736253	0.102508
A0A0G2K782	Zinc finger, C2HC-type-containing 1A	Zc2hc1a	0.0880835	-0.00739177	0.115251	-0.23047	-0.0766016	-0.114482	-0.361444	-0.107915	0.00964727	-0.13952	0.223702	-0.152224	0.267999	-0.125107	-0.000226956	0.203807	-0.125334	0.0725389
A0A0G2K785	Glycerol kinase	Gk	0.654263	0.689532	0.364688	0.189039	0.276968	0.436206	0.330469	0.475826	0.124688	0.158022	0.493923	0.227226	0.576831	-0.0115248	0.374167	0.182473	0.362642	0.207569
A0A0G2K7B3	Heterogeneous nuclear ribonucleoproteins C1/C2-like	LOC100911576	0.357245	-0.357245	0.29063	-0.29063	0.232907	-0.232907	-0.103273	0.103273	-0.308178	0.308178	-0.952	0.952	0.457782	0.16089	-0.0804449	0.497885	0.0804449	0.497885
A0A0G2K7B6	Dysferlin	Dysf	0.2269	-0.310511	0.234027	-0.280492	-0.046156	-0.311715	-0.0111887	-0.313217	0.357997	-0.251917	0.563725	0.0696084	0.0144089	-0.453924	0.220884	0.228787	-0.23304	0.150216
A0A0G2K7D7	Asparaginyl-tRNA synthetase 2, mitochondrial	Nars2	-0.107741	0.0470036	-0.0301884	0.120347	-0.116032	0.163319	0.199241	-0.0659994	-0.00820794	0.104645	0.300939	-0.120719	0.595176	0.0017644	0.0396685	0.171388	0.041433	0.112201
A0A0G2K7G2	ArfGAP with FG repeats 2	Agfg2	0.354867	0.26291	0.21636	0.0640728	0.230731	0.134607	0.233561	0.234041	-0.113557	0.444189	0.535562	-0.12671	0.452766	-0.0740691	0.242921	0.212692	0.168852	0.194121
A0A0G2K7G7	Septin-8	Sept8	0.135765	0.249993	0.153051	0.236335	0.182616	0.0139369	0.152751	-0.119574	0.305096	-0.10543	0.175817	-0.0101227	0.183751	-0.139993	0.184183	0.0616343	0.0441896	0.162693
A0A0G2K7G8	Suppressor of tumorigenicity 7 protein-like	St7l	NA	NA	-0.063496	0.063496	0.255976	-0.255976	0.521276	-0.521276	-0.131004	0.131004	0.0971126	-0.0971126	0.18223	-0.271946	0.135973	0.262409	-0.135973	0.262409
A0A0G2K7I4	RCSD domain containing 1 (Predicted), isoform CRA_a (RCSD domain-containing 1)	Rcsd1	0.29516	0.297711	-0.227419	0.736892	0.301325	0.625908	0.253092	0.555981	0.333684	0.634177	0.17004	0.807333	0.0202356	0.42202	0.187647	0.211036	0.609667	0.176817
A0A0G2K7L0	28S ribosomal protein S10, mitochondrial (RCG43664, isoform CRA_b)	Mrps10	0.0246184	-0.0246184	-0.0828753	0.0828753	-0.0981123	0.0981123	0.324965	-0.351921	-0.48135	0.107979	0.339267	-0.623754	0.424128	-0.122973	0.00441881	0.306393	-0.118554	0.302439
A0A0G2K7L4	Inositol-tetrakisphosphate 1-kinase	Itpk1	0.295029	-0.295029	0.243475	-0.243475	NA	NA	0.0639468	-0.154238	0.153217	0.121938	-1.04996	1.04996	0.487307	0.15469	-0.0588587	0.561022	0.0958315	0.557108
A0A0G2K7M2	RAD23 homolog A, nucleotide excision repair protein	Rad23a	0.433044	-0.0453681	0.0928973	0.44037	0.220471	0.320579	0.379087	0.251343	0.243434	0.159981	0.128258	0.200663	0.535586	-0.0282707	0.249532	0.134599	0.221261	0.163737
A0A0G2K7M4	Apolipoprotein B receptor	Apobr	-0.112343	0.112343	-0.258868	0.258868	-0.209948	0.209948	-0.105403	0.105403	-0.58845	0.668684	-0.0523487	0.0523487	0.0195731	0.455826	-0.221227	0.195032	0.234599	0.225601
A0A0G2K7M5	Transducin-like enhancer protein 4	Tle4	-0.0855804	-0.257752	-0.178093	0.258522	-0.288629	-0.0143743	-0.192155	0.192155	0.624129	-0.624129	0.345053	-0.345053	0.38246	-0.169226	0.037454	0.363168	-0.131772	0.339062
A0A0G2K7N5	Deleted.		0.097914	0.263564	-0.0895475	0.294727	0.111828	0.491801	0.475742	0.431836	0.0293695	0.498838	0.128283	0.50403	0.041867	0.288535	0.125598	0.189268	0.414133	0.108195
A0A0G2K7N7	Uncharacterized protein		-0.361884	-0.52632	-0.463369	-0.14829	-0.253781	-0.341732	0.0218444	-0.246491	0.0533616	-0.255319	-0.0141514	-0.306088	0.283261	-0.134377	-0.169663	0.219494	-0.30404	0.127104
A0A0G2K7N8	Uncharacterized protein	Bptf	-0.193358	-0.212637	-0.294284	-0.183781	-0.157067	-0.220502	-0.24035	-0.200871	-0.169972	-0.172015	-0.191996	-0.18478	0.552899	0.0120736	-0.207838	0.0509942	-0.195764	0.0187135
A0A0G2K7N9	Rho GTPase-activating protein 5	Arhgap5	-0.0593637	-0.134092	-0.0452156	-0.0330248	-0.0967357	-0.242004	0.107473	-0.267202	-0.00764369	-0.192397	-0.129926	0.0323358	0.258214	-0.100829	-0.0385685	0.083055	-0.139397	0.118749
A0A0G2K7P2	PHD finger protein 14	Phf14	-0.363881	-0.516733	-0.351117	-0.430868	-0.362336	-0.539558	-0.158908	-0.385162	-0.266012	-0.128508	-0.147355	-0.372488	0.240941	-0.120618	-0.274935	0.101166	-0.395553	0.147392
A0A0G2K7P9	Neural cell adhesion molecule 2	Ncam2	0.436836	0.0791257	0.116719	0.316385	0.325882	-0.0205806	0.0942444	-0.0942444	0.125935	-0.125935	-0.216176	0.216176	0.425987	-0.0854189	0.14724	0.224519	0.0618212	0.176254
A0A0G2K7S2	Integrator complex subunit 6	Ints6	-0.522222	-0.37143	-0.252633	-0.232088	-0.422749	-0.0655938	-0.0765853	-0.381976	-0.0771254	-0.00721911	0.0226895	-0.122771	0.552492	0.0245913	-0.221438	0.216045	-0.196846	0.157903
A0A0G2K7S6	WD repeat-containing protein 44	Wdr44	0.239243	0.0688363	0.0422913	0.180914	0.124439	0.125672	0.271143	-0.0736163	-0.0704131	0.211667	0.0643899	0.290742	0.543661	0.022187	0.111849	0.128119	0.134036	0.126666
A0A0G2K7T2	Bifunctional UDP-N-acetylglucosamine 2-epimerase/N-acetylmannosamine kinase (Glucosamine, isoform CRA_b)	Gne	-0.198987	-0.403068	-0.547959	0.153348	-0.354657	-0.209459	0.109214	0.0986657	0.285131	0.0659788	0.0173075	0.549953	0.376779	0.157561	-0.114992	0.309782	0.0425697	0.327266
A0A0G2K7T6	Nuclear pore complex protein Nup155 (Nucleoporin 155)	Nup155	-0.110522	-0.188758	-0.164349	-0.00824893	-0.158334	-0.0755509	0.0709132	-0.369775	-0.189063	-0.118794	-0.119999	-0.156273	0.476412	-0.0410078	-0.111892	0.0941799	-0.1529	0.123614
A0A0G2K7W2	Aldehyde dehydrogenase	Aldh3b1	0.148844	0.208488	-0.3296	0.252919	0.0907974	0.448662	-0.184165	0.184165	-0.477173	0.477173	-0.0849625	0.0849625	0.0244843	0.415438	-0.139377	0.241375	0.276062	0.155114
A0A0G2K7W4	Mitogen-activated protein kinase kinase kinase kinase 4	Map4k4	-1.82088	0.216493	-0.36692	-0.167324	-0.352012	-0.273622	-0.0991803	0.0991803	0.223539	-0.223539	0.0148215	-0.0148215	0.29876	0.339499	-0.400105	0.731254	-0.0606056	0.193765
A0A0G2K7W5	Activator of HSP90 ATPase homolog 2	Ahsa2	-0.0797266	-0.296761	-0.000189717	-0.58915	-0.639927	-0.234889	-0.239804	-0.337564	-0.614686	-0.45953	-0.336566	-0.451366	0.451827	-0.0763935	-0.318483	0.266794	-0.394877	0.129322
A0A0G2K7W6	Similar to 60S ribosomal protein L27a	RGD1562402	-0.179794	-0.178137	-0.188935	-0.376605	-0.2142	-0.315766	-0.369991	-0.229585	-0.266197	-0.148123	-0.379316	-0.289534	0.566828	0.0101137	-0.266405	0.0891152	-0.256292	0.0867631
A0A0G2K7X2	TNF receptor-associated factor (EC 2.3.2.27)	Traf3	0.288656	0.21124	0.174639	0.122039	-0.0145096	0.0909685	0.361451	0.104175	-0.0572791	0.49985	-0.192211	0.495625	0.259808	0.160525	0.0934578	0.215638	0.253983	0.193439
A0A0G2K7X3	Nuclear ubiquitous casein and cyclin-dependent kinase substrate 1	Nucks1	-0.0937657	0.0607166	-0.210954	-0.489068	0.292842	-0.550008	-0.134075	-0.206759	-0.725871	0.288952	-0.374654	0.0389209	0.520332	0.0648721	-0.207746	0.336252	-0.142874	0.331862
A0A0G2K7Y2	Oxidation resistance protein 1	Oxr1	0.903914	0.862716	0.635282	0.45019	0.566828	0.675518	0.620434	0.957998	0.244214	0.561513	0.994029	0.738379	0.519879	0.0469354	0.660784	0.266384	0.707719	0.187797
A0A0G2K808	ArfGAP with SH3 domain, ankyrin repeat and PH domain 2	Asap2	0.070338	-0.148505	0.0479177	-0.00409711	0.0283552	-0.0989614	0.378748	-0.378748	0.11847	-0.341309	0.250884	-0.00910674	0.0291556	-0.312573	0.149119	0.137882	-0.163455	0.162225
A0A0G2K831	O-acyl-ADP-ribose deacylase 1	Oard1	-0.476434	-0.54044	-0.304511	-0.28301	-0.539438	-0.155267	-0.268633	-0.309152	-0.313633	-0.281924	-0.204651	-0.211931	0.450839	0.0542629	-0.351217	0.128842	-0.296954	0.132029
A0A0G2K847	ArfGAP with GTPase domain, ankyrin repeat and PH domain 1	Agap1	0.203601	-0.00521328	0.0237383	0.273382	0.0291941	0.0929531	-0.0335777	0.170753	0.166661	-0.354229	0.467464	-0.467464	0.253287	-0.19115	0.142847	0.183229	-0.048303	0.297511
A0A0G2K849	TATA-box binding protein associated factor 4	Taf4	-0.0806754	-0.100206	-0.279222	-0.280702	-0.129191	-0.172133	-0.095946	-0.256577	-0.142056	-0.131159	-0.115374	-0.291363	0.349753	-0.0649459	-0.140411	0.0715115	-0.205357	0.0816863
A0A0G2K860	Rho guanine nucleotide exchange factor 12	Arhgef12	0.14811	-0.255357	0.0987301	0.00227285	-0.0284072	-0.139787	-0.100281	-0.421825	0.298186	-0.28643	-0.00912004	0.0539513	0.0843882	-0.242399	0.0678698	0.144158	-0.174529	0.181593
A0A0G2K865	Tumor protein D52	Tpd52	0.756659	0.760141	0.514139	0.33975	0.625778	0.728774	0.640372	1.07386	0.360591	0.728681	0.577029	0.375306	0.429369	0.0886566	0.579095	0.133739	0.667751	0.273497
A0A0G2K872	Cell adhesion molecule 3	Cadm3	1.10442	0.811637	0.641047	0.993872	0.646819	0.918515	0.318709	0.519412	0.377392	0.245389	0.479515	0.520295	0.492298	0.0735365	0.59465	0.283316	0.668187	0.287081
A0A0G2K889	Euchromatic histone lysine methyltransferase 1	Ehmt1	-0.240168	-0.552257	-0.253072	-0.473226	-0.398664	-0.5152	-0.258215	-0.430456	-0.216225	-0.263955	-0.393061	-0.122706	0.305104	-0.0997322	-0.293234	0.0808287	-0.392967	0.16604
A0A0G2K897	Lysine (K)-specific demethylase 5C	Kdm5c	-0.130475	-0.413921	-0.226999	-0.210926	-0.274054	-0.215683	0.161902	-0.208435	-0.00886085	0.100356	-0.273921	0.341366	0.559984	0.0241945	-0.125402	0.173567	-0.101207	0.272371
A0A0G2K8A6	Transcription termination factor 2	Ttf2	-0.141813	-0.221485	-0.193731	-0.0752532	-0.404729	0.0587311	-0.0689263	-0.341984	-0.242649	-0.410836	-0.0765317	-0.0886216	0.579804	0.00815529	-0.188063	0.125481	-0.179908	0.177516
A0A0G2K8A9	Uncharacterized protein		-0.0398688	-0.680253	-0.312252	0.0250583	-0.386493	-0.0858913	-0.0709065	-0.192892	0.204169	-0.558451	0.193473	-0.0278994	0.292172	-0.184742	-0.0686464	0.246714	-0.253388	0.295083
A0A0G2K8C5	Similar to Ubc6p homolog, isoform CRA_a (Ubiquitin-conjugating enzyme E2, J2)	Ube2j2	-0.246809	0.246809	0.00525574	-0.00525574	-0.381717	0.381717	0.398273	-0.398273	0.13673	-0.13673	-1.14578	1.14578	0.240886	0.411348	-0.205674	0.537208	0.205674	0.537208
A0A0G2K8C7	Myotubularin-related protein 3	Mtmr3	-0.402624	-0.0752213	-0.212511	-0.0276019	-0.119875	-0.077836	-0.0252801	-0.159331	0.00699692	-0.0930133	-0.203058	0.0671815	0.292172	0.0984214	-0.159392	0.149079	-0.0609703	0.0757964
A0A0G2K8D1	Motile sperm domain-containing 2	Mospd2	-0.0325714	-0.0832397	-0.0133031	0.249878	-0.261122	0.146687	0.280801	-0.213918	0.193738	0.223668	0.137993	-0.0504824	0.58789	-0.00549036	0.0509224	0.194571	0.0454321	0.188062
A0A0G2K8D6	DCN1-like protein (Defective in cullin neddylation protein 1-like protein)	Dcun1d1	0.0600265	-0.0604309	-0.0501456	-0.380534	0.0438498	-0.195758	-0.21584	0.0322512	-0.34282	-0.111671	-0.2245	-0.290611	0.49078	-0.0462204	-0.121572	0.163631	-0.167792	0.152196
A0A0G2K8E5	Integrator complex subunit 10	Ints10	-0.117734	-0.249774	-0.220764	-0.108608	-0.460981	-0.157026	0.1867	-0.361001	-0.0301683	0.0788884	0.219709	0.151943	0.540169	-0.0370565	-0.0705398	0.256626	-0.107596	0.194427
A0A0G2K8E7	Lysophospholipase D GDPD1	Gdpd1	-0.0523841	-0.0916758	0.0861792	-0.130937	-0.2387	-0.181922	-0.318483	-0.081183	-0.116618	0.00135506	-0.0343758	-0.0576679	0.540631	0.0220586	-0.112397	0.146672	-0.0903383	0.0626041
A0A0G2K8G0	Adenomatous polyposis coli protein	Apc	-0.0278394	-0.1704	-0.0359897	-0.182082	-0.149848	-0.127528	-0.0872606	-0.0811307	0.113992	-0.292811	0.0362828	-0.347843	0.0841249	-0.175189	-0.0251105	0.0923758	-0.200299	0.101045
A0A0G2K8H0	Caprin-1	Caprin1	-0.548034	-0.612185	-0.349982	-0.548253	-0.600021	-0.607598	-0.385532	-0.496067	-0.490426	-0.208303	-0.670232	-0.283216	0.480431	0.0481009	-0.507371	0.123826	-0.45927	0.172416
A0A0G2K8H1	Euchromatic histone lysine methyltransferase 2	Ehmt2	-0.404162	-0.761994	-0.25843	-0.441499	-0.519378	-0.442292	-0.311111	-0.571292	-0.14389	-0.435018	-0.173488	-0.495814	0.0726468	-0.222908	-0.301743	0.142257	-0.524652	0.127334
A0A0G2K8H6	Pro-cathepsin H	Ctsh	0.0846335	0.406317	-0.339635	0.654607	0.309329	0.583059	0.295289	0.7855	0.107234	1.0075	0.047451	0.732505	0.00519308	0.610865	0.0840503	0.235269	0.694915	0.202363
A0A0G2K8I0	SH3 domain-binding glutamic acid-rich-like protein	Sh3bgrl2	0.021502	-0.021502	-0.214159	0.214159	-0.258383	0.258383	0.35499	0.348145	0.361076	0.240169	0.400967	0.473134	0.340712	0.141083	0.110999	0.302103	0.252081	0.164049
A0A0G2K8K0	Splicing factor proline and glutamine rich	Sfpq	-0.739717	-0.23652	-0.457313	-0.33795	-0.37814	-0.437685	-0.411133	-0.333126	-0.123656	-0.253315	-0.610491	-0.202698	0.214536	0.153193	-0.453408	0.211117	-0.300216	0.0862221
A0A0G2K8K1	Coiled-coil domain-containing 186	Ccdc186	0.0948347	-0.731969	0.0558133	-0.296241	-0.239217	-0.173723	-0.0894906	-0.317416	-0.350594	0.00086522	-0.62774	-0.103199	0.477416	-0.0775483	-0.192732	0.272559	-0.270281	0.255661
A0A0G2K8K5	Selenoprotein H	Selenoh	-0.258814	-0.153403	-0.182724	-0.334055	-0.421585	-0.448621	-0.399865	-0.585631	-0.318726	-0.050455	-0.796365	-0.134807	0.372111	0.111851	-0.396346	0.215053	-0.284495	0.207096
A0A0G2K8L6	Transcription factor E2-alpha	Tcf3	-0.235078	-0.385181	-0.154655	-0.561744	-0.325155	-0.30084	-0.511892	-0.39855	-0.405193	-0.172149	-0.202677	-0.397965	0.422972	-0.0636295	-0.305775	0.135062	-0.369405	0.128468
A0A0G2K8L9	Mitochondrial ribosomal protein S28 (RCG41402, isoform CRA_c)	Mrps28	0.0552603	-0.131492	0.131166	-0.0931726	-0.0962807	-0.0144933	0.098144	-0.0892475	0.0950696	0.0808043	0.118662	-0.118662	0.146771	-0.128047	0.0670034	0.0840743	-0.0610438	0.0804964
A0A0G2K8M7	TPD52-like 1	Tpd52l1	0.41778	0.188326	0.631687	0.0268135	0.374647	0.25738	0.556944	-0.0674908	-0.0431731	0.630424	-0.01073	0.244322	0.425466	-0.107897	0.321193	0.285344	0.213296	0.241306
A0A0G2K8N6	Ankyrin repeat and MYND domain-containing 2	Ankmy2	0.145098	-0.169727	0.0227923	-0.131875	-0.0490683	-0.0500109	-0.0854309	-0.170012	-0.254768	-0.217276	-0.0431027	0.0177324	0.355314	-0.0761148	-0.0440799	0.131442	-0.120195	0.0876882
A0A0G2K8N9	NIMA-related kinase 9	Nek9	-0.100377	-0.0626034	-0.135638	-0.0806473	-0.174029	0.0117999	0.10957	-0.0116036	0.145324	-0.112886	-0.0364992	-0.0534568	0.542471	-0.0196247	-0.0319416	0.131981	-0.0515663	0.045483
A0A0G2K8P3	E3 ubiquitin-protein ligase (EC 2.3.2.26)	Nedd4	-0.345512	-0.555751	-0.162189	-0.408443	-0.327162	-0.623604	-0.449355	-0.469084	-0.242683	-0.604449	-0.186292	-0.540796	0.025855	-0.248156	-0.285532	0.108689	-0.533688	0.0818405
A0A0G2K8P5	Stathmin	Stmn3	0.0188579	0.119103	0.242369	-0.205072	-0.0601932	-0.0748612	-0.165585	-0.0942473	-0.178118	-0.0423377	0.52489	-0.187016	0.299079	-0.144442	0.0637034	0.27314	-0.0807385	0.116946
A0A0G2K8Q7	U6 snRNA-associated Sm-like protein LSm2	Lsm2	-0.335367	-0.396775	-0.37973	-0.0494723	-0.152748	-0.211024	-0.206337	-0.185863	-0.287524	-0.370879	-0.473113	-0.347463	0.472594	0.0455572	-0.305803	0.116606	-0.260246	0.134809
A0A0G2K8Q8	Ubiquinol-cytochrome c reductase, complex III subunit X	Uqcr10	0.502943	0.911406	0.59662	0.388868	0.564514	0.381563	1.00437	0.0160781	-0.13971	0.0744954	1.07233	0.223192	0.273042	-0.267578	0.600179	0.434621	0.3326	0.32229
A0A0G2K8S1	Solute carrier family 12 member 7	Slc12a7	0.286495	-0.295979	0.22051	-0.0284059	0.0217535	-0.435535	-0.0696581	-0.240733	0.20026	-0.074256	-0.179329	-0.171222	0.0523049	-0.287694	0.0800052	0.18433	-0.207688	0.149718
A0A0G2K8S6	Glucosidase 1 (Mannosyl-oligosaccharide glucosidase)	LOC103692171	0.0267621	0.038308	-0.145409	0.186343	-0.0295789	0.129173	0.115106	0.153038	0.00177693	0.358092	-0.0370406	0.0728525	0.0976923	0.167698	-0.0113971	0.0855337	0.156301	0.112476
A0A0G2K8V2	Vinculin	Vcl	0.48745	-0.0303513	0.721806	0.176459	0.46004	0.266904	0.552486	0.107633	0.464814	0.356095	0.296081	0.168806	0.02061	-0.322855	0.497113	0.138909	0.174258	0.132655
A0A0G2K8V3	THO complex 2	Thoc2	-0.261722	-0.365535	-0.414705	-0.0645811	-0.305603	-0.296293	-0.0325498	-0.392729	-0.317563	-0.20721	-0.23596	-0.337363	0.559521	-0.0159346	-0.261351	0.127773	-0.277285	0.12267
A0A0G2K8V6	THAP domain-containing 12	Thap12	-0.00271166	0.00271166	0.098189	-0.098189	-0.254882	0.254882	-0.03883	0.03883	-0.108785	0.108785	0.0484505	-0.0484505	0.340081	0.0861898	-0.0430949	0.125825	0.0430949	0.125825
A0A0G2K8W9	Spectrin beta chain	Sptbn1	0.335761	0.146785	0.353295	0.233861	0.270389	0.0748757	0.358794	-0.0119022	0.241265	0.104213	0.251316	-0.0521631	0.0316309	-0.219192	0.301803	0.0533914	0.0826116	0.104516
A0A0G2K8X3	Phosphotyrosine interaction domain-containing 1	Pid1	-0.328364	-0.374573	-0.0388983	0.581043	-0.464037	0.104704	0.160133	-0.214261	-0.324945	0.368536	-0.366362	-0.424004	0.278495	0.233987	-0.227079	0.236952	0.00690762	0.412335
A0A0G2K8Z6	KAT8 regulatory NSL complex subunit 1	Kansl1	-0.0148354	0.0148354	-0.0958656	0.0958656	-0.0383106	0.0383106	0.0862217	-0.104426	-0.149678	0.0235573	-0.378796	0.0679205	0.232011	0.121221	-0.0985441	0.158705	0.0226772	0.0690875
A0A0G2K8Z9	Kinesin family member 13B	Kif13b	0.00474319	-0.130953	-0.109723	0.117215	-0.0874296	-0.06924	0.267214	-0.264415	0.183771	0.0125228	0.0274338	-0.1043	0.259969	-0.120863	0.0476682	0.149666	-0.0731951	0.12999
A0A0G2K904	RCG56631, isoform CRA_d (SAFB-like, transcription modulator)	Sltm	-0.326676	-0.525799	-0.196811	-0.157696	-0.283333	-0.341585	-0.0588103	-0.518745	-0.541588	0.0803757	-0.634416	-0.225069	0.493903	0.0588527	-0.340272	0.214605	-0.28142	0.231967
A0A0G2K916	Ankyrin repeat and KH domain-containing 1	Ankhd1	-0.0915418	-0.254192	-0.225179	-0.0725683	-0.238155	-0.0489427	-0.240193	-0.0261541	0.0301767	0.0778351	-0.0585693	-0.100593	0.391914	0.0664744	-0.137244	0.113862	-0.0707692	0.108708
A0A0G2K919	LIM domain only 4	Lmo4	-0.362111	-0.375548	-0.35084	-0.0769135	-0.546253	-0.137703	0.0361885	-0.48189	-0.100429	-0.321968	-0.249649	0.133194	0.502531	0.0520444	-0.262182	0.206828	-0.210138	0.225649
A0A0G2K920	Tousled-like kinase 1	Tlk1	-0.0826627	-0.18054	-0.0756464	-0.232625	-0.133454	-0.226449	-0.243613	-0.330923	-0.259947	-0.19864	0.121381	-0.121381	0.264101	-0.102769	-0.112324	0.138794	-0.215093	0.0694255
A0A0G2K929	Centrosomal protein 290	Cep290	0.257663	-0.257663	-0.00721744	0.00721744	-0.241307	0.241307	0.0737597	-0.0860542	0.135567	0.0119171	-0.139704	0.374384	0.536869	0.0353913	0.0131269	0.182742	0.0485182	0.22727
A0A0G2K931	Phosphoserine aminotransferase (EC 2.6.1.52)	Psat1	-0.457937	-0.109033	-0.551799	-0.240307	-0.237262	-0.51301	-0.403742	-0.590919	-0.298033	-1.05893	-0.446052	-0.820754	0.331125	-0.156355	-0.399137	0.114377	-0.555492	0.353706
A0A0G2K933	Eukaryotic translation initiation factor 4E family member 2	Eif4e2	0.184483	-0.184483	-0.0222275	0.0222275	-0.118403	0.118403	-0.27864	-0.176265	0.298506	-0.331097	0.380033	-0.108582	0.227481	-0.183924	0.0739585	0.255695	-0.109966	0.160298
A0A0G2K946	SPARC/osteonectin, cwcv and kazal-like domains proteoglycan 2 (Sparc/osteonectin, cwcv and kazal-like domains proteoglycan 2 (Predicted))	Spock2	0.578085	0.527691	0.447573	0.407488	0.923435	0.237096	0.53378	0.506636	0.587374	0.389233	0.725961	0.394552	0.0794526	-0.222252	0.632701	0.168712	0.410449	0.103693
A0A0G2K948	Double PHD fingers 2	Dpf2	-0.131608	-0.363037	-0.335673	-0.109869	-0.244417	-0.294345	-0.137273	-0.0689259	-0.112644	0.10055	-0.239863	-0.125718	0.445378	0.0566888	-0.200246	0.0874209	-0.143558	0.165843
A0A0G2K950	3'-phosphoadenosine 5'-phosphosulfate synthase 2	Papss2	-0.172638	-0.0410878	-0.393374	-0.25752	-0.431127	-0.425959	-0.192342	0.192342	0.456308	-0.456308	0.381303	-0.381303	0.363038	-0.169661	-0.0586451	0.384808	-0.228306	0.255855
A0A0G2K952	Ubiquitin-specific peptidase 32	Usp32	0.275298	-0.0542061	-0.15808	0.20692	-0.0863584	0.268996	0.181007	-0.00420529	0.247037	0.131853	0.546387	-0.105357	0.414687	-0.0935483	0.167548	0.257733	0.0740001	0.150838
A0A0G2K954	SOSS complex subunit B1	Nabp2	-0.403695	-0.46534	-0.355408	-0.327116	-0.469524	-0.118258	-0.313234	-0.466718	-0.392172	-0.435704	-0.611953	-0.399808	0.437615	0.055507	-0.424331	0.105638	-0.368824	0.133307
A0A0G2K977	Golgin subfamily A member 2	Golga2	-0.168254	-0.336155	-0.134535	0.0866117	-0.265194	-0.0844647	0.0564937	-0.246778	-0.010609	0.0283349	-0.180007	-0.22419	0.568983	-0.0124225	-0.117018	0.118562	-0.12944	0.166776
A0A0G2K9A2	Arp2/3 complex 34 kDa subunit	Arpc2	0.116199	0.0279834	-0.163653	0.463077	0.125455	0.224891	0.353395	0.0976014	-0.079412	0.183399	0.178664	0.115505	0.364461	0.0969682	0.0884413	0.185584	0.185409	0.152343
A0A0G2K9A7	WD repeat domain 75 (WD repeat domain 75, isoform CRA_a)	Wdr75	-0.175134	-0.318223	-0.0330365	-0.177128	-0.205746	-0.120561	-0.0823872	-0.226761	0.0816363	-0.0897449	0.099991	-0.242732	0.151397	-0.143412	-0.0524461	0.127312	-0.195858	0.0841497
A0A0G2K9B4	Mitochondrial ribosomal protein L15 (Mitochondrial ribosomal protein L15 (Predicted), isoform CRA_b)	Mrpl15	0.0942262	0.0720101	0.0855859	-0.132114	0.0346144	0.0766427	0.0748153	-0.018825	0.0663207	0.0799412	0.113094	-0.354558	0.225282	-0.12426	0.0781094	0.0267627	-0.0461505	0.172157
A0A0G2K9C0	Vasodilator-stimulated phosphoprotein	Vasp	0.139223	0.115391	0.0770552	0.421055	0.0777076	0.390333	0.597158	0.311058	-0.182843	0.704765	0.13957	0.239131	0.181496	0.22231	0.141312	0.253398	0.363622	0.200135
A0A0G2K9C5	Numb-like protein	Numbl	0.00898691	-0.0387001	0.154396	-0.178044	-0.0897212	-0.203745	-0.137687	-0.2894	-0.296885	0.0775889	-0.159285	0.0724732	0.583479	-0.00660526	-0.0866993	0.154492	-0.0933046	0.153297
A0A0G2K9D6	SWI/SNF-related, matrix-associated, actin-dependent regulator of chromatin, subfamily c, member 1	Smarcc1	-0.400878	-0.509257	-0.424834	-0.531496	-0.610176	-0.483175	-0.365195	-0.254889	-0.327756	-0.409002	-0.485941	-0.418188	0.594999	0.00146214	-0.435797	0.100915	-0.434334	0.100541
A0A0G2K9D7	Protocadherin gamma subfamily C, 3	Pcdhgc3	-0.0837286	-0.417254	-0.18929	-0.334095	-0.0931002	-0.515087	0.0342793	-0.0342793	0.0822625	-0.0822625	NA	NA	0.130279	-0.22668	-0.0499154	0.10839	-0.276596	0.210031
A0A0G2K9E0	Ribonuclease inhibitor (Ribonuclease/angiogenin inhibitor 1, isoform CRA_b)	Rnh1	0.0441857	-0.0432605	-0.120576	0.171406	0.0563099	0.095695	0.0509036	0.0449571	-0.110145	-0.021507	-0.279266	0.0614808	0.24122	0.111226	-0.0597646	0.134865	0.0514618	0.0784634
A0A0G2K9E1	Zinc finger FYVE domain-containing protein 21	Zfyve21	0.0640343	-0.0640343	-0.417599	0.417599	-0.0313375	0.0313375	0.479605	-0.205938	-0.192161	0.261371	-0.155523	-0.112122	0.44994	0.0968657	-0.0421634	0.303295	0.0547022	0.238669
A0A0G2K9E5	Leucyl-tRNA synthetase 2, mitochondrial	Lars2	0.0507906	0.100757	0.145084	-0.0145966	0.0309697	0.0418681	0.33587	-0.296292	-0.071267	0.172525	0.0689134	-0.33927	0.248601	-0.149228	0.0933935	0.137761	-0.0558347	0.212636
A0A0G2K9F0	Histone acetyltransferase (EC 2.3.1.48)	Kat7	-0.370366	-0.170968	-0.218123	-0.00634274	-0.261894	-0.111136	-0.0756493	-0.282248	-0.0843041	0.0156843	-0.209819	-0.262433	0.399105	0.0671186	-0.203359	0.11141	-0.13624	0.125725
A0A0G2K9F2	Uncharacterized protein		-0.46068	-0.432076	-0.329322	-0.147495	-0.359371	-0.105573	-0.228476	-0.352314	-0.222673	-0.108715	-0.422056	-0.115034	0.217055	0.126895	-0.337096	0.0979171	-0.210201	0.143986
A0A0G2K9F7	Zinc finger, MYND-type-containing 8	Zmynd8	-0.490696	-0.432997	-0.0386615	-0.383527	-0.513	-0.263643	-0.188961	-0.108985	-0.0334992	-0.284691	-0.250813	-0.0369695	0.597537	0.000803302	-0.252605	0.210868	-0.251802	0.153593
A0A0G2K9G6	Stromal antigen 1	Stag1	-0.230853	-0.254687	-0.173614	-0.00781627	-0.261723	-0.229219	0.00666316	-0.328562	-0.336159	-0.0627575	-0.19417	-0.315948	0.595218	-0.00152225	-0.198309	0.11552	-0.199832	0.133856
A0A0G2K9H8	ADP-ribosylation factor 3	Arf3	0.126053	0.29154	0.50018	0.156535	0.491062	0.0574962	-0.104783	0.622691	-0.219156	0.386886	-0.0124499	0.166181	0.338582	0.15007	0.130151	0.304874	0.280222	0.203323
A0A0G2K9H9	DnaJ heat shock protein family (Hsp40) member B5	Dnajb5	0.0557549	-0.602477	-0.0461368	-0.151645	0.0747323	-0.210688	0.107417	-0.563717	-0.356229	-0.0937874	-0.787896	0.362763	0.543116	-0.051199	-0.158726	0.351817	-0.209925	0.353305
A0A0G2K9I6	Ceruloplasmin (Ceruloplasmin, isoform CRA_b)	Cp	0.394055	0.163457	0.45064	0.267348	0.370959	0.0707716	0.370936	-0.0249841	0.106847	0.352934	0.283204	0.351153	0.22962	-0.13266	0.32944	0.121652	0.19678	0.154508
A0A0G2K9J1	Heterogeneous nuclear ribonucleoprotein Q	Syncrip	0.21488	-0.21488	0.0204426	-0.0204426	-0.00403756	0.00403756	-0.251805	0.251805	0.399281	-0.399281	0.200269	-0.200269	0.226277	-0.19301	0.096505	0.225241	-0.096505	0.225241
A0A0G2K9J2	V-type proton ATPase subunit H	Atp6v1h	0.820631	0.836467	0.664673	0.426972	0.512682	0.507741	0.664868	0.928504	0.346758	0.29983	0.842549	0.589359	0.520922	-0.0438812	0.642027	0.188179	0.598145	0.241858
A0A0G2K9K2	Transforming, acidic coiled-coil-containing protein 1	Tacc1	0.0650086	-0.0591173	-0.157168	0.0784369	0.0721811	0.0644211	0.203857	0.0437354	0.00578928	0.268815	-0.00178608	0.281983	0.356456	0.081732	0.0313137	0.118194	0.113046	0.134767
A0A0G2K9L2	Target of myb1-like 2 membrane-trafficking protein	Tom1l2	0.358676	0.463541	0.166653	0.192305	0.180362	0.0129634	0.0931015	0.252588	0.118138	-0.0617341	0.382851	0.12691	0.475857	-0.0522013	0.21663	0.123757	0.164429	0.186288
A0A0G2K9L6	Protein kinase C-binding protein Beta15, isoform CRA_a (RanBP-type and C3HC4-type zinc finger-containing protein 1)	Rbck1	0.216076	0.0936812	-0.0215588	0.234849	0.0778952	0.308517	0.192181	0.121982	0.0580193	0.168566	0.00910704	0.0652302	0.327792	0.0768509	0.08862	0.0964189	0.165471	0.0920633
A0A0G2K9L9	Uncharacterized protein	Mdn1	-0.570718	-0.0113459	-0.254037	-0.201354	-0.436039	-0.268287	-0.27947	-0.220573	-0.164097	-0.147899	-0.0904548	-0.123957	0.219596	0.1369	-0.299136	0.177033	-0.162236	0.090132
A0A0G2K9M4	WD repeat and FYVE domain-containing 3	Wdfy3	0.0995276	0.11915	0.0808772	0.0546402	0.0254051	-0.00814285	0.184288	-0.0718175	0.0438298	0.0196018	0.0874258	-0.0435241	0.289795	-0.075241	0.0868922	0.0553481	0.0116512	0.0690947
A0A0G2K9P4	Endophilin-B2	Sh3glb2	0.0401189	-0.0401189	0.120268	-0.120268	0.187841	-0.187841	0.200202	-0.200202	-0.00445028	0.00445028	-0.0234605	0.0234605	0.0859065	-0.173506	0.0867532	0.0968014	-0.0867532	0.0968014
A0A0G2K9P5	Component of oligomeric golgi complex 5	Cog5	-0.0202074	-0.220197	-0.185812	-0.06327	-0.190406	-0.152385	0.139031	-0.365041	0.10017	0.0784386	-0.180217	-0.13541	0.370446	-0.0867373	-0.0562402	0.151032	-0.142978	0.148862
A0A0G2K9Q0	TBC1 domain-containing kinase	Tbck	0.0261235	-0.158626	-0.078554	0.298115	-0.0487443	0.11362	0.124837	-0.29175	-0.178185	-0.0169976	-0.0570993	-0.0637155	0.565942	0.0153779	-0.0352702	0.102333	-0.0198924	0.206899
A0A0G2K9Q1	Golgi phosphoprotein 3-like	Golph3l	-0.334903	-0.584983	-0.325944	-0.182595	-0.735423	-0.354625	-0.288622	-0.737649	-0.787344	-0.254068	NA	NA	0.486661	0.0716632	-0.494447	0.244984	-0.422784	0.232514
A0A0G2K9Q3	N-alpha-acetyltransferase 25, NatB auxiliary subunit	Naa25	-0.293896	-0.537536	-0.373358	-0.0661549	-0.522032	-0.182375	-0.193883	0.0518458	-0.143119	-0.270045	-0.219513	-0.114375	0.348641	0.104527	-0.290967	0.13898	-0.18644	0.20333
A0A0G2K9Q6	Calcium-transporting ATPase (EC 7.2.2.10)	Atp2b3	0.939234	0.558713	0.832603	0.395729	0.777108	0.552634	0.641799	0.639018	0.864886	0.521664	0.823476	0.118645	0.0198594	-0.348784	0.813184	0.0997187	0.464401	0.18693
A0A0G2K9Q8	Ubiquitin protein ligase E3 component n-recognin 7 (putative)	Ubr7	-0.326792	-0.174749	-0.329999	-0.506935	-0.458879	-0.42178	-0.371616	-0.558022	-0.479742	-0.806613	-0.464314	-0.776686	0.271589	-0.135574	-0.405224	0.0705171	-0.540797	0.234905
A0A0G2K9R0	Zinc finger, SWIM-type-containing 8	Zswim8	-0.210642	-0.150666	-0.139511	0.0103334	-0.156291	-0.0217047	-0.0315086	-0.484859	0.0822764	-0.484005	NA	NA	0.32318	-0.135045	-0.0911353	0.11672	-0.22618	0.243331
A0A0G2K9T1	E3 ubiquitin-protein ligase (EC 2.3.2.26)	Itch	0.193625	-0.122058	0.014788	0.107372	0.0488229	0.0415208	0.127721	0.125217	0.12939	0.16436	0.500859	0.340804	0.459337	-0.0596651	0.169201	0.17449	0.109536	0.151659
A0A0G2K9U6	Autophagy-related 16-like 1	Atg16l1	0.25426	0.124362	0.298117	0.113496	0.137006	0.110865	-0.112037	0.239542	0.25632	0.452826	0.103946	-0.103946	0.598242	-7.80786e-05	0.156269	0.151545	0.156191	0.183031
A0A0G2K9V4	Cytohesin-3	Cyth3	0.10836	-0.155211	0.200429	0.0242563	0.259253	-0.202562	0.166027	-0.343128	-0.0618799	0.0497726	0.125334	-0.187372	0.0358744	-0.268628	0.132921	0.109746	-0.135707	0.148683
A0A0G2K9V6	Threonine--tRNA ligase, cytoplasmic (Threonyl-tRNA synthetase, isoform CRA_a)	Tars	-0.316064	-0.27727	-0.270914	-0.0197456	-0.411104	-0.184191	-0.227116	-0.173691	-0.171529	-0.317126	-0.319175	-0.177572	0.264955	0.0943847	-0.285984	0.0830109	-0.191599	0.103153
A0A0G2K9Y9	Zinc finger protein 326	Zfp326	-0.410151	-0.446945	-0.267154	-0.349413	-0.388659	-0.515367	-0.401711	-0.181846	-0.254193	-0.309425	-0.374237	-0.541078	0.47432	-0.0413281	-0.349351	0.0698772	-0.390679	0.136564
A0A0G2KA06	Kelch-like protein 22	Klhl22	0.0212861	0.00708522	0.0396361	-0.212496	-0.19274	-0.219486	-0.26278	-0.00513308	-0.255326	0.21909	0.00220895	-0.00927568	0.421296	0.0712496	-0.107952	0.143875	-0.0367027	0.163346
A0A0G2KA20	Guanine nucleotide exchange factor DBS	Mcf2l	0.286984	0.280261	0.276529	-0.0214226	-0.0226768	0.0516901	-0.0265358	0.0277738	0.0570171	-0.0541269	NA	NA	0.467378	-0.0574284	0.114263	0.156538	0.0568351	0.131555
A0A0G2KA25	Transmembrane 9 superfamily member	Tm9sf4	-0.192481	-0.279475	-0.138186	0.160252	-0.216598	-0.0530187	-0.0731381	-0.022928	-0.0986021	-0.00582692	-0.322608	-0.36446	0.396558	0.0793595	-0.173602	0.0909727	-0.0942428	0.193235
A0A0G2KA27	MAP kinase-activating death domain protein	Madd	0.672236	0.654603	0.536006	0.199171	0.457778	0.307533	0.400672	0.408252	0.266511	0.171959	0.586171	0.422913	0.279419	-0.125824	0.486563	0.143854	0.360738	0.17723
A0A0G2KA43	Nuclear respiratory factor 1 (Nuclear respiratory factor 1 (Predicted), isoform CRA_b)	Nrf1	-0.173332	-0.368465	-0.15829	0.102323	-0.338017	-0.113099	-0.510325	0.0379869	-0.605668	0.0707898	-0.507002	0.0130122	0.0364682	0.339197	-0.382106	0.188491	-0.0429087	0.175843
A0A0G2KA50	VPS39 HOPS complex subunit	Vps39	-0.0920028	0.0552214	-0.0915052	0.294515	-0.0990383	0.274532	0.286276	0.0893309	-0.0397373	0.356132	0.0681187	-0.0348131	0.174788	0.167134	0.00535189	0.151425	0.172486	0.156633
A0A0G2KA68	Zinc finger protein 646	Zfp646	-0.367863	-0.607984	-0.275769	-0.227386	-0.708614	-0.0260753	-0.00760515	-1.1062	-0.284114	-0.398438	-0.643069	0.0624566	0.596125	-0.0027657	-0.381172	0.259256	-0.383938	0.429864
A0A0G2KA69	Replication stress response regulator SDE2	Sde2	-0.206026	-0.330441	-0.246829	-0.266994	-0.582619	-0.321913	-0.369111	-0.288346	-0.459647	-0.540114	-0.383945	-0.715842	0.51797	-0.0359119	-0.374696	0.138105	-0.410608	0.178777
A0A0G2KA88	Suppressor of glucose, autophagy-associated 1	Soga1	-0.309773	-0.299229	-0.543609	0.191216	-0.218072	-0.136861	-0.032065	-0.0692609	-0.354151	0.167125	-0.229834	-0.0648594	0.0950438	0.245939	-0.281251	0.169522	-0.0353115	0.186701
A0A0G2KA91	MIER1 transcriptional regulator	Mier1	-0.216949	-0.214556	-0.275898	0.0870455	-0.0835556	-0.043181	0.11529	-0.179379	-0.3231	0.207881	-0.378987	-0.211828	0.281978	0.134864	-0.193867	0.182197	-0.0590029	0.175983
A0A0G2KA92	Chromodomain helicase DNA-binding protein 2	Chd2	-0.0496023	-0.254397	-0.166346	-0.17923	-0.174961	-0.183827	-0.118507	-0.282596	-0.122777	-0.165018	-0.119698	-0.374504	0.154209	-0.114613	-0.125315	0.0446431	-0.239929	0.0807265
A0A0G2KAA1	Uncharacterized protein	Mex3a	-0.358029	-0.176898	-0.224489	-0.158739	-0.174033	-0.282027	-0.245656	-0.719886	-0.0908716	-0.0956136	-0.457218	0.301832	0.484874	0.0698273	-0.258383	0.131111	-0.188555	0.328996
A0A0G2KAA3	NADH:ubiquinone oxidoreductase subunit A3	Ndufa3	0.646243	0.656043	0.350626	0.302308	0.377895	0.429366	0.187063	0.202755	0.666279	0.0487241	0.670576	0.422006	0.306396	-0.13958	0.483114	0.205705	0.343534	0.20958
A0A0G2KAD4	Protein LBH	Lbh	0.155683	-0.155683	0.190939	-0.190939	-0.0534787	0.0534787	-0.099618	0.099618	0.419754	-0.419754	-0.383107	0.383107	0.484806	-0.0767243	0.0383621	0.278429	-0.0383621	0.278429
A0A0G2KAE2	Tumor suppressor candidate 3	Tusc3	-0.38892	-0.411705	-0.0610925	-0.464871	-0.273959	-0.595467	-0.144392	-0.349345	-0.0570652	-0.398555	-0.227115	-0.420435	0.0330649	-0.247972	-0.192091	0.129876	-0.440063	0.0847442
A0A0G2KAE6	Mitoguardin 2 (Similar to CG12125-PA (Predicted), isoform CRA_a)	Miga2	0.00379438	-0.00379438	0.154678	-0.154678	0.25093	-0.25093	0.0946362	-0.0946362	0.0607281	-0.0607281	0.566124	-0.566124	0.033754	-0.376964	0.188482	0.203418	-0.188482	0.203418
A0A0G2KAH4	Dedicator of cytokinesis 6	Dock6	0.12125	-0.398643	0.259209	-0.158923	-0.0637951	-0.153659	0.265022	-0.265022	0.224082	-0.224082	0.12442	-0.12442	0.00568625	-0.375823	0.155031	0.124645	-0.220791	0.101213
A0A0G2KAI2	PHD finger protein 2	Phf2	-0.403034	-0.291847	-0.1324	-0.385898	-0.324739	-0.302179	-0.192821	-0.412682	-0.372606	-0.14675	-0.320324	-0.168522	0.579979	0.0063413	-0.290988	0.105832	-0.284646	0.109091
A0A0G2KAI8	Developmentally-regulated GTP-binding protein 2	Drg2	0.00191379	-0.378271	-0.261022	-0.120278	-0.369379	-0.184111	-0.148472	-0.0708827	-0.0941569	-0.186665	-0.0945048	-0.269881	0.484806	-0.0407448	-0.160937	0.133427	-0.201682	0.109639
A0A0G2KAJ3	MYC-associated zinc finger protein	Maz	NA	NA	-0.268192	-0.331218	-0.601484	-0.530732	-0.478787	-0.169387	-0.225184	-0.523804	-0.246284	-0.372186	0.557141	-0.0214791	-0.363986	0.167243	-0.385465	0.150041
A0A0G2KAK2	Erythrocyte membrane protein band 4.1	Epb41	0.728924	0.529403	-0.344351	0.344351	0.579588	0.98321	0.516158	0.325967	0.354251	0.228669	0.690604	-0.0804042	0.564649	-0.0323296	0.420862	0.397976	0.388533	0.3535
A0A0G2KAL9	Mitochondrial fission factor (RCG23940, isoform CRA_g)	Mff	0.25068	0.202068	0.0957636	0.0326598	0.0381213	0.108129	0.248561	0.216456	0.197939	0.108203	0.23874	0.00627524	0.361836	-0.0660023	0.178301	0.0901959	0.112298	0.0854689
A0A0G2KAM3	Pyruvate dehydrogenase E1 component subunit beta (EC 1.2.4.1)	Pdhb	1.03919	1.05557	0.883308	0.377117	0.674033	0.687983	0.58842	1.13769	0.386292	0.503225	0.796183	0.697947	0.576831	0.0153519	0.727904	0.230116	0.743256	0.299967
A0A0G2KAM4	Fascin	Fscn1	0.0512425	-0.0512425	0.365202	-0.365202	-0.323238	0.323238	-0.383957	0.383957	1.31178	-1.31178	0.566918	-0.566918	0.207135	-0.529314	0.264657	0.634003	-0.264657	0.634003
A0A0G2KAM8	DDB1 and CUL4-associated factor 1	Dcaf1	-0.30338	-0.319305	-0.233075	-0.330021	-0.196751	-0.527302	-0.31527	-0.546317	-0.291648	-0.269426	-0.308057	-0.197521	0.298276	-0.0902852	-0.274697	0.0483261	-0.364982	0.141218
A0A0G2KAN1	Collagen alpha-2(I) chain (Collagen, type I, alpha 2)	NEWGENE_621351	1.02995	-0.0572942	1.00009	0.946006	1.19322	1.05525	1.54936	1.61366	-0.109016	1.85269	0.858723	1.21057	0.468217	0.183092	0.920388	0.557114	1.10348	0.664468
A0A0G2KAN2	Vacuolar protein sorting-associated protein 33A	Vps33a	-0.00653298	0.00653298	-0.144717	0.144717	-0.161816	0.161816	-0.0485742	0.0485742	-0.0753335	0.0753335	0.276723	-0.276723	0.47261	0.0534171	-0.0267086	0.159687	0.0267086	0.159687
A0A0G2KAN5	ERH, mRNA-splicing and mitosis factor	Erh	-0.209097	-0.60247	-0.365285	-0.610728	-0.242346	-0.462455	-0.242429	0.00369213	-0.130515	-0.551597	-0.542607	-0.133245	0.394542	-0.104087	-0.288713	0.14559	-0.3928	0.263096
A0A0G2KAN7	Glutaminase kidney isoform, mitochondrial	Gls	-0.169251	0.145518	0.194313	0.360964	0.0285511	0.281896	-0.0349714	0.273762	0.280154	0.29109	0.499624	-0.0488441	0.427231	0.0843277	0.13307	0.240959	0.217398	0.147939
A0A0G2KAT3	Replication protein A subunit	Rpa1	-0.603836	-0.661402	-0.487583	-0.672882	-0.590744	-0.627318	-0.528691	-0.423397	-0.355762	-0.829462	-0.560764	-0.599197	0.236625	-0.11438	-0.52123	0.0914181	-0.63561	0.131196
A0A0G2KAT5	Focal adhesion kinase 1	Ptk2	-0.158286	-0.607687	-0.167492	-0.0376587	-0.693041	-0.398384	-0.306246	-0.285028	0.0225532	-0.264134	0.373074	-0.365514	0.323549	-0.171495	-0.154906	0.352964	-0.326401	0.186973
A0A0G2KAW5	WD repeat domain 48	Wdr48	-0.112008	-0.18606	-0.0939929	-0.0343162	-0.152697	-0.108924	-0.194356	-0.104157	-0.0966855	-0.305605	-0.157235	-0.56087	0.370877	-0.0821598	-0.134496	0.0400184	-0.216655	0.192271
A0A0G2KAX0	Proteasome activator subunit 4	Psme4	-0.15301	-0.253101	-0.191488	-0.489874	-0.391164	-0.0973289	-0.0328094	-0.647108	-0.054061	-0.494346	-0.0787258	-0.137169	0.152547	-0.202945	-0.15021	0.132596	-0.353154	0.222326
A0A0G2KAX1	EEF1A lysine methyltransferase 1 (EC 2.1.1.-) (N(6)-adenine-specific DNA methyltransferase 2) (Protein-lysine N-methyltransferase N6AMT2)	Eef1akmt1	-0.326236	-0.396531	-0.389149	-0.33124	-0.437926	-0.319309	0.0870062	-0.0870062	0.288545	-0.288545	-0.0294468	0.0294468	0.427322	-0.0976629	-0.134534	0.294192	-0.232197	0.1656
A0A0G2KAX2	Similar to hypothetical protein FLJ10925	RGD1305455	0.538767	0.524759	0.289295	-0.0637894	0.377616	0.247705	0.310425	-0.310425	0.119584	-0.119584	-0.235952	0.235952	0.368645	-0.14752	0.233289	0.266964	0.0857695	0.304302
A0A0G2KAZ7	Heterogeneous nuclear ribonucleoprotein D-like	Hnrnpdl	-0.610287	-0.405408	-0.378587	-0.764987	-0.7408	-0.681049	-0.568883	-0.802886	-0.247589	-0.769079	-0.454141	-0.548703	0.200627	-0.161971	-0.500048	0.176322	-0.662019	0.155537
A0A0G2KB10	Histone-lysine N-methyltransferase (EC 2.1.1.43)	Setd2	-0.389836	-0.488697	-0.3524	-0.269062	-0.392167	-0.337384	-0.216568	-0.427148	-0.40884	-0.108885	-0.329	-0.209863	0.476412	0.0412953	-0.348135	0.0707914	-0.30684	0.140354
A0A0G2KB11	StAR-related lipid transfer domain-containing 10	Stard10	0.465962	0.499191	0.416945	0.0828224	0.394173	-0.0432888	0.0196271	-0.0196271	0.33755	-0.33755	0.414999	-0.414999	0.0663413	-0.380451	0.341543	0.163081	-0.0389086	0.327228
A0A0G2KB18	Protein tyrosine phosphatase domain-containing 1	Ptpdc1	-0.268438	-0.0905085	-0.288951	-0.265243	-0.151056	-0.477005	0.401721	-0.401721	-0.0201163	0.0201163	-0.172148	0.172148	0.450598	-0.0905375	-0.0831648	0.256239	-0.173702	0.251581
A0A0G2KB30	F-box and leucine-rich repeat protein 19	Fbxl19	0.0924168	-0.0924168	0.0449968	-0.0194291	-0.142689	0.142689	-0.0184561	0.0184561	-0.0115812	0.0115812	-0.393261	0.393261	0.248014	0.147119	-0.0714289	0.176319	0.0756902	0.173224
A0A0G2KB52	Microtubule-associated protein 7	Map7	0.155541	0.0338424	-0.290657	0.2257	-0.073298	0.0231847	0.288901	0.247857	0.272713	0.245912	0.140968	0.499369	0.319274	0.130283	0.0823613	0.224078	0.212644	0.174696
A0A0G2KB56	Glutamine fructose-6-phosphate transaminase 1, isoform CRA_a (Glutamine--fructose-6-phosphate aminotransferase [isomerizing] 1)	Gfpt1	-0.384554	-0.356378	-0.501233	0.0616377	-0.510328	0.204342	-0.026616	-0.171214	-0.408867	0.122628	-0.331593	0.0834293	0.039363	0.351273	-0.360532	0.177475	-0.009259	0.211356
A0A0G2KB60	Ribosomal protein S6 kinase C1	Rps6kc1	-0.0826651	-0.143653	-0.279066	0.380863	-0.163292	0.0915689	-0.321092	0.321092	-0.137557	0.137557	0.280008	-0.280008	0.225799	0.201847	-0.117277	0.214139	0.0845699	0.257524
A0A0G2KB73	Replication timing regulatory factor 1	Rif1	-0.56699	-0.501308	-0.334122	-0.491029	-0.402935	-0.471593	-0.169514	-0.335004	-0.148211	-0.400458	-0.301239	-0.184026	0.391039	-0.0767345	-0.320502	0.1553	-0.397236	0.122064
A0A0G2KB92	Serine/threonine-protein kinase DCLK1	Dclk1	-0.186613	-0.392901	-0.178283	-0.713826	-0.289083	-0.600959	-0.696614	-0.598052	-0.250431	-0.554922	-0.864939	-0.0523049	0.483854	-0.0745004	-0.410994	0.294207	-0.485494	0.236298
A0A0G2KB97	Nuclear transcription factor Y subunit alpha	Nfya	-0.0122207	-0.551058	-0.117275	-0.143233	-0.169056	-0.121866	-0.0354785	-0.125934	-0.140388	0.146156	-0.0803091	0.081596	0.545831	-0.0266022	-0.0924545	0.0610125	-0.119057	0.244075
A0A0G2KBA5	Purkinje cell protein 4-like 1	Pcp4l1	1.20514	0.882067	0.992699	0.767427	1.03291	0.559305	0.554902	0.574415	0.536376	0.449161	0.50173	0.774914	0.355067	-0.136078	0.803959	0.307882	0.667881	0.164684
A0A0G2KBB9	Ankyrin 2	Ank2	0.0912176	-0.0425732	0.0913562	0.170471	0.193593	0.0555955	0.133809	-0.133809	0.0841386	-0.0841386	NA	NA	0.209377	-0.125714	0.118823	0.0461917	-0.00689097	0.121151
A0A0G2KBC1	Centrosomal protein POC5	Poc5	0.153682	-0.153682	-0.102849	0.102849	-0.122739	0.122739	0.100932	-0.0587547	0.17394	-0.161936	0.0685199	-0.213591	0.296251	-0.105644	0.0452479	0.128152	-0.060396	0.143298
A0A0G2KBC7	ATP-dependent 6-phosphofructokinase (ATP-PFK) (Phosphofructokinase) (EC 2.7.1.11) (Phosphohexokinase)	Pfkm	0.286314	0.360239	0.2739	0.107897	0.1034	0.230361	0.150459	0.0760215	0.093662	0.0889563	0.422418	0.0999765	0.420393	-0.0611172	0.221692	0.12857	0.160575	0.11266
A0A0G2QBZ5	RCG60716 (Retinoic acid receptor RXR-beta)	Rxrb	-0.212389	0.00798853	-0.173686	-0.00567139	-0.250772	-0.207033	0.0127198	-0.19587	-0.295416	-0.0611087	0.00134209	-0.304659	0.536354	0.025308	-0.153034	0.130446	-0.127726	0.126485
A0A0G2QC02	Ski2-like RNA helicase	Skiv2l	0.0887797	0.00430269	-0.0848524	-0.00949641	0.0477649	0.0257027	0.148212	0.0438916	0.157546	0.0938582	0.0740383	0.0337882	0.449479	-0.039907	0.0719148	0.087866	0.0320078	0.0360549
A0A0G2QC04	Plastin 1	Pls1	0.239113	0.695346	0.143805	0.620914	0.428011	0.528501	0.415153	0.220144	0.774791	0.312948	0.963787	0.242206	0.511297	-0.0574332	0.49411	0.315505	0.436677	0.204597
A0A0G2QC06	Serotransferrin	Tf	-0.0937187	-0.155181	-0.0872095	0.192481	-0.201202	-0.0578403	-0.0215746	-0.298962	0.0816126	-0.0869687	-0.00448055	-0.201226	0.476412	-0.0468539	-0.0544287	0.0961686	-0.101283	0.167547
A0A0G2QC09	E1A binding protein p300, isoform CRA_b	Ep300	0.280845	-0.280845	-0.123643	0.123643	-0.0728728	0.0728728	-0.0691659	0.0691659	-0.409915	0.409915	-0.0472588	0.0472588	0.30487	0.147337	-0.0736685	0.21998	0.0736685	0.21998
A0A0G2QC17	Protein phosphatase 2C, magnesium dependent, catalytic subunit, isoform CRA_a ([Pyruvate dehydrogenase [acetyl-transferring]]-phosphatase 1, mitochondrial)	Pdp1	0.40767	0.272525	0.283848	0.0946955	0.179487	0.067431	0.192229	0.19066	0.0958182	0.0270354	0.640184	0.102485	0.160094	-0.174067	0.299873	0.19769	0.125805	0.0898971
A0A0G2QC21	Rho guanine nucleotide exchange factor 7	Arhgef7	-0.0819897	-0.213667	-0.00693539	-0.203993	-0.225195	-0.350195	-0.0602293	-0.239671	-0.106616	-0.0597516	-0.0290544	-0.111733	0.202541	-0.111498	-0.0850034	0.0774192	-0.196502	0.101708
A0A0G2QC22	PAXX, non-homologous end joining factor	Paxx	-0.297105	-0.00564308	-0.206772	0.253538	-0.196709	0.0277149	0.0337226	-0.175408	-0.362785	0.0299693	-0.332255	0.0515622	0.0498742	0.257273	-0.226984	0.144037	0.0302889	0.137042
A0A0G2QC27	Nucleolar protein 6	Nol6	-0.160052	-0.497145	-0.243421	-0.38832	-0.284795	-0.408833	-0.0520749	-0.493377	-0.0332948	-0.183366	-0.11094	-0.154769	0.0825699	-0.206872	-0.14743	0.101679	-0.354302	0.150273
A0A0G2QC33	Cysteine protease (EC 3.4.22.-)	Atg4b	0.0753756	-0.171071	-0.142301	-0.0245603	-0.133092	-0.236362	-0.0251756	-0.00180654	0.145033	-0.193867	0.201556	-0.135312	0.164779	-0.147396	0.0202326	0.143862	-0.127163	0.0944562
A0A0G2QC34	MLLT3, super elongation complex subunit	Mllt3	-0.827085	-0.134207	-0.202807	-0.1877	-0.522994	-0.337768	-0.0454435	-0.383586	-0.218907	0.00856581	-0.281819	0.27743	0.220022	0.223632	-0.349843	0.280639	-0.126211	0.243283
A0A0G2QC38	Serine and arginine-rich-splicing factor 11 (Similar to splicing factor p54, isoform CRA_c)	Srsf11	-0.374056	-0.350521	-0.321642	-0.154888	-0.348327	-0.238676	-0.215426	-0.0714223	-0.144983	-0.311638	-0.340101	-0.327004	0.445171	0.0483976	-0.290756	0.0900738	-0.242358	0.110043
A0A0G2QC39	Taxilin gamma	Txlng	-0.146605	-0.456986	-0.169152	-0.183889	-0.665819	-0.119768	0.0360742	-0.216086	0.167466	0.165983	-0.115921	0.343029	0.49612	0.0710398	-0.148993	0.283905	-0.077953	0.28721
A0A0G2QC40	Makorin ring finger protein 1 (RCG28025, isoform CRA_a)	Mkrn1	-0.0252773	0.0252773	-0.0555746	0.0555746	0.0952364	-0.0952364	0.0108344	-0.23736	-0.202305	0.0667182	-0.385767	-0.0868263	0.478332	0.0485002	-0.0938089	0.173123	-0.0453087	0.117311
A0A0G2QC52	RAB, member of RAS oncogene family-like 2	Rabl2	-0.315653	-0.409952	-0.20969	-0.366396	-0.22515	-0.382759	-0.344612	-0.0509134	-0.18057	-0.172911	0.040057	-0.217663	0.438105	-0.0608294	-0.205936	0.136241	-0.266766	0.142615
A0A0G2QC59	RCG45649, isoform CRA_a (SPOUT domain-containing methyltransferase 1)	Spout1	-0.371828	-0.316149	-0.339681	-0.221745	-0.253707	-0.181443	-0.103392	-0.412462	-0.432184	-0.145921	-0.564991	-0.135308	0.286201	0.108792	-0.344297	0.157131	-0.235505	0.108622
A0A0G2QC64	WD repeat domain 34	Wdr34	0.250855	-0.250855	-0.218771	0.218771	-0.229036	0.229036	-0.0877753	-0.0539583	0.432756	-0.0370011	0.0356101	0.367289	0.522511	0.0482736	0.0306066	0.266036	0.0788802	0.230259
A0A0H2UH90	von Willebrand factor A domain-containing protein 5A	Vwa5a	-0.162165	-0.188932	-0.320695	0.0668248	-0.350633	-0.106518	0.0383898	-0.127797	-0.084971	-0.141197	-0.214045	-0.18291	0.39759	0.0689314	-0.182353	0.146341	-0.113422	0.0938563
A0A0H2UH94	GRIP and coiled-coil domain-containing protein 2	Gcc2	-0.0557405	-0.251522	-0.0529919	-0.159489	-0.119332	-0.22157	0.0619704	-0.154583	0.0527431	0.0577185	-0.17519	-0.0320304	0.337804	-0.0788225	-0.0480902	0.0933735	-0.126913	0.117818
A0A0H2UH97	Anaphase-promoting complex subunit 5 (Anaphase-promoting complex subunit 5 (Predicted))	Anapc5	-0.253653	-0.290871	-0.233539	-0.26106	-0.290803	-0.368061	-0.147686	-0.286678	0.00477506	-0.197384	0.196375	-0.336836	0.147963	-0.169393	-0.120755	0.187805	-0.290148	0.0595214
A0A0H2UHA7	Solute carrier family 15 (H+/peptide transporter), member 2, isoform CRA_a (Solute carrier family 15 member 2)	Slc15a2	-0.131193	-0.296338	-0.10489	0.0209824	-0.0493943	-0.259705	-0.025471	-0.444245	-0.0149823	-0.224554	-0.0696561	-0.613715	0.0803983	-0.236998	-0.0659311	0.0453807	-0.302929	0.214257
A0A0H2UHB1	3-keto-steroid reductase (Hydroxysteroid (17-beta) dehydrogenase 7, isoform CRA_b)	Hsd17b7	-0.373117	-0.325273	-0.336032	-0.185416	-0.30158	-0.239892	0.164524	-0.164524	0.163345	-0.163345	0.0418554	-0.0418554	0.431859	-0.0798836	-0.106834	0.256945	-0.186718	0.0938625
A0A0H2UHB3	Carbonic anhydrase 4	Car4	0.980291	0.578349	1.01001	0.291359	0.907317	0.709924	1.10464	0.114656	0.566202	0.5301	0.861032	0.140144	0.0129809	-0.510826	0.904915	0.186158	0.394089	0.247114
A0A0H2UHB7	Anion exchange protein	Slc4a4	0.380052	-0.380052	-0.66617	0.66617	0.604877	-0.604877	0.601058	-0.517224	-0.236891	-0.372274	0.00213946	-0.474221	0.22495	-0.39459	0.114178	0.508581	-0.280413	0.47187
A0A0H2UHC3	Tyrosyl-DNA phosphodiesterase 1	Tdp1	0.479888	-0.202316	-0.156891	-0.208793	-0.00266123	-0.213669	-0.325202	0.193027	0.146345	-0.323242	-0.113112	0.00233561	0.359641	-0.130171	0.00472775	0.28098	-0.125443	0.188423
A0A0H2UHC8	Ubiquitin-like domain-containing CTD phosphatase 1	Ublcp1	-0.236866	-0.200649	-0.137419	0.0977505	-0.234335	-0.00368939	-0.00333288	-0.164887	-0.0866914	0.0150761	-0.256818	-0.095806	0.26809	0.100543	-0.159244	0.101225	-0.0587007	0.114671
A0A0H2UHE1	Succinate--CoA ligase [ADP/GDP-forming] subunit alpha, mitochondrial (EC 6.2.1.4) (EC 6.2.1.5) (Succinyl-CoA synthetase subunit alpha) (SCS-alpha)	Suclg1	0.740162	0.800109	0.727343	0.059027	0.642386	0.416928	0.466961	0.89132	0.444274	0.459961	0.747232	0.409585	0.373016	-0.121905	0.62806	0.138969	0.506155	0.301365
A0A0H2UHE5	Protein phosphatase 1A	Ppm1a	0.0108691	0.0148367	-0.000682126	0.112505	-0.0664874	-0.198498	-0.0349256	-0.0114196	0.097544	0.0213091	0.200664	-0.146908	0.375029	-0.0691928	0.034497	0.0983866	-0.0346958	0.115951
A0A0H2UHF3	Queuine tRNA-ribosyltransferase catalytic subunit 1 (EC 2.4.2.29) (Guanine insertion enzyme) (tRNA-guanine transglycosylase)	Qtrt1	-0.0969808	-0.335681	-0.344655	-0.0842183	-0.307541	0.201388	-0.128978	-0.109653	0.193841	-0.324281	0.309217	-0.295171	0.430694	-0.0954198	-0.0625163	0.264253	-0.157936	0.207353
A0A0H2UHF6	PRA1 family protein	Arl6ip5	0.139991	0.0249785	0.128854	0.297892	0.0236221	0.101875	0.0881039	-0.0488526	-0.279515	0.408957	-0.0409573	-0.169697	0.399607	0.092509	0.0100166	0.157306	0.102526	0.216842
A0A0H2UHG0	Tyrosine--tRNA ligase (EC 6.1.1.1) (Tyrosyl-tRNA synthetase)	Yars	-0.200004	-0.258086	-0.244083	-0.144136	-0.235157	-0.155975	-0.147118	-0.25588	-0.250085	-0.213271	-0.287317	-0.242437	0.542057	0.0156632	-0.227294	0.0482471	-0.211631	0.05044
A0A0H2UHG3	Cullin-5	Cul5	-0.173577	-0.287439	-0.151099	0.128017	-0.25351	-0.0379206	-0.0673708	-0.238722	-0.147603	-0.0699455	-0.0178003	-0.0858187	0.496283	0.036522	-0.13516	0.0827769	-0.098638	0.149208
A0A0H2UHG5	Replication initiator 1	Repin1	-0.00147676	0.00147676	-0.119906	0.119906	-0.100846	0.100846	-0.197408	0.197408	-0.192752	0.192752	-0.069532	0.069532	0.0245086	0.227307	-0.113653	0.0748395	0.113653	0.0748395
A0A0H2UHG6	Receptor for retinol uptake STRA6	Stra6	0.23445	0.496775	0.370384	0.0966493	0.180394	0.0315237	0.394188	-0.394188	0.075893	-0.075893	0.558407	-0.558407	0.0968337	-0.369543	0.302286	0.172855	-0.0672567	0.374951
A0A0H2UHH5	Keratin, type II cytoskeletal 75	Krt75	1.10083	-1.10083	0.304457	-0.304457	1.89123	-1.89123	-0.945464	0.945464	-0.987933	0.987933	-0.0998781	0.0998781	0.431859	-0.421081	0.21054	1.13975	-0.21054	1.13975
A0A0H2UHI7	ATPase family AAA domain-containing protein 1	Atad1	0.0470329	0.0319023	-0.0718555	0.023862	0.0175752	-0.0238216	0.0425576	-0.122916	-0.217541	0.0656179	0.0619864	-0.147762	0.572921	-0.00881216	-0.0200408	0.107937	-0.0288529	0.087644
A0A0H2UHJ1	Protein S100-A9	S100a9	0.0740162	0.034272	0.120566	0.517125	0.307099	0.989341	1.2157	-0.0943302	0.971168	0.573107	0.627969	0.726224	0.507339	-0.0951306	0.552754	0.468306	0.457623	0.413673
A0A0H2UHJ4	Integrator complex subunit 12	Ints12	-0.407242	-0.502074	-0.391681	-0.387256	-0.453163	-0.215653	-0.251689	-0.355745	-0.319464	-0.0378429	-0.245142	-0.459965	0.555029	0.0183075	-0.34473	0.086119	-0.326422	0.172508
A0A0H2UHJ5	Zinc finger RNA-binding protein	Zfr	-0.350609	-0.383923	-0.227875	-0.160254	-0.378168	-0.218623	-0.365191	-0.276488	-0.205845	-0.149055	-0.258245	-0.288689	0.414954	0.0514837	-0.297656	0.0757616	-0.246172	0.0886281
A0A0H2UHK0	Swi5-dependent recombination DNA repair protein 1 homolog	Sfr1	-0.608881	-0.654186	-0.421572	-0.316091	-0.448018	-0.407368	-0.375518	-0.26871	-0.650203	-0.284166	-0.767279	-0.314121	0.159857	0.171138	-0.545245	0.153571	-0.374107	0.145405
A0A0H2UHK1	Complement C1q subcomponent subunit C (Complement component 1, q subcomponent, gamma polypeptide)	C1qc	0.523122	0.597306	-0.215157	0.354505	0.583236	0.585912	0.295168	0.67771	0.288939	0.648864	0.421074	0.32499	0.191049	0.215484	0.316064	0.285884	0.531548	0.152589
A0A0H2UHK3	FAST kinase domain-containing protein 2, mitochondrial (Similar to RIKEN cDNA 2810421I24, isoform CRA_a)	Fastkd2	0.343869	0.310439	0.0835817	0.114344	0.0164436	0.076472	-0.277855	0.256225	0.290881	0.168292	0.517299	0.246946	0.54194	0.0330834	0.16237	0.281685	0.195453	0.0905975
A0A0H2UHL1	Fatty acyl-CoA reductase (EC 1.2.1.84)	Far1	-0.285838	-0.282647	-0.31258	-0.244084	-0.305086	-0.19875	-0.198769	-0.316562	-0.137751	-0.296581	-0.0446632	-0.42636	0.316101	-0.0800495	-0.214115	0.107607	-0.294164	0.0771075
A0A0H2UHM5	Protein disulfide-isomerase (EC 5.3.4.1)	Pdia3	0.138331	-0.00275986	0.123919	0.0871712	0.0527802	0.243834	0.0972878	0.187099	0.137273	0.354204	-0.0335876	0.06119	0.371441	0.0691226	0.0860005	0.0668393	0.155123	0.131828
A0A0H2UHP0	CCCTC-binding factor, isoform CRA_a (Transcriptional repressor CTCF)	Ctcf	-0.310047	-0.344548	-0.267303	-0.0523587	-0.298368	-0.359081	-0.303407	-0.263688	-0.276827	0.00109787	-0.349322	-0.0983247	0.233893	0.114729	-0.300879	0.0288073	-0.18615	0.156002
A0A0H2UHP1	Retinal dehydrogenase 1	Aldh1a1	0.889158	0.363692	0.913641	0.126091	0.922618	-0.102243	1.28794	-0.137819	1.18457	-0.235459	1.38015	0.0483508	8.13e-05	-1.08591	1.09635	0.215188	0.0104354	0.216677
A0A0H2UHP4	Cullin-7 (RCG64568)	Cul7	-0.290277	-0.61413	-0.320179	-0.404811	-0.393469	-0.417339	-0.11258	-0.264759	-0.159038	-0.406619	-0.153189	-0.321596	0.118792	-0.166753	-0.238122	0.112085	-0.404875	0.118755
A0A0H2UHQ0	4F2 cell-surface antigen heavy chain (Solute carrier family 3 (Activators of dibasic and neutral amino acid transport), member 2, isoform CRA_b)	Slc3a2	0.155751	-0.0565165	0.0544371	0.0930481	0.135038	-0.0116386	0.222152	-0.0930706	-0.123232	0.0056289	-0.0402134	-0.48951	0.216849	-0.159332	0.0673221	0.129937	-0.0920097	0.204698
A0A0H2UHQ9	Synaptopodin	Synpo	0.41075	0.170463	0.744058	0.124388	0.458881	0.0872713	0.538035	0.0401013	0.695019	0.205039	0.257643	0.274381	0.0130812	-0.367124	0.517398	0.182	0.150274	0.0843645
A0A0H2UHS1	UPF0696 protein C11orf68 homolog (Basophilic leukemia-expressed protein Bles03)	Bles03	-0.0283672	0.00450147	-0.0287456	-0.0159998	-0.152254	-0.0489692	0.0137424	0.15	0.0054247	0.0602999	0.173797	-0.0220094	0.52277	0.0240375	-0.00273369	0.105063	0.0213038	0.0728994
A0A0H2UHS4	Zinc finger protein neuro-d4	Dpf1	-0.301703	0.301703	-0.481528	0.426468	-0.194365	-0.526831	-0.149936	0.149936	-0.151021	0.151021	0.331786	-0.331786	0.336779	0.186213	-0.157794	0.270794	0.0284184	0.374426
A0A0H2UHS5	Biorientation of chromosomes in cell division protein 1 (Hypothetical LOC287173)	Bod1	-0.289468	-0.386018	-0.389606	-0.870805	-0.431358	-0.664422	-0.563086	-0.0132962	-0.334374	-0.33004	-0.0982805	-0.401435	0.433313	-0.093307	-0.351029	0.155472	-0.444336	0.294759
A0A0H2UHS7	60S ribosomal protein L18	Rpl18	-0.17661	-0.42063	0.0107002	-0.341305	-0.425082	-0.281017	-0.193219	-0.139705	-0.0748667	-0.083963	-0.184131	-0.823581	0.245192	-0.174499	-0.173868	0.146603	-0.348367	0.264229
A0A0H2UHS9	GRAM domain containing 1A, isoform CRA_a (Protein Aster-A)	Gramd1a	-0.122019	-0.141208	-0.194258	0.0226406	-0.06185	-0.138491	-0.202707	0.202707	-0.109458	0.109458	-0.065825	0.065825	0.14362	0.146175	-0.12602	0.0609409	0.0201551	0.137549
A0A0H2UHT3	39S ribosomal protein L22, mitochondrial	Mrpl22	0.0412343	0.176395	-0.107756	0.0500732	0.000930762	-0.195618	0.344859	-0.0740585	0.141969	0.383509	0.26329	0.307052	0.587094	-0.00619567	0.114088	0.169482	0.107892	0.22311
A0A0H2UHT5	Protein phosphatase 1G	Ppm1g	-0.390044	-0.400931	-0.413501	-0.273789	-0.597887	-0.340211	-0.366377	-0.658056	-0.449294	-0.410825	-0.614614	-0.339441	0.399105	0.0680772	-0.471953	0.1077	-0.403875	0.134009
A0A0H2UHU1	60S ribosomal protein L37a	Rpl37a	-0.466273	-0.1949	-0.223228	-0.20461	-0.201978	-0.226899	-0.334082	-0.175443	0.0436083	0.362286	-0.239783	-0.377704	0.403483	0.100744	-0.236956	0.168616	-0.136212	0.254835
A0A0H2UHV2	Mediator of RNA polymerase II transcription subunit 23	Med23	-0.138769	-0.328311	-0.379633	-0.262255	-0.367811	-0.372025	-0.0136598	-0.31915	-0.0585061	-0.369991	-0.205552	-0.214694	0.236264	-0.117083	-0.193988	0.154101	-0.311071	0.0620016
A0A0H2UHV9	Coatomer subunit gamma	Copg2	-0.247459	-0.319495	-0.201405	-0.159438	-0.301979	-0.222758	-0.0361643	-0.308	-0.118131	-0.172562	-0.232944	-0.244138	0.43022	-0.0480513	-0.189681	0.096587	-0.237732	0.0667309
A0A0H2UHW1	Sodium-coupled neutral amino acid transporter 5	Slc38a5	-1.16149	-0.199703	-0.241003	-0.429915	-0.635104	-0.63509	-0.324321	-0.714534	0.00921479	-0.929162	0.605598	-0.605598	0.29575	-0.294483	-0.291184	0.595614	-0.585667	0.249264
A0A0H2UHX3	40S ribosomal protein S4	Rps4x	-0.30157	-0.290071	-0.25428	-0.251318	-0.327477	-0.271333	-0.254783	-0.335513	-0.226739	-0.228502	-0.593937	-0.400662	0.508171	0.030231	-0.326464	0.135983	-0.296233	0.062787
A0A0H2UHX9	Tetratricopeptide repeat protein 30B	Ttc30b	-0.387153	-0.712185	-0.113685	-0.353195	-0.2422	-0.248218	0.318521	-0.318521	-0.291247	0.291247	0.110607	-0.110607	0.392362	-0.141054	-0.10086	0.267937	-0.241913	0.328922
A0A0H2UHY8	Aspartoacylase	Aspa	0.735842	0.890805	0.110822	1.31375	0.807982	0.891164	0.819738	1.05205	0.435223	1.00626	0.572914	0.858259	0.0318465	0.421627	0.58042	0.273815	1.00205	0.170306
A0A0H2UHZ4	Zinc finger Ran-binding domain-containing protein 2	Zranb2	-0.615868	-0.458608	-0.375646	-0.0952879	-0.440824	-0.264088	-0.326248	-0.27049	-0.336277	-0.142655	-0.599742	-0.329294	0.104495	0.18903	-0.449101	0.129453	-0.26007	0.130593
A0A0H2UI05	Cilia- and flagella-associated protein 20 (RCG39041, isoform CRA_a)	Cfap20	-0.435608	-0.453123	-0.244557	-0.343408	-0.547989	-0.313938	-0.425737	-0.272748	-0.0501168	0.0148149	-0.203918	-0.362398	0.540337	0.0295212	-0.317988	0.183578	-0.288466	0.160294
A0A0H2UI10	Protein O-GlcNAcase	Oga	-0.388119	-0.426651	-0.369944	-0.28839	-0.347131	-0.396431	-0.308934	-0.275753	-0.346669	-0.241999	-0.372333	-0.299548	0.464968	0.0340597	-0.355522	0.0278293	-0.321462	0.0730246
A0A0H2UI14	F-box/LRR-repeat protein 20	Fbxl20	-0.0179763	-0.134507	-0.0699062	0.0325321	-0.107354	-0.165649	-0.0417007	-0.197606	0.386063	-0.0491287	0.471413	0.0492647	0.205271	-0.180939	0.103423	0.255175	-0.0775157	0.104333
A0A0H2UI21	Carnitine O-acetyltransferase	Crat	0.528735	0.327575	0.43191	0.0687251	0.259956	0.169929	0.139466	0.253676	0.0450385	0.301682	0.256924	0.161336	0.435197	-0.0631843	0.277005	0.179323	0.213821	0.0979613
A0A0H2UI35	Homer protein homolog 1	Homer1	-0.0226479	-0.20075	-0.0295708	-0.369611	-0.173224	-0.379157	-0.30259	-0.530677	-0.105415	-0.0396931	-0.20219	-0.177887	0.21174	-0.14369	-0.139273	0.108227	-0.282963	0.176127
A0A0H2UI38	Ribosomal protein S19-like2	Rps19l2	-0.484349	-0.155652	-0.303643	-0.381584	-0.500839	-0.195138	-0.396203	-0.305851	-0.122818	-0.387905	-0.704914	-0.332934	0.269992	0.125617	-0.418794	0.197112	-0.293177	0.0970105
A0A0U1RRP3	UPF3 regulator of nonsense transcripts homolog B (Yeast) (Predicted) (UPF3B, regulator of nonsense mediated mRNA decay)	Upf3b	-0.236465	-0.399212	-0.215396	-0.208153	-0.357813	-0.31779	-0.108822	-0.309955	-0.112711	-0.155685	-0.553751	-0.145112	0.578396	0.00817545	-0.26416	0.169024	-0.255984	0.10187
A0A0U1RRQ3	Ubiquitin-associated protein 2	Ubap2	-0.339532	-0.424412	-0.205579	-0.354362	-0.544244	-0.33246	-0.31183	-0.434642	-0.178093	-0.613703	-0.350875	-0.207988	0.395926	-0.0729023	-0.321692	0.130307	-0.394595	0.134761
A0A0U1RRT8	Septin 6	Sept6	0.574251	0.424325	0.327697	0.373678	0.332568	0.241392	0.260355	0.442218	0.0423345	0.306123	0.446616	0.491394	0.473282	0.0492181	0.330637	0.179371	0.379855	0.0926867
A0A0U1RRU0	SRSF protein kinase 1	Srpk1	-0.0984132	-0.424869	-0.337778	-0.556482	-0.244341	-0.317241	-0.270614	-0.307361	-0.163499	-0.246965	-0.356329	-0.518439	0.145806	-0.150064	-0.245162	0.0997882	-0.395226	0.124777
A0A0U1RRU5	RCG59826 (TGF-beta-activated kinase 1/MAP3K7-binding protein 1)	Tab1	-0.00429071	-0.193168	-0.0119837	-0.0731537	-0.194823	-0.129831	-0.148209	-0.101266	-0.13741	-0.201145	-0.0564503	-0.0859064	0.455479	-0.0385509	-0.0921943	0.0789341	-0.130745	0.0548635
A0A0U1RRV5	Clustered mitochondria protein homolog	Cluh	-0.219839	-0.219765	-0.302783	-0.238737	-0.353983	-0.255541	-0.0603575	-0.281459	-0.352859	-0.122346	-0.356194	-0.256293	0.448829	0.0453124	-0.274336	0.117283	-0.229023	0.0561364
A0A0U1RRW3	Ribosomal protein S19-binding protein 1 (Similar to RIKEN cDNA 2510038A11 (Predicted), isoform CRA_c)	Rps19bp1	-0.192137	-0.149871	-0.284708	0.028328	-0.0418691	-0.152173	-0.19672	-0.325134	0.0146714	0.0440937	-0.334762	0.237541	0.304718	0.119718	-0.172588	0.135639	-0.0528693	0.196841
A0A0U1RRX4	Microtubule-associated protein	Map2	-1.17684	-0.316909	0.0988074	-0.165123	-0.547562	-0.663598	-0.503612	-0.877738	-0.349418	-0.489257	-0.540231	-0.792336	0.545797	-0.0476846	-0.503142	0.410656	-0.550827	0.277557
A0A0U1RRZ5	Protein PRRC2A	Prrc2a	-0.341943	-0.394125	-0.220707	-0.21263	-0.406102	-0.305451	-0.242524	-0.422256	-0.231786	-0.192549	-0.474519	-0.075444	0.447661	0.052521	-0.319597	0.105275	-0.267076	0.131861
A0A0U1RS25	UPF1, RNA helicase and ATPase	Upf1	-0.252194	-0.374159	-0.294179	-0.164965	-0.232704	-0.304497	-0.236245	-0.232893	-0.113637	-0.173091	-0.12952	-0.255275	0.451583	-0.0410671	-0.209746	0.0718792	-0.250813	0.0798094
A0A0U1RVI2	Mitogen-activated protein kinase (EC 2.7.11.24)	Mapk10	0.149132	-0.149132	0.228094	-0.228094	0.106554	-0.106554	-0.262713	0.262713	0.0554134	-0.0554134	0.325316	-0.325316	0.181496	-0.200599	0.100299	0.201584	-0.100299	0.201584
A0JN25	Microtubule-associated protein	Mapt	-1.62746	-0.169636	-0.371312	-0.603712	-0.561996	-0.82862	-1.70039	-0.0934387	-0.308311	-0.766183	-0.131207	-0.498554	0.343591	0.290088	-0.783445	0.69616	-0.493357	0.304556
A0JN27	General transcription factor IIH subunit 2 (Basic transcription factor 2 44 kDa subunit) (BTF2 p44) (General transcription factor IIH polypeptide 2) (TFIIH basal transcription factor complex p44 subunit)	Gtf2h2	-0.254604	-0.323617	-0.467687	-0.0631612	-0.322782	-0.136769	0.353786	-0.353786	-0.0906679	0.0906679	0.16873	-0.16873	0.506166	-0.0570281	-0.102204	0.312065	-0.159232	0.165619
A0JN29	Limb and neural patterns (Limb and neural patterns (Predicted), isoform CRA_a) (Lunapark, ER junction formation factor)	Lnpk	-0.0139925	-0.207365	-0.0911754	0.161421	-0.392639	-0.14863	-0.354933	-0.317468	-0.204032	-0.0648104	-0.201883	-0.0512727	0.323879	0.105089	-0.209776	0.146289	-0.104687	0.163099
A0JN30	Canopy 2 homolog (Zebrafish) (Canopy FGF-signaling regulator 2) (RCG42492)	Cnpy2	-0.148112	-0.212795	0.106433	0.0163457	-0.165258	-0.0178587	-0.130342	-0.302891	0.15952	0.0734918	-0.0807078	-0.234956	0.419161	-0.0700325	-0.043078	0.140279	-0.113111	0.155854
A0JPJ0	Nicotinamide-nucleotide adenylyltransferase (EC 2.7.7.1) (EC 2.7.7.18) (Nicotinate-nucleotide adenylyltransferase)	Nmnat1	0.250744	0.177035	-0.303771	0.606885	0.297019	0.137968	0.514041	-0.514041	-0.0672711	0.0672711	0.0781871	-0.0781871	0.522511	-0.062003	0.128158	0.289724	0.0661551	0.365323
A0JPJ7	Obg-like ATPase 1	Ola1	0.231247	0.183788	0.133356	-0.00709565	0.0534769	0.0274551	0.0768027	-0.0171557	-0.0183941	-0.129757	-0.020082	-0.15525	0.297665	-0.0924038	0.0760679	0.0959598	-0.016336	0.121832
A0JPK3	Zinc finger protein 57 (Zfp-57)	Zfp57	0.319562	-0.319562	0.441841	-0.441841	0.430932	-0.430932	-0.342678	-0.83651	-0.374609	-0.473931	-0.343283	-0.732611	0.0350361	-0.561192	0.0219608	0.413704	-0.539231	0.199751
A0JPM9	Eukaryotic translation initiation factor 3 subunit J (eIF3j) (Eukaryotic translation initiation factor 3 subunit 1) (eIF-3-alpha) (eIF3 p35)	Eif3j	-0.013637	-0.21668	-0.103587	-0.153789	-0.0871137	0.012122	-0.111214	-0.101225	-0.353208	-0.107106	-0.212824	-0.234454	0.561481	0.0134084	-0.146931	0.119492	-0.133522	0.0899626
A0JPN0	RAD18 E3 ubiquitin protein ligase (RAD18 homolog (S. cerevisiae)) (RAD18 transcript variant)	Rad18	-0.344615	-0.478155	-0.32977	-0.597446	-0.587079	-0.471687	-0.0672544	-0.590193	-0.0680676	-0.708078	-0.147145	-0.0599595	0.157437	-0.226931	-0.257322	0.202825	-0.484253	0.225545
A0JPP1	Dr1-associated corepressor (Dr1-associated protein 1) (Negative cofactor 2-alpha) (NC2-alpha)	Drap1	-0.18577	-0.32199	-0.307002	-0.222652	0.0918977	-0.138301	-0.209688	-0.0974343	-0.291432	-0.112745	-0.350361	-0.298392	0.573363	0.01014	-0.208726	0.159663	-0.198586	0.0969573
A0JPP8	Coiled-coil domain-containing protein 61	Ccdc61	0.102979	-0.102979	0.12675	-0.12675	0.0167932	-0.0167932	0.330132	-0.330132	-0.64475	-0.340049	0.270749	-0.270749	0.211094	-0.231684	0.0337754	0.351597	-0.197909	0.134068
A0JPQ5	Similar to DNA segment, Chr 18, Wayne State University 98, expressed (Predicted), isoform CRA_c (Similar to DNA segment, Chr 18, Wayne State University 98,-expressed)	RGD1560212	-0.0993671	-0.101973	-0.175514	0.0633755	-0.102454	-0.100097	-0.163812	-0.0606323	-0.13099	0.061225	-0.218209	-0.159315	0.216849	0.0988215	-0.148391	0.0461828	-0.0495695	0.0921929
A0MZ67	Shootin-1 (Shootin1)	Shtn1	-0.193023	-0.16872	-0.195931	0.127654	-0.335845	-0.0853999	-0.258019	-0.0355921	-0.200256	0.18531	-0.259683	0.17506	0.025001	0.273512	-0.24046	0.0559029	0.033052	0.149501
A1A5P0	Cdc42 effector protein 1 (Binder of Rho GTPases 5)	Cdc42ep1	0.162754	0.0785422	0.193636	0.0346729	0.158889	-0.00681233	0.143636	-0.143636	0.039096	-0.039096	-0.0671919	0.0671919	0.222254	-0.106659	0.105136	0.099581	-0.0015229	0.0825568
A1A5P2	Ribosome biogenesis regulatory protein homolog	Rrs1	-0.560671	-0.659042	-0.244747	-0.469989	-0.422932	-0.519941	-0.237818	-0.440103	0.0765014	-0.467349	-0.165955	-0.35439	0.107112	-0.225865	-0.25927	0.218974	-0.485135	0.101117
A1A5P3	RAD51-associated protein 1	Rad51ap1	-0.508143	-0.960459	-0.400039	-0.625405	-0.730308	-0.710921	0.395206	-0.395206	0.0855488	-0.0855488	0.391204	-0.391204	0.157132	-0.400369	-0.127755	0.483779	-0.528124	0.304
A1A5P5	LisH domain-containing protein ARMC9	Armc9	0.00542628	-0.457531	0.0870077	-0.0913981	-0.0999332	-0.0575923	0.145909	-0.301235	0.277643	-0.5923	0.519477	-0.519477	0.0163114	-0.492511	0.155922	0.219065	-0.336589	0.224798
A1A5Q1	Poly [ADP-ribose] polymerase (PARP) (EC 2.4.2.-)	Parp9	-0.02775	-0.075183	0.0647181	0.637164	0.0554895	0.590086	0.418489	0.313178	0.0542606	0.410059	0.0330106	0.282683	0.117505	0.259962	0.099703	0.159725	0.359665	0.256834
A1A5R1	RNA binding protein fox-1 homolog 2 (Fox-1 homolog B) (RNA-binding motif protein 9) (RNA-binding protein 9)	Rbfox2	-0.408878	-0.422214	-0.180308	-0.205867	-0.166722	-0.498177	-0.0636764	-0.482704	-0.0688671	0.242636	-0.663916	0.55991	0.44756	0.124325	-0.258728	0.234704	-0.134403	0.439503
A1A5R3	KRR1 small subunit processome component (KRR-R motif-containing protein 1)	Krr1	-0.253739	-0.133351	-0.36998	-0.306988	-0.392456	-0.173415	-0.175545	-0.268873	-0.477179	-0.218061	-0.217036	-0.0423971	0.195402	0.123808	-0.314323	0.116721	-0.190514	0.0958789
A1A5S1	Pre-mRNA-processing factor 6 (PRP6 homolog) (U5 snRNP-associated 102 kDa protein) (U5-102 kDa protein)	Prpf6	-0.409892	-0.388701	-0.248615	-0.162635	-0.258307	-0.232274	-0.138844	-0.450074	-0.198313	-0.141018	-0.274625	-0.318534	0.519918	-0.0274401	-0.254766	0.0907013	-0.282206	0.124551
A1A5S2	CXXC finger 1 (PHD domain) (CXXC finger 1 (PHD domain), isoform CRA_b) (CXXC finger protein 1)	Cxxc1	-0.275104	-0.349269	-0.201196	-0.334856	-0.325316	-0.294558	-0.186196	-0.254196	-0.232009	-0.20725	-0.449301	-0.0800689	0.52389	0.0248206	-0.278187	0.0980131	-0.253366	0.0996936
A1EC95	HEAT repeat-containing protein 6	Heatr6	-0.0322043	-0.183863	-0.158878	-0.350929	-0.304217	-0.425764	0.514365	-0.511182	0.477019	-0.480618	0.212891	0.16285	0.0752961	-0.416414	0.118163	0.338376	-0.298251	0.254295
A1L127	RAB3A interacting protein (Rabin3) (RAB3A interacting protein, isoform CRA_a) (Rab-3A-interacting protein)	Rab3ip	0.344429	0.0587418	0.00676302	0.229929	0.118962	0.168031	0.367	0.17287	0.00962199	0.203217	0.340221	-0.00903499	0.437965	-0.0605406	0.197833	0.172357	0.137292	0.092434
A1L130	Inhibitor of growth protein	Ing4	-0.39482	-0.49429	-0.377234	-0.207946	-0.28685	-0.375961	-0.22429	-0.447839	-0.435827	-0.135795	-0.446897	-0.422089	0.562822	0.0136662	-0.360986	0.0878323	-0.34732	0.143026
A1L134	Ancient ubiquitous protein 1	Aup1	0.0232029	-0.0232029	-0.174429	0.174429	-0.0730933	0.0730933	0.0817056	0.00975292	0.0150607	-0.023962	0.009718	0.0876859	0.342261	0.069272	-0.0196392	0.0905422	0.0496328	0.0773101
A1L1J6	Zinc finger protein 652	Znf652	-0.577916	-0.361132	-0.237962	-0.02434	-0.258608	-0.26591	-0.0591243	-0.0914923	0.0200811	-0.0870633	-0.215546	-0.205809	0.491517	0.0488881	-0.221512	0.206612	-0.172624	0.12746
A1L1J7	PDZ-binding kinase	Pbk	-0.498048	-0.409591	-0.317411	-0.593598	-0.30509	-0.759145	-0.309934	-0.729201	0.121011	-0.887958	-0.18605	-0.686564	0.0161982	-0.428423	-0.249254	0.207091	-0.677676	0.162806
A1L1J8	RAB5B, member RAS oncogene family (RAB5B, member RAS oncogene family (Predicted), isoform CRA_c)	Rab5b	0.170546	0.0832579	-0.19051	0.0660618	0.134563	0.118037	-0.0652142	0.0620456	0.129726	-0.0130797	0.149428	-0.139268	0.534247	-0.0252474	0.0547565	0.147586	0.0295091	0.0931885
A1L1J9	Lipase maturation factor 2	Lmf2	0.160005	0.0228384	0.0171614	0.13977	0.0180518	0.156834	0.221045	0.0417413	-0.193637	0.417567	-0.0194872	0.123274	0.277944	0.116481	0.0338564	0.145657	0.150337	0.141666
A1L1K6	General transcription factor IIIC subunit 5 (General transcription factor IIIC, polypeptide 5)	Gtf3c5	-0.382294	-0.469106	-0.466667	-0.171699	-0.246174	-0.533997	-0.113584	-0.51658	-0.436986	-0.266637	-0.193245	-0.331844	0.401215	-0.0751519	-0.306492	0.142904	-0.381644	0.147548
A1L1K8	Intracellular hyaluronan-binding protein 4 (IHABP-4) (IHABP4) (Hyaluronan-binding protein 4) (Ki-1/57 intracellular antigen)	Habp4	0.0568721	0.14679	0.159119	0.175156	0.049123	0.0115218	0.261591	-0.514274	0.0679023	0.257819	0.165259	-0.165259	0.306342	-0.141352	0.126644	0.0837671	-0.0147078	0.286119
A1L1L2	Transmembrane protein 214	Tmem214	-0.105686	-0.0581672	-0.117691	0.0364569	-0.0238498	0.0334132	-0.182967	-0.230115	-0.000169101	0.0290635	-0.311938	-0.114544	0.364461	0.0730679	-0.123717	0.113611	-0.0506489	0.107103
A1L1L5	Ccnk protein (Cyclin K)	Ccnk	-0.153788	-0.244397	-0.181507	-0.0915783	-0.1883	-0.374504	-0.313098	-0.208453	-0.425833	0.142946	-0.135893	0.312587	0.262503	0.155837	-0.23307	0.113097	-0.0772331	0.258525
A1L1M0	Protein kinase, cAMP-dependent, catalytic, alpha (cAMP-dependent protein kinase catalytic subunit alpha)	Prkaca	0.0702762	0.0449909	0.189349	-0.166122	-0.0983223	-0.0800455	0.0963101	-0.0655326	0.196468	-0.197547	-0.0120648	0.127023	0.200088	-0.129875	0.0736693	0.114819	-0.0562055	0.123716
A2RRU1	Glycogen [starch] synthase, muscle (EC 2.4.1.11)	Gys1	0.235808	-0.00570682	0.106224	-0.146928	-0.0507371	0.0413799	0.165401	0.0825158	0.368628	-0.144333	0.29138	-0.389411	0.0519993	-0.279865	0.186117	0.14817	-0.0937473	0.173138
A2RRU3	U3 small nucleolar RNA-associated protein 15 homolog	Utp15	-0.319733	-0.37583	-0.259033	-0.0754959	-0.301272	-0.0523684	-0.139107	-0.156922	-0.37646	0.148594	-0.151041	0.34719	0.123066	0.230302	-0.257774	0.0951766	-0.027472	0.249963
A2RUW1	Toll-interacting protein	Tollip	0.307489	0.334632	0.141906	0.19691	0.243379	0.156826	0.0429133	0.340016	0.0552699	0.168782	0.229235	0.144543	0.424756	0.0535862	0.170032	0.10761	0.223618	0.0897854
A2VCX1	TIP41-like protein	Tiprl	-0.226397	-0.094588	-0.0555885	-0.198627	-0.276496	-0.155923	-0.0259143	0.0964079	-0.109888	-0.461229	-0.210732	-0.138254	0.579804	-0.00786638	-0.150836	0.101431	-0.158702	0.180407
A2VD11	Ccdc94 protein (Coiled-coil domain containing 94) (YJU2-splicing factor homolog)	Yju2	-0.217157	-0.500353	-0.0706856	0.045389	-0.419029	-0.238241	-0.0804908	-0.286342	-0.305106	-0.119174	-0.370468	-0.0740069	0.491587	0.0483682	-0.243823	0.146872	-0.195455	0.190593
A2VD12	Pre-B-cell leukemia transcription factor-interacting protein 1 (Hematopoietic PBX-interacting protein)	Pbxip1	0.217686	-0.155052	0.45834	0.19628	0.248098	0.0293479	0.414319	-0.0952448	0.487373	0.372764	0.288389	-0.0697505	0.0403664	-0.305977	0.352368	0.115238	0.0463908	0.201695
A3KNA0	RNA helicase aquarius	Aqr	-0.245014	-0.51997	-0.304588	-0.134779	-0.325759	-0.208184	-0.124314	-0.166756	-0.0793343	-0.0992671	-0.122826	-0.106413	0.58428	-0.00558872	-0.200306	0.104904	-0.205895	0.159062
A4F267	Mitochondrial import receptor subunit TOM40B (Protein TOMM40-like)	Tomm40l	0.800179	0.47184	0.443034	0.162489	0.178175	0.367795	0.504846	-0.124684	0.283431	0.330016	0.101303	0.559633	0.448344	-0.0906464	0.385161	0.254433	0.294515	0.245569
A4GW50	Non-specific serine/threonine protein kinase (EC 2.7.11.1)	Stk38l	0.230162	0.426909	0.0552066	0.559354	0.414479	0.434187	0.589021	0.389435	0.423336	0.517021	0.516648	0.260547	0.455479	0.0597668	0.371475	0.196436	0.431242	0.104578
A4L9P7	Sister chromatid cohesion protein PDS5 homolog A	Pds5a	-0.292663	-0.285857	-0.327735	-0.0953262	-0.185455	-0.199063	-0.0575416	-0.209207	-0.279994	-0.150691	-0.180696	-0.229468	0.51335	0.0257454	-0.220681	0.0996134	-0.194935	0.0656652
A5H2Z9	Toll-like receptor 7	Tlr7	0.320919	0.712857	-0.234156	1.14128	0.289495	1.10581	0.154939	1.05048	0.126716	1.07951	-0.330327	1.22221	0.00024065	0.997428	0.0545975	0.2731	1.05203	0.176418
A5HKJ3	Proteasome maturation protein (Proteasome maturation protein-like) (Similar to chromosome 13 open reading frame 12 (Predicted)) (Voltage-gated potassium channel beta subunit 4.1)	Pomp	-0.0293918	-0.346388	-0.363913	0.0897501	-0.373577	-0.0339055	-0.0459602	-0.597471	-0.26209	-0.329695	-0.0829402	-0.349499	0.467873	-0.0682226	-0.192979	0.159433	-0.261201	0.248053
A6JFQ6	Clavesin-1 (Retinaldehyde-binding protein 1-like 1)	Clvs1	0.168161	0.22572	0.342565	0.130264	0.0628213	0.232824	0.0561691	0.0900623	-0.0276384	0.53823	0.270549	-0.270549	0.576831	0.0123208	0.145438	0.141264	0.157759	0.26222
A6N6J5	WD repeat-containing protein 35 (Naofen)	Wdr35	-0.18624	-0.552747	-0.137425	-0.271885	-0.396787	-0.145503	-0.126235	-0.323942	0.0945393	-0.169661	-0.123348	0.0973142	0.424128	-0.0818215	-0.145916	0.157067	-0.227737	0.215699
A6YP92	Homeobox protein ARX (Aristaless-related homeobox)	Arx	-0.122385	-0.471224	0.028638	-0.169288	-0.32729	0.210882	-0.288049	-0.122856	-0.0446319	-0.288004	-0.132672	0.132672	0.545831	0.0297623	-0.147732	0.137503	-0.117969	0.25586
A7E3N2	Neutrophil cytosol factor 2 (NCF-2) (Neutrophil NADPH oxidase factor 2)	Ncf2	0.23963	0.44869	-0.00886134	0.613266	0.242784	0.853092	0.532183	0.830147	-0.0448554	0.977356	0.0424403	0.881947	0.0044616	0.600196	0.16722	0.217118	0.767416	0.196884
A7XYI6	Sine oculis-binding protein homolog (Jackson circler protein 1)	Sobp	-0.354777	-0.73955	-0.290837	-0.227953	-0.313124	-0.552257	-0.362775	-0.469667	0.257686	-0.500823	-0.344727	0.110687	0.32984	-0.161835	-0.234759	0.242765	-0.396594	0.297935
A8ASI9	BH3 interacting domain death agonist (Desmocollin type 4)	Bid	-0.170369	-0.0427385	-0.313431	0.270096	-0.278044	0.231997	-0.150626	-0.00779796	-0.194034	0.379327	-0.340109	0.402693	0.00519308	0.446698	-0.241102	0.0797533	0.205596	0.190312
A8C4G9	Spikar (Zinc finger, MYND-type-containing 8)	Zmynd8	-0.0455133	-0.20156	-0.341795	-0.144441	-0.0983157	0.0983157	-0.252134	-0.197182	-0.243715	-0.117379	0.382114	-0.382114	0.492298	-0.0575002	-0.0998932	0.259873	-0.157393	0.155685
A8IHN8	Uncharacterized protein C11orf96 homolog (Protein Ag2)	Ag2	0.172867	-0.172867	-0.350537	-0.276385	-0.31011	-0.062703	0.591365	-0.591365	0.155148	-0.155148	NA	NA	0.193179	-0.30344	0.0517466	0.390295	-0.251694	0.204474
A8QIC3	DnaJ (Hsp40) homolog, subfamily C, member 9 (Predicted) (DnaJ heat shock protein family (Hsp40) member C9) (DnaJ-like factor)	Dnajc9	-0.350717	-0.552669	-0.316457	-0.535297	-0.489174	-0.484264	-0.199901	-0.300679	-0.405853	-0.39442	-0.464836	-0.383926	0.362865	-0.0707195	-0.371156	0.106439	-0.441876	0.0983321
A8WCF8	Tumor protein p63-regulated gene 1-like protein (Mossy fiber terminal-associated vertebrate-specific presynaptic protein)	Tprg1l	0.752838	0.890523	0.576662	0.368642	0.574642	0.576542	0.557358	0.688913	0.351602	0.184763	0.800377	0.542426	0.483527	-0.0602784	0.602246	0.160117	0.541968	0.24573
A9CMB7	Aspartyl-tRNA synthetase (RCG46287)	Dars	-0.349195	-0.31009	-0.47562	-0.167742	-0.339051	-0.352945	-0.303622	-0.396759	-0.28401	-0.498613	-0.363799	-0.253066	0.530983	0.0226802	-0.352549	0.0671685	-0.329869	0.11494
A9CMB8	DNA helicase (EC 3.6.4.12)	Mcm6	-0.840991	-0.705507	-0.368066	-1.01331	-1.03133	-0.860836	-0.475188	-0.904078	-0.335002	-0.95736	-0.569818	-0.753099	0.115052	-0.262298	-0.6034	0.27733	-0.865698	0.118344
A9UK92	E3 ubiquitin-protein ligase (EC 2.3.2.27)	Siah1	0.109071	-0.109071	-0.0577912	0.0577912	0.222511	-0.222511	-0.0468272	0.0468272	0.333718	-0.333718	-0.0333355	0.0333355	0.171358	-0.175782	0.087891	0.163138	-0.087891	0.163138
A9UMV8	Histone H2A.J (H2a/j)	H2afj	0.192683	-0.192683	-0.297976	0.297976	-0.0729215	0.0729215	-0.0186981	0.0186981	0.181096	-0.181096	-0.201273	0.201273	0.45294	0.0723631	-0.0361815	0.198512	0.0361815	0.198512
A9UMV9	NADH:ubiquinone oxidoreductase subunit A7 (Ndufa7 protein) (RCG37550, isoform CRA_a)	Ndufa7	0.881749	0.691153	0.958877	-0.0193472	0.620828	0.506515	0.466683	0.706785	0.306965	0.466976	0.889104	0.272512	0.188907	-0.249935	0.687368	0.264588	0.437432	0.275106
A9UMW0	Ubiquitin-Like 5 Protein, isoform CRA_a (Ubiquitin-like 5)	Ubl5	-0.479755	-0.547753	-0.287723	-0.17456	-0.398345	-0.434928	-0.195311	-0.335512	-0.431787	-0.15626	-0.655388	-0.406813	0.439463	0.0654137	-0.408051	0.159193	-0.342638	0.153457
A9UMW3	Alpha hemoglobin-stabilizing protein (Erythroid associated factor) (Erythroid associated factor (Predicted))	Ahsp	0.00480221	-0.268044	0.00479985	-0.134332	-0.158084	0.108268	-0.186042	0.00212187	-0.637489	-0.626048	0.00814131	-0.510514	0.480099	-0.0774462	-0.160645	0.249506	-0.238091	0.287769
B0BMS8	Myl9 protein (Myosin regulatory light polypeptide 9) (Myosin, light polypeptide 9, regulatory (Predicted))	Myl9	1.01299	-0.0961906	0.681248	0.431334	0.785702	0.538521	0.969214	-0.166171	0.59772	0.691691	0.366299	0.757568	0.11948	-0.376071	0.73553	0.241819	0.359459	0.397493
B0BMS9	PRKR-interacting protein 1 (Prkr interacting protein 1 (IL11 inducible)) (Similar to PRKR interacting protein 1 (IL11 inducible))	Prkrip1	-1.08736	1.08736	-0.119509	0.119509	-0.0795718	0.0795718	0.181961	-0.181961	0.351278	-0.351278	0.130176	-0.130176	0.416689	0.207676	-0.103838	0.512196	0.103838	0.512196
B0BMT9	Sqrdl protein (Sulfide quinone oxidoreductase) (Sulfide quinone reductase-like (Yeast), isoform CRA_a)	Sqor	0.616133	0.534227	0.822769	0.512757	0.556995	0.612689	0.649784	0.603892	0.80784	0.719667	0.597965	0.435292	0.248416	-0.105494	0.675248	0.112643	0.569754	0.0980548
B0BMU0	Peptidyl-prolyl cis-trans isomerase E (PPIase E) (EC 5.2.1.8)	Ppie	-0.423348	-0.363519	-0.350206	-0.430519	-0.344809	-0.373216	-0.0956494	-0.182363	-0.055881	-0.205341	-0.0646367	-0.303063	0.352794	-0.0872485	-0.222422	0.16756	-0.30967	0.0986686
B0BMU7	Elongator complex protein 5 (Rai12 protein)	Elp5	-0.0477436	-0.338678	-0.295063	-0.159496	-0.22806	-0.241381	-0.154119	-0.327668	0.157991	-0.533792	-0.227726	0.0663229	0.315345	-0.123329	-0.132453	0.165325	-0.255782	0.201275
B0BMU8	Musculoskeletal, embryonic nuclear protein 1	Mustn1	0.558653	-0.558653	0.321583	-0.321583	0.032854	-0.032854	0.944926	0.497646	0.678732	0.664008	0.506487	0.887896	0.277944	-0.317796	0.507206	0.310848	0.18941	0.579353
B0BMV5	RAB8B, member RAS oncogene family (RAB8B, member RAS oncogene family, isoform CRA_a)	Rab8b	-0.0883111	-0.174429	-0.0791014	0.0748061	-0.282537	-0.0351471	0.105537	-0.405053	0.202996	-0.107153	0.110576	-0.00989016	0.34776	-0.104338	-0.0051401	0.177931	-0.109478	0.167924
B0BMW0	RAB14, member RAS oncogene family (Ras-related protein Rab-14)	Rab14	0.276642	0.300485	0.220806	0.0822074	0.0702593	0.211757	0.234942	0.253659	0.0695259	0.180065	0.117547	0.132775	0.502531	0.0285377	0.164954	0.0903471	0.193491	0.0795642
B0BMW2	3-hydroxyacyl-CoA dehydrogenase type-2 (Hydroxyacyl-Coenzyme A dehydrogenase type II) (Hydroxysteroid (17-beta) dehydrogenase 10)	Hsd17b10	0.519	0.422894	0.382386	0.236603	0.343293	0.2947	0.337769	0.299564	0.307081	0.0650885	0.541537	0.113452	0.12096	-0.166461	0.405178	0.100066	0.238717	0.131606
B0BMX3	S100 calcium binding protein A16 (Predicted), isoform CRA_a (S100 calcium-binding protein A16) (S100a16 protein)	S100a16	-0.0938138	-0.210258	-0.125737	-0.229848	0.0867477	-0.39742	0.0538886	-0.534746	0.0338755	-0.468103	-0.337632	-0.55574	0.0245086	-0.335574	-0.0637784	0.158604	-0.399353	0.149671
B0BMY5	Chchd5 protein (Coiled-coil-helix-coiled-coil-helix domain containing 5 (Predicted), isoform CRA_b) (Coiled-coil-helix-coiled-coil-helix domain-containing 5)	Chchd5	0.179848	0.0286676	0.0142023	0.0259608	0.177361	-0.0465903	-0.0402274	0.0733111	0.200484	0.0361137	-0.0388576	0.204165	0.511333	-0.0285305	0.082135	0.115628	0.0536046	0.0834118
B0BMY6	LOC64038 protein (OTU deubiquitinase with linear linkage-specificity)	Otulin	-0.13965	-0.214611	-0.272444	0.327155	-0.162272	0.298422	0.263479	-0.194887	-0.138425	0.311663	-0.425382	0.0741272	0.164305	0.246094	-0.145782	0.228944	0.100312	0.253921
B0BMY7	Protein tyrosine kinase 9-like (A6-related protein) (Predicted), isoform CRA_b (Ptk9l protein) (Twinfilin actin-binding protein 2)	Twf2	0.240544	0.411606	-0.0697123	0.477974	0.167468	0.451822	0.377985	0.212816	0.0750734	0.453076	0.120244	0.35456	0.0499558	0.241709	0.151934	0.15181	0.393642	0.0985671
B0BN15	Similar to src homology 2 domain-containing transforming protein D (Src homology 2 domain-containing-transforming protein D)	Shd	0.0529921	-0.0529921	0.3362	-0.3362	0.205949	-0.205949	0.0878326	-0.189892	-0.182607	-0.0652228	0.0523726	0.0221044	0.0852833	-0.230149	0.0921233	0.17386	-0.138025	0.130192
B0BN16	Insulin-like growth factor binding protein-like 1 (Predicted), isoform CRA_a (Insulin-like growth factor-binding protein-like 1)	Igfbpl1	-0.143334	-0.552887	-0.107302	-0.531934	-0.476378	-0.175562	-0.209711	-0.467255	0.0801389	-0.682968	-0.0186831	-0.295882	0.0572888	-0.305203	-0.145878	0.19082	-0.451081	0.184896
B0BN18	Prefoldin subunit 2	Pfdn2	-0.194245	-0.368611	-0.243933	-0.304968	-0.278638	-0.350278	-0.158404	-0.359236	-0.456172	-0.349927	-0.523332	-0.24018	0.544741	-0.019746	-0.309121	0.147378	-0.328867	0.0486626
B0BN19	RAB22A, member RAS oncogene family (RAB22A, member RAS oncogene family (Predicted), isoform CRA_b) (Rab22a protein)	Rab22a	0.271194	0.34364	0.0823619	0.131637	0.0566516	-0.0250229	0.142187	-0.213037	-0.0738801	-0.184808	-0.167392	-0.13988	0.459406	-0.0664325	0.0518538	0.155629	-0.0145787	0.216274
B0BN20	Tetraspanin	Tspan6	0.00775184	-0.564326	-0.0763254	-0.276587	-0.440126	-0.381132	0.0395824	-0.555605	0.169037	-0.275419	-0.180219	-0.384835	0.0374415	-0.326268	-0.0800499	0.21155	-0.406317	0.128307
B0BN25	Similar to 1700123O20Rik protein (Similar to 1700123O20Rik protein (Predicted))	RGD1308430	-0.312908	-0.358447	-0.334819	-0.533231	-0.45203	-0.306903	0.134786	-0.134786	0.110736	-0.110736	0.235065	-0.235065	0.267054	-0.176667	-0.103195	0.295343	-0.279861	0.156691
B0BN27	Neuromedin B (Predicted), isoform CRA_d (WD repeat domain 73)	Wdr73	-0.295775	0.295775	-0.0910668	0.0910668	-0.270139	0.270139	-0.380735	-0.117529	-0.332826	0.223299	0.402105	0.00263441	0.112725	0.28897	-0.161406	0.29321	0.127564	0.164194
B0BN30	Mitochondrial carrier 1 (Mtch1 protein)	Mtch1	0.246327	0.0925522	0.111819	-0.146963	0.0876319	0.104538	0.213336	-0.0142667	0.0559248	-0.00126317	0.313923	-0.0836746	0.0822749	-0.179673	0.171494	0.101575	-0.00817958	0.0978747
B0BN46	Glyoxylate and hydroxypyruvate reductase (Grhpr protein) (RCG54768, isoform CRA_a)	Grhpr	0.0295602	-0.0722196	-0.121912	0.104789	-0.0717051	-0.178349	0.192397	-0.492587	-0.127954	-0.296137	-0.104005	-0.261066	0.197924	-0.165325	-0.0339365	0.125039	-0.199262	0.204092
B0BN48	Cyclin-dependent kinase 2-associated protein	Cdk2ap1	-0.417099	-0.452118	-0.329534	-0.666969	-0.623023	-0.493744	-0.427757	-0.126411	0.0494306	-0.667596	-0.0419815	-0.324493	0.299461	-0.156895	-0.298327	0.254522	-0.455222	0.208154
B0BN53	HAUS augmin-like complex, subunit 7 (Similar to UCH37-interacting protein 1 (Predicted), isoform CRA_b) (Uchl5ip protein)	Haus7	-0.1722	-0.351492	-0.154314	-0.572522	-0.406264	-0.378017	0.0308365	-0.152512	-0.615651	-0.149231	-0.425663	-0.121865	0.593889	0.00293634	-0.290543	0.233749	-0.287606	0.177933
B0BN55	Uroporphyrinogen decarboxylase (EC 4.1.1.37)	Urod	-0.326739	-0.267743	-0.29665	-0.0193045	-0.21349	0.00276522	-0.231801	-0.315604	0.00429115	-0.497891	0.03	-0.430396	0.417214	-0.0822971	-0.172398	0.152749	-0.254695	0.207649
B0BN56	28S ribosomal protein S31, mitochondrial (MRP-S31) (S31mt)	Mrps31	0.00526486	0.0414334	0.119095	-0.177283	-0.000637195	-0.0328599	-0.081572	-0.235447	-0.120822	-0.213628	0.0177954	-0.144921	0.197702	-0.116971	-0.0101461	0.0838601	-0.127118	0.108947
B0BN58	tRNA pseudouridine synthase (EC 5.4.99.-)	Pus3	-0.191764	-0.42856	-0.260609	-0.216321	-0.381791	-0.294986	-0.281161	-0.585706	-0.703814	-0.320447	-0.636978	-0.256259	0.470416	0.0589729	-0.409353	0.212218	-0.35038	0.135857
B0BN63	Activator of Hsp90 ATPase activity 1 (LOC681996 protein) (RCG20659, isoform CRA_b)	Ahsa1	0.0783315	-0.0905467	-0.00676629	-0.058441	0.0130679	-0.131282	0.124087	-0.227212	-0.190214	-0.210043	-0.0924917	-0.0984909	0.176806	-0.123672	-0.0123309	0.11452	-0.136003	0.0682827
B0BN65	Family with sequence similarity 49, member A	Fam49a	0.0982766	-0.109825	-0.151989	0.264606	-0.122094	-0.139032	-0.444005	-0.18645	0.12218	0.13356	-0.213871	0.970664	0.233135	0.274171	-0.118584	0.210287	0.155587	0.436109
B0BN66	RCG45912, isoform CRA_b (Similar to CG3880-PA) (Suppressor APC domain-containing 2)	Sapcd2	0.00353417	-0.0203608	-0.204396	0.10734	0.117809	-0.22077	0.071017	-0.335858	-0.352438	0.00891339	0.763034	-0.763034	0.246463	-0.270388	0.0664267	0.384882	-0.203962	0.318175
B0BN68	Mitochondrial ribosomal protein S9 (Mrps9 protein)	Mrps9	-0.0250462	-0.0606884	-0.061523	-0.191769	-0.168919	-0.00686564	0.0220022	-0.384794	-0.0977481	-0.118132	-0.17211	0.00323564	0.476179	-0.0426115	-0.0838907	0.0779497	-0.126502	0.145959
B0BN72	Mapk-regulated corepressor-interacting protein 1 (Protein FAM195B)	Mcrip1	-0.335763	-0.470314	-0.366481	-0.311861	-0.459941	-0.470597	-0.412754	-0.296045	0.00365225	-0.526052	-0.387517	-0.328623	0.397353	-0.0741149	-0.326467	0.167125	-0.400582	0.0994835
B0BN73	N-acetyltransferase 9 (N-acetyltransferase 9 (Predicted)) (Nat9 protein)	Nat9	-0.143005	0.143005	-0.148247	0.148247	-0.188895	0.188895	-0.0123843	0.0123843	-0.11376	0.11376	-0.0448499	0.0448499	0.0251467	0.217047	-0.108524	0.0671581	0.108524	0.0671581
B0BN78	RCG49239 (TAF7 RNA polymerase II, TATA box binding protein (TBP)-associated factor, 55kDa) (TATA-box-binding protein-associated factor 7)	Taf7	-0.251877	-0.435132	-0.153293	-0.124744	-0.153182	-0.222389	0.0209756	-0.286243	-0.0949522	0.262418	-0.137188	0.155413	0.562822	0.0198065	-0.128253	0.0894307	-0.108446	0.26786
B0BN81	40S ribosomal protein S5 (Ribosomal protein S5, isoform CRA_b) (Rps5 protein)	Rps5	-0.28254	-0.329986	-0.385196	-0.251329	-0.492181	-0.314345	-0.426762	-0.371689	-0.301179	-0.348145	-0.516196	-0.559618	0.479445	0.0381568	-0.400676	0.09643	-0.362519	0.104767
B0BN82	Brix domain containing 1 (RCG19961, isoform CRA_b) (Ribosome production factor 2 homolog)	Rpf2	-0.0968194	-0.491666	-0.198329	-0.297701	-0.33874	-0.0672914	-0.329943	-0.590512	-0.289955	-0.334234	-0.260798	-0.633363	0.225799	-0.150031	-0.252431	0.091736	-0.402461	0.211945
B0BN83	Armadillo repeat-containing protein 1	Armc1	0.32771	0.241497	0.232128	-0.0239447	0.177638	0.107471	0.100949	0.138122	-0.101996	0.0356808	0.170525	0.242052	0.527672	-0.0276793	0.151159	0.145197	0.12348	0.107611
B0BN85	Protein SGT1 homolog (Suppressor of G2 allele of SKP1 homolog)	Sugt1	-0.149231	-0.388196	-0.17294	-0.117689	-0.28507	-0.266224	-0.0993337	-0.352787	-0.0929445	-0.131778	-0.227192	-0.310663	0.283744	-0.0901044	-0.171118	0.0746668	-0.261223	0.113431
B0BN86	Transmembrane protein 11, mitochondrial	Tmem11	0.346635	0.453092	0.192192	0.075621	0.267266	0.0599816	0.280514	0.283156	-0.106078	0.244297	0.445446	-0.0499132	0.472539	-0.0599568	0.237662	0.188673	0.177706	0.18302
B0BN89	Dihydrouridine synthase 2 (Dihydrouridine synthase 2-like, SMM1 homolog (S. cerevisiae)) (Dihydrouridine synthase 2-like, SMM1 homolog (S. cerevisiae) (Predicted), isoform CRA_a)	Dus2	-0.386111	-0.188857	-0.416523	0.129591	-0.109958	0.109958	-0.405414	-0.196002	-0.16721	-0.260624	-0.690368	0.152119	0.0572525	0.320295	-0.362597	0.207235	-0.0423026	0.191466
B0BN93	26S proteasome non-ATPase regulatory subunit 13 (26S proteasome regulatory subunit RPN9) (26S proteasome regulatory subunit S11) (26S proteasome regulatory subunit p40.5)	Psmd13	-0.383124	-0.305418	-0.258556	-0.134473	-0.331708	-0.223904	-0.0565073	-0.206243	-0.312559	-0.240816	-0.16874	-0.231876	0.509356	0.0280775	-0.251866	0.120339	-0.223788	0.0553241
B0BN94	Protein FAM136A	Fam136a	0.252645	-0.00214714	0.298123	-0.241165	0.0126681	-0.0987582	-0.179229	0.0972542	0.182399	-0.138737	0.463249	-0.200854	0.0802012	-0.269043	0.171642	0.226315	-0.0974011	0.126527
B0BN98	Protein LLP homolog (RCG49081) (RGD1308261 protein)	Llph	-0.27402	-0.424651	-0.47674	-0.35524	-0.173126	-0.364128	-0.0524004	-0.467754	-0.145344	-0.432415	-0.551869	-0.445275	0.227118	-0.135994	-0.278916	0.196979	-0.414911	0.0452881
B0BN99	Hmgb3 protein (RCG56793) (Similar to High mobility group protein 4 (HMG-4) (High mobility group protein 2a) (HMG-2a))	Hmgb3	-0.598622	-0.570091	-0.0628578	-0.876513	-0.737989	-0.591227	-1.17	-0.898809	-0.369313	-0.972893	-0.516366	-0.951507	0.238141	-0.234316	-0.575858	0.371262	-0.810174	0.181266
B0BNA5	Coactosin-like protein	Cotl1	0.428288	0.476848	-0.218912	1.04831	0.310581	0.763169	0.650697	0.690458	0.0679625	0.864429	0.187304	0.675609	0.0215401	0.515484	0.237654	0.300682	0.753137	0.192815
B0BNA7	Eukaryotic translation initiation factor 3 subunit I (eIF3i) (Eukaryotic translation initiation factor 3 subunit 2) (eIF-3-beta) (eIF3 p36)	Eif3i	-0.544414	-0.511156	-0.313319	-0.272393	-0.475694	-0.362042	-0.358409	-0.295477	-0.28536	-0.294668	-0.663367	-0.457536	0.379671	0.0745484	-0.440094	0.147437	-0.365545	0.0982723
B0BNA9	CCR4-NOT transcription complex subunit 11	Cnot11	-0.206407	-0.249471	-0.281764	-0.418706	-0.192284	-0.302308	-0.213644	-0.469925	-0.123581	-0.319504	-0.321979	-0.0935384	0.315031	-0.085632	-0.223276	0.0699146	-0.308908	0.132706
B0BNB1	Commd1 protein (Copper metabolism domain-containing 1) (RCG23272, isoform CRA_b)	Commd1	-0.0490906	-0.0217756	-0.262471	0.11997	-0.175845	0.126944	-0.156563	0.0731046	0.184968	0.113869	-0.129392	0.187255	0.0835079	0.19796	-0.0980656	0.154912	0.0998946	0.0699759
B0BNB4	MYST/Esa1-associated factor 6 (RGD1310440 protein)	Meaf6	-0.138317	-0.428187	-0.203454	-0.0333932	-0.280539	-0.0288289	-0.252472	-0.47235	-0.351739	-0.157638	-0.491626	-0.368422	0.513414	0.0382213	-0.286358	0.123597	-0.248137	0.199779
B0BNB5	LOC683983 protein (Nucleoporin 43)	Nup43	-0.00991034	-0.275827	-0.217478	0.0217938	-0.026287	-0.0288381	0.055895	-0.24072	-0.0970416	-0.12062	-0.260859	-0.334764	0.403483	-0.0705491	-0.0926135	0.124267	-0.163163	0.142981
B0BNB9	HtrA serine peptidase 2 (RCG56292, isoform CRA_d)	Htra2	0.438903	0.469439	0.447134	0.109439	0.275882	0.291772	0.262495	0.386806	0.220292	0.309756	0.409208	0.149212	0.434911	-0.0562485	0.342319	0.100464	0.286071	0.137328
B0BND0	Ectonucleotide pyrophosphatase/phosphodiesterase family member 6 (E-NPP 6) (NPP-6) (EC 3.1.4.-) (EC 3.1.4.38) (Choline-specific glycerophosphodiester phosphodiesterase) (Glycerophosphocholine cholinephosphodiesterase) (GPC-Cpde)	Enpp6	0.124727	0.513718	0.208804	0.450003	0.296442	0.309301	0.591944	0.479085	0.856702	0.211435	0.447397	0.145197	0.471117	-0.0695463	0.421003	0.271321	0.351456	0.152483
B0BND5	RNA, U3 small nucleolar interacting protein 2 (Predicted), isoform CRA_a (Ribosomal RNA processing 9, small subunit (SSU) processome component, homolog (Yeast)) (Ribosomal RNA-processing 9, U3 small nucleolar RNA-binding protein)	Rrp9	-0.386311	-0.4195	-0.405304	-0.345373	-0.335055	-0.495851	-0.396032	-0.469592	-0.240943	-0.28733	-0.409511	-0.391807	0.454763	-0.0393829	-0.362192	0.065211	-0.401575	0.0776422
B0BND9	Signal recognition particle subunit SRP72-like (Srp72 protein)	LOC108348180	0.367047	-0.367047	-0.0544518	0.0544518	-0.235314	0.235314	0.34939	-0.34939	-0.189116	0.189116	-0.787804	0.787804	0.406907	0.183416	-0.0917081	0.429202	0.0917081	0.429202
B0BNE1	Mediator of RNA polymerase II transcription subunit 6 (Mediator complex subunit 6)	Med6	-0.272681	-0.15523	-0.0532087	-0.0888909	-0.221552	-0.0684808	-0.266493	-0.219192	-0.042406	0.042406	-0.0608147	0.0608147	0.334749	0.0814305	-0.152859	0.111885	-0.0714288	0.109194
B0BNE2	DNA-directed RNA polymerases I, II, and III subunit RPABC1 (RNA polymerases I, II, and III subunit ABC1) (DNA-directed RNA polymerase II subunit E) (RPB5 homolog)	Polr2e	-0.504393	-0.388051	-0.415303	-0.0657796	-0.174758	-0.381435	-0.157725	-0.222411	-0.362223	-0.0328654	-0.117446	-0.26115	0.445096	0.0633592	-0.288641	0.159639	-0.225282	0.151418
B0BNE3	Trafficking protein particle complex subunit 5	Trappc5	0.265407	0.21458	0.0134177	0.148626	0.0721845	0.0684254	0.139436	-0.239115	3.34e-05	-0.142091	0.0143968	0.00535739	0.399729	-0.0748488	0.0841458	0.102954	0.00929703	0.173027
B0BNE5	S-formylglutathione hydrolase (FGH) (EC 3.1.2.12) (Esterase D)	Esd	0.160277	0.07763	0.113598	0.120416	0.0979446	0.0352269	0.193843	0.141468	0.139163	0.0239735	0.0372241	-0.0198199	0.343857	-0.060526	0.123675	0.0542965	0.063149	0.0613534
B0BNE6	NADH dehydrogenase (Ubiquinone) Fe-S protein 8 (Predicted), isoform CRA_a (NADH:ubiquinone oxidoreductase core subunit S8) (Ndufs8 protein)	Ndufs8	0.855171	0.630646	0.766166	0.282319	0.386333	0.408999	0.408014	0.572163	0.40169	0.374783	0.805544	0.350544	0.222531	-0.167244	0.60382	0.226594	0.436576	0.135516
B0BNE9	LOC684274 protein (Mitochondrial translational initiation factor 3)	Mtif3	0.00907626	-0.124656	0.160403	-0.174452	0.0202455	-0.0833264	0.191696	-0.212371	0.00755899	0.166509	0.194878	-0.0886205	0.0946365	-0.183462	0.0973096	0.0940089	-0.0861528	0.133463
B0BNF6	Membrane-associated ring finger (C3HC4) 5 (Membrane-associated ring finger (C3HC4) 5 (Predicted)) (Membrane-associated ring-CH-type finger 5)	March5	0.0823471	0.0283102	-0.0330879	-0.00141465	-0.245248	0.0810365	-0.255083	-0.276529	-0.311558	0.142534	-0.17784	0.0763498	0.171532	0.165126	-0.156745	0.151242	0.00838116	0.148029
B0BNG0	ER membrane protein complex subunit 2 (Tetratricopeptide repeat protein 35) (TPR repeat protein 35)	Emc2	-0.175417	-0.255448	-0.0800628	0.101706	-0.246812	-0.118289	-0.0245617	-0.263864	0.170811	-0.0871762	-0.0891045	-0.220184	0.42367	-0.0663515	-0.0741911	0.143381	-0.140543	0.139127
B0BNG3	Lectin, mannose-binding 2 (Lman2 protein) (RCG24303, isoform CRA_a)	Lman2	-0.0384936	-0.0922953	0.0934059	0.0765468	-0.140546	-0.0312503	0.0548297	-0.105863	0.0166956	0.252944	-0.126011	-0.0502422	0.509356	0.0316598	-0.0233532	0.0957612	0.00830666	0.136127
B0BNG5	Hif1an protein (Hypoxia-inducible factor 1 subunit alpha inhibitor) (Hypoxia-inducible factor 1, alpha subunit inhibitor (Predicted))	Hif1an	0.0851583	-0.673323	-0.199783	0.0291057	-0.450197	-0.253896	0.175012	-0.175012	0.295202	-0.295202	0.33575	-0.33575	0.112725	-0.324203	0.0401903	0.306807	-0.284013	0.230302
B0BNG7	Nudix hydrolase 16-like 1 (Nudt16l1 protein) (Similar to 1110001K21Rik protein, isoform CRA_a)	Nudt16l1	-0.720673	0.0333638	-0.402832	-0.0791562	-0.669611	-0.352889	-0.104811	-0.691071	-0.210217	-0.497361	-0.0728154	-0.463997	0.56801	0.0216416	-0.363493	0.282041	-0.341852	0.272387
B0BNH6	DiGeorge syndrome critical region gene 6 (DiGeorge syndrome critical region gene 6 (Predicted), isoform CRA_b)	Dgcr6	0.0306586	-0.0306586	-0.141341	-0.24105	-0.165786	-0.194284	-0.172037	-0.305637	-0.40597	-0.0307221	-0.270923	-0.200893	0.548546	0.020359	-0.187566	0.144999	-0.167207	0.112922
B0BNI2	RCG47471, isoform CRA_a (WD repeat domain 74) (Wdr74 protein)	Wdr74	-0.305265	-0.348993	-0.313385	-0.187626	-0.126065	-0.497708	-0.384496	-0.519825	-0.307765	-0.170272	-0.512854	-0.352746	0.548475	-0.0212231	-0.324972	0.125877	-0.346195	0.147816
B0BNJ0	RCG38713, isoform CRA_b (SIN3 transcription regulator family member B) (Sin3b protein)	Sin3b	-0.0736842	-0.358512	-0.19731	-0.294734	-0.0610966	-0.173607	-0.222245	-0.396635	-0.157793	-0.334074	0.0366514	-0.450416	0.038991	-0.222083	-0.112579	0.0976557	-0.334663	0.0952279
B0BNJ1	LOC683667 protein (Sorcin)	Sri	0.477345	0.341205	0.152769	0.731683	0.553846	0.570645	0.537495	0.470189	0.196493	0.451744	0.356017	0.438408	0.281193	0.121652	0.378994	0.173425	0.500646	0.134827
B0BNJ4	ETHE1, persulfide dioxygenase (Ethylmalonic encephalopathy 1) (Ethylmalonic encephalopathy 1 (Predicted))	Ethe1	0.539749	0.710262	0.552132	0.120117	0.485818	0.447512	0.394944	0.566789	0.296307	0.252259	0.772611	0.49438	0.440907	-0.0750404	0.506927	0.161898	0.431886	0.214153
B0BNJ5	Endothelial differentiation-related factor 1 (Endothelial differentiation-related factor 1 (Predicted))	Edf1	-0.378142	-0.269545	-0.385402	-0.0960676	-0.348275	-0.260089	-0.296933	-0.0827952	-0.31498	-0.257785	-0.572858	-0.162208	0.0572987	0.194683	-0.382765	0.099313	-0.188082	0.0859084
B0BNK1	RAB5C, member RAS oncogene family (RCG32615, isoform CRA_a) (Rab5c protein)	Rab5c	0.178316	-0.0459172	-0.0288329	0.0445141	-0.0204946	0.111353	-0.00330797	0.072796	0.167951	0.0266288	0.26898	0.0439388	0.430405	-0.0515497	0.0937686	0.12717	0.042219	0.0524095
B0BNK4	Proline-serine-threonine phosphatase-interacting protein 1 (Pstpip1 protein)	Pstpip1	0.314317	0.475187	0.300123	0.616418	0.276302	0.610567	0.751698	0.525909	0.202162	0.721894	0.165847	0.604764	0.0684871	0.257382	0.335075	0.212125	0.592457	0.0848393
B0BNL2	Peptidyl-prolyl cis-trans isomerase (EC 5.2.1.8)	Pin1	0.229392	0.0701313	0.213465	-0.310642	-0.16603	-0.230008	-0.14529	-0.216192	0.127202	-0.15662	0.0980659	-0.162499	0.0873358	-0.227106	0.0594675	0.174036	-0.167638	0.129135
B0BNL9	Nudix (Nucleoside diphosphate linked moiety X)-type motif 18 (Nudt18 protein)	Nudt18	0.218103	0.298207	0.175786	0.423804	0.369047	0.492118	-0.347207	0.347207	-0.123049	0.123049	-0.15938	0.15938	0.0985972	0.285078	0.0222167	0.273056	0.307294	0.145076
B0BNM1	NAD(P)H-hydrate epimerase (EC 5.1.99.6) (Apolipoprotein A-I-binding protein) (AI-BP) (NAD(P)HX epimerase)	Naxe	0.226731	0.160258	0.04066	0.111024	0.125034	0.128475	0.262254	0.261282	0.0795645	0.0771906	0.303458	0.0337905	0.45294	-0.04428	0.17295	0.106224	0.12867	0.0781633
B0BNM4	RCG33221, isoform CRA_c (RGD1308134 protein) (Similar to RIKEN cDNA 1110020A23)	RGD1308134	-0.500768	-0.59079	-0.610978	-0.3092	-0.393881	-0.311196	-0.0797423	-0.670015	-0.203907	-0.165244	-0.310584	0.0159678	0.579055	0.0115637	-0.349977	0.194269	-0.338413	0.257224
B0BNM9	Glycolipid transfer protein (GLTP)	GLTP	0.0417344	0.185976	-0.255448	0.542926	0.133496	0.265523	0.256402	-0.0497685	-0.190623	0.114625	0.00109895	0.08494	0.188389	0.192927	-0.0022234	0.193322	0.190704	0.202228
B0BNN3	Carbonic anhydrase 1 (EC 4.2.1.1) (Carbonate dehydratase I) (Carbonic anhydrase I) (CA-I)	Ca1	1.15804	0.96183	0.733089	1.29332	1.15406	1.2129	1.10245	1.17487	0.829682	0.60581	1.50766	0.738677	0.474183	-0.0829292	1.08083	0.274944	0.997901	0.278227
B0BNN4	Complement factor properdin (Properdin factor, complement (Mapped))	Cfp	0.199977	-0.199977	0.135172	-0.135172	0.125222	-0.125222	0.075354	-0.075354	0.0227537	-0.0227537	0.643441	-0.643441	0.0370299	-0.40064	0.20032	0.225116	-0.20032	0.225116
B0K008	Eukaryotic translation initiation factor 1 (RCG33041, isoform CRA_b)	Eif1	0.135559	-0.135559	0.0468326	-0.0468326	-0.153014	0.153014	-0.369598	0.163917	0.246919	-0.316305	-0.428747	-0.00728659	0.502531	0.0554996	-0.0870082	0.275665	-0.0315086	0.181657
B0K010	Thioredoxin domain-containing 17 (Thioredoxin-like 5 (Predicted), isoform CRA_b)	Txndc17	-0.198663	-0.326867	-0.172404	0.0804313	-0.0915991	-0.104267	0.0351353	-0.124434	-0.0751075	-0.0774893	-0.0373665	-0.173058	0.508946	-0.0309464	-0.0900008	0.0863152	-0.120947	0.132552
B0K013	Chchd8 protein (Cytochrome c oxidase assembly factor 4 homolog) (Similar to E2-induced gene 2 protein (Predicted))	Coa4	0.0144407	-0.0144407	-0.147058	0.147058	-0.341899	0.341899	0.286178	-0.277112	0.139889	0.297425	-0.151813	-0.151124	0.439937	0.0906613	-0.033377	0.226521	0.0572842	0.247843
B0K014	D-aminoacyl-tRNA deacylase (EC 3.1.1.-) (EC 3.1.1.96)	Dtd1	0.0974404	0.293968	0.215421	-0.167206	-0.127951	-0.0452432	-0.353068	-0.143237	0.0309167	-0.0247561	0.0263148	-0.106571	0.571478	-0.0136865	-0.0184877	0.198256	-0.0321742	0.168937
B0K015	COMM domain containing 8 (Predicted), isoform CRA_a (COMM domain-containing 8)	Commd8	0.128928	0.0169277	-0.266663	0.123133	-0.097747	0.100381	-0.0170496	0.245615	-0.0628743	0.0644154	-0.0342905	-0.0870051	0.188389	0.135527	-0.0582826	0.128316	0.0772445	0.111149
B0K017	ADP-ribosylhydrolase like 2 (Predicted) (ADP-ribosylhydrolase-like 2)	Adprhl2	-0.246896	-0.251228	-0.114329	-0.278846	-0.13316	0.00307721	-0.476256	-0.269328	-0.168642	-0.118706	-0.315026	0.194456	0.292936	0.122289	-0.242385	0.136938	-0.120096	0.189095
B0K019	BAG family molecular chaperone regulator 1 (BAG-1) (Bcl-2-associated athanogene 1)	Bag1	-0.359277	-0.373373	-0.360965	0.227841	-0.513687	0.0591325	-0.170857	-0.455162	-0.540353	-0.0288729	-0.397156	-0.275079	0.126214	0.249464	-0.390382	0.132488	-0.140919	0.268083
B0K020	CDGSH iron-sulfur domain-containing protein 1 (MitoNEET)	Cisd1	0.74383	0.887848	0.712267	0.333879	0.426107	0.599779	0.23871	0.707379	0.126681	0.563488	0.154859	0.602252	0.19549	0.215362	0.400409	0.274671	0.615771	0.181688
B0K026	LETM1 domain-containing 1 (Letmd1 protein)	Letmd1	0.230723	0.247664	0.135299	0.143041	0.00476884	0.195734	-0.0436232	0.0436232	-0.0561915	0.0561915	0.111439	-0.111439	0.51005	0.0320668	0.0637358	0.113725	0.0958026	0.128468
B0K030	DnaJ (Hsp40) homolog, subfamily B, member 1 (Predicted), isoform CRA_b (DnaJ heat shock protein family (Hsp40) member B1) (Dnajb1 protein)	Dnajb1	-0.276067	-0.37495	-0.109197	0.0164755	-0.174047	0.0909794	0.0136987	-0.206023	-0.304437	-0.0196846	-0.428449	0.107619	0.243564	0.148819	-0.213083	0.156487	-0.064264	0.189088
B0K031	60S ribosomal protein L7 (RCG30479, isoform CRA_b) (Rpl7 protein)	Rpl7	-0.664399	-0.337831	-0.276873	-0.285691	-0.491628	-0.430294	-0.301162	-0.440834	-0.20659	-0.457645	-0.323478	-0.544668	0.49726	-0.0388055	-0.377355	0.169363	-0.416161	0.0918711
B0K034	D-tyrosyl-tRNA deacylase 2 (putative)	Dtd2	0.137486	0.14226	0.0671636	0.0847018	0.0171637	0.0133758	-0.261493	-0.145518	0.117522	0.00647194	-0.0372148	-0.0870644	0.587367	-0.00439996	0.00677118	0.146293	0.00237122	0.106165
B0LT89	Serine/threonine-protein kinase 24 (EC 2.7.11.1) (Mammalian STE20-like protein kinase 3) (MST-3) (MST3b) (STE20-like kinase MST3) [Cleaved into: Serine/threonine-protein kinase 24 35 kDa subunit (Mammalian STE20-like protein kinase 3 N-terminal) (MST3/N); Serine/threonine-protein kinase 24 12 kDa subunit (Mammalian STE20-like protein kinase 3 C-terminal) (MST3/C)]	Stk24	0.0268885	-0.0788449	0.167844	-0.066001	-0.278851	0.105731	0.0504011	0.0482502	-0.0305331	0.149779	-0.121682	0.0465681	0.413061	0.0652358	-0.0309887	0.154382	0.0342471	0.0912633
B1H218	NIMA (Never in mitosis gene a)-related expressed kinase 6, isoform CRA_a (Nek6 protein)	Nek6	0.0282735	0.201739	-0.433071	0.614174	0.104285	0.36627	-0.0780852	0.529287	0.0851489	0.376813	0.352546	0.417024	0.0276826	0.407702	0.00984953	0.259337	0.417551	0.142836
B1H227	LOC682908 protein (RCG31301, isoform CRA_a) (Regulator of chromosome condensation 1)	Rcc1	-0.349148	-0.280239	-0.347646	0.0747888	-0.241197	-0.0622008	-0.185446	-0.159509	-0.099399	-0.10996	-0.298742	-0.146451	0.160094	0.139668	-0.253596	0.0985785	-0.113929	0.117559
B1H230	Map2k3 protein (Mitogen activated protein kinase kinase 3, isoform CRA_b) (Mitogen-activated protein kinase kinase 3)	Map2k3	-0.0354598	-0.208664	0.12563	0.27311	-0.206666	0.0953674	-0.0533561	-0.0256851	-0.350001	-0.0283629	0.00163119	-0.219793	0.450839	0.0673658	-0.0863703	0.167536	-0.0190045	0.186992
B1H234	Leucine-rich repeat transmembrane protein FLRT3 (Fibronectin-like domain-containing leucine-rich transmembrane protein 3)	Flrt3	0.0311258	-0.0311258	0.0997295	-0.0997295	0.132159	-0.132159	0.280621	-0.280621	0.184114	-0.184114	-0.0373305	0.0373305	0.0454791	-0.230139	0.11507	0.112226	-0.11507	0.112226
B1H245	BCL7B, BAF complex component (Bcl7b protein) (Similar to B-cell CLL/lymphoma 7B, isoform CRA_b)	Bcl7b	0.319857	-0.0396474	0.150134	0.0586632	0.237445	0.124466	0.176564	0.260665	0.11939	0.111381	-0.254582	0.424287	0.537571	0.0318346	0.124801	0.199006	0.156636	0.163504
B1H246	PMS1 homolog 2, mismatch repair system component (Pms2 protein)	Pms2	-0.0100124	-0.0985218	-0.110259	-0.0886376	-0.401378	-0.0871634	-0.0614621	-0.484654	-0.136105	-0.462289	-0.314841	-0.527387	0.330622	-0.119099	-0.172343	0.152693	-0.291442	0.220121
B1H248	Vacuolar protein-sorting-associated protein 36 (Vps36 protein)	Vps36	0.17464	0.00334518	-0.15245	0.0806623	-0.0819941	-0.156165	-0.0249066	0.0157087	-0.111049	-0.112454	-0.054757	-0.0801	0.597796	0.000252467	-0.0417529	0.114851	-0.0415004	0.0893084
B1H249	Glucosamine 6-phosphate N-acetyltransferase (EC 2.3.1.4)	Gnpnat1	0.171773	-0.171773	-0.0665079	0.0665079	-0.561883	0.561883	0.255927	-0.255927	0.0851193	-0.0851193	0.239763	-0.239763	0.547311	-0.041397	0.0206985	0.308967	-0.0206985	0.308967
B1H257	BLOC-1-related complex subunit 5 (Loss of heterozygosity, 12, chromosomal region 1 homolog (Human)) (Loss of heterozygosity, 12, chromosomal region 1 homolog (Human) (Predicted))	Borcs5	0.248087	-0.0239553	-0.213681	0.488005	-0.652847	0.358456	0.108191	0.0339857	-0.0335544	0.0799383	-0.055161	0.055161	0.166003	0.265093	-0.0998276	0.312889	0.165265	0.206846
B1H264	TBC1 domain family, member 17 (TBC1 domain family, member 17 (Predicted))	Tbc1d17	-0.127784	-0.0959047	-0.28188	0.0322539	-0.0913151	-0.0455683	0.124726	-0.208843	0.154273	-0.0661826	0.0454044	-0.0108969	0.501991	-0.0364277	-0.0294292	0.167538	-0.0658569	0.0829528
B1H267	Sorting nexin-5	Snx5	0.143434	0.175633	-0.144059	0.313265	0.104822	0.314264	0.252179	0.229939	-0.129296	0.241124	-0.0367906	0.195061	0.0669856	0.213166	0.0317149	0.159965	0.244881	0.0583183
B1H268	Mini-chromosome maintenance complex-binding protein (MCM-BP) (MCM-binding protein)	Mcmbp	-0.19609	-0.284768	-0.335163	-0.493543	-0.493621	-0.514764	-0.308092	-0.207852	-0.116415	-0.311244	-0.104695	-0.239742	0.370151	-0.0829728	-0.259013	0.149235	-0.341985	0.130756
B1H269	DEAD-box helicase 27 (Ddx27 protein)	Ddx27	-0.139667	-0.368339	-0.402248	-0.301203	-0.332522	-0.354223	-0.143919	-0.385345	-0.135972	-0.3835	-0.338264	-0.0240115	0.452264	-0.054005	-0.248765	0.121819	-0.30277	0.139994
B1H271	Mitochondrial coenzyme A transporter SLC25A42 (Slc25a42 protein)	Slc25a42	0.592385	-0.0274264	0.277029	0.108215	0.107684	0.216033	0.430915	0.0473822	0.0196813	0.125744	0.296112	0.00631056	0.117505	-0.207925	0.287301	0.208694	0.0793765	0.0887984
B1H275	BUD23, rRNA methyltransferase and ribosome maturation factor (Wbscr22 protein)	Bud23	-0.0420593	0.0420593	-0.346275	0.195425	-0.19071	-0.35527	0.686487	-0.686487	0.357603	-0.357603	-0.637606	0.637606	0.550046	-0.0586183	-0.0287599	0.481408	-0.0873783	0.474563
B1H282	Collagen beta(1-O)galactosyltransferase 1 (Glycosyltransferase 25 domain containing 1) (Glycosyltransferase 25 domain containing 1 (Predicted))	Colgalt1	0.249724	0.170765	-0.0818007	0.287075	0.00480121	0.534607	0.333272	0.266201	0.0601001	0.438978	-0.0114193	0.157262	0.102051	0.216702	0.0924463	0.162857	0.309148	0.149825
B1H284	TATA-box-binding protein-associated factor 5-like (Taf5l protein)	Taf5l	0.104244	-0.104244	0.0487986	-0.0487986	-0.0232314	0.0232314	0.0876212	-0.214378	-0.445242	0.0775871	-0.18872	-0.232236	0.570148	-0.0137183	-0.0694215	0.212793	-0.0831398	0.125081
B1H2A2	Fibronectin type 3 and SPRY domain-containing protein (Fsd1 protein) (Similar to fibronectin type 3 and SPRY domain-containing protein, isoform CRA_a)	Fsd1	0.117613	-0.0264264	0.0846488	0.0252602	-0.154862	0.0217486	0.0885446	0.0202905	0.199175	-0.0798421	0.203494	0.118213	0.341762	-0.0765615	0.0897688	0.130805	0.0132072	0.0656102
B1H2A6	FMR1 autosomal homolog 2 (Fxr2 protein)	Fxr2	-0.234183	-0.345401	-0.224792	-0.271799	-0.205667	-0.510344	-0.0868968	-0.408728	-0.0750512	-0.0969619	-0.143982	-0.242402	0.143706	-0.150844	-0.161762	0.0701212	-0.312606	0.143186
B1WBM0	Tetraspanin	Cd9	0.237219	0.636836	0.190173	0.397163	0.357436	0.278111	0.163336	0.79126	0.894839	0.339707	0.192729	0.549775	0.305067	0.15952	0.339289	0.280734	0.498809	0.195719
B1WBM2	RAB interacting factor (RCG46281, isoform CRA_a)	Rabif	0.241697	0.22018	-0.00981861	0.257495	0.277586	0.208894	0.0461693	0.0775531	0.047503	-0.0617965	0.0475327	0.0576396	0.551908	0.018216	0.108445	0.119711	0.126661	0.122733
B1WBN5	tRNA pseudouridine synthase (EC 5.4.99.-)	Pus1	-0.235085	-0.532013	-0.283397	-0.353083	-0.403094	-0.401241	0.135583	-0.457878	-0.428167	-0.141234	-0.25923	-0.352339	0.289783	-0.1274	-0.245565	0.202564	-0.372965	0.132534
B1WBP0	Metallophosphoesterase MPPED2 (EC 3.1.-.-) (239FB) (Fetal brain protein 239 homolog) (Metallophosphoesterase domain-containing protein 2)	Mpped2	-0.0593364	-0.156921	-0.0752251	-0.38576	-0.328174	-0.218819	-0.208684	-0.175685	0.224405	-0.226685	0.132785	0.000526283	0.252872	-0.141519	-0.0523715	0.205893	-0.193891	0.124905
B1WBQ0	CDC5 cell division cycle 5-like (S. pombe) (Cell division cycle 5-like (S. pombe))	Cdc5l	-0.373215	-0.445365	-0.310441	-0.252784	-0.39387	-0.367706	-0.225851	-0.383454	-0.292094	-0.246401	-0.365093	-0.231093	0.579773	0.0056266	-0.32676	0.0628997	-0.321134	0.0892752
B1WBQ5	Serine/threonine kinase 3 (STE20 homolog, yeast) (Serine/threonine-protein kinase 3)	Stk3	0.252357	-0.0169708	0.0470397	0.290563	0.0268662	0.179658	0.0577728	0.061651	0.133603	0.0757501	0.221899	-0.086502	0.487062	-0.0392314	0.123256	0.0958045	0.0840249	0.13539
B1WBQ7	DNA mismatch repair protein	Msh2	-0.436571	-0.424944	-0.322021	-0.627669	-0.513974	-0.525517	-0.320061	-0.633727	-0.426214	-0.596643	-0.576447	-0.521032	0.176216	-0.122374	-0.432548	0.102238	-0.554922	0.0801879
B1WBQ8	Glyceraldehyde-3-phosphate dehydrogenase (EC 1.2.1.12)	Gapdhs	-0.0330984	0.0330984	-0.134491	0.134491	0.212267	-0.212267	0.247806	-0.247806	0.355521	-0.355521	0.242496	-0.242496	0.0636306	-0.296834	0.148417	0.189041	-0.148417	0.189041
B1WBR0	Mothers against decapentaplegic homolog (MAD homolog) (Mothers against DPP homolog) (SMAD family member)	Smad5	-0.0474443	0.0474443	-0.527722	-0.247154	-0.471109	-0.645195	-0.00784106	-0.787052	-0.440485	-0.267052	0.0834095	-0.0834095	0.464816	-0.0952043	-0.235199	0.272698	-0.330403	0.323215
B1WBS4	Similar to Vacuolar protein sorting 26 homolog (VPS26 protein homolog), isoform CRA_a (VPS26 retromer complex component B) (Vps26b protein)	Vps26b	0.0707577	0.0231512	0.00630148	0.184437	-0.186588	-0.00406408	0.00484341	-0.159616	-0.0900465	0.0777796	-0.0129968	-0.047911	0.452766	0.0469175	-0.0346214	0.090521	0.0122961	0.116176
B1WBT5	Tetratricopeptide repeat domain 8 (Ttc8 protein)	Ttc8	0.165252	-0.165252	0.375138	-0.375138	-0.130209	0.130209	0.155946	-0.444414	0.932842	-0.411961	0.723707	-0.225188	0.0234338	-0.61907	0.370446	0.394937	-0.248624	0.215422
B1WBV1	Axin interactor, dorsalization-associated (LOC682999 protein) (RCG20102, isoform CRA_a)	Aida	-0.0695909	-0.120134	-0.0823417	-0.0986238	0.0206415	-0.132174	0.289329	-0.289329	0.404271	-0.404271	0.377707	-0.377707	0.0233478	-0.393709	0.156669	0.225649	-0.23704	0.137339
B1WBV3	Glucose-fructose oxidoreductase domain-containing 2 (Similar to RIKEN cDNA 5730466C23 (Predicted))	Gfod2	0.54225	-0.54225	0.172465	-0.172465	-0.153635	0.153635	0.198091	-0.198091	0.183668	-0.183668	0.060215	-0.060215	0.0697763	-0.334351	0.167176	0.226405	-0.167176	0.226405
B1WBV4	Pleckstrin homology and FYVE domain-containing 2 (Pleckstrin homology domain containing, family F (With FYVE domain) member 2) (Pleckstrin homology domain containing, family F (With FYVE domain) member 2 (Predicted))	Plekhf2	0.193016	-0.0178353	-0.0872648	0.197429	0.0482305	0.366525	0.12738	0.140696	0.193552	0.280528	0.144325	0.177664	0.32646	0.0876279	0.103206	0.107522	0.190834	0.130527
B1WBW4	Armadillo repeat-containing protein 10	Armc10	-0.116101	0.0724637	0.0748208	-0.0833509	-0.116665	-0.114186	-0.209902	0.10523	0.177234	-0.0850186	0.0733304	-0.176553	0.530983	-0.0273552	-0.0195473	0.14916	-0.0469025	0.110914
B1WBW7	TNF receptor-associated factor 7 (Traf7 protein)	Traf7	-0.249184	0.137567	0.0711366	0.338197	-0.42886	0.247739	0.0187937	0.00560838	-0.208549	0.252001	0.016474	-0.243347	0.116001	0.252992	-0.130032	0.196846	0.122961	0.212939
B1WBX6	Small ArfGAP2 (Smap2 protein)	Smap2	0.298385	0.158073	-0.0763838	0.471158	0.13125	0.348422	0.452377	0.242251	0.0573113	0.391701	-0.0443756	0.216123	0.190414	0.168194	0.136427	0.205095	0.304621	0.118688
B1WBY1	Cul1 protein (Cullin 1) (Cullin 1 (Predicted), isoform CRA_a)	Cul1	-0.219636	-0.131611	-0.219894	-0.0394443	-0.298417	-0.119285	-0.0522248	-0.36013	-0.276902	-0.33164	-0.124886	-0.273814	0.568983	-0.0106607	-0.19866	0.0936482	-0.209321	0.130283
B1WBY5	DnaJ (Hsp40) homolog, subfamily C, member 11 (DnaJ (Hsp40) homolog, subfamily C, member 11 (Predicted)) (DnaJ heat shock protein family (Hsp40) member C11)	Dnajc11	0.248463	0.144286	0.323744	-0.23293	0.0365064	0.00119509	0.0631378	0.104384	-0.163111	0.0256587	0.18219	-0.186433	0.250485	-0.139128	0.115155	0.174412	-0.0239732	0.153584
B1WBY7	ER lipid raft-associated 1 (SPFH domain family, member 1 (Predicted))	Erlin1	-0.0311028	0.140699	-0.012066	0.119254	0.0383676	0.26457	0.00815099	0.491538	-0.212416	0.467343	-0.343688	0.254692	0.0148071	0.381808	-0.0921258	0.151638	0.289683	0.15837
B1WBZ1	Embryonal Fyn-associated substrate (Embryonal Fyn-associated substrate (Predicted))	Efs	-0.0776009	0.0776009	0.00525574	-0.00525574	-0.290853	0.290853	-0.23039	-0.754349	-0.13661	-0.624253	-0.341825	-0.485405	0.503852	-0.0714641	-0.178671	0.132433	-0.250135	0.426519
B1WBZ7	GPN-loop GTPase (EC 3.6.5.-)	Gpn1	-0.349479	-0.324945	-0.261109	-0.316098	-0.435407	-0.20806	-0.486828	-0.145253	0.0403253	-0.308451	-0.0518639	0.0358846	0.499894	0.0462398	-0.257394	0.211519	-0.211154	0.140577
B1WC01	Kinesin-like protein	Kif20a	-0.424821	-0.562705	-0.336698	-0.739998	-0.628706	-0.631322	0.0177877	-1.04124	-0.0657315	-0.157193	0.0109324	0.169362	0.268129	-0.255977	-0.237873	0.26622	-0.49385	0.43291
B1WC02	CTP synthase (EC 6.3.4.2) (UTP--ammonia ligase)	Ctps1	-0.312095	-0.49863	-0.340011	-0.506808	-0.596709	-0.62447	-0.26987	-0.634027	-0.308817	-0.610366	-0.110241	-0.543184	0.0404698	-0.246624	-0.322957	0.157236	-0.569581	0.060829
B1WC03	AAR2-splicing factor homolog (RGD1311066 protein) (Similar to RIKEN cDNA 0610011L14 gene)	Aar2	-0.109974	-0.223105	-0.146663	-0.043567	-0.0902401	-0.0513781	-0.0935171	-0.223967	-0.0157732	-0.200955	-0.237601	-0.493801	0.327792	-0.0905005	-0.115628	0.0734534	-0.206129	0.163562
B1WC05	Zinc finger, HIT type 6 (Zinc finger, HIT-type-containing 6)	Znhit6	-0.621768	-0.64868	-0.290799	-0.377729	-0.616929	-0.574306	-0.46358	-0.722147	-0.751554	-0.51044	-0.33649	-0.688645	0.417193	-0.0734713	-0.51352	0.180283	-0.586991	0.128232
B1WC13	LOC100151767 protein (NKAP domain-containing 1) (RCG58116, isoform CRA_a)	Nkapd1	-0.153602	0.153602	-0.0742683	0.0742683	-0.0600261	0.0600261	-0.159621	-0.219116	-0.361934	-0.176283	-0.40143	-0.136601	0.180833	0.16113	-0.201813	0.145576	-0.0406839	0.15526
B1WC16	BCL2-associated transcription factor 1 (BCL2-associated transcription factor 1, isoform CRA_a) (Bclaf1 protein)	Bclaf1	-0.614982	-0.571144	-0.367458	-0.358371	-0.436196	-0.405728	-0.360196	-0.468822	-0.196837	-0.395043	-0.619656	-0.3035	0.561451	0.0154529	-0.432554	0.163301	-0.417101	0.0931393
B1WC22	Zfp131 protein (Zinc finger protein 131) (Zinc finger protein 131, isoform CRA_a)	Zfp131	-0.279462	0.279462	-0.22614	0.22614	-0.157968	0.157968	0.104132	-0.104132	0.358533	-0.358533	0.542748	-0.542748	0.454095	-0.113948	0.056974	0.337248	-0.056974	0.337248
B1WC24	CTD small phosphatase 1 (Ctdsp1 protein) (RCG23761)	Ctdsp1	0.302203	0.0559315	0.204832	0.0642541	0.267608	0.116644	0.284382	0.0137455	-0.0117529	0.19487	0.259627	-0.236005	0.117397	-0.18291	0.217816	0.117175	0.0349068	0.14657
B1WC25	Tra2a protein (Transformer 2 alpha homolog)	Tra2a	-0.410132	-0.486067	-0.238826	-0.342026	-0.390586	-0.4788	-0.551298	-0.524309	-0.255958	-0.527211	-0.264285	-0.463928	0.195863	-0.118543	-0.351847	0.121913	-0.47039	0.0677811
B1WC26	N-acetylneuraminate synthase (N-acetylneuraminic acid synthase) (N-acetylneuraminic acid synthase (Sialic acid synthase) (Predicted), isoform CRA_a)	Nans	0.0466675	0.0676411	-0.245516	0.108162	0.121033	-0.0740336	0.0858355	0.12794	-0.0776618	0.100155	-0.0427733	0.0717732	0.317664	0.0856755	-0.0187359	0.134334	0.0669396	0.0726923
B1WC28	Core histone macro-H2A	H2afy2	-0.619563	-0.539342	-0.340045	-0.554486	-0.442389	-0.783501	-0.417004	-0.650458	-0.169526	-0.702969	-0.39832	-0.855356	0.0329718	-0.283211	-0.397808	0.146274	-0.681019	0.125215
B1WC31	Meis homeobox 1 (Meis1 protein)	Meis1	0.0906764	-0.0906764	0.00525574	-0.00525574	-0.13055	0.13055	-0.210256	0.210256	0.230614	-0.230614	-0.39315	0.39315	0.331374	0.135803	-0.0679017	0.223422	0.0679017	0.223422
B1WC33	CDC42 effector protein (Rho GTPase binding) 4 (Predicted), isoform CRA_a (CDC42 effector protein 4) (Cdc42ep4 protein)	Cdc42ep4	0.210567	-0.245946	0.120728	-0.0973484	0.1234	-0.185096	0.12684	-0.500922	0.0794599	-0.228112	0.00114172	-0.119238	0.00950689	-0.3398	0.110356	0.0685187	-0.229444	0.145283
B1WC34	Protein kinase C substrate 80K-H (Protein kinase C substrate 80K-H (Predicted), isoform CRA_b)	Prkcsh	0.0161983	-0.0955626	-0.0227763	0.00894399	-0.128016	-0.0334459	-0.0283173	0.152433	0.0649962	0.252899	-0.225684	-0.134697	0.369525	0.079028	-0.0539331	0.105524	0.0250949	0.149592
B1WC37	Mitochondrial tRNA-specific 2-thiouridylase 1 (EC 2.8.1.14)	Trmu	0.283223	0.0585932	0.0879541	0.089092	-0.264689	0.137862	-0.00442532	0.0234516	0.245959	0.12536	0.0216668	0.08943	0.540337	0.0256835	0.0616148	0.1981	0.0872983	0.0422222
B1WC40	Nuclear cap-binding protein subunit 2 (20 kDa nuclear cap-binding protein) (NCBP 20 kDa subunit) (CBP20)	Ncbp2	-0.242399	-0.236477	-0.349284	-0.0548494	-0.688872	-0.252659	-0.501868	-0.231558	-0.492411	-0.264808	-0.876427	-0.149472	0.0351721	0.326906	-0.52521	0.229212	-0.198304	0.0811223
B1WC42	LOC686323 protein (RCG21591, isoform CRA_a) (Thyroid hormone receptor interactor 6)	Trip6	0.0375283	-0.324955	0.041002	-0.219787	-0.0301589	-0.0624563	0.150793	-0.353865	0.411529	-0.087746	-0.00521364	0.0608367	0.0636306	-0.265575	0.100913	0.164329	-0.164662	0.162322
B1WC45	Vacuolar protein sorting 72 (Yeast) (Predicted) (Vacuolar protein sorting 72 homolog) (Vacuolar protein sorting 72 homolog (S. cerevisiae))	Vps72	-0.303351	-0.418711	-0.264867	-0.176483	-0.350679	-0.025632	-0.168997	-0.188868	-0.108842	-0.074015	-0.1687	-0.141515	0.430694	0.0567019	-0.227573	0.0930404	-0.170871	0.136468
B1WC49	Api5 protein (Apoptosis inhibitor 5) (RCG26895, isoform CRA_b)	Api5	-0.497661	-0.371924	-0.331231	-0.146	-0.383871	-0.209527	-0.277854	-0.273392	-0.221214	-0.320246	-0.332873	-0.23664	0.302737	0.0811626	-0.340784	0.0947395	-0.259621	0.0805284
B1WC51	Cyclin-dependent kinases regulatory subunit	Cks2	-0.686882	-0.675791	-0.343079	-0.732355	-0.846703	-0.396833	-0.219185	-0.227038	-0.527129	-0.290467	-0.817832	-0.0113259	0.286201	0.1845	-0.573468	0.256116	-0.388968	0.275238
B1WC56	H/ACA ribonucleoprotein complex subunit 2 (Nola2 protein) (Nucleolar protein family A, member 2 (Predicted), isoform CRA_c)	Nhp2	-0.234349	-0.410025	-0.447443	-0.0993321	-0.25958	-0.276502	-0.460734	-0.188401	-0.3101	-0.275748	-0.266433	-0.100882	0.259041	0.104625	-0.329773	0.0994273	-0.225148	0.119999
B1WC59	Exostoses (Multiple)-like 2, isoform CRA_a (Exostosin-like glycosyltransferase 2) (Extl2 protein)	Extl2	-0.0154225	0.0374876	0.1175	-0.145547	0.368839	-0.357037	0.139177	-0.139177	-0.318904	0.318904	-0.0630039	0.0630039	0.466298	-0.075092	0.0380311	0.230845	-0.037061	0.231025
B1WC61	Acad9 protein (Acyl-CoA dehydrogenase family, member 9)	Acad9	0.177688	0.0567592	0.184577	-0.121546	0.0347124	-0.00320399	0.023493	-0.0178809	-0.00797958	-0.121866	0.18152	-0.104877	0.102279	-0.151104	0.0990018	0.091218	-0.0521025	0.0746828
B1WC65	HAUS augmin-like complex, subunit 3 (RCG36170) (Similar to EEA1 (Early Endosome Antigen, Rab effector) homolog family member (Eea-1))	Haus3	-0.428425	-0.408878	-0.372992	-0.33817	-0.472912	-0.3098	0.07338	-0.630716	-0.369578	-0.344881	-0.295708	-0.370557	0.378274	-0.0894611	-0.311039	0.197616	-0.4005	0.117619
B1WC67	RCG29001 (Slc25a24 protein) (Solute carrier family 25 member 24)	Slc25a24	0.324679	0.126315	0.564582	0.19958	0.265819	-0.043961	0.466825	-0.122274	0.209892	0.212778	0.328796	-0.188207	0.0253901	-0.329394	0.360099	0.131825	0.0307049	0.171878
B1WC68	Histone deacetylase 8 (HD8) (EC 3.5.1.98)	Hdac8	-0.177775	-0.240964	-0.393344	-0.319247	-0.483667	-0.227705	0.0959582	-0.471688	-0.338484	-0.282789	0.217576	-0.346957	0.318441	-0.134936	-0.179956	0.281805	-0.314892	0.0891397
B1WC69	NOL1/NOP2/Sun domain family, member 6 (Predicted) (NOP2/Sun RNA methyltransferase family member 6) (Nsun6 protein)	Nsun6	-0.206556	-0.656511	-0.318962	-0.614021	-0.447152	-0.473323	-0.420625	-0.303398	-0.449259	-0.346462	-0.323444	-0.0655599	0.490127	-0.0488796	-0.360999	0.0957056	-0.409879	0.219291
B1WC70	Protein phosphatase 1, regulatory (Inhibitor) subunit 8 (Protein phosphatase 1, regulatory (Inhibitor) subunit 8 (Predicted)) (Protein phosphatase 1, regulatory subunit 8)	Ppp1r8	-0.251272	-0.388649	-0.355192	-0.150167	-0.0154919	-0.30835	-0.30937	-0.149032	-0.295327	-0.0657179	-0.481322	-0.210924	0.40062	0.0725225	-0.284662	0.153585	-0.21214	0.118047
B1WC73	ADP-ribosylation factor-like 6 (Predicted), isoform CRA_a (ADP-ribosylation factor-like GTPase 6) (Arl6 protein)	Arl6	0.056715	-0.014235	0.0865919	-0.0492404	0.0236115	-0.162309	0.0870052	-0.288101	0.185947	-0.225821	0.156542	-0.271029	0.0181167	-0.267858	0.099402	0.0610559	-0.168456	0.115031
B1WC75	DLG-associated protein 5 (Dlgap5 protein)	Dlgap5	0.0972721	-0.0972721	0.0770345	-0.76331	-1.02881	-0.310762	-0.281977	-0.667814	-0.234214	-0.639079	-0.066459	-0.55407	0.245032	-0.265858	-0.239526	0.41675	-0.505385	0.252027
B1WC78	BRMS1-like transcriptional repressor (Breast cancer metastasis-suppressor 1-like (Predicted), isoform CRA_b) (Brms1l protein)	Brms1l	-0.116226	-0.484248	-0.380895	-0.16945	-0.145182	-0.276178	-0.465905	0.755848	0.410595	0.016663	0.661748	-0.322543	0.533101	-0.074007	-0.00597759	0.447888	-0.0799846	0.441976
B1WC84	Canopy 4 homolog (Zebrafish) (Canopy FGF-signaling regulator 4)	Cnpy4	-0.125272	-0.35191	0.0390557	-0.182134	-0.3443	-0.270111	-0.175333	-0.00163181	0.135293	-0.183909	0.0312032	-0.282414	0.232505	-0.138793	-0.0732257	0.175276	-0.212018	0.121528
B1WC85	RCG23253, isoform CRA_a (RGD1563863 protein) (WD repeat domain 92)	Wdr92	-0.359001	-0.284136	-0.0270213	-0.388278	-0.32359	-0.191116	0.0458469	-0.265148	-0.202539	-0.0721072	-0.131517	-0.120075	0.458636	-0.0538399	-0.166303	0.1605	-0.220143	0.115897
B1WC88	UPF0729 protein C18orf32 homolog		-0.911673	-0.372891	0.0558473	0.438027	-0.281386	0.0397663	0.202169	-0.454419	-0.475216	0.454431	-0.466024	-0.160729	0.245313	0.303411	-0.312714	0.402638	-0.0093025	0.392636
B2BKY8	Centrobin, centriole duplication and spindle assembly protein (LYST-interacting protein 8)	Cntrob	-0.167458	-0.195792	0.0446213	0.163039	-0.0832028	-0.0711181	-0.183469	-0.207453	-0.243835	0.282768	-0.166652	-0.107758	0.315031	0.110613	-0.133333	0.101173	-0.0227192	0.20074
B2DD29	Serine/threonine-protein kinase BRSK1 (EC 2.7.11.1) (EC 2.7.11.26) (Brain-specific serine/threonine-protein kinase 1) (BR serine/threonine-protein kinase 1) (Serine/threonine-protein kinase SAD-B)	Brsk1	0.247272	0.120487	0.196921	0.0757839	0.0637713	0.0277809	0.256619	0.326114	0.340358	-0.0721924	0.239304	0.589356	0.501033	-0.0461525	0.224041	0.091417	0.177888	0.240861
B2GUU0	Cactin, spliceosome C complex subunit (RGD1563634 protein)	Cactin	-0.181406	-0.22613	-0.196233	-0.176887	-0.103216	-0.157033	-0.169532	-0.434394	-0.14368	-0.232048	-0.305694	0.071615	0.574699	-0.00918593	-0.183294	0.0682989	-0.192479	0.162767
B2GUV5	V-type proton ATPase subunit G	Atp6v1g1	0.706443	0.713879	0.95883	-0.00953382	0.988804	0.228106	0.0369954	0.767763	-0.0299817	0.490673	0.262902	0.379995	0.540337	-0.0588518	0.487332	0.456635	0.42848	0.294886
B2GUV7	Eukaryotic translation initiation factor 5B (eIF-5B) (EC 3.6.5.3) (Annexin V-binding protein ABP-7) (Translation initiation factor IF-2)	Eif5b	-0.389377	-0.431798	-0.28947	-0.139723	-0.417196	-0.283804	-0.211825	-0.430459	-0.345466	-0.134944	-0.334493	-0.311857	0.469385	0.0425405	-0.331305	0.0734656	-0.288764	0.131885
B2GUW4	Exdl2 protein (Exonuclease 3''-5'' domain-like 2 (Predicted)) (Exonuclease 3'-5' domain-containing 2)	Exd2	-0.197685	-0.480877	-0.241743	-0.119266	-0.278768	-0.417137	-0.217592	-0.292986	-0.213439	-0.130995	-0.248124	-0.222396	0.463754	-0.0443843	-0.232892	0.0292131	-0.277276	0.148754
B2GUX5	5'-nucleotidase (EC 3.1.3.5)	Nt5c3a	-0.0442146	-0.122608	0.0580984	-0.160398	-0.114414	-0.180822	-0.151074	-0.261507	-0.218403	-0.250565	-0.0270674	-0.355765	0.135728	-0.139098	-0.0828458	0.0984848	-0.221944	0.0844265
B2GUX7	Cellular repressor of E1A-stimulated genes (Predicted), isoform CRA_b (Cellular repressor of E1A-stimulated genes 1)	Creg1	0.444657	0.498581	0.0817224	0.380838	0.216334	0.648411	0.469572	0.665867	0.158997	0.641919	0.246802	0.362725	0.0517195	0.263376	0.269681	0.155899	0.533057	0.138685
B2GUY0	Endoplasmic reticulum mannosyl-oligosaccharide 1,2-alpha-mannosidase (EC 3.2.1.113) (ER alpha-1,2-mannosidase) (ER mannosidase 1) (ERMan1) (Mannosidase alpha class 1B member 1)	Man1b1	-0.240214	-0.418664	-0.185904	0.171091	-0.369757	-0.0966582	-0.0258533	-0.583794	-0.127021	0.000964705	-0.190209	-0.183678	0.590535	0.00470312	-0.189826	0.114683	-0.185123	0.276704
B2GUY4	Dematin actin-binding protein (Epb4.9 protein)	Dmtn	0.710119	0.378429	0.482672	0.551693	0.588412	0.694819	0.746228	0.776099	0.835728	0.446896	0.939921	0.615858	0.240886	-0.139881	0.71718	0.165006	0.577299	0.149686
B2GUY8	Slc25a17 protein (Solute carrier family 25 (Mitochondrial carrier, peroxisomal membrane protein), member 17 (Predicted), isoform CRA_e) (Solute carrier family 25 member 17)	Slc25a17	0.394943	0.591459	0.328204	0.0943216	0.296383	0.0962776	0.286175	0.102219	0.321135	0.0518589	0.332656	0.17943	0.219299	-0.140655	0.326583	0.0381762	0.185928	0.202933
B2GUZ1	Ubiquitin carboxyl-terminal hydrolase 4 (EC 3.4.19.12) (Deubiquitinating enzyme 4) (Ubiquitin thioesterase 4) (Ubiquitin-specific-processing protease 4)	Usp4	-0.207149	-0.391219	-0.296154	-0.0759456	-0.298667	-0.16201	-0.0310628	-0.259813	-0.10541	-0.149038	-0.212145	-0.13228	0.58955	-0.00328643	-0.191765	0.106075	-0.195051	0.113147
B2GUZ3	Methylenetetrahydrofolate dehydrogenase (NADP+-dependent) 1-like (Mthfd1l protein)	Mthfd1l	0.556315	0.482879	0.337325	0.12664	0.282289	0.312474	0.245371	0.333401	0.116788	0.0936958	0.302087	0.114555	0.442121	-0.0627552	0.306696	0.144007	0.243941	0.156758
B2GUZ5	F-actin-capping protein subunit alpha-1 (CapZ alpha-1)	Capza1	0.274669	0.18477	0.029968	0.177408	0.135875	0.238914	0.496741	0.350136	0.187101	0.253615	0.294061	0.211389	0.597796	-0.000363691	0.236402	0.159823	0.236039	0.0632596
B2GUZ6	Reticulon 4-interacting protein 1 (Similar to NOGO-interacting mitochondrial protein (Predicted))	Rtn4ip1	0.370533	0.371374	0.362012	0.00410836	0.294445	0.0319889	-0.0545946	0.4772	0.0784937	0.292908	0.396655	0.203286	0.576831	-0.0111131	0.241257	0.18563	0.230144	0.187617
B2GUZ7	Tubulin folding cofactor C (Tubulin-specific chaperone c (Predicted))	Tbcc	-0.0297405	-0.138542	-0.231273	-0.198424	-0.266701	-0.340839	-0.126741	-0.31201	-0.179892	-0.225424	-0.215739	-0.0665988	0.474236	-0.0386252	-0.175014	0.0856605	-0.21364	0.103429
B2GUZ9	Fam49b protein (Family with sequence similarity 49, member B) (Similar to 0910001A06Rik protein (Predicted), isoform CRA_a)	Fam49b	0.17233	0.354402	-0.0609936	0.68733	0.294231	0.509811	0.534415	0.478283	0.0310641	0.624314	0.199224	0.510152	0.0318103	0.332337	0.195045	0.208801	0.527382	0.116548
B2GV01	Metastasis-associated 1 family, member 2 (Metastasis-associated gene family, member 2) (Mta2 protein)	Mta2	-0.386052	-0.442888	-0.370883	-0.252301	-0.320908	-0.24164	-0.201798	-0.276351	-0.288885	-0.095	-0.331103	-0.266773	0.414155	0.0541125	-0.316605	0.0662524	-0.262492	0.110766
B2GV02	Rac GTPase-activating protein 1 (Rac GTPase-activating protein 1 (Predicted)) (Racgap1 protein)	Racgap1	-0.302822	-0.520527	-0.265469	-0.511873	-0.60656	-0.370544	-0.294686	-0.358151	-0.227251	-0.0400348	-0.249195	0.487634	0.445657	0.105415	-0.32433	0.141088	-0.218916	0.387397
B2GV05	RNA-binding protein 5 (RNA-binding motif protein 5)	Rbm5	-0.203598	-0.364285	-0.310486	-0.013219	-0.226023	-0.195825	-0.197591	-0.252166	-0.0604696	0.00554103	-0.181363	0.109811	0.386417	0.0782311	-0.196588	0.0808076	-0.118357	0.180473
B2GV06	Succinyl-CoA:3-ketoacid coenzyme A transferase 1, mitochondrial (EC 2.8.3.5) (3-oxoacid CoA-transferase 1) (Somatic-type succinyl-CoA:3-oxoacid CoA-transferase) (SCOT-s)	Oxct1	0.35431	0.212775	0.234806	-0.0637861	0.117361	0.0113904	-0.0772934	0.179908	-0.0755837	0.144292	0.339903	-0.120514	0.38938	-0.0882396	0.148917	0.19422	0.0606776	0.137907
B2GV08	AP complex subunit sigma	Ap1s2	-0.0225225	-0.0456793	0.0153456	0.144048	-0.0372615	0.0518971	-0.0462905	0.033007	-0.2811	0.382705	-0.0662832	0.215003	0.0899798	0.203182	-0.0730187	0.105541	0.130163	0.153397
B2GV14	Taxilin alpha (Txlna protein)	Txlna	-0.884408	-0.231075	-0.3808	-0.37476	-0.48135	-0.566816	-0.203091	-0.351777	-0.313935	-0.205936	-0.559118	-0.178935	0.266858	0.152234	-0.47045	0.238058	-0.318217	0.145413
B2GV15	Dihydrolipoamide acetyltransferase component of pyruvate dehydrogenase complex (EC 2.3.1.-)	Dbt	0.272955	0.227113	0.161035	0.236741	0.222532	0.1757	0.325745	0.158561	0.176364	0.361642	0.21834	0.0315842	0.496311	-0.030938	0.229495	0.0613766	0.198557	0.10851
B2GV24	E3 UFM1-protein ligase 1 (EC 2.3.2.-) (E3 UFM1-protein transferase 1) (Multiple alpha-helix protein located at ER) (Regulator of C53/LZAP and DDRGK1)	Ufl1	-0.130691	-0.182049	-0.176152	0.0979732	-0.197904	-0.00218774	0.149725	-0.187036	-0.0473273	0.128258	-0.0999915	-0.166574	0.518841	0.0317874	-0.0837235	0.126391	-0.0519361	0.145424
B2GV29	Ccdc76 protein (tRNA methyltransferase 13 homolog)	Trmt13	-0.10822	0.10822	-0.281889	0.281889	-0.106616	0.106616	-0.115342	-0.0598527	-0.0374077	-0.417454	-0.0769465	-0.145076	0.370997	0.100127	-0.12107	0.0839235	-0.0209429	0.244461
B2GV35	Galactosylgalactosylxylosylprotein 3-beta-glucuronosyltransferase (EC 2.4.1.135)	B3gat3	0.120223	-0.00191821	0.0737885	0.0306967	0.280539	-0.299754	-0.0217852	0.0288432	0.185669	-0.0606233	0.370786	-0.422499	0.0525348	-0.289079	0.168203	0.142321	-0.120876	0.192948
B2GV37	Zinc finger protein 593 (Zinc finger protein 593 (Predicted), isoform CRA_a)	Zfp593	-0.127591	-0.168793	-0.174603	-0.204151	-0.454153	-0.244756	-0.596829	-0.0262321	0.337653	-0.140165	-0.787353	0.226119	0.291299	0.207483	-0.300479	0.400358	-0.0929963	0.173002
B2GV38	Ubiquitin-like protein 4A	Ubl4a	-0.296756	-0.331411	-0.383272	-0.247686	-0.363295	-0.331135	-0.520906	-0.260936	-0.201463	-0.437693	-0.180813	-0.529781	0.508504	-0.0320228	-0.324417	0.126561	-0.35644	0.108503
B2GV41	Ubiquitin specific protease 39 (Predicted), isoform CRA_b (Ubiquitin-specific peptidase 39) (Usp39 protein)	Usp39	-0.157799	-0.448282	-0.35323	-0.144896	-0.224661	-0.246974	-0.116594	-0.334911	-0.0973969	-0.227573	-0.205144	-0.177083	0.362865	-0.0708156	-0.192471	0.0927782	-0.263286	0.111662
B2GV54	Neutral cholesterol ester hydrolase 1 (NCEH) (EC 3.1.1.-) (Arylacetamide deacetylase-like 1)	Nceh1	0.282296	0.403989	0.318468	0.316201	0.278793	0.558957	0.474951	0.491351	0.0418068	0.63329	0.411785	0.33316	0.17551	0.154808	0.30135	0.148903	0.456158	0.12698
B2GV55	Ubiquitin-conjugating enzyme E2 Q1 (Ubiquitin-conjugating enzyme E2Q (Putative) (Predicted), isoform CRA_a) (Ubiquitin-conjugating enzyme E2Q family member 1)	Ube2q1	0.0310346	-0.142757	-0.0876111	-0.183804	-0.0861066	-0.204957	-0.0700326	-0.162263	-0.0705866	-0.183297	-0.189128	-0.077644	0.262503	-0.080382	-0.0787384	0.0700161	-0.15912	0.0451903
B2GV57	Cysteinyl-tRNA synthetase 2, mitochondrial (RGD1311612 protein)	Cars2	0.360414	0.311027	0.340802	0.186636	0.334856	0.173048	0.234634	0.321535	0.255958	0.241807	0.373769	0.388078	0.425993	-0.0463834	0.316739	0.0574504	0.270355	0.0841721
B2GV62	Mitochondrial ribosomal protein L20 (RCG30918, isoform CRA_a)	Mrpl20	0.241021	-0.241021	0.262843	-0.262843	-0.171663	0.171663	0.162896	0.130751	0.150718	0.0539577	0.248043	-0.0984865	0.164874	-0.189973	0.148976	0.163865	-0.0409966	0.18776
B2GV65	HIG1 domain family, member 2A (HIG1 hypoxia-inducible domain family, member 2A) (RCG24095, isoform CRA_d)	Higd2a	0.516355	0.488482	0.523075	-0.458644	0.423141	-0.015866	0.0694981	-0.0694981	-0.200567	0.200567	-0.0150554	0.0150554	0.315135	-0.192725	0.219408	0.308455	0.0266827	0.313124
B2GV71	Arginine-hydroxylase NDUFAF5, mitochondrial (EC 1.-.-.-) (NADH dehydrogenase [ubiquinone] 1 alpha subcomplex assembly factor 5) (Putative methyltransferase NDUFAF5) (EC 2.1.1.-)	Ndufaf5	0.407804	0.524291	0.367934	0.0984085	0.186888	0.245799	0.0938478	0.174409	-0.0477366	0.0783286	0.249991	0.000841758	0.553874	-0.022775	0.209788	0.170952	0.187013	0.185307
B2GV72	Carbonyl reductase 3 (Carbonyl reductase 3 (Predicted))	Cbr3	-0.127653	-0.552115	-0.159824	-0.38808	-0.148943	-0.323577	-0.182602	-0.423916	-0.0607371	-0.210812	-0.361805	-0.406364	0.0564549	-0.21055	-0.173594	0.101143	-0.384144	0.113152
B2GV73	Actin-related protein 2/3 complex subunit 3	Arpc3	0.18148	0.118185	0.0140589	0.427636	0.291752	0.225428	0.0941422	0.331039	-0.00747946	0.483067	-0.115951	0.326123	0.0594111	0.242246	0.0763337	0.145365	0.31858	0.132663
B2GV74	Kinesin light chain 2 (Kinesin light chain 2 (Predicted), isoform CRA_b) (Klc2 protein)	Klc2	0.243654	0.159758	0.183094	0.05832	-0.0152484	0.0564858	0.0159581	0.102548	-0.124611	0.0180425	0.177767	-0.0365495	0.544324	-0.0203349	0.0801024	0.142835	0.0597675	0.0676152
B2GV82	Nle1 protein (Notchless homolog 1)	Nle1	-0.462743	-0.219271	-0.316128	-0.179412	-0.426229	-0.347326	-0.178544	-0.334638	-0.203236	-0.439446	0.077355	-0.251803	0.495407	-0.0437283	-0.251588	0.197549	-0.295316	0.0960569
B2GV85	RCG28478 (Rnpc3 protein)	Rnpc3	-0.154077	-0.0301669	-0.158772	-0.324169	-0.390179	-0.262139	-0.373886	-0.281251	-0.403835	-0.285001	-0.58178	-0.471536	0.429936	0.0680446	-0.343755	0.163417	-0.27571	0.14233
B2GV96	Coiled-coil domain-containing 115 (Similar to 2310061I09Rik protein (Predicted))	Ccdc115	-0.0138905	-0.0935658	-0.0951799	-0.0132942	-0.165528	0.0125774	-0.242184	0.128424	-0.0737448	0.0544068	-0.455829	0.256349	0.0707683	0.231876	-0.174393	0.158774	0.0574829	0.122009
B2GV97	O-phosphoseryl-tRNA(Sec) selenium transferase (EC 2.9.1.2) (Selenocysteine synthase) (Selenocysteinyl-tRNA(Sec) synthase) (Sep-tRNA:Sec-tRNA synthase)	Sepsecs	0.0573139	-0.0573139	-0.184064	0.184064	-0.2502	0.497424	0.184644	-0.273184	-0.249661	0.236658	0.233408	-0.509548	0.540049	0.0477766	-0.0347599	0.220644	0.0130167	0.367112
B2GV98	Leucine-rich repeats and calponin homology domain-containing 1 (Lrch1 protein)	Lrch1	0.337196	0.022675	0.0086736	0.356013	0.195889	0.500482	0.433607	0.285843	0.100951	0.551794	0.330243	0.385243	0.321867	0.115915	0.234427	0.161047	0.350342	0.187564
B2GVB9	Fermitin family member 3 (Fermt3 protein)	Fermt3	0.277717	0.449724	-0.240412	0.884867	0.311765	0.651434	0.823181	0.399134	0.142834	0.734161	0.310616	0.450132	0.118884	0.323958	0.27095	0.342388	0.594909	0.193406
B2RYA6	Papillary renal cell carcinoma (Translocation-associated) (Predicted) (Prcc protein) (Proline-rich mitotic checkpoint control factor)	Prcc	-0.294867	-0.321305	-0.245208	-0.211984	-0.459824	-0.230536	-0.355626	-0.141466	0.015121	-0.209883	-0.38781	-0.253057	0.427435	0.0599977	-0.288036	0.166024	-0.228038	0.0590135
B2RYA8	DnaJ heat shock protein family (Hsp40) member B2 (LOC689593 protein)	Dnajb2	0.603165	0.572836	0.504023	0.625242	0.393949	0.392808	0.348351	0.385894	0.235694	0.10714	0.303686	0.344652	0.584017	0.00661721	0.398145	0.134947	0.404762	0.184147
B2RYB3	Serine and arginine repetitive matrix 1 (Srrm1 protein)	Srrm1	-0.307792	-0.388898	-0.343644	-0.162962	-0.4718	-0.344607	-0.169591	-0.333628	-0.420544	-0.15066	-0.454602	-0.256201	0.305104	0.0885027	-0.361329	0.113448	-0.272826	0.0995921
B2RYB8	Integrin beta	Itgb2	0.628928	0.65184	0.0200705	1.21599	0.862093	0.694988	1.1349	1.03978	0.338417	1.15957	0.584976	0.879364	0.138918	0.345357	0.594898	0.389991	0.940255	0.237099
B2RYC6	Zfp385a protein (Zinc finger protein 385A)	Zfp385a	-0.0967852	-0.298239	-0.0036975	0.157784	-0.0909708	0.250551	0.165669	0.405686	0.303668	0.416512	0.160406	-0.0317639	0.459421	0.07704	0.0730483	0.161883	0.150088	0.275874
B2RYC9	Glucosylceramidase (EC 3.2.1.45)	Gba	0.227476	-0.000233501	0.0842439	0.374735	0.103252	0.11554	0.07052	0.17918	0.101789	0.082945	0.328407	0.0748612	0.55999	-0.0147769	0.152615	0.102899	0.137838	0.1299
B2RYD0	Ube2g2 protein (Ubiquitin-conjugating enzyme E2G 2) (Ubiquitin-conjugating enzyme E2G 2 (Predicted), isoform CRA_b)	Ube2g2	0.188028	0.059372	-0.0564698	0.159816	0.0115201	0.158211	0.00886214	-0.123179	-0.0250949	0.014323	-0.44588	0.286765	0.256976	0.145724	-0.0531725	0.210347	0.0925513	0.141644
B2RYD7	RCG25591, isoform CRA_a (RGD1311563 protein) (STT3B, catalytic subunit of the oligosaccharyltransferase complex)	Stt3b	-0.200958	-0.278249	-0.230829	0.0411994	-0.184617	-0.0992421	-0.0286319	-0.0748609	-0.072646	-0.0249457	0.0992194	-0.456609	0.492106	-0.0457076	-0.103077	0.126445	-0.148785	0.18486
B2RYE1	E3 ubiquitin-protein ligase pellino homolog (EC 2.3.2.27)	Peli1	-0.618061	0.618061	-0.0797068	0.0797068	NA	NA	0.430629	-0.343202	0.315448	-0.189588	0.313264	0.174641	0.595176	-0.00439116	0.0723148	0.431651	0.0679237	0.370646
B2RYE9	YEATS domain containing 4 (Predicted), isoform CRA_b (YEATS domain-containing 4) (Yeats4 protein)	Yeats4	-0.456535	-0.547591	-0.324178	-0.199638	-0.488463	-0.256479	-0.252699	-0.438204	-0.310035	-0.25644	-0.25906	-0.49515	0.555939	-0.0170885	-0.348495	0.100508	-0.365584	0.145974
B2RYF6	CLPTM1, transmembrane protein (Cleft lip and palate associated transmembrane protein 1) (Cleft lip and palate associated transmembrane protein 1 (Predicted))	Clptm1	-0.0533918	0.00410455	-0.111353	-0.0550374	-0.224714	-0.158204	-0.169093	-0.232533	-0.077314	0.0770112	-0.152192	-0.156775	0.452766	0.0444374	-0.131343	0.0632027	-0.0869056	0.116051
B2RYF7	WASH complex subunit 1 (WAS protein family homolog 1)	Washc1	-0.113203	0.16452	-0.062514	0.244777	-0.0917324	0.354948	0.039758	-0.0233271	-0.12753	0.272614	-0.160694	0.0501204	0.0276826	0.263261	-0.0859859	0.0699192	0.177276	0.142679
B2RYG3	RGD1565149 protein (VPS9 domain-containing 1)	Vps9d1	0.0906251	-0.20359	-0.0551249	-0.154102	-0.022908	-0.358263	-0.042541	0.042541	0.0910944	-0.0910944	0.413324	-0.413324	0.0648376	-0.275384	0.0790782	0.176182	-0.196305	0.16928
B2RYG5	TATA-box-binding protein-associated factor 15 (Taf15 protein)	Taf15	-0.325026	-0.416872	-0.349616	-0.0364934	-0.327394	-0.17117	-0.185701	0.00186517	-0.150747	-0.0600206	-0.400523	-0.381062	0.292172	0.112542	-0.289835	0.0986551	-0.177292	0.181457
B2RYG6	Ubiquitin thioesterase OTUB1 (EC 3.4.19.12) (Deubiquitinating enzyme OTUB1) (OTU domain-containing ubiquitin aldehyde-binding protein 1) (Otubain-1) (Ubiquitin-specific-processing protease OTUB1)	Otub1	-0.178271	-0.225453	-0.275459	0.00377562	-0.144934	-0.152131	-0.0798354	-0.323694	-0.318263	-0.281464	-0.0557455	-0.253689	0.51152	-0.0300247	-0.175418	0.104697	-0.205443	0.117563
B2RYG8	Elongator complex protein 6 (Protein TMEM103)	Elp6	0.0408559	0.164991	0.157047	-0.457954	-0.149255	0.098175	0.11469	-0.11469	-0.302141	0.302141	0.12093	-0.12093	0.56801	-0.0183988	-0.00297902	0.183098	-0.0213778	0.26941
B2RYH5	Interleukin-1 receptor-associated kinase 1 (Interleukin-1 receptor-associated kinase 1 (Predicted)) (Irak1 protein)	Irak1	0.073814	0.136832	0.0666523	0.00927533	0.133355	-0.375237	-0.18076	0.18076	-0.0336411	0.0336411	0.176369	-0.176369	0.438105	-0.0711476	0.039298	0.129089	-0.0318495	0.209016
B2RYI0	WD repeat-containing protein 91	Wdr91	-0.0527084	0.0106678	-0.148271	0.226044	-0.0050913	0.151329	0.115754	0.148297	-0.130414	0.25871	0.0286211	0.0455393	0.0900597	0.172116	-0.0320183	0.0998634	0.140098	0.097306
B2RYI2	Signal recognition particle subunit SRP68 (SRP68)	Srp68	-0.404657	-0.331423	-0.224591	-0.108007	-0.219546	-0.14922	-0.0727338	-0.20251	-0.165455	-0.224238	-0.286758	-0.053404	0.439813	0.0508232	-0.228957	0.112033	-0.178134	0.0974974
B2RYI4	Methyltransferase-like 14 (RGD1304822 protein) (Similar to KIAA1627 protein (Predicted), isoform CRA_b)	Mettl14	-0.463615	-0.332351	-0.227217	-0.218895	-0.395952	-0.346879	-0.171492	-0.414407	-0.106346	-0.331151	-0.441173	-0.362914	0.502531	-0.0334672	-0.300966	0.151799	-0.334433	0.0643832
B2RYI5	Ankrd40 protein (Ankyrin repeat domain 40) (RCG34017, isoform CRA_a)	Ankrd40	0.799573	-0.799573	-0.214484	0.214484	-0.610106	0.610106	0.351679	-0.351679	-0.112917	0.112917	0.0936334	-0.0936334	0.509356	-0.102459	0.0512297	0.487237	-0.0512297	0.487237
B2RYJ1	Anapc2 protein (Anaphase-promoting complex subunit 2)	Anapc2	-0.37821	-0.333033	-0.176804	-0.40289	-0.537819	-0.303782	0.00780926	-0.527172	-0.131483	-0.212518	-0.325016	-0.222273	0.413439	-0.0766909	-0.25692	0.195186	-0.333611	0.118503
B2RYJ2	Debranching RNA lariats 1 (Debranching enzyme homolog 1 (S. cerevisiae)) (RCG25249)	Dbr1	-0.155565	-0.22829	-0.188045	-0.19508	-0.330946	-0.118968	-0.0185378	-0.305877	-0.216772	-0.107724	-0.333574	-0.418911	0.542057	-0.0219015	-0.20724	0.118323	-0.229142	0.118273
B2RYJ3	Cullin 4A (RGD1563853 protein)	Cul4a	-0.155677	-0.294474	-0.151681	-0.0999567	-0.305725	-0.193423	-0.234046	-0.172237	-0.155189	-0.250036	-0.209167	-0.210431	0.593889	-0.00151202	-0.201914	0.0611658	-0.203426	0.0667683
B2RYJ4	L-aminoadipate-semialdehyde dehydrogenase-phosphopantetheinyl transferase (EC 2.7.8.7) (4'-phosphopantetheinyl transferase) (Alpha-aminoadipic semialdehyde dehydrogenase-phosphopantetheinyl transferase) (AASD-PPT)	Aasdhppt	-0.557505	-0.461456	-0.428254	-0.308915	-0.569635	-0.485356	-0.357085	-0.593301	-0.440703	-0.823652	-0.480923	-0.920369	0.294334	-0.126491	-0.472351	0.0812664	-0.598842	0.232276
B2RYJ6	Tetratricopeptide repeat domain 9 (Ttc9 protein)	Ttc9	0.289406	0.222794	0.164282	0.158547	-0.0581823	0.00323911	-0.0447268	-0.157012	-0.0849386	-0.0860828	0.249121	0.221265	0.545743	-0.0253685	0.0858267	0.168052	0.0604582	0.163631
B2RYJ7	ARP1 actin-related protein 1 homolog B (ARP1 actin-related protein 1 homolog B (Yeast)) (RCG22324, isoform CRA_a)	Actr1b	0.182499	0.122196	0.0761536	0.0368106	0.240913	0.0590355	0.251795	-0.00102667	-0.0129996	-0.0751515	0.291098	0.379942	0.363221	-0.0846087	0.171576	0.117321	0.0869677	0.157732
B2RYK0	Glucocorticoid-induced 1 (RCG28190, isoform CRA_a) (RGD1563612 protein)	Glcci1	-0.133146	-0.171051	-0.20664	-0.520344	-0.259433	-0.490934	-0.425031	-0.810412	-0.341435	-0.257572	-0.70375	-0.125459	0.511724	-0.0510567	-0.344906	0.203207	-0.395962	0.260449
B2RYK3	RCG56371 (Sepiapterin reductase (7,8-dihydrobiopterin:NADP+ oxidoreductase))	Spr	0.496299	0.360232	0.237265	0.448024	0.419811	0.564348	0.539255	0.48022	0.368575	0.15608	0.499203	0.23601	0.458636	-0.0525824	0.426735	0.111428	0.374152	0.154735
B2RYK4	Similar to RIKEN cDNA 1200007B05 (Slc25a46 protein)	Slc25a46	0.400346	0.280961	0.25217	-0.103378	0.233589	0.159335	-0.0149981	0.381652	0.358138	0.0722509	0.405423	0.148349	0.306342	-0.115916	0.272445	0.158701	0.156528	0.167865
B2RYL1	Chromosome transmission fidelity protein 8 homolog isoform 2	Chtf8	-0.385498	-0.158932	-0.364355	0.245342	-0.261712	-0.167675	-0.357797	-0.0905198	-0.112017	-0.116718	0.0255318	0.104233	0.119817	0.21193	-0.242641	0.166028	-0.0307116	0.167684
B2RYL3	RCG21543 (Transmembrane protein 119)	Tmem119	0.758152	0.408184	-0.00457676	1.14266	0.945141	0.976516	0.0678661	-0.0678661	0.65586	0.719245	-0.0540057	0.0540057	0.464968	0.144051	0.394739	0.440651	0.53879	0.491718
B2RYL4	Armadillo repeat containing 6 (Armc6 protein) (RCG38798, isoform CRA_a)	Armc6	-0.0703231	-0.168592	-0.0812079	-0.242121	-0.210889	-0.202999	0.0858769	-0.0278046	-0.155431	-0.0576745	0.102897	-0.339941	0.240014	-0.118342	-0.0548462	0.12656	-0.173189	0.116574
B2RYL8	DEAD (Asp-Glu-Ala-Asp) box polypeptide 41 (DEAD-box helicase 41) (RCG24134)	Ddx41	-0.292275	-0.343229	-0.259115	-0.260573	-0.341703	-0.278626	-0.230778	-0.275622	-0.0258669	-0.332429	-0.185942	-0.198823	0.390355	-0.0589369	-0.222613	0.109989	-0.28155	0.0523838
B2RYM2	WD repeat domain, phosphoinositide-interacting 1 (Wipi1 protein)	Wipi1	-0.102128	-0.141847	-0.25479	0.0569314	-0.261806	0.0230048	0.0647438	-0.0647438	-0.136642	0.136642	-0.106403	0.106403	0.141065	0.152236	-0.132838	0.120167	0.0193984	0.105658
B2RYM5	Lys-63-specific deubiquitinase BRCC36 (EC 3.4.19.-) (BRCA1-A complex subunit BRCC36) (BRCA1/BRCA2-containing complex subunit 3) (BRCA1/BRCA2-containing complex subunit 36) (BRISC complex subunit BRCC36)	Brcc3	0.0569447	0.0258196	-0.0353891	0.0388505	-0.00975156	0.105459	0.125419	0.0717594	0.12508	0.101056	0.0084517	0.171068	0.44198	0.040543	0.0451257	0.0690195	0.0856687	0.0527044
B2RYM6	Zc3hc1 protein	Zc3hc1	-0.367518	-0.36962	-0.399397	0.0180797	-0.260643	-0.26918	-0.179232	-0.163161	-0.120678	-0.0862509	-0.245694	-0.132087	0.308322	0.0951573	-0.262194	0.106866	-0.167036	0.136751
B2RYM8	Family with sequence similarity 210, member B (Similar to RIKEN cDNA 2010011I20 (Predicted), isoform CRA_a)	Fam210b	0.0475604	-0.0475604	-0.108763	0.108763	-0.240276	0.240276	0.40684	0.0779454	0.239626	0.36852	0.594066	0.122393	0.579979	-0.0114528	0.156509	0.316451	0.145056	0.143136
B2RYN1	Fructosamine-3-kinase-related protein	Fn3krp	0.0274079	-0.0861726	-0.0552029	0.320939	-0.0331834	0.142737	0.134639	0.0285367	-0.109005	0.0949933	0.120628	-0.202241	0.511724	0.0355849	0.0142139	0.0982326	0.0497989	0.182571
B2RYN3	Eukaryotic translation elongation factor 1 epsilon 1 (RCG43901)	Eef1e1	-0.296089	-0.356017	-0.364803	-0.0386542	-0.416099	-0.142862	-0.23983	-0.329618	-0.155159	-0.420849	-0.333687	-0.32992	0.51335	0.0312913	-0.300945	0.0931907	-0.269653	0.146276
B2RYN8	Ankyrin repeat domain 47 (Predicted) (KN motif and ankyrin repeat domains 3)	Kank3	0.413351	0.0164661	0.575031	0.019609	0.316984	0.116682	0.3203	-0.148335	0.324647	0.202916	0.342522	0.0998665	0.0102279	-0.330938	0.382139	0.101119	0.0512008	0.119744
B2RYP0	Ras homolog family member C (Ras homolog gene family, member C)	Rhoc	-1.62359	0.50622	-0.0514917	-0.214125	-0.129197	-0.228619	-0.136622	-0.13965	0.0473173	-0.280997	-0.472106	0.114631	0.260137	0.353858	-0.394282	0.627125	-0.0404235	0.30205
B2RYP3	Fam91a1 protein (Family with sequence similarity 91, member A1)	Fam91a1	0.0678809	-0.0154262	-0.132004	0.0261201	-0.157897	0.0429812	0.0460553	-0.0434461	-0.00220037	-0.0608748	-0.0741708	0.056738	0.442121	0.0430714	-0.042056	0.0937863	0.00101536	0.0481122
B2RYP4	Sorting nexin 2	Snx2	0.0953029	0.00846225	-0.0045373	0.131931	-0.02772	0.0849747	0.17032	-0.159745	-0.0636093	-0.0500969	-0.01949	-0.0598956	0.496311	-0.0324393	0.0250444	0.0889306	-0.00739494	0.105817
B2RYP6	LUC7-like 2 (S. cerevisiae) (LUC7-like 2 (S. cerevisiae) (Predicted)) (LUC7-like 2 pre-mRNA-splicing factor)	Luc7l2	-0.397714	-0.430177	-0.290148	-0.171352	-0.108515	-0.355021	-0.147345	-0.136032	-0.303598	0.00963365	-0.325566	-0.175063	0.459536	0.0524794	-0.262148	0.111072	-0.209668	0.158703
B2RYP8	Gamma-tubulin complex component	Tubgcp2	-0.273793	0.0590557	-0.159401	-0.323102	-0.313001	-0.439356	0.0957701	-0.196397	-0.074939	0.0563206	-0.063451	-0.00455731	0.578469	-0.00987015	-0.131469	0.150632	-0.141339	0.211102
B2RYQ1	ARP6 actin-related protein 6 homolog (ARP6 actin-related protein 6 homolog (Yeast)) (ARP6 actin-related protein 6 homolog (Yeast) (Predicted))	Actr6	0.202195	0.087601	0.131173	-0.357774	-0.129678	-0.131088	-0.231178	-0.626161	-0.469409	-0.0555665	-0.680492	-0.0280684	0.584085	0.0110551	-0.196231	0.3408	-0.185176	0.261944
B2RYQ2	Serine/threonine-protein phosphatase 2A activator (EC 5.2.1.8) (Phosphotyrosyl phosphatase activator)	Ptpa	0.034414	0.104856	-0.0101718	0.136689	0.00991135	0.084628	-0.0562001	0.120044	-0.0328368	0.16486	0.187496	-0.0492871	0.329815	0.0715293	0.0221021	0.0870018	0.0936315	0.0751768
B2RYQ8	Large subunit ribosomal protein L36a, isoform CRA_a (RCG38013, isoform CRA_c) (Rpl36a protein)	Rpl36a	-0.210927	-0.0567385	-0.233009	-0.3235	0.179419	-0.440502	-0.464306	0.074931	-0.553412	-0.121286	-0.456101	-0.663232	0.550046	0.034668	-0.289723	0.267287	-0.255055	0.27269
B2RYR0	E3 ubiquitin-protein ligase RNF168 (EC 2.3.2.27) (RING finger protein 168) (RING-type E3 ubiquitin transferase RNF168)	Rnf168	0.160094	-0.160094	-0.0112016	0.0112016	0.0179757	-0.0179757	-0.0929575	0.0929575	0.0912925	-0.0912925	0.186411	-0.186411	0.216849	-0.117205	0.0586024	0.106956	-0.0586024	0.106956
B2RYR8	40S ribosomal protein S8	Rps8	-0.613692	-0.298185	-0.435023	-0.177767	-0.552541	-0.291007	-0.295362	-0.263114	-0.150606	-0.408714	-0.392174	-0.517543	0.38697	0.0805112	-0.406566	0.16918	-0.326055	0.119546
B2RYS0	Cox7a2 protein (RCG25255, isoform CRA_b) (RCG63383)	Cox7a2	0.58111	0.634256	1.21011	-0.449577	0.474069	0.207735	0.438279	0.282389	0.26001	0.35226	0.764967	0.660398	0.183712	-0.34018	0.621423	0.333062	0.281244	0.403218
B2RYS2	Cytochrome b-c1 complex subunit 7	Uqcrb	1.04365	0.984583	0.929386	0.379692	0.604699	0.573712	0.335906	0.900117	0.370762	0.34745	0.734865	0.500176	0.519328	-0.0555893	0.669878	0.288627	0.614288	0.268225
B2RYS3	LOC686999 protein (M phase phosphoprotein 6) (RCG51222)	Mphosph6	-0.222182	-0.501482	-0.399096	-0.207419	-0.241462	-0.261247	-0.402273	-0.288772	-0.242107	-0.172952	-0.585796	-0.347036	0.45561	0.0523346	-0.348819	0.14177	-0.296485	0.117536
B2RYS6	Hypoxanthine phosphoribosyltransferase (EC 2.4.2.8)	Prtfdc1	-0.353465	-0.0506802	-0.471037	0.361042	-0.435175	0.0577426	-0.214591	-0.147978	-0.520966	-0.314191	-0.544599	-0.122606	0.0236165	0.387194	-0.423305	0.122563	-0.0361119	0.229815
B2RYS8	NADH dehydrogenase [ubiquinone] 1 beta subcomplex subunit 8, mitochondrial (Complex I-ASHI) (NADH-ubiquinone oxidoreductase ASHI subunit)	Ndufb8	0.523262	0.359214	0.525575	0.138524	0.197393	0.370588	0.34028	0.276405	0.103482	0.375814	0.65847	0.324432	0.39759	-0.083914	0.39141	0.214414	0.307496	0.0906948
B2RYS9	Similar to RIKEN cDNA 0610038D11 (Predicted), isoform CRA_b (tRNA methyltransferase subunit 11-2)	Trmt112	-0.118348	0.109396	-0.259162	-0.220919	-0.247441	-0.195351	0.0280219	-0.322308	0.071978	-0.314507	-0.0616851	-0.112775	0.39759	-0.0783048	-0.0977726	0.137704	-0.176077	0.160269
B2RYT4	Mitochondrial ribosomal protein S14 (Mitochondrial ribosomal protein S14 (Predicted), isoform CRA_b)	Mrps14	0.0459377	-0.136707	0.164899	0.195156	-0.171119	0.156061	0.186381	-0.211878	-0.376697	0.420556	-0.102587	0.164652	0.324507	0.140171	-0.0421975	0.216824	0.0979734	0.233413
B2RYT7	Haloacid dehalogenase-like hydrolase domain-containing 3 (RCG55172)	Hdhd3	0.321449	0.538265	0.361138	0.331413	0.49598	0.569551	0.631078	-0.0265383	0.0501735	0.247227	0.497775	0.386493	0.500441	-0.0518638	0.392932	0.200962	0.341068	0.217802
B2RYU0	NADH dehydrogenase (Ubiquinone) 1 beta subcomplex, 2 (Predicted), isoform CRA_b (NADH:ubiquinone oxidoreductase subunit B2) (Ndufb2 protein)	Ndufb2	0.342637	0.335686	0.16363	0.380048	0.360794	0.163808	0.250669	0.0379184	0.0867552	0.23715	0.659303	-0.140579	0.291119	-0.141626	0.310631	0.200219	0.169005	0.194945
B2RYU6	Trafficking protein particle complex subunit 2-like protein	Trappc2l	0.112277	0.16905	0.167155	0.145911	0.176917	0.118752	0.0960152	0.122405	-0.0895358	0.11907	-0.0226229	0.0636713	0.41956	0.0497758	0.0733674	0.107049	0.123143	0.035211
B2RYU7	Cbx5 protein (Chromobox 5) (Chromobox homolog 5 (Drosophila HP1a) (Predicted), isoform CRA_a) (Chromobox homolog 5 (HP1 alpha homolog, Drosophila))	Cbx5	-0.44187	-0.757964	-0.415655	-0.430264	-0.643252	-0.639077	-0.347582	-0.584054	-0.379774	-0.313016	-0.566036	-0.553094	0.374566	-0.0805501	-0.465695	0.114891	-0.546245	0.156695
B2RYU8	LYR motif-containing protein 1	Lyrm1	0.799971	0.726801	0.823959	-0.289293	0.609718	0.335942	0.541947	0.951489	0.591815	0.773532	0.824469	0.419764	0.299503	-0.212274	0.698646	0.130902	0.486373	0.44392
B2RYW3	NADH dehydrogenase (Ubiquinone) 1 beta subcomplex, 9 (NADH dehydrogenase (Ubiquinone) 1 beta subcomplex, 9 (Predicted)) (NADH:ubiquinone oxidoreductase subunit B9) (Ndufb9 protein)	Ndufb9	0.846954	0.690444	0.582887	0.157527	0.540712	0.340494	0.276033	0.981411	0.215882	0.533151	0.50676	0.221895	0.58789	-0.00738449	0.494871	0.227893	0.487487	0.312492
B2RYW4	39S ribosomal protein L53, mitochondrial (Mitochondrial ribosomal protein L53) (Mitochondrial ribosomal protein L53 (Predicted))	Mrpl53	0.307719	-0.152416	0.235124	-0.0720127	-0.164622	-0.111797	0.109969	-0.175553	0.13054	0.0486496	-0.0642007	-0.106905	0.117428	-0.187427	0.0924214	0.17837	-0.0950059	0.0792124
B2RYW7	RCG26543, isoform CRA_b (Signal recognition particle 14)	Srp14	-0.455021	-0.551323	-0.231618	-0.281061	-0.317003	-0.178345	-0.169823	-0.00300559	-0.0342014	-0.283058	-0.220631	-0.541289	0.450598	-0.0682976	-0.23805	0.141325	-0.306347	0.212035
B2RYW8	MICOS complex subunit Mic10 (Mitochondrial inner membrane organizing system protein 1)	Micos10	0.581006	0.0465789	0.62952	-0.0440081	0.227569	0.262126	-0.336577	0.336577	-0.177368	0.177368	-0.265323	0.265323	0.518055	0.0641896	0.109805	0.430917	0.173994	0.145817
B2RYW9	Fumarylacetoacetate hydrolase domain-containing protein 2 (EC 3.-.-.-)	Fahd2	0.861619	0.91561	0.736519	0.168664	0.555071	0.425115	0.478748	0.753504	0.252969	0.564306	0.525379	0.64753	0.580691	0.0107373	0.568384	0.211567	0.579121	0.261046
B2RZ08	RGD1563325 protein (Transmembrane protein 263)	Tmem263	-0.108947	-0.294645	-0.222618	-0.0631993	-0.110376	-0.104643	-0.310062	-0.0580044	0.201778	-0.180131	-0.29165	0.0594989	0.52277	0.0334587	-0.140312	0.188361	-0.106854	0.120503
B2RZ12	IMP3, U3 small nucleolar ribonucleoprotein (IMP3, U3 small nucleolar ribonucleoprotein, homolog (Yeast)) (RCG58190)	Imp3	-0.239671	-0.632553	-0.266572	-0.271503	0.0125663	-0.161472	0.0225405	-0.467019	-0.330143	0.00680869	0.0816235	-0.213982	0.242075	-0.170011	-0.119943	0.17805	-0.289953	0.227778
B2RZ16	GINS complex subunit 1 (Gins1 protein) (Similar to Hypothetical UPF0080 protein KIAA0186 (Predicted), isoform CRA_a)	Gins1	-0.342263	-0.852886	-0.420008	-0.2664	-0.636804	-0.574059	0.113364	-0.723149	-0.202433	-0.0584151	-0.426149	0.230354	0.537734	-0.0550437	-0.319049	0.25446	-0.374093	0.416576
B2RZ20	SS nuclear autoantigen 1 (Sjogren's syndrome nuclear autoantigen 1 (Predicted), isoform CRA_a) (Ssna1 protein)	Ssna1	-0.173857	-0.254698	-0.367838	-0.173956	-0.417895	-0.171682	-0.349368	-0.429365	-0.406217	-0.490714	-0.259314	-0.454993	0.598103	-0.000153202	-0.329081	0.0945658	-0.329235	0.145881
B2RZ23	Centromere protein A (Similar to centromere protein A (Predicted), isoform CRA_b)	Cenpa	0.136809	-0.136809	-0.0700168	0.0700168	0.121774	-0.121774	-0.0268128	-0.438715	-0.099255	-0.74397	-0.309946	-0.662475	0.124118	-0.297713	-0.0412413	0.164244	-0.338954	0.326785
B2RZ27	SH3 domain binding glutamic acid-rich protein-like 3 (SH3 domain binding glutamic acid-rich protein-like 3 (Predicted), isoform CRA_b) (SH3 domain-binding glutamate-rich protein-like 3)	Sh3bgrl3	0.400509	0.61388	-0.168415	0.645548	0.158466	0.615977	0.266452	0.502031	0.120776	0.58319	0.176781	0.586408	0.00518422	0.432078	0.159095	0.18913	0.591172	0.0492344
B2RZ28	F-box protein 28 (F-box protein 28 (Predicted), isoform CRA_a)	Fbxo28	0.161781	-0.161781	-0.426856	0.426856	-0.421228	0.421228	0.045451	-0.045451	0.115431	-0.115431	0.365134	-0.365134	0.536045	0.0534291	-0.0267145	0.325651	0.0267145	0.325651
B2RZ37	Receptor expression-enhancing protein 5 (Polyposis locus protein 1 homolog)	Reep5	0.246106	0.232894	0.376776	0.26692	-0.187771	0.46131	-0.53046	0.371446	0.171775	0.241444	-0.012963	-0.222269	0.259808	0.214714	0.0105772	0.331112	0.225291	0.236401
B2RZ44	N(alpha)-acetyltransferase 20, NatB catalytic subunit (N-acetyltransferase 5 (ARD1 homolog, S. cerevisiae)) (N-acetyltransferase 5 (ARD1 homolog, S. cerevisiae) (Predicted), isoform CRA_a)	Naa20	-0.16766	-0.0907138	-0.284647	-0.153379	-0.00886063	-0.230519	0.252786	-0.229325	-0.166021	-0.663229	0.14247	-0.328907	0.124328	-0.244023	-0.0386555	0.205917	-0.282679	0.203023
B2RZ56	Mediator complex subunit 27 (Similar to cofactor required for Sp1 transcriptional activation subunit 8 (Predicted), isoform CRA_a)	Med27	-0.509386	-0.0274681	-0.174254	-0.0853228	0.0934799	-0.414094	-0.204714	0.005547	-0.225288	-0.447598	0.0715882	-0.472326	0.449331	-0.0821145	-0.158096	0.221991	-0.24021	0.226614
B2RZ57	Mitochondrial ribosomal protein L18 (Mitochondrial ribosomal protein L18 (Predicted))	Mrpl18	0.0954083	0.0897039	0.166317	-0.0402058	-0.0525541	0.0305082	0.0729996	0.263517	0.0119413	0.334976	0.0524261	0.12305	0.35859	0.0758352	0.0577564	0.0744732	0.133592	0.141637
B2RZ65	NTF2-related export protein 1 (Predicted), isoform CRA_a (Nuclear transport factor 2-like export factor 1) (Nxt1 protein)	Nxt1	-0.504166	-1.01702	-0.358738	-0.627413	-0.531723	-0.592631	-0.412031	-0.608252	-0.359768	-0.549255	-0.582077	-0.673617	0.0796032	-0.219948	-0.458084	0.0944214	-0.678032	0.171022
B2RZ66	Signal recognition particle 19 (Signal recognition particle 19 (Predicted), isoform CRA_a)	Srp19	-0.168833	-0.159982	-0.151563	-0.0555639	-0.39835	-0.218191	-0.123277	-0.484924	0.235091	-0.269759	-0.201888	-0.360659	0.311233	-0.123377	-0.134803	0.206083	-0.25818	0.151224
B2RZ68	DDB1 and CUL4-associated factor 7 (WD repeat domain 68) (WD repeat domain 68 (Predicted))	Dcaf7	-0.153316	-0.139083	-0.110337	-0.177986	-0.0743415	-0.173035	-0.202302	-0.16872	0.0828682	-0.250221	-0.110913	-0.218185	0.240308	-0.0931482	-0.0947235	0.0974334	-0.187872	0.0396768
B2RZ69	HEXIM P-TEFb complex subunit 2 (Hexamthylene bis-acetamide inducible 2 (Predicted)) (Hexim2 protein)	Hexim2	0.273693	-0.273693	-0.248851	0.248851	-0.853267	-0.148273	0.16036	-0.16036	-0.182698	0.182698	-0.034509	0.034509	0.423827	0.128167	-0.147545	0.398639	-0.0193781	0.208255
B2RZ72	Actin-related protein 2/3 complex subunit 4	Arpc4	0.135257	0.219904	-0.002466	0.341825	0.149452	0.265941	0.387269	0.222301	-0.0959753	0.275284	0.157241	0.169917	0.216849	0.127399	0.121796	0.164647	0.249195	0.0590046
B2RZ74	Small nuclear ribonucleoprotein U1 subunit 70 (Snrp70 protein) (U1 small nuclear ribonucleoprotein polypeptide A (Predicted), isoform CRA_c)	Snrnp70	-0.400548	-0.43082	-0.391056	-0.249695	-0.440765	-0.398619	-0.302664	-0.413155	-0.237212	-0.368186	-0.464629	-0.379035	0.597537	-0.000439337	-0.372812	0.0865543	-0.373252	0.0646148
B2RZ76	Dehydrogenase/reductase X-linked (Dhrsx protein)	Dhrsx	-0.107586	-0.176935	0.0432424	0.0778743	-0.0679074	0.0678345	0.376578	-0.376578	-0.00495773	0.00495773	-0.259163	0.259163	0.563564	-0.0206484	-0.00329894	0.213069	-0.0239473	0.2225
B2RZ78	Vacuolar protein sorting-associated protein 29 (Vesicle protein sorting 29)	Vps29	0.212698	0.0396243	-0.00804245	0.191886	-0.0360101	0.129859	0.153199	0.0835046	-0.134616	0.188807	-0.0231432	-0.132577	0.440468	0.0561697	0.0273476	0.129801	0.0835173	0.121327
B2RZ79	Iron-sulfur cluster assembly enzyme (Iron-sulfur cluster scaffold homolog (E. coli)) (Similar to nitrogen fixation cluster-like (Predicted), isoform CRA_b)	Iscu	0.357567	0.383863	0.359901	0.320954	0.127059	0.253932	0.247913	0.437206	0.136437	0.459739	0.340863	0.0845259	0.422153	0.0617467	0.261623	0.108729	0.32337	0.139348
B2RZ96	LOC689226 protein (RCG54962) (Ubiquitin-conjugating enzyme E2R 2)	Ube2r2	-0.149362	-0.308352	-0.26279	-0.143042	-0.282795	-0.324531	-0.318198	-0.386398	-0.730431	-0.177633	-0.630113	-0.179469	0.261239	0.142378	-0.395615	0.229824	-0.253237	0.0991492
B2RZ98	Ncf4 protein (Neutrophil cytosolic factor 4) (Similar to neutrophil cytosolic factor 4, isoform CRA_a)	Ncf4	0.285271	0.285015	-0.023502	0.463114	0.30856	0.741913	0.432952	0.224704	-0.199367	0.601925	-0.0668285	0.733241	0.0498742	0.385471	0.122848	0.252291	0.508319	0.221929
B2RZ99	Cyclin-dependent kinases regulatory subunit	Cks1b	-0.090594	-0.349222	-0.564559	-0.698336	-0.384063	-0.401438	-0.397108	-0.231571	-0.0953397	-0.703551	-0.161704	0.249763	0.492298	-0.0734979	-0.282228	0.194656	-0.355726	0.352853
B2RZA5	Prolyl-tRNA synthetase-associated domain-containing 1 (RGD1308179 protein) (Similar to RIKEN cDNA 2010316F05 (Predicted))	Prorsd1	0.160413	-0.160413	0.246917	-0.246917	-0.108148	0.108148	0.164204	-0.164204	-0.328613	0.328613	0.328657	-0.328657	0.320044	-0.154477	0.0772383	0.247211	-0.0772383	0.247211
B2RZB5	Charged multivesicular body protein 2A (Chromatin modifying protein 2A) (Similar to RIKEN cDNA 1500016L11 (Predicted), isoform CRA_c)	Chmp2a	-0.277846	-0.0967544	-0.0805307	0.252936	-0.282365	0.0205962	-0.0645837	0.0288138	-0.0600209	-0.0412567	0.0388451	-0.0297392	0.180634	0.143516	-0.121083	0.130176	0.0224326	0.121787
B2RZB6	U6 snRNA-associated Sm-like protein LSm8	Lsm8	-0.69597	-0.415249	-0.273364	-0.134561	-0.461654	-0.274738	-0.285377	-0.358685	-0.320864	-0.196199	-0.458998	-0.207705	0.17911	0.151515	-0.416038	0.160483	-0.264523	0.106279
B2RZB7	Small nuclear ribonucleoprotein Sm D1 (snRNP core protein D1)	Snrpd1	-0.430166	-0.365055	-0.271781	-0.19852	-0.39823	-0.336645	-0.0655182	-0.226203	-0.00812909	-0.0136687	-0.049842	-0.103862	0.591628	-0.00338122	-0.203944	0.186964	-0.207326	0.134346
B2RZC6	Ilf2 protein (Interleukin enhancer-binding factor 2) (RCG62739, isoform CRA_a)	Ilf2	-0.313475	-0.260413	-0.2871	-0.208588	-0.279426	-0.359856	-0.370264	-0.174454	-0.209971	-0.429908	-0.215358	-0.491194	0.46778	-0.0414698	-0.279266	0.0606601	-0.320735	0.126586
B2RZD1	Protein transport protein Sec61 subunit beta	Sec61b	-0.360494	-0.486046	-0.16208	0.101057	-0.136979	-0.255382	-0.407083	0.0586713	-0.0248085	0.285941	-0.609318	-0.0495261	0.196148	0.225913	-0.28346	0.214705	-0.0575477	0.275485
B2RZD4	60S ribosomal protein L34 (RCG28883, isoform CRA_b) (Ribosomal protein L34)	Rpl34	-0.267958	1.02772	-0.224036	-0.336318	-0.174316	-0.466007	-0.869741	-0.255595	-0.0573422	-0.0626633	-0.13675	-0.420932	0.396408	0.202725	-0.288357	0.293911	-0.0856326	0.563724
B2RZD5	RCG41580, isoform CRA_a (Ribosomal protein L22-like 1)	Rpl22l1	-0.536847	-1.0351	-0.310683	-0.464866	-0.0671697	-0.951177	-0.390404	-0.703809	-0.403646	-0.786814	-0.778026	-0.780156	0.0443208	-0.372524	-0.414463	0.23632	-0.786986	0.199622
B2RZD6	NDUFA4, mitochondrial complex-associated (Ndufa4 protein) (RCG28086, isoform CRA_a)	Ndufa4	0.8075	0.782161	1.22654	0.129639	0.615081	0.555646	0.578575	0.716181	0.307378	0.595647	0.721828	0.509918	0.328736	-0.161284	0.709483	0.304907	0.548199	0.228876
B3DM92	Phospholipid phosphatase-related protein type 3 (Plasticity-related gene 2)	Plppr3	-0.423308	-0.674278	-0.297661	-0.452729	-0.73343	-0.452382	-0.0167873	-0.499135	-0.335245	0.217299	-0.191553	0.0788452	0.553855	0.035934	-0.332997	0.240729	-0.297063	0.357031
B3DM95	Parathymosin	Ptms	-0.540219	-0.685091	-0.251069	-0.110298	-0.662272	-0.29231	-0.371839	-0.604805	-0.285838	-0.372753	-0.375981	-0.57022	0.552492	-0.0247097	-0.414536	0.15733	-0.439246	0.218734
B3DM97	RCG35799, isoform CRA_a (Slbp protein) (Stem-loop-binding protein)	Slbp	0.232827	-1.01901	-0.0737329	-0.465792	-0.0815889	-0.108292	-0.279028	-0.40827	-0.306216	-0.136962	-0.155974	-0.0780899	0.195863	-0.258784	-0.110619	0.194338	-0.369403	0.357732
B3DMA0	Tumor protein p53-inducible protein 11 (p53-induced gene 11 protein)	Tp53i11	-0.351763	-0.633425	-0.130624	0.0604982	-0.519794	-0.303344	-0.384663	-0.450408	0.187711	0.053817	-0.169079	-0.0457352	0.586614	0.00826908	-0.228035	0.249308	-0.219766	0.288089
B3DMA1	Ataxin 2-like (Atxn2l protein)	Atxn2l	-0.322429	-0.311882	-0.318151	-0.310578	-0.434963	-0.233997	-0.230889	-0.405805	-0.211583	-0.441945	-0.268723	-0.155601	0.562822	-0.0121784	-0.29779	0.0807347	-0.309968	0.106026
B3DMA2	Acyl-CoA dehydrogenase family member 11 (ACAD-11) (EC 1.3.99.-)	Acad11	-0.0384497	-0.0788831	0.0543257	-0.0789155	-0.117069	-0.201213	0.0712329	-0.0712329	-0.31076	0.31076	1.24084	-1.24084	0.268129	-0.37674	0.15002	0.552164	-0.22672	0.526469
B3DMA5	CCR4-NOT transcription complex, subunit 7 (RCG59103)	Cnot7	-0.206152	-0.497859	-0.231318	-0.352706	-0.348787	-0.427601	-0.163761	-0.758403	-0.425399	-0.266354	-0.213912	-0.482859	0.101571	-0.199409	-0.264888	0.100205	-0.464297	0.167899
B3GNI6	Septin-11	Sept11	0.136065	-0.155404	0.0565414	-0.204602	0.00689721	-0.29343	-0.0410084	-0.287507	-0.170337	-0.432632	-0.0503352	-0.213339	0.0258579	-0.254123	-0.0103628	0.104254	-0.264486	0.0977156
B4F757	RCG37690 (Rho family GTPase 3)	Rnd3	-0.141892	-0.397132	0.133443	-0.883638	-0.143116	-0.575716	-0.260559	-0.573472	-0.441375	-0.56208	0.00226293	-0.400826	0.0181167	-0.423605	-0.141873	0.200182	-0.565478	0.17712
B4F759	PHD finger protein 5A (RCG59500)	Phf5a	-0.278905	-0.535434	-0.360935	-0.411401	-0.358795	-0.447135	-0.300985	-0.32286	-0.396576	-0.284382	-0.419926	-0.262675	0.518314	-0.0246272	-0.352687	0.0541658	-0.377314	0.105624
B4F765	Intraflagellar transport 27 (RAB, member of RAS oncogene family-like 4 (Predicted)) (Rabl4 protein)	Ift27	-0.142492	-0.130068	-0.102232	-0.200553	-0.144213	-0.259579	-0.139683	-0.26866	0.123115	-0.2891	-0.261801	0.0595698	0.399729	-0.0701806	-0.111218	0.126921	-0.181399	0.131449
B4F766	Dymeclin	Dym	-0.0754938	-0.130009	-0.325742	0.0808335	-0.297315	-0.178336	0.164404	-0.164404	0.346675	-0.346675	-0.139901	0.139901	0.521121	-0.0452195	-0.0545621	0.264244	-0.0997816	0.180159
B4F769	SWI/SNF-related matrix-associated actin-dependent regulator of chromatin subfamily A-like protein 1 (EC 3.6.4.-) (HepA-related protein) (Sucrose nonfermenting protein 2-like 1)	Smarcal1	-0.174747	-0.214547	-0.312868	0.0218629	-0.245492	-0.00763591	0.126614	-0.126614	-0.139318	0.139318	-0.091413	0.091413	0.257412	0.123503	-0.139537	0.152093	-0.0160338	0.133282
B4F772	Heat shock 70kDa protein 4-like (Predicted), isoform CRA_b (Hspa4l protein)	Hspa4l	0.67567	0.649669	0.511669	0.12404	0.4474	0.194694	0.27575	0.401026	0.207697	0.0632892	0.538343	0.190043	0.227747	-0.172294	0.442755	0.173954	0.27046	0.217905
B4F774	Ganglioside-induced differentiation-associated protein 1-like 1 (Ganglioside-induced differentiation-associated protein 1-like 1 (Predicted)) (Gdap1l1 protein)	Gdap1l1	0.54205	0.298626	0.429576	0.196034	0.115384	-0.0703154	-0.0121234	0.105686	0.114026	-0.161588	0.329885	0.23068	0.265736	-0.153279	0.253133	0.214094	0.0998537	0.180676
B4F775	Golgi associated PDZ and coiled-coil motif containing (Predicted) (Golgi-associated PDZ and coiled-coil motif-containing)	Gopc	-0.117266	0.0953504	-0.0985145	0.396285	0.0751453	0.286924	0.150865	-0.393996	0.163276	0.353872	-0.178274	0.0516322	0.346563	0.132473	-0.000794729	0.148526	0.131678	0.29242
B4F777	High mobility group nucleosome-binding domain-containing protein 5 (Nucleosome-binding protein 1)	Hmgn5	-0.591728	-0.816541	-0.159866	-0.636518	-0.646164	-0.550103	-0.458674	-0.832544	-0.308975	-0.602678	-0.721603	-0.540875	0.180634	-0.182041	-0.481168	0.214778	-0.66321	0.129861
B4F778	Replication factor C (Activator 1) 4 (Predicted), isoform CRA_a (Replication factor C subunit 4) (Rfc4 protein)	Rfc4	-0.565396	-0.567316	-0.463986	-0.40151	-0.656581	-0.498309	-0.341362	-0.322037	-0.197145	-0.530599	-0.278251	-0.374595	0.520922	-0.0319407	-0.41712	0.176032	-0.449061	0.0969531
B4F779	DCC-interacting protein 13-beta (Adapter protein containing PH domain, PTB domain and leucine zipper motif 2)	Appl2	0.00753116	-0.0883731	-0.24608	0.115156	0.0504446	-0.173334	-0.0229598	-0.0301154	-0.100918	-0.0967601	0.0395633	-0.0530757	0.572921	-0.00901382	-0.0454032	0.112308	-0.054417	0.0963687
B4F784	SHQ1, H/ACA ribonucleoprotein assembly factor (Shq1 protein)	Shq1	0.14603	-0.164951	-0.0562491	0.00011507	0.0419763	-0.0225224	0.386147	-0.965322	-0.0562929	0.08449	0.204495	0.00100172	0.177998	-0.288882	0.111018	0.171113	-0.177865	0.394179
B4F786	CD2 antigen (Cytoplasmic tail) binding protein 2 (Predicted), isoform CRA_a (Cd2 (cytoplasmic tail)-binding protein 2) (Cd2bp2 protein)	Cd2bp2	-0.309324	-0.545425	-0.332111	-0.233979	-0.232474	-0.324657	-0.437742	-0.509381	-0.274192	-0.0161883	-0.235439	-0.287843	0.562719	-0.0160317	-0.303547	0.0766935	-0.319579	0.193617
B4F7A3	Galectin	Lgalsl	0.14737	0.0209502	0.0427879	0.125195	0.0288619	-0.0816783	0.0160627	-0.181908	0.0158463	-0.176301	0.212452	-0.0554074	0.159857	-0.135422	0.0772301	0.0827523	-0.0581916	0.118075
B4F7A7	Centrosomal protein of 57 kDa (Cep57) (Translokin)	Cep57	-0.210377	-0.343124	-0.301018	-0.116968	-0.297348	-0.0470463	0.00326452	-0.293426	-0.276118	0.04132	-0.0928713	-0.355312	0.575651	0.00998536	-0.195745	0.125114	-0.185759	0.167715
B4F7A9	Casein kinase 2 alpha 2 (Casein kinase 2, alpha prime polypeptide)	Csnk2a2	-0.0263515	-0.00608866	-0.0258643	-0.122314	-0.156568	-0.146356	0.0446514	-0.202583	-0.10547	-0.185171	-0.0493213	-0.121404	0.290882	-0.0774987	-0.053154	0.0699645	-0.130653	0.0693744
B4F7B2	Transcription initiation factor TFIID subunit 10	Taf10	-0.0797139	-0.417552	-0.338476	0.0130426	-0.343589	-0.101252	-0.292182	-0.121081	-0.43574	0.100447	-0.400024	-0.291377	0.164286	0.178659	-0.314954	0.125743	-0.136295	0.191293
B4F7B6	BMI1 proto-oncogene, polycomb ring finger (Bmi1 protein) (Polycomb group ring finger 4 (Predicted))	Bmi1	0.0979276	-0.25898	-0.069363	0.12844	0.323235	-0.41069	-0.117441	0.117441	-0.293202	0.293202	-0.663413	0.663413	0.331374	0.20918	-0.120376	0.338176	0.0888043	0.385952
B4F7C2	Tubulin beta chain	Tubb4a	0.646558	0.928866	0.234846	1.08608	0.60149	0.750448	0.495338	0.840587	0.338095	0.572488	0.723645	1.08728	0.0316712	0.370963	0.506662	0.188718	0.877625	0.200344
B4F7C7	Hebp1 protein (Heme binding protein 1 (Predicted), isoform CRA_a) (Heme-binding protein 1)	Hebp1	0.386653	0.71018	0.206655	0.440997	0.420902	0.53508	0.439693	0.569809	-0.118244	0.579662	0.0883457	0.376871	0.0529132	0.298099	0.237334	0.222044	0.535433	0.116391
B4F7D6	Serine/threonine kinase 11-interacting protein (Stk11ip protein)	Stk11ip	-0.0329153	0.0329153	-0.520625	0.520625	-0.202499	0.202499	-0.208605	0.208605	-0.731436	0.731436	-0.106497	0.106497	0.0142337	0.600859	-0.30043	0.268868	0.30043	0.268868
B4F7E7	Membrane palmitoylated protein 5 (Membrane protein, palmitoylated 5 (MAGUK p55 subfamily member 5)) (Membrane protein, palmitoylated 5 (MAGUK p55 subfamily member 5) (Predicted))	Mpp5	0.0479037	-0.221644	-0.0235332	-0.00926748	-0.100676	-0.020127	0.251658	-0.236312	0.210567	0.138025	0.173199	-0.134103	0.144518	-0.173758	0.0931863	0.140392	-0.0805713	0.143906
B4F7E8	Niban-like protein 1 (Protein FAM129B)	Fam129b	0.154468	-0.164961	0.252177	0.191745	0.100087	0.18073	0.246573	0.0557577	0.184166	0.062698	0.272122	0.060517	0.15616	-0.137184	0.201599	0.0669093	0.0644144	0.128412
B4F7F1	Cleavage stimulation factor subunit 2 (Cstf2 protein)	Cstf2	0.17634	-0.17634	-0.109678	0.109678	-0.177776	0.177776	0.101765	-0.101765	0.0355277	-0.0355277	-0.11139	0.11139	0.531014	0.0284035	-0.0142017	0.139675	0.0142017	0.139675
B4F7F3	ARVCF, delta catenin family member (Arvcf protein)	Arvcf	0.0432081	-0.243048	0.0085128	-0.31379	-0.139128	-0.347378	-0.167862	-0.556209	0.0626263	-0.287785	-0.410674	-0.300253	0.0705759	-0.240858	-0.100553	0.179657	-0.341411	0.110618
B5DEG7	Chromosome alignment maintaining phosphoprotein 1 (RCG43039, isoform CRA_b) (Zinc finger protein 828)	Champ1	-0.549797	-0.505858	-0.284592	-0.294196	-0.488728	-0.471702	-0.489905	-0.41386	-0.26483	-0.299175	-0.323722	-0.364436	0.57401	0.00872451	-0.400262	0.123128	-0.391538	0.0880164
B5DEG8	LOC685144 protein (RCG41932) (SEC24 homolog C, COPII coat complex component)	Sec24c	-0.0611424	-0.169669	-0.128864	-0.0704966	-0.116887	-0.0950026	-0.0842288	-0.101276	0.0387157	-0.0956165	-0.190128	-0.0172076	0.595218	-0.00112238	-0.0904223	0.0770604	-0.0915447	0.0493875
B5DEH0	LIM domain-containing protein 1	Limd1	0.0841918	-0.325344	-0.0170044	-0.557028	0.0936983	-0.593058	0.0150597	-0.478963	-0.0377283	-0.210483	-0.202656	-0.153593	0.0146134	-0.375672	-0.0107398	0.107874	-0.386412	0.183991
B5DEH2	Erlin-2 (Endoplasmic reticulum lipid raft-associated protein 2) (Stomatin-prohibitin-flotillin-HflC/K domain-containing protein 2) (SPFH domain-containing protein 2)	Erlin2	0.137597	-0.0414864	0.39325	0.293674	0.268709	0.129329	0.242657	0.254177	0.439014	0.557705	0.00174773	0.00556395	0.502531	-0.0473354	0.247162	0.161781	0.199827	0.219444
B5DEH3	Sp2 protein (Sp2 transcription factor)	Sp2	-0.405745	0.000383609	-0.237567	-0.223416	-0.236736	-0.101479	-0.0331042	0.0127139	-0.173192	-0.0716882	0.439906	-0.725472	0.488126	-0.0770867	-0.10774	0.293963	-0.184826	0.278158
B5DEH4	UDP-N-acetylglucosamine pyrophosphorylase 1-like 1 (Uap1l1 protein)	Uap1l1	-0.00571692	0.32603	-0.238554	0.389598	-0.123856	0.522621	0.0323174	0.464144	-0.0250325	0.339018	-0.0928413	0.404573	0.000458487	0.483278	-0.075614	0.0982517	0.407664	0.0749899
B5DEI0	Pcyox1l protein (Prenylcysteine oxidase 1-like)	Pcyox1l	-0.12353	-0.178504	-0.0718979	-0.00278883	-0.27096	-0.0363828	-0.170827	-0.201585	-0.253456	-0.116006	-0.0988172	-0.29059	0.51335	0.0272721	-0.164915	0.0822848	-0.137643	0.107757
B5DEJ1	SLIT-ROBO Rho GTPase-activating protein 2 (Srgap2 protein)	Srgap2	-0.222354	0.222354	-0.264785	0.264785	-0.0597172	0.0597172	-0.377432	0.377432	-0.253129	0.253129	-0.359102	0.359102	0.000737741	0.512173	-0.256087	0.114123	0.256087	0.114123
B5DEJ5	Eefsec protein (Eukaryotic elongation factor, selenocysteine-tRNA-specific) (Similar to MJ0495-like protein SelB (Predicted), isoform CRA_a)	Eefsec	-0.0375548	-0.124901	-0.122211	-0.195933	-0.265763	-0.118832	0.0779728	-0.0456601	-0.0921507	0.018006	0.150591	-0.295614	0.370997	-0.0789698	-0.0481859	0.148522	-0.127156	0.11036
B5DEJ6	Thiamine pyrophosphokinase (EC 2.7.6.2)	Tpk1	0.238751	0.139808	-0.0513035	0.14455	0.184227	0.3039	0.235775	0.143482	-0.0571826	0.220992	0.355269	-0.362259	0.49726	-0.0525103	0.150923	0.168513	0.0984122	0.234667
B5DEJ9	LOC691036 protein (SET-binding factor 2)	Sbf2	-0.0349693	-0.190798	-0.165392	0.0728684	-0.0991698	-0.0162011	-0.0137823	-0.258353	-0.142208	0.00546016	-0.0730448	-0.0426155	0.551181	0.0164879	-0.0880943	0.0593243	-0.0716064	0.126335
B5DEK0	Regulation of nuclear pre-mRNA domain-containing 1B	Rprd1b	-0.470199	-0.445867	-0.295673	-0.208133	-0.245391	-0.292078	-0.227318	-0.436516	-0.30604	-0.203118	-0.341598	-0.453184	0.52389	-0.0254464	-0.31437	0.0869241	-0.339816	0.119797
B5DEK6	Cyhr1 protein (Cysteine and histidine-rich protein 1)	Cyhr1	0.0721793	-0.0721793	0.17758	-0.17758	-0.26005	0.26005	0.10499	-0.10499	-0.23779	0.23779	-0.0659126	0.0659126	0.44994	0.0696677	-0.0348338	0.183848	0.0348338	0.183848
B5DEL1	BTB/POZ domain-containing protein KCTD5	Kctd5	-0.359936	-0.561854	-0.17663	-0.477524	-0.600979	-0.392454	-0.428312	-0.188114	-0.30345	-0.74211	0.0784889	-0.492444	0.23479	-0.17728	-0.29847	0.231998	-0.47575	0.183475
B5DEL2	Cleavage and polyadenylation-specific factor 1 (Cpsf1 protein)	Cpsf1	-0.31649	-0.294372	-0.27021	-0.0408389	-0.27076	-0.117055	-0.104304	-0.304575	-0.202951	-0.152548	-0.213217	-0.166979	0.427685	0.0502607	-0.229655	0.0742576	-0.179394	0.102809
B5DEL5	Kelch-like 9 (Drosophila) (Kelch-like 9 (Drosophila) (Predicted)) (Kelch-like family member 9)	Klhl9	0.243084	-0.243084	-0.334351	0.334351	-0.211732	0.211732	1.33312	-1.33312	-0.081657	0.081657	0.353321	-0.353321	0.259969	-0.433929	0.216965	0.606958	-0.216965	0.606958
B5DEL8	NADH dehydrogenase (Ubiquinone) Fe-S protein 5 (RCG31129, isoform CRA_b) (RCG31129-like)	Ndufs5	0.717819	0.938694	0.615277	0.379473	0.534457	0.57105	0.307373	0.906628	0.26522	0.506458	0.720485	0.561107	0.362672	0.11713	0.526772	0.199229	0.643902	0.226673
B5DEM5	60S ribosomal protein L14 (RCG25732, isoform CRA_b) (Rpl14 protein)	Rpl14	-0.529062	-0.456021	-0.186997	-0.37994	-0.297641	-0.344324	-0.349682	-0.236396	-0.446579	-0.171557	-0.413516	-0.612478	0.589606	0.00379356	-0.370579	0.120163	-0.366786	0.157557
B5DEM7	Transcription elongation factor SPT4	Supt4h1	-0.18073	-0.241442	-0.22336	-0.219932	-0.189958	-0.159356	0.0603153	-0.144891	-0.335857	0.0928388	-0.135227	-0.0732899	0.480238	0.043124	-0.167469	0.130449	-0.124345	0.121879
B5DEN5	Eukaryotic translation elongation factor 1 beta 2 (RCG22471, isoform CRA_b)	Eef1b2	-0.378413	-0.400364	-0.290637	-0.443841	-0.410155	-0.313936	-0.2684	-0.171165	0.00130874	-0.319317	-0.284102	-0.354128	0.417928	-0.0620589	-0.271733	0.145337	-0.333792	0.0938162
B5DEN9	Vacuolar protein sorting-associated protein 28 homolog	Vps28	-0.121841	-0.0656116	-0.196811	-0.171474	-0.0452361	-0.178251	0.269867	-0.0312318	0.0639325	-0.0928448	0.205437	0.0613141	0.299503	-0.108908	0.0292247	0.184185	-0.0796833	0.0902665
B5DEP3	Anaphase-promoting complex subunit 10	Anapc10	0.160278	-0.160278	-0.00385066	0.00385066	-0.153441	0.153441	0.0357635	-0.0357635	0.0521983	-0.0521983	0.172748	-0.172748	0.325617	-0.0878985	0.0439493	0.119586	-0.0439493	0.119586
B5DEP7	Small nuclear ribonucleoprotein G (snRNP-G)	Snrpg	-0.538675	-0.444669	-0.436264	-0.278305	-0.454514	-0.358828	-0.245377	-0.423285	-0.240101	-0.248363	-0.46459	-0.35411	0.457677	0.0453268	-0.396587	0.124174	-0.35126	0.0773155
B5DEQ3	Xaa-Pro aminopeptidase 3 (X-Pro aminopeptidase 3) (EC 3.4.11.9) (Aminopeptidase P3) (APP3)	Xpnpep3	-0.19549	-0.242214	-0.152042	-0.0545033	-0.152317	-0.305322	0.00536501	-0.392136	-0.43818	0.00958694	-0.314037	-0.12162	0.547053	0.0234155	-0.207783	0.152407	-0.184368	0.154638
B5DEQ4	RCG27500, isoform CRA_c (Small nuclear ribonucleoprotein polypeptide B) (Small nuclear ribonucleoprotein polypeptide B2)	Snrpb2	-0.464936	-0.283068	-0.368048	-0.18	-0.531654	-0.234139	-0.40748	-0.457571	-0.294843	-0.243893	-0.739142	-0.00845712	0.0797582	0.233162	-0.467684	0.155702	-0.234521	0.14579
B5DER2	Churchill domain-containing 1 (RCG62367, isoform CRA_a)	Churc1	-0.0362528	-0.620402	-0.112227	0.0712417	-0.152048	-0.00651233	0.0149764	0.108827	-0.258287	0.454449	-1.01262	0.415668	0.203606	0.329956	-0.25941	0.380948	0.0705452	0.387635
B5DER5	Coiled-coil-helix-coiled-coil-helix domain containing 1 (Predicted), isoform CRA_a (Coiled-coil-helix-coiled-coil-helix domain-containing 1)	Chchd1	-0.0286191	0.406823	-0.0523457	-0.359272	0.0736181	-0.0865092	-0.129318	0.0559566	0.122373	0.162133	0.131896	-0.0103012	0.582106	0.00853778	0.0196006	0.105611	0.0281384	0.255672
B5DES0	Small nuclear ribonucleoprotein Sm D2 (Sm-D2) (snRNP core protein D2)	Snrpd2	-0.555708	-0.232862	-0.482833	-0.102942	-0.41056	-0.254577	-0.187652	-0.226247	-0.127324	-0.148327	-0.65753	-0.129636	0.0943575	0.221169	-0.403601	0.208282	-0.182432	0.0631462
B5DES1	RCG33340 (Ribosomal protein L23a)	Rpl23a	-0.262183	-0.359975	-0.254073	-0.24979	-0.373621	-0.212385	-0.349238	0.0464061	-0.272998	-0.154103	-0.598897	-0.390609	0.241226	0.131759	-0.351835	0.130638	-0.220076	0.158089
B5DEY5	THO complex 3 (THO complex 3 (Predicted))	Thoc3	-0.286962	-0.266365	-0.208944	-0.110978	-0.328546	-0.288319	-0.244575	-0.195941	-0.216172	-0.201414	-0.111666	-0.436157	0.548546	-0.0170514	-0.232811	0.0745098	-0.249862	0.110454
B5DEY8	Sorting nexin	Snx6	0.0489099	0.0197956	-0.0396062	-0.096597	-0.0408742	-0.122593	0.0358227	-0.0143152	-0.05078	-0.00210883	-0.0578096	-0.101797	0.458266	-0.0355464	-0.0173896	0.0469488	-0.052936	0.0608452
B5DEZ6	Glucosamine-6-phosphate isomerase (EC 3.5.99.6) (Glucosamine-6-phosphate deaminase)	Gnpda2	0.0540379	0.151062	-0.105101	0.23014	-0.0173055	0.129173	0.0999013	-0.149656	0.277043	-0.315816	0.0948987	0.126079	0.517113	-0.038749	0.0672458	0.128742	0.0284969	0.212429
B5DEZ8	Plexin domain containing 2 (Predicted) (Plexin domain-containing 2)	Plxdc2	-0.00629868	0.00629868	-0.661695	0.661695	-0.328312	0.328312	0.254678	0.163212	-0.198962	0.734791	-0.0556806	0.0556806	0.0497692	0.491043	-0.166045	0.312343	0.324998	0.310349
B5DF02	Embryonic ectoderm development (Embryonic ectoderm development (Predicted))	Eed	0.23728	-0.135943	-0.182295	0.042955	0.0404347	0.0877784	0.166283	-0.237111	0.172179	-0.0468987	-0.111923	-0.199083	0.243408	-0.135043	0.0536598	0.169537	-0.0813836	0.131412
B5DF05	Ras interacting protein 1 (Predicted), isoform CRA_a (Ras-interacting protein 1)	Rasip1	0.0413516	-0.318201	0.292996	0.076677	0.208603	-0.183013	0.477004	-0.439332	0.460556	-0.0945447	0.558324	-0.117214	0.0060451	-0.519077	0.339806	0.194748	-0.179271	0.180824
B5DF07	Mitochondrial ribonuclease P catalytic subunit (EC 3.1.26.5) (Mitochondrial ribonuclease P protein 3) (Mitochondrial RNase P protein 3)	Mrpp3	0.19416	-0.19416	0.0299498	-0.0299498	-0.205766	0.205766	-0.0248166	-0.280255	-0.379389	-0.068655	-0.104163	-0.0903573	0.58789	0.00540237	-0.0816708	0.198149	-0.0762684	0.165804
B5DF24	Uridine-cytidine kinase (EC 2.7.1.48)	Uck1	0.0697495	0.0221906	-0.0628933	0.0853725	0.0481685	0.104159	0.214836	-0.0037864	0.0548788	0.4188	0.212348	-0.222282	0.552557	-0.0221057	0.0895146	0.107072	0.067409	0.207934
B5DF29	Replication factor C (Activator 1) 5 (Replication factor C (Activator 1) 5 (Predicted)) (Replication factor C subunit 5)	Rfc5	-0.401725	-0.308894	-0.255435	-0.382528	-0.286873	-0.382601	-0.118409	-0.380867	-0.0890815	-0.52024	-0.0130815	-0.312163	0.0908566	-0.187115	-0.194101	0.144916	-0.381215	0.0765903
B5DF37	TAF6-like RNA polymerase II, p300/CBP-associated factor (PCAF)-associated factor (Predicted) (TATA-box-binding protein-associated factor 6-like) (Taf6l protein)	Taf6l	-0.794733	-0.216508	-0.359042	-0.0976587	-0.465358	-0.31454	-0.184209	-0.610278	-0.377036	-0.333659	-0.498209	-0.379429	0.324306	0.121086	-0.446431	0.202764	-0.325346	0.172037
B5DF41	Syntaphilin	Snph	0.984257	0.863617	0.554511	0.391891	0.765282	0.324783	0.746297	0.492875	0.258354	0.243893	0.931723	0.600371	0.203606	-0.220499	0.706737	0.267151	0.486238	0.223242
B5DF44	Kctd15 protein (Potassium channel tetramerization domain-containing 15) (Similar to potassium channel tetramerisation domain containing 15)	Kctd15	-1.06556	-0.331063	-0.426652	-1.05838	-0.853027	-0.80085	-0.374662	-0.586044	-0.280242	-0.370628	-0.583477	-0.158151	0.543661	0.0464173	-0.59727	0.304654	-0.550853	0.333565
B5DF45	TNF receptor-associated factor 6 (EC 2.3.2.27) (E3 ubiquitin-protein ligase TRAF6) (RING-type E3 ubiquitin transferase TRAF6)	Traf6	0.00537732	0.0668497	-0.27287	-0.170862	-0.0478587	0.00653651	0.272856	-0.272856	-0.143947	-0.0263147	-0.704695	0.704695	0.323978	0.199864	-0.148523	0.327472	0.0513415	0.343403
B5DF46	Phosphomannomutase (EC 5.4.2.8)	Pmm2	-0.0543214	0.071904	-0.0532059	0.518436	-0.0473332	0.335181	0.210737	0.276894	0.0244006	0.177799	0.099332	0.208691	0.0591364	0.234883	0.0299348	0.107255	0.264818	0.153204
B5DF48	Radical S-adenosyl methionine and flavodoxin domains 1 (Predicted), isoform CRA_a (tRNA-yW synthesizing protein 1 homolog) (tRNA-yW synthesizing protein 1 homolog (S. cerevisiae))	Tyw1	0.111548	-0.111548	-0.133003	0.133003	-0.01932	0.01932	0.0371181	-0.354998	-0.33488	-0.0999918	-0.778871	0.234239	0.34239	0.156239	-0.186235	0.329414	-0.0299958	0.207845
B5DF51	Membrane magnesium transporter 1 (ER membrane protein complex subunit 5) (Transmembrane protein 32)	Mmgt1	-0.450398	-0.234656	0.101035	0.0476073	-0.430676	-0.0006719	-0.36557	-0.0359332	-0.00166321	-0.123963	-0.392705	-0.24603	0.248297	0.157722	-0.256663	0.241311	-0.098941	0.123112
B5DF55	RCG55706 (Signal transducing adaptor molecule) (Signal transducing adaptor molecule (SH3 domain and ITAM motif) 1)	Stam	-0.100903	-0.145511	-0.0919926	-0.14397	-0.247489	-0.281227	-0.229999	-0.237941	-0.321901	-0.147211	-0.121125	-0.226247	0.56255	-0.0114498	-0.185568	0.0943106	-0.197018	0.0592756
B5DF57	Erythrocyte membrane protein band 4.2 (Erythrocyte protein band 4.2) (Erythrocyte protein band 4.2 (Predicted))	Epb42	0.575992	0.51864	0.278824	0.651779	0.736962	0.869353	0.489247	0.526696	0.0224575	0.353448	0.372006	0.24796	0.388559	0.115398	0.412581	0.248812	0.527979	0.219464
B5DF60	Eukaryotic translation initiation factor 1A, X-linked (Eukaryotic translation initiation factor 1A, Y-linked) (Similar to eukaryotic translation initiation factor 1A, Y-linked (Predicted))	Eif1ax	-0.424724	-0.447201	-0.370518	-0.0957262	-0.51657	-0.227583	-0.330391	-0.379342	-0.380829	-0.280021	-0.359634	-0.296636	0.225799	0.10936	-0.397111	0.0661229	-0.287751	0.122021
B5DF62	Non-specific serine/threonine protein kinase (EC 2.7.11.1)	Pak4	-0.21858	-0.212905	-0.0635026	-0.25165	-0.191805	-0.150296	0.00284321	-0.400339	0.156718	-0.333353	-0.292917	0.324961	0.469872	-0.0693896	-0.101207	0.165837	-0.170597	0.25831
B5DF65	Biliverdin reductase B (Biliverdin reductase B (Flavin reductase (NADPH))) (Biliverdin reductase B (Flavin reductase (NADPH)) (Predicted), isoform CRA_b)	Blvrb	0.330009	0.390617	0.239115	0.391426	0.269807	0.583457	0.456806	0.504069	0.303466	0.119818	0.433885	0.176918	0.547053	0.0222028	0.338848	0.0883057	0.361051	0.181005
B5DF66	SPT7-like STAGA complex gamma subunit (Similar to STAGA complex 65 gamma subunit (Predicted)) (Suppressor of Ty 7 (S. cerevisiae)-like)	Supt7l	-0.196995	-0.300002	-0.305294	-0.440935	-0.419331	-0.316771	-0.228326	-0.303428	-0.18549	-0.530729	-0.2479	-0.587697	0.139649	-0.149371	-0.263889	0.0871987	-0.41326	0.125852
B5DF74	Oxysterol-binding protein	Osbpl11	-0.0733676	-0.10503	-0.0827336	-0.147378	-0.164721	-0.0283199	0.0818733	-0.100987	-0.375833	0.0766669	-0.0106024	-0.387175	0.573877	-0.01114	-0.104231	0.15636	-0.115371	0.154708
B5DF84	U3 small nucleolar RNA-associated protein 11 (U3 snoRNA-associated protein 11)	Utp11	-0.327411	-0.344044	-0.432973	-0.0615494	-0.051801	-0.462808	0.0047603	-0.285573	-0.644381	0.27939	-0.892559	-0.129323	0.264955	0.223409	-0.390727	0.344456	-0.167318	0.262568
B5DF86	Conserved oligomeric Golgi complex subunit 8 (COG complex subunit 8) (Component of oligomeric Golgi complex 8)	Cog8	-0.122454	-0.201526	-0.0430059	0.218743	-0.189711	-0.0071956	0.135379	-0.383634	-0.144978	0.152055	-0.118507	-0.18442	0.573228	0.0128832	-0.0805462	0.116016	-0.067663	0.230369
B5DF89	Cullin-3	Cul3	-0.126286	-0.04732	-0.0984702	0.174883	-0.227197	-0.0412702	-0.149469	-0.226343	0.0334274	-0.254883	0.0207716	-0.0819092	0.568983	0.01173	-0.0912038	0.101236	-0.0794738	0.154619
B5DF91	ELAV-like protein 1 (Hu-antigen R) (HuR)	Elavl1	-0.480135	-0.398123	-0.39596	-0.4001	-0.343816	-0.295441	-0.39337	-0.288047	-0.312995	-0.210287	-0.571738	-0.328881	0.245192	0.0961892	-0.416336	0.0949752	-0.320146	0.0724694
B5DF93	Protein PAT1 homolog 1 (PAT1-like protein 1) (Protein PAT1 homolog b) (Pat1b)	Patl1	-0.106912	0.106912	-0.132615	0.132615	-0.110767	0.110767	-0.153154	0.153154	-0.205724	0.205724	0.22784	-0.22784	0.188389	0.160444	-0.0802222	0.155153	0.0802222	0.155153
B5DFA2	Pik3r4 protein	Pik3r4	0.212049	0.150378	0.0772323	0.232034	0.182424	0.37963	0.338043	0.0924226	0.171841	0.133214	0.145435	0.0825891	0.570503	-0.00945957	0.187837	0.0865617	0.178378	0.112044
B5DFA5	KDEL (Lys-Asp-Glu-Leu) containing 1, isoform CRA_a (KDEL motif-containing 1) (Kdelc1 protein)	Kdelc1	0.0466773	-0.100646	-0.273943	-0.321883	-0.100046	0.0418932	0.107489	-0.135112	0.361673	-0.177087	0.183239	-0.0931363	0.175702	-0.185177	0.0541816	0.221611	-0.130995	0.119016
B5DFB2	RB-binding protein 4, chromatin-remodeling factor (RCG30896) (Rbbp4 protein)	Rbbp4	-0.51169	-0.736554	-0.361055	-0.500788	-0.387211	-0.0480673	-0.4091	-0.38091	-0.347584	-0.479183	-0.43923	-0.290553	0.591954	0.00330241	-0.409312	0.0600064	-0.406009	0.230512
B5DFC3	Protein transport protein SEC23	Sec23a	-0.0721316	-0.180444	-0.0739268	-0.0926118	-0.156655	-0.0694257	-0.0492895	-0.178488	0.0586185	-0.0771009	-0.0503495	-0.0501325	0.399607	-0.0507448	-0.057289	0.0691627	-0.108034	0.0569997
B5DFC8	Eukaryotic translation initiation factor 3 subunit C (eIF3c) (Eukaryotic translation initiation factor 3 subunit 8) (eIF3 p110)	Eif3c	-0.430216	-0.336213	-0.291387	-0.254723	-0.413016	-0.262189	-0.320553	-0.398794	-0.243511	-0.287319	-0.367146	-0.338273	0.4813	0.0313862	-0.344305	0.0723154	-0.312919	0.0550921
B5DFD8	SH3 domain-binding glutamic acid-rich-like protein	Sh3bgrl	-0.261262	-0.425057	-0.143157	-0.24371	-0.194759	-0.109138	-0.246917	-0.267222	-0.158999	-0.273499	-0.240894	-0.288554	0.374566	-0.0601985	-0.207665	0.0494241	-0.267863	0.100943
B5DFE2	Enhancer of zeste 2 polycomb repressive complex 2 subunit (Ezh2 protein) (Similar to Enhancer of zeste homolog 2 (ENX-1), isoform CRA_b)	Ezh2	-0.0701413	-0.0943392	-0.300485	-0.534919	-0.298547	-0.591751	-0.281602	-0.373868	-0.146643	-0.431583	0.0889187	-0.327506	0.104737	-0.224245	-0.168083	0.157188	-0.392328	0.176058
B5DFF4	VPS37C, ESCRT-I subunit (Vacuolar protein sorting 37C (Yeast) (Predicted)) (Vps37c protein)	Vps37c	-0.174393	-0.0692207	-0.0823008	-0.138416	-0.373577	-0.120486	0.111963	-0.138891	0.136808	-0.0131472	0.147351	0.115714	0.553139	-0.0217162	-0.0390249	0.210035	-0.0607411	0.0991802
B5DFG8	Pygopus 2 (Pygopus family PHD finger 2) (Similar to Pygopus homolog 2 (Predicted))	Pygo2	-0.106806	-0.530375	-0.374593	-0.266991	-0.0257079	-0.3641	-0.00316663	-0.34385	-0.272116	-0.17593	-0.409162	0.0371583	0.435845	-0.0754224	-0.198592	0.177328	-0.274014	0.192464
B5DFH7	TNF receptor-associated factor	Traf2	-0.0805028	-0.149568	-0.280905	0.0886411	-0.238145	-0.0632532	-0.0155229	-0.129865	0.148973	0.0126362	-0.12655	0.0789093	0.399105	0.0716921	-0.0987753	0.156212	-0.0270832	0.103033
B5DFI3	AP complex subunit sigma	Ap1s1	-0.166775	-0.377511	-0.204462	0.0550541	-0.182917	-0.421015	-0.0635248	-0.501041	-0.421957	-0.0080647	-0.458641	-0.0277079	0.534365	0.036332	-0.249713	0.155803	-0.213381	0.245555
B5DFI5	Trim27 protein (Tripartite motif protein 27 (Predicted), isoform CRA_b) (Tripartite motif-containing 27)	Trim27	-0.37215	-0.315252	-0.351439	0.0654311	-0.522734	-0.194785	0.178253	-0.520837	0.0628427	0.00484718	0.263099	0.0885071	0.568983	-0.0216601	-0.123688	0.331182	-0.145348	0.242478
B5DFI8	Ubiquitin-conjugating enzyme E2 S (EC 2.3.2.23) (E2 ubiquitin-conjugating enzyme S) (Ubiquitin carrier protein S) (Ubiquitin-protein ligase S)	Ube2s	-0.0600073	-0.415366	-0.027931	0.164351	-0.46585	0.124469	-0.265888	-0.684408	0.0130359	-0.706441	-0.233009	-0.645823	0.325129	-0.187262	-0.173275	0.182434	-0.360536	0.404889
B5DFI9	Pdk3 protein (Pyruvate dehydrogenase kinase 3) (Pyruvate dehydrogenase kinase, isoenzyme 3 (Mapped), isoform CRA_a)	Pdk3	0.644615	0.716884	0.454214	0.195369	0.346149	0.513881	0.414503	0.538395	0.277905	0.416049	0.513933	0.343678	0.571478	0.0121563	0.441886	0.129032	0.454043	0.179063
B5DFJ1	NFKB inhibitor interacting Ras-like protein 1 (Predicted), isoform CRA_a (NFKB inhibitor-interacting Ras-like 1)	Nkiras1	0.510763	0.366279	0.133556	0.0437833	0.173354	0.197157	0.200293	0.207821	0.292574	-0.0563943	0.411941	0.161645	0.240027	-0.133698	0.28708	0.148115	0.153382	0.145802
B5DFJ2	Fam3a protein (Family with sequence similarity 3, member A) (Similar to RIKEN cDNA 1810037C20 (Predicted))	Fam3a	-0.0392902	0.0392902	-0.0139813	0.0139813	0.0223425	-0.0223425	0.173539	0.0081822	-0.111914	0.0218403	-0.00948883	0.170442	0.478332	0.0350311	0.00353451	0.0947564	0.0385656	0.0676891
B5DFJ4	VPS18 CORVET/HOPS core subunit (Vacuolar protein sorting 18 (Yeast) (Predicted)) (Vps18 protein)	Vps18	0.0902355	0.255268	-0.0586834	0.372277	0.0268259	0.259128	0.165681	0.166331	-0.151393	0.337803	-0.0514324	0.116644	0.0308716	0.247703	0.00353903	0.114233	0.251242	0.0975166
B5DFJ7	Tmem9 protein (Transmembrane protein 9) (Transmembrane protein 9 (Predicted), isoform CRA_a)	Tmem9	0.0954483	-0.0954483	0.0775369	-0.0775369	-0.0255997	0.0255997	-0.0165412	0.0165412	0.0274722	-0.0274722	0.141701	-0.141701	0.198728	-0.100006	0.0500029	0.0661566	-0.0500029	0.0661566
B5DFK2	SAM and SH3 domain-containing 3 (Sash3 protein) (Similar to RIKEN cDNA 1200013B08 (Predicted))	Sash3	0.375043	0.351728	-0.0372678	0.466182	0.361514	0.452265	0.529743	0.748584	0.483067	0.960892	0.355962	0.656298	0.116595	0.261315	0.344677	0.200308	0.605992	0.22656
B5DFK6	Adaptor-related protein complex 3 subunit delta 1 (Adaptor-related protein complex 3, delta 1 subunit, isoform CRA_b) (Ap3d1 protein)	Ap3d1	0.210295	0.295716	0.162142	0.0787061	0.10032	0.101765	0.170694	0.0806416	0.0150004	0.0352379	0.209329	0.0779005	0.488223	-0.032969	0.14463	0.075168	0.111661	0.0927392
B5DFL0	Snta1 protein (Syntrophin, alpha 1)	Snta1	0.332434	0.149112	0.166975	-0.160177	0.135958	0.0772797	0.220165	-0.220165	0.0194971	-0.0194971	0.0399063	-0.0399063	0.103772	-0.188048	0.152489	0.116452	-0.035559	0.139084
B5DFL5	SAP30 binding protein (Predicted), isoform CRA_a (SAP30-binding protein)	Sap30bp	-0.0894752	-0.450055	-0.210428	-0.255373	-0.0638995	-0.135185	-0.255238	-0.28738	-0.298037	-0.211355	-0.469951	-0.269046	0.498715	-0.0368944	-0.231171	0.148697	-0.268066	0.104431
B5DFL8	Transcriptional adapter	Tada2b	0.0986765	-0.0986765	-0.171289	0.171289	0.0391496	-0.0391496	-0.0202144	0.0202144	-0.19377	0.19377	-0.257636	0.257636	0.15471	0.168361	-0.0841804	0.143124	0.0841804	0.143124
B5DFL9	SEC14 and spectrin domain-containing 1 (Sestd1 protein)	Sestd1	-0.295099	-0.315989	-0.14303	-0.526436	-0.26355	-0.595487	-0.23421	-0.593781	-0.168958	-0.384624	-0.0683333	-0.0494081	0.107461	-0.215424	-0.19553	0.0844728	-0.410954	0.210353
B5DFM8	BCAS2, pre-mRNA-processing factor (Breast carcinoma amplified sequence 2) (Breast carcinoma amplified sequence 2 (Predicted), isoform CRA_b)	Bcas2	-0.36009	-0.534154	-0.30681	-0.133987	-0.304327	-0.256954	-0.161783	-0.340151	-0.205385	-0.179533	-0.220211	-0.328232	0.495407	-0.0357345	-0.259768	0.0753477	-0.295502	0.142156
B5DFN1	Eukaryotic translation initiation factor 1B (Eukaryotic translation initiation factor 1B (Predicted), isoform CRA_b)	Eif1b	-0.359607	-0.286407	-0.311404	-0.304037	-0.155969	-0.162306	-0.39395	-0.0132656	0.0157776	-0.191795	-0.132455	-0.363079	0.592236	0.0027864	-0.222935	0.158371	-0.220148	0.125544
B5DFN2	S-adenosylhomocysteine hydrolase-like protein 1 (IP3R-binding protein released with inositol 1,4,5-trisphosphate) (Putative adenosylhomocysteinase 2) (S-adenosyl-L-homocysteine hydrolase 2) (AdoHcyase 2)	Ahcyl1	0.249142	0.250293	0.0539688	0.304304	0.398597	0.0459746	0.313153	0.0133824	0.343537	0.177353	0.459149	-0.102253	0.13017	-0.188082	0.302925	0.141552	0.114842	0.155124
B5DFN3	Ubiquinol-cytochrome-c reductase complex assembly factor 2 (Mitochondrial nucleoid factor 1) (Mitochondrial protein M19)	Uqcc2	0.469362	0.594462	0.375814	0.134858	0.20242	0.23936	0.0373379	0.436335	0.107979	0.123639	0.408268	-0.0331604	0.566815	-0.0176145	0.266863	0.17604	0.249249	0.229299
B5DFN4	Prefoldin 5 (Predicted), isoform CRA_a (Prefoldin subunit 5)	Pfdn5	-0.145527	-0.298746	-0.180513	-0.249311	-0.278362	-0.19424	-0.317069	-0.29841	-0.264568	-0.514801	-0.33163	-0.415895	0.337804	-0.0756222	-0.252945	0.0746583	-0.328567	0.11699
B6DYP8	Glutathione S-transferase (EC 2.5.1.18)	Gsta1	0.84786	0.518811	0.94817	0.736312	0.813198	0.396372	0.903574	0.197357	1.1506	0.6263	0.740762	-0.364873	0.0285979	-0.54898	0.900694	0.141944	0.351713	0.397631
B6DYQ9	Glutathione S-transferase theta 2 (Glutathione S-transferase, theta 2, isoform CRA_a)	Gstt2	0.00271419	0.154248	0.042985	0.144178	0.0941585	0.130623	0.153115	0.0736135	0.142075	0.0676611	0.116994	0.182835	0.465779	0.0335194	0.092007	0.0587305	0.125526	0.0458833
B6ID08	Metallothionein	Mt2A	-1.32856	1.32856	-0.717849	-0.821982	-1.11146	-0.512289	-0.716681	-0.798731	-0.792638	-0.44518	-1.01045	-0.835229	0.159334	0.598799	-0.946274	0.247404	-0.347475	0.838153
B6ID11	Ubiquitin-related modifier 1	Urm1	-0.155366	-0.17185	0.0129234	0.340441	-0.0621329	0.0830083	0.454277	-0.454277	0.0194971	-0.0194971	NA	NA	0.45561	-0.0982748	0.0538399	0.234745	-0.044435	0.295465
C0JPT7	Filamin A (Filamin alpha) (Filamin, alpha (Predicted), isoform CRA_a)	Flna	0.226096	-0.356184	0.420759	-0.203928	0.0449729	-0.137792	0.234228	-0.341627	0.164563	0.0361901	-0.195354	-0.046638	0.0446523	-0.324207	0.149211	0.208184	-0.174996	0.157411
C0KUC6	LIM and senescent cell antigen-like-containing domain protein	Lims1	0.0250045	-0.030887	0.081668	0.267507	0.148179	-0.0635266	0.286995	0.0449507	0.0223394	0.181109	-0.0461484	0.0250178	0.559877	-0.0156445	0.0863396	0.117915	0.0706951	0.12807
C6ZII9	NAD-dependent protein deacetylase (EC 3.5.1.-)	Sirt3	0.329015	0.374034	0.495298	0.311754	0.284071	0.511679	0.634677	0.0526775	0.179737	0.138283	0.6483	-0.109229	0.171358	-0.215317	0.428517	0.193868	0.2132	0.22804
C7E1V1	Inositol 1,4,5-trisphosphate receptor type 3	Itpr3	0.2659	-0.113766	0.689249	0.0178225	0.388853	0.113837	0.584122	0.0482478	0.389069	0.350094	0.259956	-0.0203967	0.0224026	-0.363552	0.429525	0.173306	0.0659731	0.158376
D2XV59	GTP-binding protein 1	Gtpbp1	-0.0848329	-0.349814	-0.177471	-0.244678	-0.310427	-0.185346	-0.153098	-0.209962	-0.108588	-0.269597	-0.109175	-0.253814	0.227258	-0.0949366	-0.157265	0.0822348	-0.252202	0.0568225
D3Z7Z5	RAN-binding protein 10	Ranbp10	0.00770773	-0.215634	0.0345198	-0.111635	-0.0205057	-0.0301584	0.0845873	-0.253409	-0.106275	-0.0140939	-0.000612119	-0.239389	0.120754	-0.143957	-9.64e-05	0.0634371	-0.144053	0.106849
D3Z822	ATR serine/threonine kinase	Atr	0.103684	-0.103684	-0.0268094	0.0268094	-0.131574	0.131574	0.0825282	-0.268526	0.0678312	-0.0325914	0.0808759	-0.10164	0.32318	-0.0874323	0.0294227	0.0911478	-0.0580096	0.135712
D3Z840	FA complementation group I	Fanci	-0.540512	-0.588843	-0.205263	-0.710375	-0.487533	-0.621644	0.132591	-0.542532	-0.255487	-0.47786	-0.294459	-0.0940032	0.169287	-0.230766	-0.27511	0.239758	-0.505876	0.216274
D3Z853	Apoptosis and caspase activation inhibitor (Apoptosis, caspase activation inhibitor (Predicted), isoform CRA_c)	Aven	-0.106404	-0.123467	-0.139855	-0.260107	-0.160545	-0.452714	-0.0539764	-0.11198	-0.323043	0.313647	-0.236145	0.0858652	0.440468	0.0785353	-0.169995	0.0962302	-0.0914593	0.266814
D3Z854	Similar to KIAA0406-like protein (Predicted) (TELO2-interacting protein 1)	Tti1	0.407579	-0.407579	0.169987	-0.169987	-0.101621	0.101621	0.240509	0.191046	0.108213	-0.181807	0.047731	0.0390815	0.152547	-0.21667	0.1454	0.173395	-0.0712707	0.221786
D3Z863	CWF19-like 1, cell cycle control (S. pombe) (Predicted) (CWF19-like cell cycle control factor 1)	Cwf19l1	-0.360704	-0.318722	-0.180992	-0.189295	-0.305652	-0.208672	-0.0967227	-0.247752	-0.348299	-0.0534073	-0.33766	-0.109229	0.315031	0.0838255	-0.271672	0.107831	-0.187846	0.0952967
D3Z865	Mannose-P-dolichol utilization defect 1	Mpdu1	-0.000551542	-0.298938	-0.140124	0.0549842	-0.270313	-0.0494374	0.414545	-0.492238	-0.278035	0.00653244	0.285654	-0.120575	0.330207	-0.151808	0.00186249	0.291009	-0.149945	0.208235
D3Z890	Sn1-specific diacylglycerol lipase beta	Daglb	-0.0148312	0.037504	-0.418801	0.328836	0.0791077	0.396865	0.591564	0.627625	0.0590628	0.357607	0.282707	0.228592	0.218483	0.233037	0.0964682	0.334483	0.329505	0.194757
D3Z898	SAM and HD domain-containing deoxynucleoside triphosphate triphosphohydrolase 1	Samhd1	0.0548016	0.0756198	-0.213647	0.488904	0.119638	0.291858	0.42698	0.0578445	-0.137766	0.386165	0.00836645	0.0565735	0.220717	0.183099	0.0430622	0.225032	0.226161	0.189053
D3Z8A4	Similar to mKIAA0738 protein (Predicted), isoform CRA_a (TRPM8 channel-associated factor 1)	Tcaf1	0.0298641	-0.0298641	0.410537	-0.410537	-0.0197627	0.0197627	-0.207645	0.207645	-0.979968	0.979968	0.0659643	-0.0659643	0.367636	0.23367	-0.116835	0.468129	0.116835	0.468129
D3Z8B0	Cytochrome c oxidase assembly factor COX16 (RCG20872, isoform CRA_b)	Cox16	0.225241	-0.0616813	0.254243	-0.280499	0.0658989	-0.144062	-0.107677	0.107677	0.0613812	-0.0613812	0.169535	-0.169535	0.0802832	-0.213017	0.111437	0.133649	-0.10158	0.130714
D3Z8B2	Nucleoporin 133	Nup133	-0.117272	-0.320169	-0.271847	0.0529762	-0.198664	-0.209178	0.0900303	-0.24297	-0.158622	-0.150483	-0.210269	-0.123712	0.545743	-0.0211486	-0.144441	0.126033	-0.165589	0.127699
D3Z8B9	Family with sequence similarity 76, member B (Similar to RIKEN cDNA 2810485I05 (Predicted), isoform CRA_a)	Fam76b	-0.158394	-0.504778	-0.451778	-0.389524	-0.384005	-0.16492	-0.260796	-0.342242	-0.210721	-0.373703	-0.395974	-0.463626	0.410754	-0.0628542	-0.310278	0.116817	-0.373132	0.118402
D3Z8E0	Ribosomal protein S6 kinase (EC 2.7.11.1)	Rps6ka3	0.112908	0.133771	-0.128989	0.26744	0.0531712	0.236117	0.303392	0.22263	-0.0050853	0.286234	0.0299198	0.0931153	0.157329	0.145665	0.0608861	0.143484	0.206551	0.0766213
D3Z8E6	Calmodulin-regulated spectrin-associated protein 1	Camsap1	-0.29388	-0.453808	-0.190279	-0.475925	-0.460654	-0.341902	-0.270674	-0.383189	-0.278251	-0.215049	-0.316217	-0.178106	0.478332	-0.0396707	-0.301659	0.0888431	-0.34133	0.122563
D3Z8G8	MAU2 sister chromatid cohesion factor	Mau2	0.542954	-0.0880773	0.0708536	0.0616961	0.094329	-0.0114137	0.443168	-0.443168	0.519497	-0.519497	0.45707	-0.45707	0.00822495	-0.597567	0.354645	0.214133	-0.242922	0.257999
D3Z8I4	Mitogen-activated protein kinase kinase kinase kinase (EC 2.7.11.1)	Map4k1	0.400056	0.395046	0.00858844	0.22619	0.190949	0.152928	0.530822	-0.26599	0.481873	0.259718	-0.0321528	0.729215	0.579375	-0.0138383	0.263356	0.243084	0.249518	0.324658
D3Z8I7	Glutathione S-transferase, theta 3 (Similar to Glutathione S-transferase, theta 3 (Predicted))	Gstt3	0.0231421	0.483807	0.266928	0.165841	0.130843	0.446855	0.277475	0.325918	0.124674	-0.113629	0.030827	-0.239377	0.541188	0.0359211	0.142315	0.110337	0.178236	0.299025
D3Z8K0	PDZ domain containing 11 (Predicted), isoform CRA_a (PDZ domain-containing 11)	Pdzd11	0.151312	-0.0172476	-0.133198	0.135433	-0.111479	-0.0140678	0.203077	-0.0391844	-0.172994	-0.134266	0.119619	-0.106431	0.49726	-0.0386836	0.00938963	0.166139	-0.029294	0.0944233
D3Z8K5	Ubiquitin-specific peptidase 38	Usp38	0.0139658	-0.327829	-0.048986	-0.453019	-0.669783	-0.434228	-0.394628	0.394628	0.69713	-0.69713	0.574846	-0.574846	0.221929	-0.377495	0.0287575	0.532618	-0.348737	0.385672
D3Z8L5	Pumilio RNA-binding family member 1	Pum1	-0.294455	-0.262948	-0.238847	-0.114703	-0.498048	-0.251286	-0.209178	-0.151864	0.00693013	-0.256976	-0.15715	-0.0147989	0.44994	0.0563621	-0.231791	0.166096	-0.175429	0.100109
D3Z8L7	Ras-related protein R-Ras (p23)	Rras	0.458587	0.236429	0.471969	0.425559	0.423744	0.525356	0.746986	0.0321422	0.476767	0.199717	0.663015	0.251582	0.0587215	-0.261714	0.540178	0.131716	0.278464	0.174332
D3Z8M8	TSC22 domain family protein 1	Tsc22d1	-0.0787263	-0.375269	0.164574	-0.258112	-0.351829	-0.46283	-0.435457	-0.465288	-0.328145	0.225021	-0.162547	-0.0134211	0.559984	-0.0262951	-0.198688	0.220874	-0.224983	0.277584
D3Z8P1	Ring finger protein 7 (Ring finger protein 7 (Predicted))	Rnf7	-0.278451	-0.218023	-0.180434	0.00772688	-0.21716	-0.155357	-0.225556	-0.0508632	0.0114443	0.0271099	0.497326	-0.208023	0.542471	-0.0340998	-0.0654717	0.293213	-0.0995715	0.108479
D3Z8P5	Uncharacterized protein	RGD1566085	0.0179734	-0.0179734	0.408698	0.225038	0.538986	0.340682	-0.15746	0.15746	0.399318	-0.399318	0.116114	-0.116114	0.28175	-0.188976	0.220605	0.269664	0.031629	0.267865
D3Z8Q7	Cytosolic iron-sulfur assembly component 2B	Ciao2b	-0.277847	-0.456418	-0.485491	-0.057321	-0.406859	-0.0609369	-0.302009	-0.132184	0.101246	-0.101246	0.0873166	-0.355794	0.564084	0.0199572	-0.213941	0.250158	-0.193983	0.169618
D3Z8R4	RNA-binding motif protein 25-like 1	Rbm25l1	-0.461381	-0.28084	-0.429897	-0.136824	-0.435142	-0.289695	-0.21399	-0.3596	-0.337087	-0.167972	-0.495697	-0.326927	0.15143	0.135223	-0.395532	0.103433	-0.26031	0.0887203
D3Z8W0	Polyamine oxidase (RCG47968, isoform CRA_a)	Paox	0.130246	-0.0631927	-0.302815	0.13984	-0.0664837	-0.0738528	0.0285994	-0.0285994	0.111867	-0.111867	0.182929	-0.182929	0.425987	-0.0674907	0.0140571	0.178152	-0.0534335	0.108321
D3Z8X4	DNA polymerase epsilon catalytic subunit (EC 2.7.7.7)	Pole	-0.195685	-0.138652	0.0290797	-0.0996709	-0.273104	0.0667984	-0.0195607	-0.248182	0.263296	-0.323328	0.120828	0.167216	0.423273	-0.0834453	-0.0125242	0.19854	-0.0959695	0.185718
D3Z8X6	Deltex E3 ubiquitin ligase 3L	Dtx3l	0.352879	0.157897	0.0719061	0.439867	0.336722	0.491234	0.405612	0.312849	0.322001	0.355605	0.416319	0.363717	0.49726	0.0359548	0.317573	0.126085	0.353528	0.115284
D3Z8X7	Centrosomal protein of 104 kDa (Cep104) (Glycine-, glutamate- and thienylcyclohexylpiperidine-binding protein) (Gly-, L-Glu and TCP-binding protein) (GlyBP)	Cep104	0.0771109	-0.0771109	0.0474997	-0.0474997	-0.0566058	0.0566058	NA	NA	0.100633	-0.100633	-0.912214	0.912214	0.297395	0.297431	-0.148715	0.431012	0.148715	0.431012
D3Z900	Mitochondrial amidoxime reducing component 2 (RCG20112)	Marc2	0.488576	0.445254	0.308544	0.62921	0.509507	0.392053	0.540448	0.337755	0.339554	0.400301	0.257181	0.260784	0.589215	0.00359118	0.407302	0.119715	0.410893	0.124251
D3Z914	INTS3 and NABP-interacting protein (Similar to HSPC043 protein (Predicted), isoform CRA_a)	Inip	-0.0981604	0.0981604	-0.0874218	0.0874218	0.0962256	-0.0962256	0.0546543	-0.0546543	-0.00784148	0.00784148	0.360358	-0.360358	0.338582	-0.105938	0.0529691	0.168884	-0.0529691	0.168884
D3Z916	MINDY lysine 48 deubiquitinase 3 (Similar to RIKEN cDNA 2310047O13 (Predicted))	Mindy3	0.286497	-0.286497	-0.0449195	0.0449195	-0.0528571	0.0528571	-0.109426	0.109426	0.226471	-0.226471	-0.00509525	0.00509525	0.348528	-0.100223	0.0501117	0.164386	-0.0501117	0.164386
D3Z937	High mobility group 20A (High mobility group 20A (Predicted))	Hmg20a	-0.246147	-0.429927	-0.214486	-0.229862	-0.293899	-0.415517	-0.124573	-0.541012	-0.0793793	-0.262051	-0.236857	-0.692005	0.0667704	-0.229172	-0.199224	0.0809319	-0.428396	0.172874
D3Z941	Methionyl-tRNA synthetase	Mars	-0.248573	-0.311771	-0.249111	-0.0483842	-0.259821	-0.160832	-0.154226	-0.254184	-0.209509	-0.039273	-0.235295	-0.254032	0.431885	0.0480098	-0.226089	0.0392361	-0.178079	0.114734
D3Z955	Phosphoglucomutase 2-like 1 (RCG40012, isoform CRA_a)	Pgm2l1	-0.510601	0.951461	0.224135	0.314115	-0.0362725	0.514476	0.454855	0.0601251	0.394835	-0.617192	0.124805	0.635031	0.401215	0.201043	0.108626	0.352089	0.309669	0.544255
D3Z956	Retinaldehyde binding protein 1 (Predicted), isoform CRA_a (Retinaldehyde-binding protein 1)	Rlbp1	-0.544889	-0.656817	-0.366674	-0.648333	-0.591311	-0.847586	-0.155241	-0.636055	-0.336074	-0.768958	-0.00225042	-0.52713	0.0308716	-0.348073	-0.33274	0.225281	-0.680813	0.112103
D3Z962	Transforming, acidic coiled-coil-containing protein 3	Tacc3	-0.440185	-0.463451	-0.355811	-0.441402	-0.639703	-0.246768	-0.518582	-0.189238	-0.379317	-0.143186	-0.886598	0.481543	0.0889294	0.369616	-0.536699	0.200086	-0.167083	0.343864
D3Z979	alpha-1,2-Mannosidase (EC 3.2.1.-)	Man1c1	0.370705	0.329731	0.119925	0.458385	0.0529737	0.562874	0.254467	0.519892	0.0791685	0.558919	0.118959	0.231178	0.0308716	0.277463	0.166033	0.121968	0.443496	0.135391
D3Z994	TBC1 domain family, member 22a	Tbc1d22a	-0.0893548	-0.170304	0.0504696	-0.150589	-0.0885787	-0.272931	0.138287	-0.189462	-0.0756307	0.00844155	0.0112169	0.136158	0.303222	-0.0975161	-0.00893176	0.0925939	-0.106448	0.150128
D3Z9A4	GON7, KEOPS complex subunit (RCG20739, isoform CRA_b)	Gon7	-0.400513	-0.0480241	-0.80024	0.552462	-0.128348	0.0472541	0.492092	-0.492092	0.342165	-0.342165	NA	NA	0.564812	0.042456	-0.0989689	0.530925	-0.056513	0.404047
D3Z9C0	Meiosis regulator for oocyte development	Mios	-0.147748	-0.0467133	-0.381581	0.0753797	-0.211814	-0.0675663	6.38e-05	-0.0282085	-0.279715	0.0177539	-0.306684	-0.0543564	0.0581893	0.203961	-0.221246	0.134829	-0.0172852	0.0542261
D3Z9D2	FYVE and coiled-coil domain containing 1 (Predicted) (FYVE and coiled-coil domain-containing 1)	Fyco1	0.302214	-0.0890504	0.147928	0.0856314	0.180851	0.236649	0.208918	0.216143	0.0353827	0.316999	0.28956	-0.0379304	0.397862	-0.0727353	0.194142	0.0985082	0.121407	0.162156
D3Z9E6	Cleavage and polyadenylation specificity factor subunit 2 (Cleavage and polyadenylation specificity factor 100 kDa subunit)	Cpsf2	-0.235875	-0.442104	-0.291049	-0.0308435	-0.179952	-0.260141	-0.112347	-0.329431	-0.0746203	-0.175223	-0.131209	-0.095233	0.452874	-0.0513204	-0.170842	0.0812563	-0.222163	0.152473
D3Z9H1	Cerebellin 3 precursor (Similar to CBLN3 (Predicted))	Cbln3	0.656024	0.197964	0.346993	0.197363	0.594499	0.130431	0.648994	0.301205	1.00215	0.272965	1.11792	0.533974	0.0234178	-0.455447	0.727764	0.28341	0.272317	0.141829
D3Z9H2	Hyaluronan and proteoglycan link protein 4 (Hyaluronan and proteoglycan link protein 4 (Predicted))	Hapln4	0.737301	0.923599	0.48149	0.235813	0.568481	0.510808	-0.14326	0.14326	-0.197258	0.197258	0.141072	-0.141072	0.550046	0.0469736	0.264638	0.389295	0.311611	0.365047
D3Z9I1	Cytochrome C oxidase assembly factor 3 (RCG33185)	Coa3	0.381462	0.32	0.471361	0.120622	0.212128	0.0774244	-0.0146453	0.344189	0.384894	0.13004	0.400628	-0.0234657	0.236778	-0.144503	0.305971	0.178797	0.161468	0.143136
D3Z9I3	FYVE, RhoGEF and PH domain-containing 2	Fgd2	0.511987	0.441009	-0.0701335	0.616825	0.515669	0.587077	0.497998	0.287136	0.217672	0.807253	0.0549245	0.552256	0.123204	0.260573	0.288019	0.258315	0.548593	0.174923
D3Z9I4	GINS complex subunit 3 (Similar to RIKEN cDNA 2700085M18 (Predicted))	Gins3	0.132256	-0.132256	0.26972	-0.26972	0.289796	-0.289796	-0.436566	-0.450109	-0.0991173	-0.457212	-0.152342	-0.312626	0.0720057	-0.319244	0.000624324	0.282079	-0.31862	0.122055
D3Z9J4	StAR-related lipid transfer domain-containing 9	Stard9	0.0052768	-0.0052768	-0.493732	0.493732	0.207862	-0.207862	0.153056	-0.153056	0.21057	-0.21057	0.128982	-0.128982	0.491587	-0.0706715	0.0353358	0.269784	-0.0353358	0.269784
D3Z9J8	Spermidine/spermine N1-acetyl transferase 2 (Predicted), isoform CRA_a (Spermidine/spermine N1-acetyltransferase family member 2)	Sat2	-0.381536	-0.276251	-0.31197	0.15374	-0.364352	-0.091048	-0.12415	-0.818553	0.103524	-0.669026	-0.263808	-0.708857	0.331963	-0.177951	-0.223715	0.184976	-0.401666	0.389957
D3Z9K2	Mitochondrial ribosomal protein L54 (Mitochondrial ribosomal protein L54 (Predicted))	Mrpl54	0.104136	-0.104136	-0.319773	0.319773	-0.169177	0.169177	0.296831	-0.296831	-0.331241	0.331241	0.0339317	-0.0339317	0.374566	0.128431	-0.0642154	0.25138	0.0642154	0.25138
D3Z9K4	Pleckstrin homology domain-containing O2	Plekho2	0.0694555	-0.0618648	-0.0887961	0.0769442	0.115219	0.267301	0.300566	0.0792687	-0.0551306	0.111232	-0.322269	0.183162	0.338071	0.106166	0.00317415	0.211263	0.10934	0.111058
D3Z9K8	Non-structural maintenance of chromosomes element 4	Nsmce4a	-0.021896	0.021896	0.0194777	-0.0194777	-0.0754345	0.0754345	-0.00909154	0.00909154	0.2644	-0.2644	-0.103769	0.103769	0.540169	-0.0245622	0.0122811	0.131455	-0.0122811	0.131455
D3Z9L0	Acylglycerol kinase	Agk	0.304923	0.176683	0.505525	0.152081	0.0851676	0.36166	0.220855	0.158786	-0.0484192	0.0692807	0.26545	0.160091	0.495916	-0.0424864	0.22225	0.190263	0.179764	0.0968461
D3Z9L5	WD repeat domain 11	Wdr11	-0.118973	-0.125116	-0.14994	-0.0299558	-0.248328	-0.0718491	-0.118585	0.0190681	0.284698	-0.156394	0.159739	-0.261845	0.425609	-0.0724505	-0.0318982	0.206316	-0.104349	0.0997672
D3Z9M1	U6 small nuclear RNA (adenine-(43)-N(6))-methyltransferase (EC 2.1.1.-)	Mettl16	-0.152774	-0.315749	-0.236746	-0.115484	-0.477201	-0.0859284	-0.293448	-0.201196	-0.104754	-0.169718	-0.181233	-0.360968	0.507726	0.0328523	-0.241026	0.133025	-0.208174	0.109527
D3Z9M5	Peptidylprolyl isomerase (EC 5.2.1.8)	Fkbp7	0.0382939	-0.0382939	0.0411065	-0.0411065	-0.198669	0.0658577	0.651767	0.453175	0.113639	0.41909	0.0905798	0.403716	0.459186	0.0876203	0.122786	0.282165	0.210406	0.239106
D3Z9P5	DNA polymerase epsilon 4, accessory subunit (Polymerase (DNA-directed), epsilon 4 (P12 subunit) (Predicted), isoform CRA_a)	Pole4	-0.524275	-0.297276	-0.358666	-0.477042	-0.293419	-0.241306	-0.342531	-0.136836	-0.146236	-0.301919	0.00867023	-0.234689	0.585973	-0.00543536	-0.276076	0.184976	-0.281511	0.112816
D3Z9R8	ATP synthase subunit ATP5MPL, mitochondrial (6.8 kDa mitochondrial proteolipid) (6.8 kDa mitochondrial proteolipid protein) (MLQ)	Atp5mpl	0.709814	0.811214	0.526097	0.354898	0.303823	0.455314	-0.544275	0.544275	-0.0305126	0.0305126	0.211558	-0.211558	0.455509	0.134692	0.196084	0.443656	0.330776	0.367907
D3Z9Z0	Ankyrin 1 (Ankyrin 1, erythroid)	Ank1	0.732464	0.689555	0.431488	0.658771	0.487417	0.788203	0.547984	0.618569	0.351508	0.407821	0.773671	0.359068	0.529437	0.032909	0.554089	0.167682	0.586998	0.168051
D3Z9Z9	SWI/SNF-related matrix-associated actin-dependent regulator of chromatin subfamily A containing DEAD/H box 1 (EC 3.6.4.12)	Smarcad1	-0.38844	-0.579623	-0.351254	-0.341243	-0.499083	-0.353562	-0.372553	-0.35554	-0.431237	-0.199406	-0.281989	-0.387603	0.547698	0.0179297	-0.387426	0.0735314	-0.369496	0.122196
D3ZA22	Similar to Tripartite motif protein 47 (Tripartite motif-containing 47)	Trim47	0.18736	-0.18736	0.444603	0.0627	-0.498869	0.498869	-0.0446322	-0.404237	-0.253308	0.317257	0.242902	-0.242902	0.592614	-0.00562146	0.0130093	0.348077	0.00738785	0.349468
D3ZA31	Myotubularin related protein 2 (Predicted), isoform CRA_b (Myotubularin-related protein 2)	Mtmr2	0.104334	0.115699	-0.0190627	0.0858257	0.117803	0.0111476	0.26587	-0.119952	0.0382067	0.0476062	0.0588249	-0.0317794	0.325659	-0.0762381	0.0943292	0.097309	0.0180911	0.0855308
D3ZA46	Gem-interacting protein (Gem-interacting protein (Predicted))	Gmip	0.190682	-0.101576	-0.253928	0.377482	0.0573722	0.31929	0.137489	0.0156749	0.106936	0.411585	-0.0468956	0.27432	0.188584	0.184187	0.0319425	0.161584	0.216129	0.209468
D3ZA56	Deleted.		0.0310006	0.0433352	-0.143863	-0.0336784	0.16228	0.0852024	0.186262	-0.349367	-0.0748562	-0.0324514	-0.00816626	-0.0553495	0.374165	-0.0824944	0.0254429	0.129979	-0.0570515	0.152916
D3ZA66	Proline-serine-threonine phosphatase-interacting protein 2 (Similar to macrophage actin-associated-tyrosine-phosphorylated protein (Predicted), isoform CRA_a)	Pstpip2	0.06299	-0.06299	-0.0212999	0.0212999	-0.264832	0.264832	-0.0716284	0.0716284	0.151911	-0.151911	0.531548	-0.531548	0.388585	-0.129563	0.0647816	0.268376	-0.0647816	0.268376
D3ZA68	Progressive external ophthalmoplegia 1 homolog (Human) (Predicted) (Twinkle mtDNA helicase)	Twnk	-0.0207499	-0.439462	-0.271504	-0.115575	-0.621884	-0.0233374	0.138241	-0.138241	-0.0124733	0.0124733	0.0811169	-0.0811169	0.576831	-0.0130012	-0.117875	0.284029	-0.130877	0.161309
D3ZA78	TPX2, microtubule nucleation factor (TPX2, microtubule-associated protein homolog (Xenopus laevis) (Predicted), isoform CRA_a)	Tpx2	-0.644282	-0.788797	-0.214494	-0.882587	-0.736049	-0.803187	-0.272945	-0.470377	-0.231192	-0.442165	-0.212543	-0.475164	0.126362	-0.258462	-0.385251	0.238952	-0.643713	0.201305
D3ZA84	Talin 2	Tln2	0.544291	0.362644	0.48976	0.0220931	0.312786	0.0614188	0.28871	0.217069	0.266505	0.0640341	0.448089	0.12864	0.041225	-0.24904	0.39169	0.117122	0.14265	0.127628
D3ZA85	Histone cell cycle regulation defective interacting protein 5 (Predicted), isoform CRA_a (NFU1 iron-sulfur cluster scaffold)	Nfu1	0.317042	0.196006	0.361031	0.0438594	0.140911	0.178284	0.364429	0.13199	0.0847878	0.435128	0.120752	0.203542	0.510355	-0.0333569	0.231492	0.129431	0.198135	0.130207
D3ZA93	Acyl-CoA thioesterase 13 (Thioesterase superfamily member 2 (Predicted))	Acot13	0.696029	0.457885	0.568329	0.223858	0.583201	0.172862	0.0969941	0.288084	0.380504	0.208585	0.772596	-0.147909	0.0796032	-0.315715	0.516276	0.244716	0.200561	0.198334
D3ZAA9	MAGUK p55 subfamily member 2 (Protein MPP2)	Mpp2	0.486043	0.237681	0.374607	0.305646	0.376885	0.225621	0.215868	-0.127011	0.120792	0.0921178	0.234265	0.0454182	0.154463	-0.171498	0.30141	0.13386	0.129912	0.158892
D3ZAB6	Ring finger protein 219 (Similar to chromosome 13 open reading frame 7 (Predicted))	Rnf219	-0.0689095	-0.332135	-0.213955	-0.227241	-0.186187	-0.371066	-0.323023	-0.462684	-0.421868	0.195184	-0.660016	0.258907	0.331622	0.155821	-0.312327	0.20873	-0.156506	0.307208
D3ZAF6	ATP synthase subunit f, mitochondrial (ATP synthase membrane subunit f)	Atp5mf	0.700075	0.705517	0.740628	0.162479	0.305929	0.276462	0.554533	0.253454	0.525645	-0.0245188	0.709726	0.105902	0.0529132	-0.342874	0.589423	0.164459	0.246549	0.249768
D3ZAF7	TBC1 domain family, member 2B	Tbc1d2b	0.0560124	0.0550665	-0.170993	0.0657915	-0.0308965	0.110065	0.124318	0.192235	0.0864505	0.176179	-0.285212	0.635004	0.111836	0.242443	-0.03672	0.160944	0.205723	0.217608
D3ZAF9	SH3 and PX domains 2B	Sh3pxd2b	-0.4632	-0.690068	-0.376703	-0.32701	-0.581307	-0.643217	-0.644352	-0.683577	-0.318446	-0.316959	-0.490199	-0.158372	0.579963	0.00916712	-0.479035	0.122005	-0.469867	0.23023
D3ZAG3	Microtubule-associated protein 9	Map9	0.383398	-0.383398	-0.178135	0.178135	-0.162274	0.162274	-0.399965	-0.645142	-0.200952	-0.117116	-0.230222	-0.178881	0.55668	-0.0326629	-0.131358	0.266415	-0.164021	0.317983
D3ZAH3	Neural precursor cell-expressed, developmentally down-regulated 1	Nedd1	-0.488983	-0.308907	-0.344676	-0.210798	-0.237081	-0.207694	-0.346131	-0.552643	-0.344355	-0.264366	-0.502857	-0.158802	0.314223	0.0934787	-0.377347	0.101015	-0.283868	0.141443
D3ZAI6	5'-nucleotidase domain-containing 3	Nt5dc3	0.443363	0.566422	0.348189	0.162704	0.320765	0.132455	0.368986	0.45663	0.154492	0.270812	0.684009	0.0627179	0.34489	-0.111344	0.386634	0.174166	0.27529	0.197952
D3ZAN3	Alpha glucosidase 2 alpha neutral subunit (Predicted) (Glucosidase II alpha subunit)	Ganab	-0.041176	-0.0480932	-0.105706	0.0684317	0.0867546	-0.0465301	0.0969443	0.0244626	0.233958	0.0739623	0.0802542	-0.0470707	0.415956	-0.0543111	0.0585049	0.118688	0.00419375	0.0588895
D3ZAP7	Chromodomain helicase DNA-binding protein 7	Chd7	-0.216087	-0.504387	-0.447798	-0.417688	-0.480898	-0.286496	-0.275924	-0.3861	-0.296802	-0.329333	-0.534482	-0.157127	0.52277	0.0284768	-0.375332	0.128943	-0.346855	0.119433
D3ZAP9	Glycerol-3-phosphate dehydrogenase [NAD(+)] (EC 1.1.1.8)	Gpd1l	-0.0328629	0.0456236	0.0247141	0.0999004	-0.00881752	0.057422	-0.00261538	-0.0544163	-0.284016	0.0482117	-0.184784	-0.059189	0.243091	0.104322	-0.0813969	0.123962	0.0229254	0.0647986
D3ZAQ0	FUN14 domain-containing 2	Fundc2	0.66087	0.568897	0.725057	0.265826	0.621661	0.540232	0.70659	0.357028	0.23627	0.387722	0.610927	0.184673	0.122092	-0.2095	0.593563	0.180746	0.384063	0.150355
D3ZAQ4	Proteasome assembly chaperone 2	Psmg2	-0.356366	-0.712335	-0.338801	-0.589877	-0.804087	-0.565256	-0.285998	-0.328467	-0.0449362	-0.230124	-0.0503215	-0.329514	0.325617	-0.145844	-0.313418	0.277597	-0.459262	0.189096
D3ZAQ6	Nucleolar protein 7	Nol7	-0.133355	0.133355	-0.0237957	0.0237957	0.0165016	-0.0165016	0.0290074	-0.307275	0.443778	-0.136457	-0.317993	-0.242798	0.417363	-0.0933373	0.00235719	0.251988	-0.0909801	0.167897
D3ZAQ9	ERCC excision repair 1, endonuclease non-catalytic subunit (Excision repair cross-complementing rodent repair deficiency, complementation group 1 (Predicted), isoform CRA_a)	Ercc1	-0.366761	-0.256937	-0.422654	0.00380312	-0.193423	-0.218122	0.391271	-0.300612	-0.0351734	0.0318741	-0.0809017	0.293677	0.536537	0.0435542	-0.11794	0.292567	-0.0743862	0.227173
D3ZAR9	Chromatin accessibility complex 1 (Predicted), isoform CRA_b (Chromatin accessibility complex subunit 1)	Chrac1	-0.0612432	-0.121005	-0.142677	-0.10072	-0.261243	0.146113	0.242193	-0.242193	-0.128231	0.128231	-0.117886	0.117886	0.446416	0.0662332	-0.0781813	0.170105	-0.0119481	0.163876
D3ZAS0	Lymphocyte antigen 86 (Lymphocyte antigen 86 (Predicted))	Ly86	-0.569303	0.569303	-0.410256	0.410256	1.343	1.47701	-0.00326111	0.00326111	-0.0384478	0.0384478	-0.0940261	0.0940261	0.297916	0.3941	0.0379508	0.677901	0.432051	0.559338
D3ZAS2	Small G protein-signaling modulator 1	Sgsm1	0.529983	0.523758	0.599875	0.224223	0.4266	0.482414	0.330388	-0.330388	-0.141467	0.141467	NA	NA	0.419532	-0.140781	0.349076	0.292668	0.208295	0.342621
D3ZAS8	Spliceosome-associated factor 3, U4/U6 recycling protein (Squamous cell carcinoma antigen recognized by T-cells 3 (Predicted))	Sart3	-0.34588	-0.255042	-0.269921	-0.181827	-0.332498	-0.19846	-0.178344	-0.210639	-0.132765	-0.188071	-0.270692	-0.232822	0.428675	0.0438732	-0.255017	0.0843228	-0.211143	0.0281071
D3ZAS9	DDRGK domain-containing 1 (Similar to chromosome 20 open reading frame 116 (Predicted))	Ddrgk1	-0.010538	-0.0939609	-0.0402916	0.119487	-0.192295	0.0607515	0.277713	-0.139737	0.226774	0.0513109	-0.0576323	0.0470875	0.540049	-0.0264652	0.0339551	0.180924	0.00748986	0.100833
D3ZAW2	Phosphatidylserine decarboxylase proenzyme, mitochondrial (EC 4.1.1.65) [Cleaved into: Phosphatidylserine decarboxylase beta chain; Phosphatidylserine decarboxylase alpha chain]	Pisd	0.111155	0.0131851	0.0837217	-0.00500403	-0.0358823	0.0174185	-0.115822	0.24947	-0.559683	0.559683	-0.296692	0.296692	0.0868533	0.324108	-0.135534	0.254999	0.188574	0.223896
D3ZAW4	Abhydrolase domain containing 4 (Predicted) (Abhydrolase domain-containing 4)	Abhd4	-0.0464111	-0.0719918	-0.236521	-0.192164	-0.218817	-0.0685503	-0.101853	-0.297384	-0.320392	-0.260514	-0.0199669	-0.390767	0.438543	-0.0562353	-0.157327	0.119072	-0.213562	0.128188
D3ZAX5	Calcium homeostasis endoplasmic reticulum protein (Calcium homeostasis endoplasmic reticulum protein (Predicted))	Cherp	-0.314367	-0.455013	-0.290056	-0.270223	-0.290504	-0.327196	-0.176675	-0.315665	-0.229385	-0.19091	-0.227564	-0.286114	0.399607	-0.0527617	-0.254758	0.0520716	-0.30752	0.086781
D3ZAY7	Erythrocyte membrane protein band 4.1-like 2	Epb41l2	0.485247	0.311516	-0.253886	0.538192	0.109383	0.46196	0.431682	0.360222	0.301791	0.536885	0.369756	0.00988768	0.362865	0.129115	0.240662	0.275145	0.369777	0.198893
D3ZAY8	Pinin, desmosome-associated protein (Similar to Pinin)	Pnn	-0.45687	-0.488639	-0.422433	-0.191805	-0.338911	-0.334673	-0.191621	-0.424372	-0.169645	-0.159903	-0.599624	-0.17983	0.432739	0.0666472	-0.363184	0.164725	-0.296537	0.139969
D3ZAZ0	Eukaryotic translation initiation factor 3 subunit M (eIF3m)	Eif3m	-0.167899	-0.253865	-0.238224	-0.203081	-0.453535	-0.258173	-0.164655	-0.465221	-0.549974	-0.303739	-0.311817	-0.309456	0.560373	0.0154282	-0.314351	0.157829	-0.298922	0.0901839
D3ZB55	Cytochrome C oxidase assembly factor 5	Coa5	0.191476	-0.191476	0.174359	-0.174359	0.0131155	-0.0131155	-0.0340037	0.0340037	-0.157817	0.157817	0.168399	-0.168399	0.268172	-0.11851	0.0592549	0.141838	-0.0592549	0.141838
D3ZB65	BRCA2 and CDKN1A-interacting protein	Bccip	-0.442853	-0.250925	-0.253015	-0.437952	-0.392551	-0.383751	-0.220074	-0.382639	-0.147635	-0.361801	-0.49373	-0.241677	0.550046	-0.0181478	-0.324976	0.13753	-0.343124	0.0791775
D3ZB71	Dishevelled segment polarity protein 2 (RCG34913)	Dvl2	-0.0715796	-0.0111119	-0.219617	-0.114142	-0.362759	-0.172204	-0.0675267	-0.270051	-0.0115193	-0.244954	-0.100135	-0.108707	0.559984	-0.0146721	-0.138856	0.129601	-0.153528	0.0960496
D3ZB78	PHD finger protein 24	Phf24	0.837344	0.901667	0.527066	0.498476	0.631308	0.512482	0.422536	0.594239	0.0224423	0.11084	0.601071	0.306906	0.570327	-0.0195262	0.506961	0.274139	0.487435	0.267641
D3ZB99	NIMA-related kinase 1	Nek1	-0.328764	0.0270836	-0.248323	-0.111784	-0.187827	-0.0148131	-0.119647	0.119647	-0.0837284	0.0837284	-0.682778	0.682778	0.0498742	0.406284	-0.275178	0.218267	0.131107	0.282073
D3ZBC4	Alanine and glycine-rich protein-like	LOC103694328	-0.0452612	-0.10062	-0.0473734	0.0549426	-0.155033	0.0831107	0.0216633	-0.0216633	-0.115096	0.115096	0.328657	-0.328657	0.535469	-0.0308911	-0.00207395	0.173225	-0.0329651	0.164476
D3ZBC7	Dehydrogenase/reductase 13	Dhrs13	-0.0673668	-0.209542	-0.185956	-0.355911	-0.174705	-0.365748	-0.065288	-0.382667	-0.185106	-0.0196072	-0.185374	-0.0678084	0.323549	-0.0895812	-0.143966	0.0602873	-0.233547	0.160314
D3ZBD0	MSL complex subunit 1 (Similar to RIKEN cDNA 4121402D02 (Predicted), isoform CRA_b)	Msl1	-0.312433	-0.213884	-0.501604	-0.0994869	-0.117414	-0.271077	-0.245189	-0.190761	-0.135175	-0.139724	-0.130563	-0.26046	0.469385	0.0444973	-0.240396	0.149467	-0.195899	0.0672616
D3ZBE5	Serine/threonine-protein kinase Nek7 (EC 2.7.11.1) (Never in mitosis A-related kinase 7) (NimA-related protein kinase 7)	Nek7	0.131696	0.381521	-0.0846796	0.456672	0.137298	0.436722	0.0902625	0.515251	0.154444	0.600402	0.153131	0.154217	0.0157695	0.327105	0.0970254	0.0920121	0.424131	0.15183
D3ZBG6	Peptidyl-tRNA hydrolase domain-containing 1 (Similar to CG14903-PA (Predicted))	Ptrhd1	-0.352804	-0.380589	0.00694828	-0.0100375	-0.412678	-0.103443	0.00657225	-0.265755	-0.215174	0.0795521	-0.333291	-0.247816	0.464523	0.0620563	-0.216738	0.184606	-0.154682	0.17347
D3ZBL3	Neuroguidin (Similar to CG11030-PA (Predicted))	Ngdn	0.292376	-0.292376	0.301684	-0.301684	0.116298	-0.116298	0.242193	-0.242193	0.120743	-0.120743	0.274958	-0.274958	0.000663646	-0.449417	0.224709	0.0847306	-0.224709	0.0847306
D3ZBL5	Type I inositol 3,4-bisphosphate 4-phosphatase	Inpp4a	0.408755	0.366252	0.145419	0.243705	0.170864	0.276613	0.309913	0.174098	0.0818954	0.150326	0.462499	0.0998961	0.476655	-0.0447427	0.263224	0.153856	0.218482	0.0964666
D3ZBL6	Nucleoporin 160	Nup160	-0.150705	-0.321178	-0.424968	0.0960688	-0.339528	-0.120207	0.016146	-0.393543	-0.138424	-0.0846508	-0.0731225	-0.0678161	0.520922	0.0365458	-0.1851	0.166003	-0.148554	0.17948
D3ZBM3	Ferrochelatase (EC 4.99.1.1)	Fech	0.18736	0.0949919	0.168617	0.219434	0.00817936	0.140107	0.141418	-0.0907616	-0.00805196	0.178728	0.0952603	0.200317	0.523566	0.0250056	0.0987972	0.0826749	0.123803	0.114149
D3ZBN0	Histone H1.5	Hist1h1b	-0.169498	-0.563634	-0.244295	-0.508582	-0.0911575	-0.91133	-0.109397	-0.152081	-0.206819	-0.936816	-0.363772	-0.795906	0.0245086	-0.447235	-0.19749	0.0997775	-0.644725	0.299018
D3ZBP3	Exosome component 2 (Exosome component 2 (Predicted))	Exosc2	-0.0132457	-0.138337	-0.000456062	0.00494761	-0.213516	-0.0297423	0.00867372	-0.295252	-0.0900912	-0.100929	0.0798999	-0.0941804	0.363454	-0.0707932	-0.0381225	0.101607	-0.108916	0.104977
D3ZBP4	[F-actin]-monooxygenase MICAL1 (EC 1.14.13.225) (Molecule interacting with CasL protein 1) (MICAL-1)	Mical1	0.0603931	-0.0246477	-0.18659	0.0465756	0.00345967	-0.14957	0.00082983	0.0383663	-0.181526	0.274826	-0.192888	0.0549894	0.237201	0.12281	-0.0827202	0.116256	0.0400899	0.138225
D3ZBQ1	Forkhead box O3 (Forkhead box O3a (Predicted))	Foxo3	-0.0212781	-0.109173	-0.339075	0.306514	0.170973	-0.143029	0.073346	-0.203279	-0.446743	0.354871	-0.391967	0.176126	0.212155	0.222796	-0.159124	0.265078	0.0636716	0.245063
D3ZBS9	SWI/SNF related, matrix associated, actin dependent regulator of chromatin, subfamily d, member 1 (Predicted) (SWI/SNF-related, matrix-associated, actin-dependent regulator of chromatin, subfamily d, member 1)	Smarcd1	-0.327409	-0.43895	-0.290846	-0.234158	-0.559599	-0.415401	-0.248456	-0.407241	-0.230099	-0.234072	-0.293716	-0.312905	0.55668	-0.0154335	-0.325021	0.120044	-0.340454	0.092902
D3ZBT9	Protein phosphatase 6, regulatory subunit 3	Ppp6r3	-0.236095	-0.21111	-0.144156	-0.242306	-0.312434	-0.25776	-0.191318	-0.26606	-0.331494	-0.120507	-0.326797	-0.244433	0.475994	0.0333531	-0.257049	0.0787131	-0.223696	0.053922
D3ZBV9	Similar to YEATS domain containing 2 (Predicted) (YEATS domain-containing 2)	Yeats2	-0.0935526	-0.437435	-0.375367	-0.135555	-0.49978	0.0157118	-0.171983	-0.320823	0.569744	-0.745342	0.416287	-0.740442	0.161669	-0.368206	-0.0257752	0.429634	-0.393981	0.311564
D3ZBW3	Transmembrane protein 201	Tmem201	0.296638	0.192258	0.12131	0.388719	0.410533	0.300087	0.260594	-0.100949	0.462046	0.426505	0.174318	-0.199207	0.348641	-0.119671	0.287573	0.131788	0.167902	0.261056
D3ZBX9	Coiled-coil domain-containing 92 (RCG21703, isoform CRA_a)	Ccdc92	0.359081	0.306663	0.259172	0.0354249	0.266186	0.100681	-0.197772	0.197772	0.118932	-0.118932	0.234687	-0.234687	0.326174	-0.125561	0.173381	0.197451	0.0478205	0.200025
D3ZBY5	RNA helicase (EC 3.6.4.13)	Ddx10	-0.424093	-0.795065	-0.432432	-0.127638	-0.276282	-0.60456	-0.351846	-0.332018	-0.498518	-0.162292	-0.43223	-0.218118	0.545436	0.029285	-0.402567	0.0774107	-0.373282	0.269082
D3ZBZ9	Similar to osmosis responsive factor (Predicted), isoform CRA_a (Tetratricopeptide repeat domain 33)	Ttc33	-0.257696	-0.552864	-0.421991	-0.116931	-0.138298	-0.223974	-0.056582	-0.142228	-0.204751	0.008726	-0.562979	-0.0112339	0.386417	0.100632	-0.273716	0.1877	-0.173084	0.205026
D3ZC01	RB-binding protein 5, histone lysine methyltransferase complex subunit (Retinoblastoma binding protein 5 (Predicted))	Rbbp5	-0.448196	-0.308685	-0.454681	-0.140696	-0.328042	-0.184614	-0.259539	-0.157555	-0.193299	-0.25033	-0.343824	0.0273187	0.106443	0.168837	-0.33793	0.102942	-0.169094	0.114755
D3ZC08	Uncharacterized protein	Sap30	-1.20272	-0.253702	-0.351963	-0.644361	-0.489822	-0.679711	-0.402968	-0.469247	-0.472603	-0.379873	-0.441752	-0.549917	0.49566	0.0641701	-0.560305	0.318615	-0.496135	0.16222
D3ZC46	Transcription factor 25	Tcf25	0.0953058	-0.0953058	-0.0902885	0.0902885	0.0353762	-0.0353762	-0.05105	-0.32105	-0.262262	0.14023	0.105285	-0.229485	0.489415	-0.0471775	-0.027939	0.138763	-0.0751165	0.178904
D3ZC55	Heat shock 70kDa protein 12A (Predicted), isoform CRA_a (Heat shock protein family A (Hsp70) member 12A)	Hspa12a	0.987121	1.01961	0.660222	0.535808	0.765251	0.648939	0.575195	0.78278	0.24965	0.298939	0.75771	0.434389	0.529419	-0.04578	0.665858	0.246173	0.620078	0.257544
D3ZC56	Dystonin	Dst	-0.0364816	0.00103743	-0.19829	0.308746	-0.0527156	0.182519	0.162626	-0.0235628	-0.0595152	0.270285	-0.144907	0.159988	0.0860967	0.204716	-0.0548805	0.123568	0.149835	0.136484
D3ZC63	Cytidine/uridine monophosphate kinase 2	Cmpk2	0.591553	0.548349	0.535601	0.364359	0.374817	0.48139	0.551962	0.302973	0.417137	0.375725	0.684483	0.225793	0.164874	-0.142827	0.525926	0.113919	0.383098	0.117081
D3ZC82	Nuclear FMR1-interacting protein 2	Nufip2	-0.237822	-0.375258	-0.126919	-0.27835	-0.320688	-0.354481	-0.183406	-0.251424	-0.119864	-0.227407	-0.183915	-0.221375	0.246711	-0.0892801	-0.195436	0.0750571	-0.284716	0.0655898
D3ZC89	Uncharacterized protein		-0.0877939	-0.118048	-0.21558	-0.312438	-0.232877	-0.190865	-0.0352044	-0.168642	0.0269801	-0.336666	0.0566578	-0.135297	0.185441	-0.129023	-0.0813028	0.121598	-0.210326	0.0923575
D3ZC98	Cyclin T1 (Cyclin T1 (Predicted))	Ccnt1	-0.0277239	0.0579882	-0.307658	-0.00975657	0.0953396	-0.25631	-0.533099	-0.252238	-0.324994	-0.0942644	-0.804046	0.066668	0.190343	0.235711	-0.31703	0.327954	-0.0813189	0.145898
D3ZCA0	Pyridoxal phosphate homeostasis protein (PLP homeostasis protein) (Proline synthase co-transcribed bacterial homolog protein)	Plpbp	0.385686	0.400653	0.227586	0.212309	0.143245	0.190418	0.0568463	0.40306	0.0829749	0.377089	0.279926	0.210044	0.272786	0.102885	0.196044	0.125653	0.298929	0.104382
D3ZCG2	Kinesin family member 21A	Kif21a	0.343339	0.453717	0.36181	0.143583	0.179563	0.15815	0.0994102	0.394127	0.0613664	-0.0678478	0.521302	0.223102	0.507339	-0.0436599	0.261132	0.177368	0.217472	0.188381
D3ZCG3	MON2 homolog, regulator of endosome-to-Golgi-trafficking	Mon2	0.010902	-0.0186864	-0.0948963	0.200195	-0.232432	-0.0327929	0.268306	-0.173959	-0.00098142	0.0705856	0.296085	-0.0132571	0.521466	-0.0358165	0.0411639	0.206222	0.00534745	0.123896
D3ZCG4	Sperm-associated antigen 7	Spag7	-0.250493	-0.38775	-0.31564	-0.225308	-0.410316	-0.36013	-0.232643	-0.568507	-0.110668	-0.280176	-0.213842	-0.303932	0.279194	-0.0987002	-0.2556	0.100841	-0.354301	0.119756
D3ZCH6	RCG44970 (Ribonuclease T2)	Rnaset2	0.473909	0.728196	0.000726098	0.659636	0.37426	0.628039	0.0833291	1.39679	0.283767	0.933379	0.19989	0.899676	0.00568625	0.638306	0.23598	0.177744	0.874286	0.284677
D3ZCH7	Adducin 3 (Gamma), isoform CRA_b (Gamma-adducin)	Add3	0.118121	0.126338	-0.0925708	0.176313	0.118421	-0.135598	0.113541	-0.198453	-0.0387869	-0.126624	-0.182674	0.0134126	0.526046	-0.0301104	0.00600842	0.129688	-0.024102	0.153327
D3ZCI5	Syntaxin-binding protein 6	Stxbp6	-0.0353213	0.170803	0.0289872	-0.0736765	0.101579	-0.133454	0.208982	-0.255783	-0.0461436	-0.341477	-0.226971	-0.148316	0.256641	-0.135503	0.00518548	0.14803	-0.130317	0.17581
D3ZCJ3	Major facilitator superfamily domain-containing 6 (Similar to expressed sequence AW212394 (Predicted))	Mfsd6	0.687272	0.628993	0.677477	0.336795	0.604142	0.483522	-0.0579192	0.0579192	-0.276674	0.276674	-0.0657031	0.0657031	0.547053	0.0468353	0.261433	0.440555	0.308268	0.226673
D3ZCK2	NFKB inhibitor interacting Ras-like protein 2 (Predicted), isoform CRA_a (NFKB inhibitor-interacting Ras-like 2)	Nkiras2	0.219077	-0.13753	-0.0239645	-0.457512	-0.00559996	-0.224484	0.0691814	-0.392318	0.283548	-0.363644	0.146015	-0.364279	0.00273305	-0.438004	0.114709	0.123415	-0.323295	0.118624
D3ZCM7	TLE family member 1, transcriptional corepressor	Tle1	0.115229	-1.11828	-0.532297	-0.0753615	-0.709235	-0.143068	-0.282297	-0.374854	-0.0726439	-0.380781	-0.371138	0.0398321	0.562822	-0.0333555	-0.30873	0.300152	-0.342086	0.415129
D3ZCP9	Transcription initiation factor IIE subunit beta	Gtf2e2	-0.452651	-0.474715	-0.407923	-0.394176	-0.501965	-0.411055	-0.301049	-0.507007	-0.240595	-0.355981	-0.356817	-0.506212	0.358965	-0.0646911	-0.376833	0.0970337	-0.441524	0.0633434
D3ZCQ2	ALG11, alpha-1,2-mannosyltransferase	Alg11	0.0385843	0.121733	0.00322032	-0.0394817	0.212172	0.190054	0.616538	-0.00949259	0.234164	0.220742	0.323272	-0.0388897	0.216849	-0.163881	0.237992	0.22187	0.0741107	0.118214
D3ZCQ7	Similar to PS1D protein (Predicted) (Zinc finger CCHC-type-containing 17)	Zcchc17	-0.152986	-0.385472	-0.157435	-0.0575407	-0.151575	-0.0323366	-0.0111959	-0.156248	-0.169168	0.188191	-0.204087	0.361034	0.314572	0.127346	-0.141074	0.0665554	-0.0137286	0.26153
D3ZCR4	Protein phosphatase 4, regulatory subunit 3B (RCG23322, isoform CRA_a)	Ppp4r3b	-0.521781	-0.647134	-0.586199	-0.198751	-0.409228	-0.536075	-0.32697	-0.535834	-0.555572	-0.391591	-0.615269	-0.326463	0.431676	0.063195	-0.502503	0.111733	-0.439308	0.164165
D3ZCS3	Poly(rC)-binding protein 4	Pcbp4	-0.301053	-0.369197	-0.432126	-0.0828549	-0.430862	-0.456503	-0.3944	-0.23523	0.0387122	-0.430998	-0.225177	-0.0032567	0.545436	0.0278109	-0.290817	0.180728	-0.263007	0.188486
D3ZCS4	IQ motif-containing GTPase-activating protein 3	Iqgap3	0.356586	-0.356586	0.00525574	-0.00525574	-0.35153	0.35153	-0.0448213	0.0448213	-0.182689	-0.721007	0.193811	-0.193811	0.400544	-0.14282	-0.00389803	0.254405	-0.146718	0.369058
D3ZCT5	Phosphatase domain-containing, paladin 1	Pald1	0.0674467	0.14776	-0.139998	0.493481	0.166489	0.403626	0.302996	0.368977	-0.0436867	0.673972	-0.0942828	0.433437	0.0209338	0.377048	0.0431607	0.169289	0.420209	0.171504
D3ZCT7	Protein transport protein SEC23	Sec23b	-0.26703	-0.256101	-0.251016	-0.148538	-0.258593	0.0172012	0.0852005	-0.181939	0.107817	-0.169996	0.248031	-0.123555	0.396717	-0.0878898	-0.0559314	0.229267	-0.143821	0.0906708
D3ZCX6	RNA exonuclease 1 homolog	Rexo1	-0.23547	-0.485908	-0.438251	-0.344426	-0.0954426	-0.545334	-0.384962	-0.500743	-0.275846	-0.311769	-0.510866	-0.0919063	0.46536	-0.0565413	-0.323473	0.151051	-0.380014	0.168552
D3ZCZ9	NADH dehydrogenase [ubiquinone] iron-sulfur protein 6, mitochondrial	LOC100912599	0.843743	1.00584	1.10512	0.314619	0.78407	0.402499	0.0852909	0.982504	0.262426	0.370114	0.848118	0.404737	0.512293	-0.0747429	0.654794	0.392649	0.580052	0.322505
D3ZD05	KN motif and ankyrin repeat domain-containing protein 2	Kank2	0.478829	-0.125542	0.475993	0.223246	0.405192	0.0680317	-0.0550261	0.0550261	-0.319539	0.319539	0.194283	-0.194283	0.369811	-0.138952	0.196622	0.325866	0.0576696	0.196546
D3ZD09	Cytochrome c oxidase subunit	Cox6b1	0.849773	0.955082	0.850351	0.317333	0.46516	0.603397	0.403695	0.729805	0.360042	0.34633	0.821567	0.358725	0.477754	-0.0733194	0.625098	0.238609	0.551779	0.25747
D3ZD11	Signal peptidase complex subunit 2	Spcs2	-0.423308	-0.340383	-0.0559837	0.104187	-0.120063	0.186019	0.201529	-0.0143527	-0.0926652	0.281825	0.0633702	-0.124331	0.434887	0.086681	-0.071187	0.209547	0.015494	0.225817
D3ZD23	ATP-binding cassette subfamily E member 1 (ATP-binding cassette, sub-family E (OABP), member 1)	Abce1	-0.357084	-0.43688	-0.384611	-0.431879	-0.416023	-0.39866	-0.228613	-0.424058	-0.137306	-0.449052	-0.386292	-0.396427	0.206686	-0.104504	-0.318322	0.110342	-0.422826	0.0212117
[truncated: 5,232 more rows]

## Sheet: GO Biological processses direct
Category	Term	Count	%	PValue	Genes	List Total	Pop Hits	Pop Total	Fold Enrichment	Bonferroni	Benjamini	FDR
[truncated: 130 more rows]

## Sheet: GO Cellular components direct
Category	Term	Count	%	PValue	Genes	List Total	Pop Hits	Pop Total	Fold Enrichment	Bonferroni	Benjamini	FDR
[truncated: 70 more rows]

[truncated: 6 more sheets: GO Molecular pathways direct, KEGG pathways, BP up and down, CC up and down, MF up and down, Kegg up and down]
