# Supplementary material for: Changes in the Oligodendrocyte Progenitor Cell Proteome with Ageing
Source: Mol Cell Proteomics. 2020 Nov 23;19(8):1281–302. doi: 10.1074/mcp.RA120.002102 (PMC8015006; doi:10.1074/mcp.RA120.002102)
Supplement: Supplementary file 1 [file mmc1.zip › 160324_0_supp_515367_q95d33.xlsx]

## Sheet: 160524_Clare_OPC_expt1_tech1_2_
Checked	Protein FDR Confidence	Master	Accession	Description	Exp. q-value	Sum PEP Score	Coverage	# Peptides	# PSMs	# Unique Peptides	# Protein Groups	# AAs	MW [kDa]	calc. pI	Found in Sample: [S1] F1: 126, Sample, pool, n/a	Found in Sample: [S2] F1: 127N, Sample, Neo, 0	Found in Sample: [S3] F1: 127C, Sample, Neo, 1	Found in Sample: [S4] F1: 128N, Sample, Neo, 2	Found in Sample: [S5] F1: 128C, Sample, 3mon, 7	Found in Sample: [S6] F1: 129N, Sample, 3mon, 8	Found in Sample: [S7] F1: 129C, Sample, 3mon, 9	Found in Sample: [S8] F1: 130N, Sample, 15mon, 13	Found in Sample: [S9] F1: 130C, Sample, 15mon, 14	Found in Sample: [S10] F1: 131, Sample, 15mon, 15	Modifications	Entrez Gene ID	Ensembl Gene ID	Gene ID	Chromosome	Biological Process	Cellular Component	Molecular Function	Pfam IDs	Abundance Ratio: (Neo, 0) / (pool, n/a)	Abundance Ratio: (Neo, 1) / (pool, n/a)	Abundance Ratio: (Neo, 2) / (pool, n/a)	Abundance Ratio: (3mon, 7) / (pool, n/a)	Abundance Ratio: (3mon, 8) / (pool, n/a)	Abundance Ratio: (3mon, 9) / (pool, n/a)	Abundance Ratio: (15mon, 13) / (pool, n/a)	Abundance Ratio: (15mon, 14) / (pool, n/a)	Abundance Ratio: (15mon, 15) / (pool, n/a)	Abundances (Scaled): F1: 126, Sample, pool, n/a	Abundances (Scaled): F1: 127N, Sample, Neo, 0	Abundances (Scaled): F1: 127C, Sample, Neo, 1	Abundances (Scaled): F1: 128N, Sample, Neo, 2	Abundances (Scaled): F1: 128C, Sample, 3mon, 7	Abundances (Scaled): F1: 129N, Sample, 3mon, 8	Abundances (Scaled): F1: 129C, Sample, 3mon, 9
FALSE	High	IsMasterProtein	M0R9X8	Cytoplasmic dynein 1 heavy chain 1 OS=Rattus norvegicus GN=Dync1h1 PE=1 SV=2	0	2880.5	56.6537	249	1816	249	1	4644	531.712	6.42	High	High	High	High	High	High	High	High	High	High		29489	ENSRNOG00000006178	Dync1h1	6	cell organization and biogenesis;cellular component movement;transport	cytoplasm;membrane	catalytic activity;motor activity;nucleotide binding;protein binding;RNA binding	Pf00769, Pf03028, Pf03915, Pf04156, Pf07246, Pf07728, Pf08385, Pf08393, Pf12774, Pf12775, Pf12777, Pf12780, Pf12781, Pf13173, Pf13207, Pf13401	1.312	0.431	1.866	0.556	0.691	0.692	0.597	0.706	0.586	118.5	155.5	51.1	221.2	65.9	81.9	82.1
FALSE	High	IsMasterProtein	A0A0G2JZ69	Spectrin alpha chain, non-erythrocytic 1 OS=Rattus norvegicus GN=Sptan1 PE=1 SV=1	0	2351.56	70.5504	193	1507	4	1	2489	286.534	5.39	High	High	High	High	High	High	High	High	High	High	Phospho [S1041; S1043]	64159	ENSRNOG00000015396	Sptan1	3	cell organization and biogenesis;regulation of biological process	cytoskeleton;cytosol;membrane	metal ion binding;protein binding	Pf00018, Pf00036, Pf00435, Pf07653, Pf08239, Pf08726, Pf13405, Pf13499, Pf14604	0.905	0.38	1.352	0.995	1.185	1.088	0.865	1.059	0.712	104.8	94.9	39.8	141.7	104.3	124.2	114.1
FALSE	High	IsMasterProtein	Q6IRK8	Spectrin alpha chain, non-erythrocytic 1 OS=Rattus norvegicus GN=Sptan1 PE=1 SV=1	0	2344.33	71.3295	191	1496	2	1	2452	282.206	5.31	High	High	High	High	High	High	High	High	High	High	Phospho [S1029; S1031]	64159	ENSRNOG00000015396	Sptan1	3	cell organization and biogenesis;regulation of biological process	cytoskeleton;cytosol;membrane	metal ion binding;protein binding	Pf00018, Pf00036, Pf00435, Pf07653, Pf08239, Pf08726, Pf13405, Pf13499, Pf14604	0.779	0.438	1.177	0.754	1.098	0.872	0.561	0.633	0.499	128	99.7	56.1	150.7	96.5	140.6	111.7
FALSE	High	IsMasterProtein	cRAP087	Common Laboratory Contaminant - Serum albumin OS=Bos taurus GN=ALB PE=1 SV=4	0	2242.61	92.0923	117	10869	111	1	607	69.248	6.18	High	High	High	High	High	High	High	High	High	High	Phospho [S52; Y54; T379]									0.46	0.389	0.655	0.565	0.445	0.277	0.462	0.215	0.235	212.6	97.9	82.7	139.3	120.2	94.6	58.9
FALSE	High	IsMasterProtein	F1M779	Clathrin heavy chain OS=Rattus norvegicus GN=Cltc PE=1 SV=1	0	2181.15	71.9403	122	1598	122	1	1675	191.438	5.69	High	High	High	High	High	High	High	High	High	High			ENSRNOG00000004291		10	transport	membrane;mitochondrion	protein binding;structural molecule activity	Pf00637, Pf01394, Pf04053, Pf09268, Pf13838	0.609	0.274	0.87	1.405	1.141	1.147	1.611	0.988	0.88	100.8	61.4	27.6	87.6	141.5	115	115.6
FALSE	High	IsMasterProtein	G3V6P7	Myosin, heavy polypeptide 9, non-muscle OS=Rattus norvegicus GN=Myh9 PE=1 SV=1	0	2052.27	65.9184	159	1448	126	1	1960	226.273	5.66	High	High	High	High	High	High	High	High	High	High	Phospho [S1943]	100911597; 25745	ENSRNOG00000004860; ENSRNOG00000049236	LOC100911597; Myh9; Myh9l1	7	cell differentiation;cell organization and biogenesis;cellular component movement;metabolic process;regulation of biological process;transport	cytoplasm;cytoskeleton;cytosol;endosome;membrane;nucleus	catalytic activity;motor activity;nucleotide binding;protein binding;RNA binding;transporter activity	Pf00063, Pf01496, Pf01576, Pf01765, Pf02736, Pf03962, Pf04111, Pf04156, Pf05266, Pf05911, Pf06637, Pf07888, Pf09726, Pf09731, Pf11068, Pf11559, Pf12128, Pf13094, Pf13166	0.828	0.325	1.221	0.711	1.248	1.17	0.574	1.077	0.92	110.2	91.3	35.8	134.5	78.3	137.6	128.9
FALSE	High	IsMasterProtein	A0A0G2K8W9	Protein Sptbn1 OS=Rattus norvegicus GN=Sptbn1 PE=1 SV=1	0	2007.87	66.5818	150	1250	135	1	2358	273.307	5.64	High	High	High	High	High	High	High	High	High	High	Phospho [Y1118; S2116; S2122; S2132; T2322]		ENSRNOG00000005434		14	cell organization and biogenesis;metabolic process;regulation of biological process;transport	cytoplasm;cytoskeleton;membrane;nucleus	protein binding;RNA binding;structural molecule activity	Pf00169, Pf00307, Pf00435, Pf11971, Pf12128, Pf15410	0.912	0.384	1.365	0.859	1.175	1.043	0.749	1.095	0.76	107.1	97.7	41.1	146.1	91.9	125.8	111.6
FALSE	High	IsMasterProtein	G3V852	Protein Tln1 OS=Rattus norvegicus GN=Tln1 PE=1 SV=1	0	1875.18	67.7686	135	1115	120	1	2541	269.504	6.2	High	High	High	High	High	High	High	High	High	High		313494	ENSRNOG00000016630	Tln1	5	cell organization and biogenesis	cytoplasm;cytoskeleton;membrane	protein binding;structural molecule activity	Pf00373, Pf01608, Pf02174, Pf08913, Pf09141, Pf09379	0.719	0.366	1.115	0.648	0.984	1.14	0.582	1.156	0.946	115.5	83	42.2	128.8	74.8	113.7	131.8
FALSE	High	IsMasterProtein	F7F9U6	Plectin OS=Rattus norvegicus GN=Plec PE=1 SV=1	0	1823.6	53.7632	210	1184	210	1	4544	517.096	5.76	High	High	High	High	High	High	High	High	High	High	Phospho [S4245; S4246]	64204	ENSRNOG00000023781	Plec	7	cell differentiation;cell organization and biogenesis;response to stimulus	cytoplasm;cytoskeleton;membrane	protein binding;RNA binding;structural molecule activity	Pf00307, Pf00681, Pf07812, Pf11971	0.853	0.45	1.272	0.716	1.375	1.136	0.593	1.008	0.676	110.1	93.9	49.5	140.1	78.9	151.4	125.1
FALSE	High	IsMasterProtein	C0JPT7	Filamin alpha OS=Rattus norvegicus GN=Flna PE=1 SV=1	0	1673.27	65.1004	132	971	121	1	2639	280.32	6.04	High	High	High	High	High	High	High	High	High	High	Phospho [S2144]	293860	ENSRNOG00000054890	Flna	X	cell organization and biogenesis;cellular component movement;metabolic process;regulation of biological process;response to stimulus;transport	cytoplasm;cytoskeleton;cytosol;membrane;nucleus	protein binding;RNA binding;signal transducer activity	Pf00307, Pf00630	1.083	0.466	1.647	0.603	1.092	0.788	0.38	0.737	0.563	119.6	129.6	55.7	197	72.2	130.6	94.3
FALSE	High	IsMasterProtein	A0A0G2K9T4	Microtubule-actin cross-linking factor 1 OS=Rattus norvegicus GN=Macf1 PE=1 SV=1	0	1650.79	32.2454	193	904	5	1	7384	834.587	5.38	High	High	High	High	High	High	High	High	High	High	Phospho [S229]		ENSRNOG00000016047		5	cell organization and biogenesis;regulation of biological process;response to stimulus;transport	cytoplasm;cytoskeleton;Golgi;membrane	catalytic activity;metal ion binding;protein binding;RNA binding	Pf00036, Pf00307, Pf00435, Pf00681, Pf02187, Pf11971, Pf12128, Pf13499, Pf13514, Pf13833	1.232	0.459	1.799	0.427	0.617	0.606	0.395	0.64	0.471	130.8	161.2	60	235.3	55.8	80.7	79.3
FALSE	High	IsMasterProtein	A0A0G2JWA8	Microtubule-actin cross-linking factor 1 OS=Rattus norvegicus GN=Macf1 PE=1 SV=1	0	1628.32	32.0637	191	891	3	1	7351	830.228	5.41	High	High	High	High	High	High	High	High	High	High	Phospho [S280]	362587	ENSRNOG00000016047	Macf1	5	cell organization and biogenesis;regulation of biological process;response to stimulus;transport	cytoplasm;cytoskeleton;Golgi;membrane	catalytic activity;metal ion binding;protein binding;RNA binding	Pf00036, Pf00307, Pf00435, Pf00681, Pf02187, Pf11971, Pf12128, Pf13499, Pf13514, Pf13833	1.416	0.421	1.654	0.816	0.61	0.538	0.847	0.647	0.478	118.7	168	50	196.3	96.8	72.4	63.9
FALSE	High	IsMasterProtein	F1LRL9	Microtubule-associated protein 1B OS=Rattus norvegicus GN=Map1b PE=1 SV=1	0	1626.32	55.8716	109	1086	107	1	2461	269.477	4.81	High	High	High	High	High	High	High	High	High	High	Phospho [S929; S930; S963; T965; S1009; T1061; T1141; T1146; S1148; S1150; S1244; S1257; S1305; S1315; T1321; S1368; S1369; S1371; S1380; S1382; S1389; S1393; S1399; S1401; Y1403; S1420; S1436; S1494; T1496; T1781; S1785; S1786; T1788; Y1789; S1790; T1809; S1810; S1811; S1812; S1870; T1871; T1872; S1874; S1908; T1922; T1923; T1925; T1939; T1940; T1942; Y1948; T2024; T2025; S2027]		ENSRNOG00000017428		2	cell growth;cell organization and biogenesis;cellular component movement;regulation of biological process;transport	cytoplasm;cytosol;membrane	protein binding		1.429	0.513	2.149	0.36	0.435	0.354	0.372	0.338	0.264	138.6	198.1	71.2	297.9	49.9	60.2	49.1
FALSE	High	IsMasterProtein	A0A0G2K6S9	Myosin-11 OS=Rattus norvegicus GN=Myh11 PE=1 SV=1	0	1604.76	57.5543	121	1035	1	1	1979	227.906	5.49	High	High	High	High	High	High	High	High	High	High		24582	ENSRNOG00000057880	Myh11	10	cell organization and biogenesis;metabolic process;transport		catalytic activity;motor activity;nucleotide binding;protein binding;structural molecule activity	Pf00063, Pf01576, Pf02736, Pf03842, Pf04111, Pf04156, Pf07888, Pf09726, Pf10079, Pf12128, Pf13514	0.139	0.081	0.191	1.129	1.753	1.522	0.424	1.155	0.946	119.9	16.7	9.7	22.9	135.4	210.2	182.6
FALSE	High	IsMasterProtein	E9PTU4	Myosin-11 OS=Rattus norvegicus GN=Myh11 PE=1 SV=2	0	1598.89	57.4037	121	1038	1	1	1972	227.156	5.49	High	High	High	High	High	High	High	High	High	High		24582	ENSRNOG00000057880	Myh11	10	cell organization and biogenesis;metabolic process;transport		catalytic activity;motor activity;nucleotide binding;protein binding;structural molecule activity	Pf00063, Pf01576, Pf02736, Pf03842, Pf04111, Pf04156, Pf07888, Pf09726, Pf10079, Pf12128, Pf13514	0.304	0.162	0.42	1.296	2.099	1.673	0.625	1.533	1.157	97.4	29.6	15.8	40.9	126.2	204.4	162.9
FALSE	High	IsMasterProtein	A0A0G2JUA5	Protein Ahnak OS=Rattus norvegicus GN=Ahnak PE=1 SV=1	0	1573.75	66.3303	167	883	167	1	5450	580.754	6.14	High	High	High	High	High	High	High	High	High	High	Phospho [S94; S5347; S5349; S5351; S5357]	191572	ENSRNOG00000057569	Ahnak	1	cell organization and biogenesis;regulation of biological process	cytoplasm;cytoskeleton;cytosol;membrane;nucleus	protein binding;RNA binding;structural molecule activity		0.795	0.319	1.254	0.76	1.648	1.387	0.585	1.165	0.847	102.5	81.4	32.7	128.4	77.9	168.8	142.1
FALSE	High	IsMasterProtein	G3V9Y1	Myosin, heavy polypeptide 10, non-muscle, isoform CRA_b OS=Rattus norvegicus GN=Myh10 PE=1 SV=1	0	1523.72	61.1842	134	938	102	1	1976	228.857	5.54	High	High	High	High	High	High	High	High	High	High	Phospho [S1956]	79433	ENSRNOG00000002886	Myh10	10	cell organization and biogenesis;cell proliferation;cellular component movement;metabolic process;regulation of biological process;transport	cytoplasm;cytoskeleton;membrane;mitochondrion;nucleus	catalytic activity;motor activity;nucleotide binding;protein binding;transporter activity	Pf00063, Pf00769, Pf01496, Pf01576, Pf02736, Pf02841, Pf04111, Pf05622, Pf05667, Pf05911, Pf06637, Pf07888, Pf09726, Pf09731, Pf12128, Pf13094, Pf13514	1.318	0.54	1.894	0.48	0.628	0.481	0.442	0.397	0.324	133.3	175.7	71.9	252.4	64	83.7	64.1
FALSE	High	IsMasterProtein	P12785	Fatty acid synthase OS=Rattus norvegicus GN=Fasn PE=1 SV=3	0	1507.06	59.7206	110	858	110	1	2505	272.478	6.39	High	High	High	High	High	High	High	High	High	High		50671	ENSRNOG00000045636	Fasn	10	cell differentiation;metabolic process;response to stimulus	cytoplasm;cytosol;Golgi;membrane;mitochondrion	catalytic activity;nucleotide binding;protein binding;RNA binding	Pf00106, Pf00107, Pf00109, Pf00698, Pf00975, Pf02801, Pf08241, Pf08242, Pf08659, Pf12847, Pf13489, Pf13602, Pf13847, Pf14765	1.446	0.631	1.966	0.327	0.451	0.414	0.365	0.436	0.324	135.9	196.4	85.8	267.1	44.5	61.3	56.2
FALSE	High	IsMasterProtein	A0A0G2JXT8	Protein Flnb OS=Rattus norvegicus GN=Flnb PE=1 SV=1	0	1428.9	64.2198	121	744	109	1	2602	277.67	5.67	High	High	High	High	High	High	High	High	High	High		306204	ENSRNOG00000009470	Flnb	15	cell differentiation;cell organization and biogenesis	cytoplasm;membrane	protein binding;RNA binding	Pf00307, Pf00630	0.963	0.391	1.404	0.623	1.442	0.964	0.436	0.76	0.634	116	111.7	45.4	162.9	72.2	167.4	111.9
FALSE	High	IsMasterProtein	D4A678	Protein Spta1 OS=Rattus norvegicus GN=Spta1 PE=1 SV=3	0	1362.29	62.9139	132	790	131	1	2416	279.902	5.03	High	High	High	High	High	High	High	High	High	High		289257	ENSRNOG00000003537	Spta1	13	cell organization and biogenesis;metabolic process;regulation of biological process	cytoskeleton;membrane	metal ion binding;protein binding	Pf00018, Pf00435, Pf07653, Pf08726, Pf14604	0.404	0.22	0.593	0.894	1.262	1.635	0.801	1.822	1.762	96.2	38.9	21.1	57.1	86	121.4	157.3
FALSE	High	IsMasterProtein	F7FF45	Protein Numa1 OS=Rattus norvegicus GN=Numa1 PE=1 SV=2	0	1312.73	59.7322	109	776	7	1	2091	234.796	5.73	High	High	High	High	High	High	High	High	High	High	Phospho [S162; S166; S268; S397; S1736]		ENSRNOG00000000417		1	cell differentiation;cell organization and biogenesis	cytoplasm;membrane;nucleus	protein binding		1.434	0.519	2.016	0.221	0.426	0.472	0.257	0.532	0.383	137.7	197.5	71.5	277.6	30.4	58.7	65
FALSE	High	IsMasterProtein	F1LW91	Protein Numa1 OS=Rattus norvegicus GN=Numa1 PE=1 SV=2	0	1263	59.5344	104	743	2	1	2019	226.771	5.64	High	High	High	High	High	High	High	High	High	High	Phospho [S76; S80; S182; S311; S1664]		ENSRNOG00000000417		1		membrane;nucleus	protein binding		0.882	0.386	1.964	0.393	0.656	1.052	0.409	1.046	0.807	116.3	102.7	44.9	228.4	45.7	76.4	122.3
FALSE	High	IsMasterProtein	P06687	Sodium/potassium-transporting ATPase subunit alpha-3 OS=Rattus norvegicus GN=Atp1a3 PE=1 SV=2	0	1261.41	56.5647	66	1229	46	1	1013	111.62	5.41	High	High	High	High	High	High	High	High	High	High	Phospho [T209; S212; T216; S218; T222]	24213	ENSRNOG00000020263	Atp1a3	1	cellular homeostasis;regulation of biological process;response to stimulus;transport	cytoplasm;endoplasmic reticulum;Golgi;membrane;nucleus	catalytic activity;metal ion binding;nucleotide binding;protein binding;transporter activity	Pf00122, Pf00689, Pf00690, Pf00702, Pf08282, Pf12710, Pf13246	0.367	0.203	0.546	1.737	1.534	1.385	1.706	1.167	0.984	94.1	34.5	19.1	51.4	163.4	144.4	130.3
FALSE	High	IsMasterProtein	Q9ER34	Aconitate hydratase, mitochondrial OS=Rattus norvegicus GN=Aco2 PE=1 SV=2	0	1148.73	73.8462	60	884	60	1	780	85.38	7.83	High	High	High	High	High	High	High	High	High	High		79250	ENSRNOG00000024128	Aco2	7	metabolic process	mitochondrion;nucleus	catalytic activity;metal ion binding;protein binding	Pf00330, Pf00694	0.526	0.26	0.742	1.579	1.572	1.321	1.642	1.044	0.933	94.2	49.5	24.5	69.8	148.7	148	124.4
FALSE	High	IsMasterProtein	P63039	60 kDa heat shock protein, mitochondrial OS=Rattus norvegicus GN=Hspd1 PE=1 SV=1	0	1126.33	84.1187	59	973	59	1	573	60.917	6.18	High	High	High	High	High	High	High	High	High	High		63868	ENSRNOG00000014525	Hspd1	9	cell organization and biogenesis;cell proliferation;metabolic process;regulation of biological process;response to stimulus	cell surface;cytoplasm;cytosol;endoplasmic reticulum;endosome;Golgi;membrane;mitochondrion;organelle lumen	nucleotide binding;protein binding;RNA binding	Pf00118	0.73	0.382	1.026	1.331	1.131	0.951	1.276	0.72	0.649	108.7	79.4	41.5	111.6	144.7	122.9	103.5
FALSE	High	IsMasterProtein	P46462	Transitional endoplasmic reticulum ATPase OS=Rattus norvegicus GN=Vcp PE=1 SV=3	0	1110.19	78.0397	62	678	61	1	806	89.293	5.26	High	High	High	High	High	High	High	High	High	High		116643	ENSRNOG00000034242	Vcp	5	cell organization and biogenesis;metabolic process;regulation of biological process;response to stimulus;transport	cytoplasm;cytosol;endoplasmic reticulum;membrane;nucleus;proteasome	catalytic activity;enzyme regulator activity;nucleotide binding;protein binding;RNA binding	Pf00004, Pf00910, Pf01057, Pf01078, Pf02359, Pf02933, Pf05496, Pf05673, Pf06068, Pf07724, Pf07726, Pf07728, Pf09336, Pf13191, Pf13207, Pf13401	1.303	0.513	1.949	0.435	0.564	0.571	0.441	0.593	0.47	127.6	166.2	65.4	248.7	55.4	72	72.9
FALSE	High	IsMasterProtein	G3V7C6	Tubulin beta-4B chain OS=Rattus norvegicus GN=Tubb4b PE=1 SV=2	0	1107.46	80.1095	32	1805	2	1	548	61.148	4.86	High	High	High	High	High	High	High	High	High	High	Phospho [S378; S381; Y384]		ENSRNOG00000010170		3		cytoplasm;cytoskeleton;nucleus	catalytic activity;nucleotide binding;RNA binding;structural molecule activity	Pf00091, Pf03953, Pf10644	1.236	0.505	1.679	0.694	0.682	0.681	0.694	0.692	0.534	119.1	147.2	60.2	200	82.6	81.2	81.1
FALSE	High	IsMasterProtein	G3V6D3	ATP synthase subunit beta OS=Rattus norvegicus GN=Atp5b PE=1 SV=1	0	1100.02	82.7977	33	1205	33	1	529	56.309	5.27	High	High	High	High	High	High	High	High	High	High		171374	ENSRNOG00000002840	Atp5b	7	cell differentiation;cellular homeostasis;metabolic process;regulation of biological process;transport	cell surface;membrane;mitochondrion;nucleus	catalytic activity;metal ion binding;nucleotide binding;protein binding;receptor activity;transporter activity	Pf00006, Pf00306, Pf02874	0.584	0.29	0.81	1.373	1.356	1.115	1.421	0.957	0.848	102.5	59.9	29.7	83	140.8	139.1	114.3
FALSE	High	IsMasterProtein	Q6XDA0	Erythroid spectrin beta OS=Rattus norvegicus GN=Sptb PE=1 SV=1	0	1087.45	60.4118	106	610	99	1	2137	246.176	5.31	High	High	High	High	High	High	High	High	High	High	Phospho [S2124; S2125]	314251	ENSRNOG00000006911	Sptb	6	cell organization and biogenesis;metabolic process	cell surface;cytoplasm;cytoskeleton;membrane	protein binding;structural molecule activity	Pf00307, Pf00435, Pf11971	0.449	0.234	0.643	0.84	1.17	1.553	0.782	1.75	1.615	99.6	44.7	23.3	64	83.7	116.6	154.8
FALSE	High	IsMasterProtein	P69897	Tubulin beta-5 chain OS=Rattus norvegicus GN=Tubb5 PE=1 SV=1	0	1076.79	85.5856	32	1833	6	1	444	49.639	4.89	High	High	High	High	High	High	High	High	High	High	Phospho [T33; T35; Y36; S40; S275; S278; Y281]	29214	ENSRNOG00000061216	Tubb5	20	cell organization and biogenesis	cytoplasm;cytoskeleton;nucleus	catalytic activity;nucleotide binding;protein binding;structural molecule activity	Pf00091, Pf03953, Pf10644	0.98	0.623	1.475	0.488	0.452	0.571	0.476	0.445	0.419	144.3	141.5	89.9	212.9	70.4	65.2	82.5
FALSE	High	IsMasterProtein	P47942	Dihydropyrimidinase-related protein 2 OS=Rattus norvegicus GN=Dpysl2 PE=1 SV=1	0	1073.01	85.1399	37	1386	32	1	572	62.239	6.38	High	High	High	High	High	High	High	High	High	High	Phospho [S507; T509; T514; S537; S540]	25416	ENSRNOG00000009625	Dpysl2	15	cell differentiation;cell organization and biogenesis;cellular component movement;development;regulation of biological process;response to stimulus;transport	cytoplasm;cytoskeleton;cytosol;membrane;mitochondrion	catalytic activity;protein binding	Pf01979, Pf07969, Pf13147, Pf13594	1.017	0.428	1.411	0.691	0.704	0.759	0.736	0.787	0.626	122.6	124.7	52.5	172.9	84.7	86.3	93
FALSE	High	IsMasterProtein	P82995	Heat shock protein HSP 90-alpha OS=Rattus norvegicus GN=Hsp90aa1 PE=1 SV=3	0	1071.3	71.3506	67	994	48	1	733	84.762	5.01	High	High	High	High	High	High	High	High	High	High	Phospho [S231; S263]	299331; 103692716	ENSRNOG00000007219; ENSRNOG00000059714	Hsp90aa1; LOC103692716	6	cell death;cell organization and biogenesis;cellular component movement;metabolic process;regulation of biological process;response to stimulus;transport	cell surface;cytoplasm;cytosol;membrane;nucleus	catalytic activity;enzyme regulator activity;nucleotide binding;protein binding;RNA binding	Pf00183, Pf02518, Pf13589	1.262	0.512	1.804	0.447	0.566	0.583	0.457	0.614	0.51	128.9	162.7	66	232.6	57.6	73	75.2
FALSE	High	IsMasterProtein	Q3KRE8	Tubulin beta-2B chain OS=Rattus norvegicus GN=Tubb2b PE=1 SV=1	0	1045.94	85.3933	32	1853	2	1	445	49.921	4.89	High	High	High	High	High	High	High	High	High	High	Phospho [S275; S278; Y281]	291081	ENSRNOG00000017445	Tubb2b	17	cellular component movement	cytoplasm;cytoskeleton;nucleus	catalytic activity;nucleotide binding;structural molecule activity	Pf00091, Pf03953, Pf10644	1.44	0.477	1.777	0.432	0.445	0.421	0.396	0.392	0.301	141.2	203.3	67.4	251	61	62.8	59.4
FALSE	High	IsMasterProtein	D3ZQQ5	Dynamin-1 OS=Rattus norvegicus GN=Dnm1 PE=1 SV=3	0	1044.41	76.5046	71	733	55	1	864	97.234	6.87	High	High	High	High	High	High	High	High	High	High	Phospho [S851; S853; S857]	140694	ENSRNOG00000033835	Dnm1	3	cell communication;cell organization and biogenesis;metabolic process;regulation of biological process;response to stimulus;transport	cytoplasm;cytoskeleton;Golgi;membrane	catalytic activity;nucleotide binding;protein binding;RNA binding	Pf00169, Pf00350, Pf01031, Pf02212	0.349	0.187	0.496	1.992	1.556	1.503	2.111	1.196	1.104	87	30.4	16.2	43.2	173.3	135.4	130.8
FALSE	High	IsMasterProtein	P85108	Tubulin beta-2A chain OS=Rattus norvegicus GN=Tubb2a PE=1 SV=1	0	1038.95	76.6292	31	1860	2	1	445	49.875	4.89	High	High	High	High	High	High	High	High	High	High	Phospho [S275; S278; Y281]	498736	ENSRNOG00000017558	Tubb2a	17		cytoplasm;cytoskeleton;nucleus	catalytic activity;nucleotide binding;structural molecule activity	Pf00091, Pf03953, Pf10644	0.53	0.289	0.941	1.524	0.76	0.91	1.509	0.582	0.539	116.5	61.8	33.6	109.6	177.6	88.5	106
FALSE	High	IsMasterProtein	P68370	Tubulin alpha-1A chain OS=Rattus norvegicus GN=Tuba1a PE=1 SV=1	0	1034.71	95.122	34	1888	2	1	451	50.104	5.06	High	High	High	High	High	High	High	High	High	High	Phospho [S48; T51; S54; S287]	64158	ENSRNOG00000060728	Tuba1a	7		cytoplasm;cytoskeleton;endosome;nucleus	catalytic activity;nucleotide binding;protein binding;structural molecule activity	Pf00091, Pf03953	1.239	0.485	1.663	0.551	0.62	0.596	0.524	0.627	0.452	128.9	159.7	62.5	214.4	71.1	79.9	76.8
FALSE	High	IsMasterProtein	P34058	Heat shock protein HSP 90-beta OS=Rattus norvegicus GN=Hsp90ab1 PE=1 SV=4	0	1032.48	68.5083	64	1086	43	1	724	83.229	5.03	High	High	High	High	High	High	High	High	High	High	Phospho [S226; S255]	301252	ENSRNOG00000019834	Hsp90ab1	9	cell organization and biogenesis;metabolic process;regulation of biological process;response to stimulus	cell surface;cytoplasm;cytosol;membrane;mitochondrion	enzyme regulator activity;nucleotide binding;protein binding;RNA binding	Pf00183, Pf02518, Pf13589	1.309	0.547	1.901	0.383	0.508	0.502	0.372	0.518	0.44	133.7	175.1	73.1	254.1	51.2	67.9	67.1
FALSE	High	IsMasterProtein	E9PU01	Protein Chd4 OS=Rattus norvegicus GN=Chd4 PE=1 SV=3	0	989.799	48.5685	82	634	67	1	1921	218.046	5.81	High	High	High	High	High	High	High	High	High	High	Phospho [Y358; T360; Y365; S508; S524; S1528]	117535	ENSRNOG00000018309	Chd4	4	cell organization and biogenesis;regulation of biological process	cytoplasm;membrane;nucleus	catalytic activity;DNA binding;metal ion binding;nucleotide binding;protein binding	Pf00176, Pf00271, Pf00385, Pf00628, Pf04851, Pf06461, Pf06465, Pf08073, Pf08074, Pf13831	1.359	0.548	1.97	0.261	0.431	0.488	0.283	0.479	0.389	138.8	188.5	76	273.3	36.2	59.9	67.7
FALSE	High	IsMasterProtein	P06686	Sodium/potassium-transporting ATPase subunit alpha-2 OS=Rattus norvegicus GN=Atp1a2 PE=1 SV=1	0	988.903	55.5882	59	821	37	1	1020	112.145	5.55	High	High	High	High	High	High	High	High	High	High		24212	ENSRNOG00000007290	Atp1a2	13	cellular homeostasis;metabolic process;regulation of biological process;response to stimulus;transport	cytoplasm;cytosol;endosome;membrane	catalytic activity;metal ion binding;nucleotide binding;protein binding;transporter activity	Pf00122, Pf00689, Pf00690, Pf00702, Pf08282, Pf12710, Pf13246	0.643	0.354	1.053	0.874	1.239	1.806	0.758	1.77	0.974	95.5	61.4	33.9	100.6	83.4	118.3	172.5
FALSE	High	IsMasterProtein	B4F7C2	Protein Tubb4a OS=Rattus norvegicus GN=Tubb4a PE=1 SV=1	0	987.932	85.5856	31	1486	9	1	444	49.554	4.88	High	High	High	High	High	High	High	High	High	High	Phospho [S275; S278; Y281]	29213	ENSRNOG00000047505	Tubb4a	9		cytoplasm;cytoskeleton;nucleus	catalytic activity;nucleotide binding;structural molecule activity	Pf00091, Pf03953, Pf10644	0.896	0.317	1.044	0.848	0.911	1.307	1.041	1.713	1.131	98	87.8	31.1	102.3	83	89.3	128
FALSE	High	IsMasterProtein	P60711	Actin, cytoplasmic 1 OS=Rattus norvegicus GN=Actb PE=1 SV=1	0	984.788	85.6	30	3413	13	1	375	41.71	5.48	High	High	High	High	High	High	High	High	High	High	Phospho [T229; Y362; S365; S368]	81822	ENSRNOG00000034254	Actb	12	cell organization and biogenesis;response to stimulus	cytoplasm;cytoskeleton;cytosol;membrane	DNA binding;nucleotide binding;protein binding	Pf00022	0.951	0.416	1.218	0.617	0.773	0.864	0.584	0.889	0.695	124.9	118.7	52	152.1	77.1	96.6	107.9
FALSE	High	IsMasterProtein	P11980	Pyruvate kinase PKM OS=Rattus norvegicus GN=Pkm PE=1 SV=3	0	980.559	79.096	41	876	7	1	531	57.781	7.06	High	High	High	High	High	High	High	High	High	High		25630	ENSRNOG00000011329	Pkm	8	cell death;metabolic process;response to stimulus	cytoplasm;membrane;mitochondrion;nucleus	catalytic activity;metal ion binding;nucleotide binding;protein binding;RNA binding	Pf00224, Pf02887	0.731	0.35	1.01	1.034	0.907	0.966	1.122	0.96	0.812	112.5	82.2	39.3	113.6	116.3	102.1	108.6
FALSE	High	IsMasterProtein	P63018	Heat shock cognate 71 kDa protein OS=Rattus norvegicus GN=Hspa8 PE=1 SV=1	0	959.812	78.6378	52	1554	36	1	646	70.827	5.52	High	High	High	High	High	High	High	High	High	High	Phospho [T450; T462; S637; S638; T641]	24468		Hspa8	8	cell organization and biogenesis;cellular component movement;metabolic process;regulation of biological process;response to stimulus;transport	cell surface;cytoplasm;cytosol;endosome;membrane;nucleus;spliceosomal complex;vacuole	catalytic activity;nucleotide binding;protein binding;RNA binding	Pf00012, Pf02463, Pf06723	1.058	0.474	1.523	0.68	0.677	0.673	0.64	0.613	0.527	127.2	134.6	60.3	193.6	86.4	86	85.6
FALSE	High	IsMasterProtein	A0A0G2K6U1	Vesicle-fusing ATPase OS=Rattus norvegicus GN=Nsf PE=1 SV=1	0	946.101	78.8978	74	766	73	1	744	82.591	6.95	High	High	High	High	High	High	High	High	High	High	Phospho [S207; S298; S437]		ENSRNOG00000003905		10	metabolic process;response to stimulus		catalytic activity;nucleotide binding;RNA binding	Pf00004, Pf00910, Pf01078, Pf02359, Pf02933, Pf05272, Pf05496, Pf06068, Pf07724, Pf07728, Pf13173, Pf13191, Pf13207, Pf13401	0.356	0.191	0.504	1.938	1.695	1.55	2.226	1.122	1.1	85.6	30.5	16.3	43.1	165.9	145.1	132.7
FALSE	High	IsMasterProtein	P06685	Sodium/potassium-transporting ATPase subunit alpha-1 OS=Rattus norvegicus GN=Atp1a1 PE=1 SV=1	0	933.974	50.2444	55	845	36	1	1023	112.982	5.45	High	High	High	High	High	High	High	High	High	High		24211	ENSRNOG00000030019	Atp1a1	2	cellular homeostasis;metabolic process;regulation of biological process;response to stimulus;transport	endoplasmic reticulum;endosome;Golgi;membrane	catalytic activity;metal ion binding;nucleotide binding;protein binding;transporter activity	Pf00122, Pf00689, Pf00690, Pf00702, Pf08282, Pf12710, Pf13246	0.591	0.289	0.821	1.099	1.422	1.051	0.867	1.31	0.737	108.8	64.3	31.5	89.3	119.6	154.8	114.4
FALSE	High	IsMasterProtein	G3V6H2	Pre-mRNA processing factor 8, isoform CRA_a OS=Rattus norvegicus GN=Prpf8 PE=1 SV=1	0	915.292	48.651	96	558	96	1	2335	273.443	8.84	High	High	High	High	High	High	High	High	High	High		287530	ENSRNOG00000003495	Prpf8	10	cell organization and biogenesis;metabolic process;response to stimulus	membrane;nucleus;spliceosomal complex	catalytic activity;protein binding;RNA binding	Pf01398, Pf08082, Pf08083, Pf08084, Pf10596, Pf10597, Pf10598, Pf12134	1.485	0.515	2.084	0.269	0.441	0.494	0.308	0.502	0.403	133.3	198	68.6	277.8	35.9	58.8	65.9
FALSE	High	IsMasterProtein	A0A0G2JVG3	Pyruvate kinase OS=Rattus norvegicus GN=Pkm PE=1 SV=1	0	914.83	77.3006	37	732	4	1	489	53.16	7.83	High	High	High	High	High	High	High	High	High	High			ENSRNOG00000011329		8	metabolic process		catalytic activity;metal ion binding	Pf00224, Pf02887	0.932	0.443	1.11	0.402	0.662	0.888	0.467	0.941	0.848	130	121.2	57.6	144.3	52.2	86.1	115.4
FALSE	High	IsMasterProtein	F1MA98	Nucleoprotein TPR OS=Rattus norvegicus GN=Tpr PE=1 SV=1	0	913.386	40.8051	85	510	85	1	2360	267.144	5	High	High	High	High	High	High	High	High	High	High	Phospho [S1180; S2152]	304862	ENSRNOG00000002394	Tpr	13	cell division;cell organization and biogenesis;metabolic process;regulation of biological process;response to stimulus;transport	chromosome;cytoplasm;cytoskeleton;membrane;nucleus	catalytic activity;motor activity;protein binding;RNA binding;transporter activity	Pf01496, Pf01576, Pf02463, Pf03962, Pf04111, Pf04156, Pf05557, Pf07926, Pf09726, Pf12128, Pf13166, Pf14915	1.356	0.502	2.013	0.259	0.498	0.608	0.293	0.626	0.51	130.5	176.9	65.5	262.6	33.8	64.9	79.3
FALSE	High	IsMasterProtein	F1LNJ2	U5 small nuclear ribonucleoprotein 200 kDa helicase OS=Rattus norvegicus GN=Snrnp200 PE=1 SV=1	0	906.568	54.0439	97	555	97	1	2139	244.72	6.09	High	High	High	High	High	High	High	High	High	High		296126	ENSRNOG00000012157	Snrnp200	3	cell differentiation;metabolic process	membrane;nucleus;spliceosomal complex	catalytic activity;DNA binding;nucleotide binding;protein binding;RNA binding	Pf00270, Pf00271, Pf02889, Pf04851	1.473	0.509	2.058	0.24	0.469	0.508	0.301	0.521	0.431	133.2	196.1	67.8	274	32	62.5	67.6
FALSE	High	IsMasterProtein	Q5XI78	2-oxoglutarate dehydrogenase, mitochondrial OS=Rattus norvegicus GN=Ogdh PE=1 SV=1	0	898.092	61.4858	59	550	50	1	1023	116.221	6.77	High	High	High	High	High	High	High	High	High	High		360975	ENSRNOG00000005130	Ogdh	14	cellular component movement;metabolic process	cytosol;membrane;mitochondrion;organelle lumen	catalytic activity;metal ion binding;protein binding	Pf00676, Pf02779	0.539	0.259	0.774	1.403	1.374	1.234	1.576	1.072	0.909	98.6	53.1	25.5	76.3	138.4	135.5	121.8
FALSE	High	IsMasterProtein	P62630	Elongation factor 1-alpha 1 OS=Rattus norvegicus GN=Eef1a1 PE=2 SV=1	0	893.9	75.974	33	1038	22	1	462	50.082	9.01	High	High	High	High	High	High	High	High	High	High	Phospho [S194; S205; T239; T242; Y254]	171361	ENSRNOG00000009439	Eef1a1	8	cell organization and biogenesis;metabolic process;regulation of biological process;response to stimulus	cytoplasm;cytoskeleton;cytosol;membrane;nucleus	catalytic activity;nucleotide binding;protein binding;RNA binding	Pf00009, Pf03143, Pf03144	1.244	0.573	1.803	0.315	0.502	0.532	0.348	0.493	0.431	138.1	171.9	79.2	249	43.5	69.4	73.5
FALSE	High	IsMasterProtein	Q66HD3	Nuclear autoantigenic sperm protein OS=Rattus norvegicus GN=Nasp PE=1 SV=1	0	892.799	70.8763	52	666	52	1	776	84.149	4.34	High	High	High	High	High	High	High	High	High	High	Phospho [T465; S468]	298441	ENSRNOG00000016454	Nasp	5	cell organization and biogenesis;cell proliferation;metabolic process;response to stimulus;transport	cytoplasm;nucleus	protein binding	Pf10516, Pf13414, Pf13424	1.645	0.677	2.225	0.085	0.241	0.142	0.1	0.133	0.107	157.4	258.9	106.5	350.2	13.4	37.9	22.4
FALSE	High	IsMasterProtein	M0R5J4	Uncharacterized protein OS=Rattus norvegicus PE=3 SV=1	0	888.321	79.0323	34	984	29	1	434	47.045	6.37	High	High	High	High	High	High	High	High	High	High			ENSRNOG00000028543		3	metabolic process		catalytic activity;metal ion binding	Pf00113, Pf03952	1.003	0.461	1.316	0.641	0.775	0.705	0.656	0.686	0.52	128.8	129.2	59.3	169.5	82.6	99.8	90.8
FALSE	High	IsMasterProtein	P31000	Vimentin OS=Rattus norvegicus GN=Vim PE=1 SV=2	0	885.081	85.6223	52	1159	46	1	466	53.7	5.12	High	High	High	High	High	High	High	High	High	High	Phospho [S55; S56; Y117; S325]	81818		Vim	17	cell differentiation;cell organization and biogenesis;metabolic process;regulation of biological process;response to stimulus	cytoplasm;cytoskeleton;cytosol;membrane;nucleus	protein binding;RNA binding;structural molecule activity	Pf00038, Pf04111, Pf04156, Pf04732, Pf10186	1.174	0.523	1.818	0.491	1.002	0.76	0.428	0.605	0.433	121.4	142.6	63.6	220.8	59.6	121.7	92.3
FALSE	High	IsMasterProtein	O88600	Heat shock 70 kDa protein 4 OS=Rattus norvegicus GN=Hspa4 PE=1 SV=1	0	881.568	74.2857	63	546	60	1	840	93.997	5.21	High	High	High	High	High	High	High	High	High	High	Phospho [T538]	266759		Hspa4	10	cell organization and biogenesis;regulation of biological process;response to stimulus;transport	cytoplasm;cytosol;nucleus	nucleotide binding;protein binding	Pf00012, Pf06723	1.096	0.482	1.564	0.66	0.706	0.679	0.647	0.691	0.558	123.7	135.6	59.6	193.5	81.7	87.3	84
FALSE	High	IsMasterProtein	A0A0U1RRX4	Microtubule-associated protein OS=Rattus norvegicus GN=Map2 PE=1 SV=1	0	881.165	59.322	77	502	3	1	1829	198.784	4.83	High	High	High	High	High	High	High	High	High	High	Phospho [S16; S18; S28; S625; S628; S637; T638; S649; S656; S657; S884; T1161; S1162; T1597; T1599; S1603; T1604; T1607; T1610; S1613; T1621; T1624; T1651; T1782; S1784; S1786]	25595	ENSRNOG00000011841	Map2	9	cell organization and biogenesis;regulation of biological process;response to stimulus	cytoplasm;cytoskeleton;endoplasmic reticulum	protein binding	Pf00418, Pf08377	1.515	0.491	2.248	0.212	0.388	0.339	0.255	0.282	0.23	143.7	217.6	70.5	323	30.5	55.7	48.8
FALSE	High	IsMasterProtein	P13264	Glutaminase kidney isoform, mitochondrial OS=Rattus norvegicus GN=Gls PE=1 SV=2	0	877.389	68.9911	44	571	13	1	674	73.976	7.87	High	High	High	High	High	High	High	High	High	High		24398		Gls	9	cell communication;cell organization and biogenesis;metabolic process;regulation of biological process;response to stimulus	cytoplasm;cytosol;mitochondrion;organelle lumen	catalytic activity;protein binding	Pf04960, Pf12796	0.275	0.17	0.379	1.97	1.771	1.499	2.275	1.112	1.202	85.8	23.6	14.6	32.5	169.1	152	128.7
FALSE	High	IsMasterProtein	Q5U300	Ubiquitin-like modifier-activating enzyme 1 OS=Rattus norvegicus GN=Uba1 PE=1 SV=1	0	874.839	65.69	53	644	53	1	1058	117.713	5.57	High	High	High	High	High	High	High	High	High	High	Phospho [S810]	314432	ENSRNOG00000019164	Uba1	X	metabolic process;response to stimulus	cytoplasm;cytosol;membrane;mitochondrion;nucleus	catalytic activity;nucleotide binding;RNA binding	Pf00899, Pf02134, Pf09358, Pf10585	1.273	0.539	1.7	0.467	0.516	0.521	0.482	0.511	0.412	134.7	171.6	72.7	229	63	69.5	70.2
FALSE	High	IsMasterProtein	P15146	Microtubule-associated protein 2 OS=Rattus norvegicus GN=Map2 PE=1 SV=3	0	872.322	57.7646	76	490	1	1	1861	202.288	4.86	High	High	High	High	High	High	High	High	High	High	Phospho [S16; S18; S28; S625; S628; S637; T638; S649; S656; S657; S884; T1161; S1162; T1598; T1600; S1604; T1605; T1608; T1611; S1614; T1622; T1625; T1652; T1814; S1816; S1818]	25595		Map2	9	cell organization and biogenesis;regulation of biological process;response to stimulus	cytoplasm;cytoskeleton;endoplasmic reticulum	protein binding	Pf00418, Pf08377	1.411	0.586	2.137	0.364	0.552	0.418	0.36	0.412	0.327	132.2	186.5	77.4	282.4	48.1	72.9	55.2
FALSE	High	IsMasterProtein	G3V7U4	Lamin-B1 OS=Rattus norvegicus GN=Lmnb1 PE=1 SV=1	0	871.014	69.8467	55	870	48	1	587	66.646	5.16	High	High	High	High	High	High	High	High	High	High	Phospho [T20; S23]		ENSRNOG00000013774	LOC497722	18	regulation of biological process	membrane;nucleus	catalytic activity;motor activity;protein binding;structural molecule activity	Pf00038, Pf00932, Pf01576, Pf09726, Pf10186, Pf12128	1.612	0.56	2.246	0.217	0.463	0.493	0.234	0.398	0.321	132.5	213.7	74.3	297.7	28.7	61.3	65.3
FALSE	High	IsMasterProtein	P04797	Glyceraldehyde-3-phosphate dehydrogenase OS=Rattus norvegicus GN=Gapdh PE=1 SV=3	0	870.318	88.8889	33	1407	1	1	333	35.805	8.03	High	High	High	High	High	High	High	High	High	High		24383; 685186	ENSRNOG00000018630	Gapdh; LOC685186	4; 5	cell death;cell organization and biogenesis;development;metabolic process;regulation of biological process;response to stimulus	cytoplasm;cytoskeleton;cytosol;membrane;mitochondrion;nucleus	catalytic activity;nucleotide binding;protein binding	Pf00044, Pf02800	0.891	0.44	1.164	0.952	0.838	0.876	1.018	0.826	0.706	114.8	102.3	50.5	133.6	109.3	96.2	100.5
FALSE	High	IsMasterProtein	D4A133	Protein Atp6v1a OS=Rattus norvegicus GN=Atp6v1a PE=1 SV=1	0	869.601	82.658	47	614	47	1	617	68.222	5.58	High	High	High	High	High	High	High	High	High	High		685232	ENSRNOG00000001992	Atp6v1a	11	metabolic process;transport	cytosol;membrane;mitochondrion	catalytic activity;nucleotide binding;transporter activity	Pf00006, Pf00306, Pf02874	0.532	0.262	0.744	1.761	1.365	1.274	1.852	1.079	0.949	92.4	49.2	24.2	68.8	162.8	126.2	117.7
FALSE	High	IsMasterProtein	P15999	ATP synthase subunit alpha, mitochondrial OS=Rattus norvegicus GN=Atp5a1 PE=1 SV=2	0	867.756	73.2369	54	1488	54	1	553	59.717	9.19	High	High	High	High	High	High	High	High	High	High		65262		Atp5a1	18	metabolic process;regulation of biological process;transport	membrane;mitochondrion	catalytic activity;nucleotide binding;protein binding;RNA binding;transporter activity	Pf00006, Pf00306, Pf02663, Pf02874, Pf05943	0.564	0.275	0.83	1.556	1.505	1.206	1.633	0.961	0.914	95.8	54	26.3	79.5	149	144.1	115.5
FALSE	High	IsMasterProtein	P09951	Synapsin-1 OS=Rattus norvegicus GN=Syn1 PE=1 SV=3	0	859.638	77.5568	33	595	30	1	704	73.943	9.8	High	High	High	High	High	High	High	High	High	High	Phospho [S62; S67; S70; S71; S78; S79; S425; S430; S432; T434; S436; S662; S664; T666; S680; S682; S697]	24949	ENSRNOG00000010365	Syn1	X	transport	cytosol;Golgi;membrane	catalytic activity;nucleotide binding;protein binding	Pf02078, Pf02750, Pf08443, Pf10581	0.407	0.208	0.599	2.019	1.65	1.438	2.005	1.173	1.028	86.7	35.3	18.1	52	175.2	143.1	124.7
FALSE	High	IsMasterProtein	Q9QXQ0	Alpha-actinin-4 OS=Rattus norvegicus GN=Actn4 PE=1 SV=2	0	857.71	68.2766	59	664	1	1	911	104.849	5.44	High	High	High	High	High	High	High	High	High	High		63836	ENSRNOG00000020433	Actn4	1	cell organization and biogenesis;cellular component movement;regulation of biological process;response to stimulus;transport	cytoplasm;cytoskeleton;cytosol;nucleus	DNA binding;metal ion binding;protein binding;RNA binding	Pf00307, Pf00435, Pf08726, Pf11971, Pf13499	1.105	0.33	1.537	0.635	1.192	1.052	0.406	1.121	0.739	109.7	121.2	36.2	168.6	69.7	130.7	115.3
FALSE	High	IsMasterProtein	M0R3M4	Protein Ranbp2 OS=Rattus norvegicus GN=Ranbp2 PE=1 SV=1	0	857.513	42.8109	103	473	102	1	3088	344.179	6.02	High	High	High	High	High	High	High	High	High	High	Phospho [S1154; S2540]	294429	ENSRNOG00000000796	Ranbp2	20	metabolic process;regulation of biological process;response to stimulus;transport	membrane;mitochondrion	catalytic activity;metal ion binding;protein binding	Pf00160, Pf00515, Pf00638, Pf00641, Pf07719, Pf12185, Pf13414, Pf13432	1.1	0.525	1.568	0.374	0.584	0.646	0.367	0.651	0.534	136.1	149.7	71.4	213.3	50.9	79.5	88
FALSE	High	IsMasterProtein	A0A0G2K5U9	Alpha-actinin-4 OS=Rattus norvegicus GN=Actn4 PE=1 SV=1	0	852.651	68.2766	59	656	1	1	911	104.85	5.44	High	High	High	High	High	High	High	High	High	High		63836	ENSRNOG00000020433	Actn4	1	cell organization and biogenesis;cellular component movement;regulation of biological process;response to stimulus;transport	cytoplasm;cytoskeleton;cytosol;nucleus	DNA binding;metal ion binding;protein binding;RNA binding	Pf00307, Pf00435, Pf08726, Pf11971, Pf13499	1.036	0.425	1.423	0.699	1.219	0.99	0.524	1.032	0.712	110.4	114.3	46.9	157.1	77.2	134.5	109.3
FALSE	High	IsMasterProtein	Q5XIF6	Tubulin alpha-4A chain OS=Rattus norvegicus GN=Tuba4a PE=1 SV=1	0	843.831	82.8125	32	1519	9	1	448	49.892	5.06	High	High	High	High	High	High	High	High	High	High	Phospho [S287]	316531	ENSRNOG00000003597	Tuba4a	9		cytoplasm;cytoskeleton	catalytic activity;nucleotide binding;protein binding;structural molecule activity	Pf00091, Pf03953	0.405	0.243	0.75	2.049	1.415	1.84	2.353	1.543	1.09	78.8	31.9	19.2	59.1	161.5	111.5	145.1
FALSE	High	IsMasterProtein	Q6AYZ1	Tubulin alpha-1C chain OS=Rattus norvegicus GN=Tuba1c PE=1 SV=1	0	840.356	95.1002	34	1304	3	1	449	49.905	5.1	High	High	High	High	High	High	High	High	High	High	Phospho [S48; T51; S54]	300218; 100909441	ENSRNOG00000015544; ENSRNOG00000021438	Tuba1c; LOC100909441	7; 2		cytoplasm;cytoskeleton;nucleus	catalytic activity;nucleotide binding;structural molecule activity	Pf00091, Pf03953	1.239	0.481	1.75	0.586	0.609	0.635	0.63	0.667	0.498	123.5	153.1	59.4	216.1	72.4	75.3	78.5
FALSE	High	IsMasterProtein	D3ZA84	Protein Tln2 OS=Rattus norvegicus GN=Tln2 PE=1 SV=3	0	832.412	43.7057	86	498	70	1	2542	271.514	5.55	High	High	High	High	High	High	High	High	High	High			ENSRNOG00000018373		8	cell organization and biogenesis	cytoskeleton	protein binding;structural molecule activity	Pf00373, Pf01608, Pf02174, Pf08913, Pf09141, Pf09379	0.735	0.358	1.138	1.068	1.078	0.915	0.937	0.771	0.601	116.3	85.5	41.6	132.3	124.2	125.3	106.3
FALSE	High	IsMasterProtein	O08629	Transcription intermediary factor 1-beta OS=Rattus norvegicus GN=Trim28 PE=1 SV=2	0	827.028	75.8084	45	570	45	1	835	88.9	5.77	High	High	High	High	High	High	High	High	High	High	Phospho [S47; S49; S51; S52; S472; S474; S595; S597]	116698	ENSRNOG00000027487	Trim28	1	cell organization and biogenesis;defense response;metabolic process;regulation of biological process;response to stimulus	chromosome;nucleus	catalytic activity;DNA binding;metal ion binding;protein binding;RNA binding	Pf00628, Pf00643	1.421	0.563	1.89	0.316	0.446	0.462	0.359	0.425	0.331	138.6	196.9	78	262	43.9	61.9	64.1
FALSE	High	IsMasterProtein	Q9Z2L0	Voltage-dependent anion-selective channel protein 1 OS=Rattus norvegicus GN=Vdac1 PE=1 SV=4	0	826.039	88.3392	29	929	29	1	283	30.737	8.54	High	High	High	High	High	High	High	High	High	High		83529	ENSRNOG00000006375	Vdac1	10	cell communication;cell death;cell differentiation;defense response;regulation of biological process;response to stimulus;transport	membrane;mitochondrion;nucleus	nucleotide binding;protein binding;transporter activity	Pf01459	0.517	0.242	0.811	1.374	1.229	1.133	1.357	0.833	0.912	106.3	55	25.8	86.2	146	130.7	120.4
FALSE	High	IsMasterProtein	F1M3W5	Protein Dmxl2 OS=Rattus norvegicus GN=Dmxl2 PE=1 SV=3	0	823.782	35.5039	85	427	83	1	3056	341.078	6.38	High	High	High	High	High	High	High	High	High	High	Phospho [S1037; S1040; S1153; S1289; T2019; T2030; S2397; S2399]	315676	ENSRNOG00000009170	Dmxl2; Dmxl2-ps1	8			protein binding	Pf00400, Pf12234	0.516	0.245	0.701	1.717	1.482	1.352	1.721	1.022	0.897	93.9	48.5	23	65.8	161.1	139.1	126.9
FALSE	High	IsMasterProtein	A0A0A0MY09	Endoplasmin OS=Rattus norvegicus GN=Hsp90b1 PE=1 SV=1	0	820.113	67.9104	58	657	56	1	804	92.842	4.81	High	High	High	High	High	High	High	High	High	High			ENSRNOG00000026963		7	cell organization and biogenesis;metabolic process;regulation of biological process;response to stimulus;transport	cytosol;endoplasmic reticulum;membrane;nucleus;organelle lumen	nucleotide binding;protein binding;RNA binding	Pf00183, Pf02518, Pf13589	0.958	0.431	1.448	0.506	0.754	0.884	0.499	0.947	0.819	121.3	116.2	52.3	175.6	61.4	91.4	107.2
FALSE	High	IsMasterProtein	P50399	Rab GDP dissociation inhibitor beta OS=Rattus norvegicus GN=Gdi2 PE=1 SV=2	0	798.844	81.7978	45	489	37	1	445	50.505	6.25	High	High	High	High	High	High	High	High	High	High		29662	ENSRNOG00000018091	Gdi2	17	metabolic process;regulation of biological process;response to stimulus;transport	cytoplasm;cytosol;Golgi;membrane	catalytic activity;enzyme regulator activity;protein binding;RNA binding	Pf00996	1.25	0.539	1.524	0.481	0.696	0.741	0.49	0.728	0.611	124.1	155	66.9	189.1	59.6	86.4	92
FALSE	High	IsMasterProtein	D4A9D6	DEAH (Asp-Glu-Ala-His) box polypeptide 9 (Predicted) OS=Rattus norvegicus GN=Dhx9 PE=1 SV=1	0	796.012	55.707	55	441	55	1	1174	131.647	6.35	High	High	High	High	High	High	High	High	High	High		304859	ENSRNOG00000002735	Dhx9	13	cell differentiation;metabolic process;regulation of biological process;response to stimulus	cytoplasm;membrane;nucleus	catalytic activity;nucleotide binding;protein binding;RNA binding	Pf00035, Pf00270, Pf00271, Pf04408, Pf07717	1.457	0.531	2.002	0.22	0.434	0.464	0.265	0.438	0.355	139.5	203.4	74.1	279.3	30.7	60.6	64.7
FALSE	High	IsMasterProtein	P05197	Elongation factor 2 OS=Rattus norvegicus GN=Eef2 PE=1 SV=4	0	776.826	69.9301	56	622	55	1	858	95.223	6.83	High	High	High	High	High	High	High	High	High	High		29565	ENSRNOG00000020266	Eef2	7	cell differentiation;cell proliferation;metabolic process;regulation of biological process;response to stimulus	cytoplasm;cytosol;membrane;nucleus;ribosome	catalytic activity;nucleotide binding;protein binding;RNA binding	Pf00009, Pf00679, Pf03144, Pf03764, Pf14492	1.487	0.621	2.241	0.241	0.473	0.475	0.252	0.454	0.374	131.3	195.2	81.5	294.1	31.6	62.1	62.3
FALSE	High	IsMasterProtein	A0A0G2JSW3	Hemoglobin subunit beta-1 OS=Rattus norvegicus GN=Hbb PE=1 SV=1	0	774.307	100	29	6720	11	1	147	15.955	8.07	High	High	High	High	High	High	High	High	High	High	Phospho [S45; S50; S51; S53; S140; Y146]	24440	ENSRNOG00000058105	Hbb	1	cell organization and biogenesis;metabolic process;regulation of biological process;response to stimulus;transport		antioxidant activity;catalytic activity;metal ion binding;protein binding;transporter activity	Pf00042	0.466	0.262	0.617	0.786	1.002	1.258	0.708	1.286	1.195	116.6	54.3	30.6	71.9	91.6	116.8	146.6
FALSE	High	IsMasterProtein	Q66HF1	NADH-ubiquinone oxidoreductase 75 kDa subunit, mitochondrial OS=Rattus norvegicus GN=Ndufs1 PE=1 SV=1	0	770.064	76.8913	51	507	51	1	727	79.362	5.9	High	High	High	High	High	High	High	High	High	High		301458	ENSRNOG00000011849	Ndufs1	9	cell organization and biogenesis;metabolic process;transport	membrane;mitochondrion	catalytic activity;metal ion binding	Pf00111, Pf00384, Pf09326, Pf10588, Pf13510	0.585	0.276	0.838	1.613	1.513	1.307	1.48	1.011	0.912	94.9	55.5	26.2	79.5	153.2	143.6	124.1
FALSE	High	IsMasterProtein	P06761	78 kDa glucose-regulated protein OS=Rattus norvegicus GN=Hspa5 PE=1 SV=1	0	768.902	63.4557	52	736	49	1	654	72.302	5.16	High	High	High	High	High	High	High	High	High	High		25617	ENSRNOG00000018294	Hspa5	3	cell communication;cell organization and biogenesis;metabolic process;regulation of biological process;response to stimulus;transport	cell surface;cytoplasm;endoplasmic reticulum;membrane;mitochondrion;nucleus;organelle lumen	catalytic activity;nucleotide binding;protein binding	Pf00012, Pf01968, Pf06723	0.907	0.449	1.263	0.605	0.853	0.817	0.555	0.751	0.625	127.8	115.9	57.3	161.4	77.3	109.1	104.4
FALSE	High	IsMasterProtein	G3V984	Protein bassoon OS=Rattus norvegicus GN=Bsn PE=4 SV=1	0	762.154	29.5449	71	336	68	1	3933	417.77	7.59	High	High	High	High	High	High	High	High	High	High	Phospho [S717; S1098; S1977; T1979; S2054; S2055; S2844; S2850]	29138	ENSRNOG00000030714	Bsn	8	cell organization and biogenesis	cell surface;cytoskeleton	metal ion binding;protein binding	Pf05715	0.49	0.243	0.672	1.584	1.214	1.168	1.378	1.016	0.762	105	51.4	25.5	70.5	166.2	127.4	122.6
FALSE	High	IsMasterProtein	A0A0G2JW88	Microtubule-associated protein OS=Rattus norvegicus GN=Map4 PE=1 SV=1	0	760.988	30.7133	49	540	5	1	2201	233.25	5.62	High	High	High	High	High	High	High	High	High	High	Phospho [S257; S260; T263; T506; S509; S515; S520; S522; T525; S535; T537; T540; S544; T546; S549; S618; T1836; S1837; S1862]	367171	ENSRNOG00000020748	Map4	8	cell division;cell organization and biogenesis;cellular component movement;regulation of biological process	cytoplasm;cytoskeleton;membrane	protein binding;RNA binding	Pf00418	0.948	0.419	1.525	0.378	0.719	0.826	0.397	0.892	0.839	125.9	119.4	52.8	192	47.5	90.5	104
FALSE	High	IsMasterProtein	F1M953	Stress-70 protein, mitochondrial OS=Rattus norvegicus GN=Hspa9 PE=1 SV=1	0	760.957	66.5685	51	566	50	1	679	73.699	6.16	High	High	High	High	High	High	High	High	High	High	Phospho [T192]	291671	ENSRNOG00000019525	Hspa9	18	cell organization and biogenesis;metabolic process;response to stimulus;transport	cytoplasm;mitochondrion	nucleotide binding;protein binding;RNA binding	Pf00012, Pf06723	0.88	0.37	1.355	0.983	1.278	1.05	0.999	0.943	0.808	103.5	91.1	38.2	140.1	101.7	132.2	108.7
FALSE	High	IsMasterProtein	P05708	Hexokinase-1 OS=Rattus norvegicus GN=Hk1 PE=1 SV=4	0	758.912	60.1307	60	604	11	1	918	102.342	6.71	High	High	High	High	High	High	High	High	High	High		25058		Hk1	20	cellular homeostasis;metabolic process;regulation of biological process;response to stimulus	cytosol;membrane;mitochondrion	catalytic activity;nucleotide binding;protein binding	Pf00349, Pf03727	0.516	0.235	0.746	1.691	1.545	1.391	1.758	1.181	1.066	89.8	46.3	21.1	67	151.9	138.9	125
FALSE	High	IsMasterProtein	P62738	Actin, aortic smooth muscle OS=Rattus norvegicus GN=Acta2 PE=2 SV=1	0	751.889	79.5756	29	1689	3	1	377	41.982	5.39	High	High	High	High	High	High	High	High	High	High		81633		Acta2	1	regulation of biological process;response to stimulus	cytoplasm;cytoskeleton	nucleotide binding;protein binding	Pf00022	0.659	0.314	0.973	0.96	1.215	1.178	0.641	1.305	0.888	109.5	72.2	34.3	106.6	105.2	133	129
FALSE	High	IsMasterProtein	A0A0G2JZI2	Protein Eprs OS=Rattus norvegicus GN=Eprs PE=1 SV=1	0	751.533	52.7778	66	450	65	1	1512	169.753	7.44	High	High	High	High	High	High	High	High	High	High		289352	ENSRNOG00000002393	Eprs	13	metabolic process;regulation of biological process;response to stimulus	cytoplasm;membrane	catalytic activity;nucleotide binding;protein binding;RNA binding	Pf00458, Pf00587, Pf00749, Pf01406, Pf03129, Pf03950, Pf09180, Pf14497	1.366	0.566	1.947	0.287	0.494	0.513	0.332	0.576	0.45	132.8	181.3	75.1	258.6	38.2	65.6	68.1
FALSE	High	IsMasterProtein	A0A0G2JTL5	Pyruvate carboxylase, mitochondrial OS=Rattus norvegicus GN=Pc PE=1 SV=1	0	748.824	57.7134	54	467	54	1	1277	139.916	6.77	High	High	High	High	High	High	High	High	High	High		25104	ENSRNOG00000019372	Pc	1	metabolic process;regulation of biological process	cytoplasm;membrane;mitochondrion;organelle lumen	catalytic activity;DNA binding;metal ion binding;nucleotide binding	Pf00289, Pf00364, Pf00682, Pf02222, Pf02436, Pf02785, Pf02786, Pf07478, Pf08443, Pf13535, Pf15632	0.812	0.375	1.154	1.049	1.072	1.06	1.093	1.034	0.823	105.6	85.7	39.6	121.8	110.8	113.2	111.9
FALSE	High	IsMasterProtein	A0A0G2JVH4	MICOS complex subunit MIC60 OS=Rattus norvegicus GN=Immt PE=1 SV=1	0	745.484	62.8866	51	528	51	1	776	86.176	5.85	High	High	High	High	High	High	High	High	High	High			ENSRNOG00000009097		4	cell organization and biogenesis;cellular homeostasis	membrane;mitochondrion	RNA binding	Pf09731, Pf12128	0.676	0.287	0.938	1.265	1.408	1.18	1.324	1.037	0.896	99.9	67.6	28.6	93.7	126.3	140.6	117.9
FALSE	High	IsMasterProtein	Q62952	Dihydropyrimidinase-related protein 3 OS=Rattus norvegicus GN=Dpysl3 PE=1 SV=2	0	745.109	77.7193	33	623	27	1	570	61.928	6.49	High	High	High	High	High	High	High	High	High	High	Phospho [T507; T508; T509]	25418	ENSRNOG00000018992	Dpysl3	18	cell organization and biogenesis;regulation of biological process;response to stimulus	cytoplasm;cytosol	catalytic activity;protein binding	Pf01979, Pf04909, Pf13147, Pf13594	1.521	0.519	1.988	0.257	0.397	0.303	0.316	0.303	0.229	146.3	222.5	75.9	290.9	37.6	58.1	44.3
FALSE	High	IsMasterProtein	Q64428	Trifunctional enzyme subunit alpha, mitochondrial OS=Rattus norvegicus GN=Hadha PE=1 SV=2	0	744.727	71.6907	48	433	48	1	763	82.613	9.06	High	High	High	High	High	High	High	High	High	High		170670	ENSRNOG00000024629	Hadha	6	metabolic process;response to stimulus	membrane;mitochondrion;organelle lumen	catalytic activity;nucleotide binding;protein binding	Pf00378, Pf00725, Pf02737	0.835	0.431	1.272	0.841	1.058	0.924	0.653	0.797	0.634	118.4	98.9	51	150.6	99.6	125.2	109.5
FALSE	High	IsMasterProtein	Q5M7W5	Microtubule-associated protein 4 OS=Rattus norvegicus GN=Map4 PE=1 SV=1	0	740.367	60.8325	49	529	5	1	1057	110.233	4.73	High	High	High	High	High	High	High	High	High	High	Phospho [S257; S260; T263; T506; S509; S515; S520; S522; T525; S535; T537; T540; S544; T546; S549; S618; T760; S761; S786]	367171	ENSRNOG00000020748	Map4	8	cell division;cell organization and biogenesis;cellular component movement;regulation of biological process	cytoplasm;cytoskeleton;membrane	protein binding;RNA binding	Pf00418	0.721	0.555	0.812	0.609	0.853	0.777	0.675	0.603	0.434	142.1	102.4	78.8	115.4	86.5	121.2	110.4
FALSE	High	IsMasterProtein	F1M3D3	Heterogeneous nuclear ribonucleoprotein M OS=Rattus norvegicus GN=Hnrnpm PE=1 SV=1	0	738.306	80.2469	54	570	54	1	729	77.578	8.63	High	High	High	High	High	High	High	High	High	High		116655	ENSRNOG00000007921	Hnrnpm	7	metabolic process;regulation of biological process;response to stimulus	cell surface;membrane;spliceosomal complex	nucleotide binding;protein binding;RNA binding	Pf00076, Pf11532, Pf11608, Pf13893, Pf14259	1.442	0.547	2.073	0.298	0.549	0.608	0.344	0.621	0.488	125.5	180.9	68.6	260.1	37.3	68.9	76.3
FALSE	High	IsMasterProtein	F1M9N9	Protein Ank2 OS=Rattus norvegicus GN=Ank2 PE=1 SV=3	0	732.892	28.9662	79	363	4	1	3908	427.002	5.15	High	High	High	High	High	High	High	High	High	High	Phospho [S2100]		ENSRNOG00000011076		2	cell organization and biogenesis;regulation of biological process;response to stimulus	cytoskeleton;membrane	protein binding;structural molecule activity	Pf00023, Pf00531, Pf00791, Pf03326, Pf12796, Pf13606, Pf13637, Pf13857	0.716	0.36	1.069	1.248	1.018	0.987	1.159	1.03	0.75	107.1	76.7	38.6	114.5	133.7	109	105.7
FALSE	High	IsMasterProtein	A0A0G2K5C6	Microtubule-associated protein 1A OS=Rattus norvegicus GN=Map1a PE=1 SV=1	0	731.534	34.4393	81	381	79	1	3014	325.417	4.97	High	High	High	High	High	High	High	High	High	High	Phospho [T742; S836; S904; S1132; S1145; S1218; S1228; T1859; S1860]	25152	ENSRNOG00000014230	Map1a	3	cell organization and biogenesis;regulation of biological process	cytoplasm;cytosol	protein binding		1.062	0.433	1.55	0.673	0.66	0.742	0.687	0.854	0.555	121.7	129.3	52.7	188.7	82	80.3	90.3
FALSE	High	IsMasterProtein	P62815	V-type proton ATPase subunit B, brain isoform OS=Rattus norvegicus GN=Atp6v1b2 PE=1 SV=1	0	729.706	85.5186	33	562	33	1	511	56.515	5.81	High	High	High	High	High	High	High	High	High	High		117596	ENSRNOG00000011891	Atp6v1b2	16	cellular homeostasis;metabolic process;transport	cytoplasm;cytosol;membrane	catalytic activity;nucleotide binding;transporter activity	Pf00006, Pf00306, Pf02874	0.576	0.256	0.809	1.689	1.291	1.129	1.758	0.896	0.812	97.9	56.3	25.1	79.2	165.3	126.3	110.6
FALSE	High	IsMasterProtein	A0A0G2K4Y7	Unconventional myosin-Va OS=Rattus norvegicus GN=Myo5a PE=1 SV=1	0	728.344	49.2341	81	405	75	1	1828	212.021	8.59	High	High	High	High	High	High	High	High	High	High	Phospho [S600]		ENSRNOG00000058866		8	cell communication;cell differentiation;cell organization and biogenesis;cellular component movement;metabolic process;regulation of biological process;response to stimulus;transport	cytoplasm;cytosol;endoplasmic reticulum;endosome;Golgi;membrane;vacuole	catalytic activity;metal ion binding;motor activity;nucleotide binding;protein binding;RNA binding	Pf00063, Pf00261, Pf00612, Pf00769, Pf01576, Pf01843, Pf02463, Pf04111, Pf04156, Pf05483, Pf05557, Pf05615, Pf05622, Pf06548, Pf07888, Pf07926, Pf08317, Pf09311, Pf09726, Pf09731, Pf09744, Pf10174, Pf10473, Pf12128, Pf13851	0.839	0.346	1.223	1.239	1.038	0.975	1.253	0.821	0.734	105.6	88.6	36.5	129.2	130.9	109.6	103
FALSE	High	IsMasterProtein	Q3ZB97	AP complex subunit beta OS=Rattus norvegicus GN=Ap2b1 PE=1 SV=1	0	727.064	58.9905	60	512	36	1	951	105.625	5.34	High	High	High	High	High	High	High	High	High	High		140670; 100912146	ENSRNOG00000061543	Ap2b1; LOC100912146	10	cell communication;cell organization and biogenesis;transport	cytoplasm;cytosol;membrane	protein binding;transporter activity	Pf01602, Pf02883, Pf09066, Pf12717, Pf13646	0.857	0.364	1.141	1.171	1.026	0.942	1.17	0.852	0.693	108.5	93	39.5	123.8	127.1	111.3	102.2
FALSE	High	IsMasterProtein	G3V733	Synapsin II, isoform CRA_a OS=Rattus norvegicus GN=Syn2 PE=1 SV=3	0	726.56	68.2594	30	601	26	1	586	63.373	8.43	High	High	High	High	High	High	High	High	High	High	Phospho [T422; S426; T432; T433; S579]	29179	ENSRNOG00000008157	Syn2	4	regulation of biological process;transport	membrane	catalytic activity;nucleotide binding;protein binding	Pf02078, Pf02750, Pf10581	0.362	0.2	0.513	2.023	1.61	1.409	2.02	1.198	0.984	88.4	32	17.6	45.3	178.8	142.2	124.5
FALSE	High	IsMasterProtein	G3V8F8	Nestin OS=Rattus norvegicus GN=Nes PE=1 SV=1	0	725.243	48.3888	71	418	71	1	1893	208.788	4.32	High	High	High	High	High	High	High	High	High	High	Phospho [S169; S685; S1166; S1866]	25491	ENSRNOG00000018681	Nes	2	cell differentiation;cell organization and biogenesis;cell proliferation;regulation of biological process;response to stimulus	cytoplasm;cytoskeleton	protein binding;structural molecule activity	Pf00038	1.42	0.579	2.517	0.142	0.309	0.227	0.138	0.209	0.164	149.2	211.8	86.3	375.4	21.2	46.1	33.8
FALSE	High	IsMasterProtein	P50398	Rab GDP dissociation inhibitor alpha OS=Rattus norvegicus GN=Gdi1 PE=1 SV=1	0	725.023	74.0492	38	520	30	1	447	50.504	5.14	High	High	High	High	High	High	High	High	High	High		25183	ENSRNOG00000056870	Gdi1	X	metabolic process;regulation of biological process;response to stimulus;transport	cytoplasm;Golgi	catalytic activity;enzyme regulator activity;protein binding	Pf00996	1.052	0.385	1.435	0.783	0.749	0.637	0.789	0.644	0.488	125.6	132.2	48.4	180.2	98.3	94.1	79.9
FALSE	High	IsMasterProtein	D4A4Z9	Protein Ktn1 OS=Rattus norvegicus GN=Ktn1 PE=1 SV=2	0	721.167	59.5472	74	491	74	1	1325	151.702	6.01	High	High	High	High	High	High	High	High	High	High	Phospho [T71; S75; S77]	361029	ENSRNOG00000012255	Ktn1	15	cellular component movement	endoplasmic reticulum;membrane	protein binding;RNA binding		1.199	0.474	1.879	0.357	0.611	0.687	0.398	0.767	0.551	126.2	151.4	59.8	237.2	45	77.2	86.7
FALSE	High	IsMasterProtein	F1LQ48	Protein Fblim1 OS=Rattus norvegicus GN=Hnrnpl PE=1 SV=2	0	720.862	64.366	30	540	30	1	623	67.86	8.47	High	High	High	High	High	High	High	High	High	High		80846	ENSRNOG00000020235	Hnrnpl	1	cell communication;metabolic process;regulation of biological process;response to stimulus	cytoplasm;cytosol;membrane;nucleus	DNA binding;nucleotide binding;protein binding;RNA binding	Pf00076, Pf13893, Pf14259	1.295	0.524	1.81	0.242	0.391	0.44	0.267	0.427	0.342	148.4	192.2	77.7	268.7	35.9	58	65.2
FALSE	High	IsMasterProtein	A0A0G2KBB9	Protein Ank2 OS=Rattus norvegicus GN=Ank2 PE=1 SV=1	0	717.399	28.3119	77	357	2	1	3963	433.253	5.16	High	High	High	High	High	High	High	High	High	High	Phospho [S2094]		ENSRNOG00000011076		2	cell communication;cell organization and biogenesis;regulation of biological process;response to stimulus	cytoskeleton;membrane	protein binding;structural molecule activity	Pf00023, Pf00531, Pf00791, Pf03326, Pf12796, Pf13606, Pf13637, Pf13857	1.073	0.428	1.447	0.848	0.881	0.802	0.775	1.003	0.606	112.8	121	48.3	163.3	95.6	99.4	90.5
FALSE	High	IsMasterProtein	Q4QRB4	Tubulin beta-3 chain OS=Rattus norvegicus GN=Tubb3 PE=1 SV=1	0	716.123	82	29	1055	12	1	450	50.386	4.93	High	High	High	High	High	High	High	High	High	High	Phospho [T274]	246118	ENSRNOG00000017209	Tubb3	19	cell differentiation;cell organization and biogenesis;cellular component movement	cytoplasm;cytoskeleton;nucleus	catalytic activity;nucleotide binding;structural molecule activity	Pf00091, Pf03953, Pf10644	1.501	0.367	1.661	0.765	0.733	0.675	0.73	0.621	0.463	117.4	176.2	43.1	195	89.9	86.1	79.3
FALSE	High	IsMasterProtein	Q6IMY8	Heterogeneous nuclear ribonucleoprotein U OS=Rattus norvegicus GN=Hnrnpu PE=1 SV=1	0	713.311	56.7669	48	672	48	1	798	87.678	6.24	High	High	High	High	High	High	High	High	High	High	Phospho [S245; T260; T266; Y267]	117280	ENSRNOG00000033790	Hnrnpu	13	cell differentiation;regulation of biological process;response to stimulus	membrane;nucleus;spliceosomal complex	DNA binding;protein binding;RNA binding	Pf00622, Pf13671	1.341	0.627	1.848	0.282	0.489	0.559	0.328	0.464	0.402	136.2	182.7	85.4	251.8	38.4	66.6	76.2
FALSE	High	IsMasterProtein	P50554	4-aminobutyrate aminotransferase, mitochondrial OS=Rattus norvegicus GN=Abat PE=1 SV=3	0	707.095	81	38	395	38	1	500	56.419	7.93	High	High	High	High	High	High	High	High	High	High		81632	ENSRNOG00000002636	Abat	10	metabolic process;regulation of biological process;response to stimulus	mitochondrion;organelle lumen	catalytic activity;metal ion binding;protein binding	Pf00202, Pf13481	0.478	0.258	0.728	1.956	1.743	1.51	1.254	1.306	0.908	89.8	42.9	23.2	65.4	175.6	156.4	135.5
FALSE	High	IsMasterProtein	P09117	Fructose-bisphosphate aldolase C OS=Rattus norvegicus GN=Aldoc PE=1 SV=3	0	705.734	93.6639	36	628	30	1	363	39.259	7.12	High	High	High	High	High	High	High	High	High	High		24191	ENSRNOG00000011452	Aldoc	10	cell death;cell differentiation;cell organization and biogenesis;metabolic process;response to stimulus	cytoplasm;mitochondrion	catalytic activity;protein binding	Pf00274	1.023	0.54	1.718	0.722	0.684	0.691	0.81	0.665	0.444	120.6	123.3	65.1	207.1	87	82.4	83.3
FALSE	High	IsMasterProtein	G3V6Y6	Alpha-1,4 glucan phosphorylase OS=Rattus norvegicus GN=Pygb PE=1 SV=2	0	705.45	67.6123	60	478	5	1	846	96.713	6.9	High	High	High	High	High	High	High	High	High	High		25739	ENSRNOG00000007583	Pygb	3	metabolic process	cytoplasm;membrane	catalytic activity;protein binding	Pf00343	1.013	0.483	1.54	0.766	0.818	0.98	0.811	1.08	0.79	107.7	109.1	52.1	165.9	82.5	88.2	105.6
FALSE	High	IsMasterProtein	P11517	Hemoglobin subunit beta-2 OS=Rattus norvegicus PE=1 SV=2	0	704.327	91.1565	25	5136	7	1	147	15.972	8.79	High	High	High	High	High	High	High	High	High	High	Phospho [S140; Y146]	100134871; 689064; 103694857	ENSRNOG00000054582; ENSRNOG00000061299; ENSRNOG00000047098	LOC100134871; LOC689064; LOC103694857	1	transport		metal ion binding;transporter activity	Pf00042	0.441	0.233	0.657	0.899	1.131	1.487	0.834	1.592	1.558	101.7	44.9	23.7	66.8	91.4	115	151.2
FALSE	High	IsMasterProtein	P00507	Aspartate aminotransferase, mitochondrial OS=Rattus norvegicus GN=Got2 PE=1 SV=2	0	701.866	78.1395	40	660	40	1	430	47.284	9	High	High	High	High	High	High	High	High	High	High		25721	ENSRNOG00000011782	Got2	19	metabolic process;response to stimulus;transport	cell surface;membrane;mitochondrion;organelle lumen	catalytic activity;protein binding;RNA binding	Pf00155	0.415	0.225	0.613	1.843	1.546	1.304	2.074	1.041	1.034	90.1	37.4	20.3	55.3	166.1	139.3	117.5
FALSE	High	IsMasterProtein	P10860	Glutamate dehydrogenase 1, mitochondrial OS=Rattus norvegicus GN=Glud1 PE=1 SV=2	0	696.585	72.9391	41	587	41	1	558	61.377	8	High	High	High	High	High	High	High	High	High	High		24399	ENSRNOG00000057367	Glud1	16	metabolic process;regulation of biological process;response to stimulus	cytoplasm;membrane;mitochondrion;organelle lumen	catalytic activity;nucleotide binding;protein binding	Pf00208, Pf02812	0.603	0.436	1.02	1.277	1.209	1.444	1.163	1.18	0.887	97.9	59	42.6	99.8	124.9	118.4	141.3
FALSE	High	IsMasterProtein	A0A0H2UHM5	Protein disulfide-isomerase OS=Rattus norvegicus GN=Pdia3 PE=1 SV=1	0	695.288	69.2157	46	603	46	1	510	57.043	6.21	High	High	High	High	High	High	High	High	High	High		29468	ENSRNOG00000015018	Pdia3	3	cell communication;cellular homeostasis;metabolic process;regulation of biological process;response to stimulus	cell surface;cytoplasm;endoplasmic reticulum;extracellular;membrane;mitochondrion;nucleus;organelle lumen	catalytic activity;protein binding;RNA binding	Pf00085, Pf13098, Pf13848, Pf13899, Pf13905	0.867	0.422	1.245	0.613	0.845	0.798	0.581	0.773	0.683	127.8	110.8	53.9	159.1	78.4	107.9	102
FALSE	High	IsMasterProtein	P50137	Transketolase OS=Rattus norvegicus GN=Tkt PE=1 SV=1	0	690.486	66.7737	39	440	1	1	623	67.601	7.49	High	High	High	High	High	High	High	High	High	High		64524		Tkt	16	metabolic process;regulation of biological process	membrane;nucleus	catalytic activity;metal ion binding;protein binding	Pf00456, Pf00676, Pf02779, Pf02780, Pf09364	0.866	0.385	1.039	0.564	0.629	0.676	0.612	0.778	0.618	139.6	120.9	53.7	145	78.7	87.7	94.3
FALSE	High	IsMasterProtein	A0A0G2JSR7	Matrin-3 OS=Rattus norvegicus GN=Matr3 PE=1 SV=1	0	688.362	60.1183	49	571	49	1	845	94.444	6.25	High	High	High	High	High	High	High	High	High	High	Phospho [S188; S195; S598]	29150	ENSRNOG00000019875	Matr3	18	regulation of biological process	cytoplasm;membrane;nucleus	metal ion binding;nucleotide binding;RNA binding	Pf00076, Pf13893, Pf14259	1.432	0.598	2.021	0.223	0.374	0.396	0.259	0.364	0.284	143.9	206	86	290.8	32	53.8	57
FALSE	High	IsMasterProtein	P07335	Creatine kinase B-type OS=Rattus norvegicus GN=Ckb PE=1 SV=2	0	686.643	90.0262	31	885	30	1	381	42.698	5.67	High	High	High	High	High	High	High	High	High	High	Phospho [T35; T108; Y125; S163; S164; S199; S205]	24264	ENSRNOG00000010872	Ckb	6	cellular homeostasis;metabolic process	cytoplasm;membrane;mitochondrion	catalytic activity;nucleotide binding;protein binding	Pf00217, Pf02807	0.775	0.445	1.201	0.83	0.819	0.949	0.788	0.904	0.733	118.4	91.7	52.7	142.2	98.3	97	112.5
FALSE	High	IsMasterProtein	G3V7Q7	IQ motif containing GTPase activating protein 1 (Predicted), isoform CRA_b OS=Rattus norvegicus GN=Iqgap1 PE=1 SV=1	0	681.145	54.9185	67	330	63	1	1657	188.714	6.43	High	High	High	High	High	High	High	High	High	High		361598	ENSRNOG00000012002	Iqgap1	1	cell growth;regulation of biological process;response to stimulus	cytoplasm;cytoskeleton;membrane;nucleus	enzyme regulator activity;protein binding	Pf00307, Pf00616, Pf03836, Pf11016	1.164	0.392	1.557	0.549	1.106	0.872	0.435	0.819	0.608	117.6	136.9	46.1	183.1	64.6	130.1	102.5
FALSE	High	IsMasterProtein	G3V826	Transketolase OS=Rattus norvegicus GN=Tkt PE=1 SV=1	0	680.1	63.5115	39	428	1	1	655	71.113	7.62	High	High	High	High	High	High	High	High	High	High		64524	ENSRNOG00000016064	Tkt	16	metabolic process;regulation of biological process	membrane;nucleus	catalytic activity;metal ion binding;protein binding	Pf00456, Pf00676, Pf02779, Pf02780, Pf09364	0.935	0.446	1.319	0.505	0.652	0.872	0.684	1.043	0.784	121.4	113.4	54.2	160	61.3	79.1	105.8
FALSE	High	IsMasterProtein	P16617	Phosphoglycerate kinase 1 OS=Rattus norvegicus GN=Pgk1 PE=1 SV=2	0	678.766	84.4125	34	500	17	1	417	44.51	7.9	High	High	High	High	High	High	High	High	High	High		24644	ENSRNOG00000058249	Pgk1	X	cell differentiation;metabolic process	cytoplasm;cytosol;membrane	catalytic activity;nucleotide binding	Pf00162	0.936	0.408	1.225	1.011	0.921	0.882	1.005	0.841	0.623	113	105.7	46.1	138.4	114.2	104	99.7
FALSE	High	IsMasterProtein	Q62717	Calcium-dependent secretion activator 1 OS=Rattus norvegicus GN=Cadps PE=1 SV=1	0	675.949	47.2459	55	385	5	1	1289	146.173	5.82	High	High	High	High	High	High	High	High	High	High	Phospho [S88; S89; S388; S390; S395; S397]	26989		Cadps	15	cell organization and biogenesis;regulation of biological process;transport	cytosol;membrane	metal ion binding;protein binding	Pf00169, Pf06292	0.414	0.229	0.572	1.799	1.492	1.421	1.97	1.055	0.948	91.7	37.9	21	52.5	165.1	136.9	130.3
FALSE	High	IsMasterProtein	G3V8L3	Lamin A, isoform CRA_b OS=Rattus norvegicus GN=Lmna PE=1 SV=1	0	672.914	70.5263	53	598	51	1	665	74.267	6.98	High	High	High	High	High	High	High	High	High	High	Phospho [S390]	60374	ENSRNOG00000019638	Lmna	2	cell organization and biogenesis;regulation of biological process;response to stimulus;transport	cytoplasm;membrane;nucleus	protein binding;structural molecule activity	Pf00038, Pf00932, Pf12128	0.593	0.245	0.795	0.779	1.543	1.596	0.771	1.654	1.19	98.4	58.4	24.1	78.2	76.6	151.7	157
FALSE	High	IsMasterProtein	G3V928	Protein Lrp1 OS=Rattus norvegicus GN=Lrp1 PE=1 SV=1	0	669.635	23.2343	77	364	77	1	4545	504.558	5.36	High	High	High	High	High	High	High	High	High	High		299858	ENSRNOG00000025053	Lrp1	7	cell proliferation;metabolic process;regulation of biological process;response to stimulus;transport	cytoplasm;endosome;membrane	metal ion binding;protein binding;RNA binding	Pf00057, Pf00058, Pf07645, Pf12662, Pf14670	0.739	0.372	1.167	0.631	1.059	0.787	0.53	1.107	0.686	123.8	91.5	46	144.5	78.1	131.1	97.5
FALSE	High	IsMasterProtein	D4A8U7	Dynactin 1, isoform CRA_a OS=Rattus norvegicus GN=Dctn1 PE=1 SV=2	0	669.494	54.4887	59	357	59	1	1281	141.856	5.9	High	High	High	High	High	High	High	High	High	High	Phospho [T103; T104; S105]	29167	ENSRNOG00000010048	Dctn1	4	cell organization and biogenesis;cellular component movement;regulation of biological process;transport	chromosome;cytoplasm;cytoskeleton;cytosol;membrane	catalytic activity;motor activity;protein binding	Pf01302, Pf05622, Pf05667, Pf06160, Pf12128, Pf12455, Pf15035	1.19	0.404	1.775	0.56	0.653	0.644	0.543	0.692	0.55	124.8	148.6	50.5	221.5	69.9	81.5	80.5
FALSE	High	IsMasterProtein	P61765	Syntaxin-binding protein 1 OS=Rattus norvegicus GN=Stxbp1 PE=1 SV=1	0	662.712	78.9562	47	469	47	1	594	67.526	6.96	High	High	High	High	High	High	High	High	High	High	Phospho [S507]	25558	ENSRNOG00000015420	Stxbp1	3	cell communication;cell organization and biogenesis;regulation of biological process;transport	cytoplasm;cytosol;membrane;mitochondrion	protein binding;RNA binding	Pf00995	0.404	0.177	0.583	1.993	1.695	1.578	1.892	1.509	1.235	82.9	33.5	14.7	48.3	165.2	140.5	130.8
FALSE	High	IsMasterProtein	F1LM33	Leucine-rich PPR motif-containing protein, mitochondrial OS=Rattus norvegicus GN=Lrpprc PE=1 SV=2	0	662.061	55.9626	68	425	68	1	1392	156.581	6.61	High	High	High	High	High	High	High	High	High	High		313867	ENSRNOG00000005877	Lrpprc	6	metabolic process;regulation of biological process;transport	chromosome;cytoplasm;cytoskeleton;membrane;mitochondrion;nucleus	DNA binding;protein binding;RNA binding	Pf01535, Pf12854, Pf13041, Pf13812	1.233	0.506	1.691	0.6	0.779	0.725	0.707	0.748	0.671	115.5	142.4	58.4	195.3	69.3	90	83.7
FALSE	High	IsMasterProtein	P30009	Myristoylated alanine-rich C-kinase substrate OS=Rattus norvegicus GN=Marcks PE=1 SV=2	0	660.039	93.2039	23	661	23	1	309	29.777	4.34	High	High	High	High	High	High	High	High	High	High	Phospho [S26; S27; S46; S63; T79; S113; S115; T118; S138; S140; T143]	25603		Marcks	20	cell organization and biogenesis;regulation of biological process;transport	cytoplasm;cytoskeleton;cytosol;membrane;nucleus;vacuole	protein binding		1.18	0.562	1.825	0.199	0.383	0.469	0.208	0.497	0.408	148.5	175.3	83.4	271.1	29.6	56.9	69.7
FALSE	High	IsMasterProtein	P05065	Fructose-bisphosphate aldolase A OS=Rattus norvegicus GN=Aldoa PE=1 SV=2	0	657.521	93.4066	35	757	11	1	364	39.327	8.09	High	High	High	High	High	High	High	High	High	High		24189	ENSRNOG00000052802	Aldoa	1	cell organization and biogenesis;cellular homeostasis;metabolic process;regulation of biological process;response to stimulus	cytoplasm;cytoskeleton;membrane;mitochondrion;nucleus	catalytic activity;protein binding;RNA binding	Pf00274	0.642	0.319	1.004	1.177	1.055	1.053	1.264	1.06	0.858	106	68.1	33.9	106.4	124.7	111.8	111.6
FALSE	High	IsMasterProtein	G3V6T1	Coatomer subunit alpha OS=Rattus norvegicus GN=Copa PE=1 SV=1	0	656.361	56.9444	65	389	65	1	1224	138.272	7.65	High	High	High	High	High	High	High	High	High	High		304978	ENSRNOG00000006247	Copa	13	transport	cytoplasm;Golgi;membrane	protein binding;structural molecule activity	Pf00400, Pf04053, Pf06957	1.331	0.511	1.963	0.31	0.568	0.549	0.322	0.611	0.511	130.3	173.5	66.6	255.7	40.4	74	71.6
FALSE	High	IsMasterProtein	G3V9N8	AP complex subunit beta OS=Rattus norvegicus GN=Ap1b1 PE=1 SV=3	0	655.443	62.803	56	418	32	1	949	104.473	5.1	High	High	High	High	High	High	High	High	High	High		29663	ENSRNOG00000008786	Ap1b1	14	cell organization and biogenesis;transport	cytoplasm;Golgi;membrane	protein binding;transporter activity	Pf01602, Pf02883, Pf09066, Pf12717, Pf13646	0.775	0.367	1.047	1.162	1.025	1.007	1.063	0.907	0.733	110.1	85.3	40.4	115.2	127.9	112.8	110.8
FALSE	High	IsMasterProtein	P07323	Gamma-enolase OS=Rattus norvegicus GN=Eno2 PE=1 SV=2	0	653.758	75.8065	26	480	22	1	434	47.111	5.16	High	High	High	High	High	High	High	High	High	High		24334; 100911625	ENSRNOG00000013141; ENSRNOG00000048365	Eno2; LOC100911625	4; 9	metabolic process;response to stimulus	cytoplasm;membrane	catalytic activity;metal ion binding;protein binding	Pf00113, Pf03952, Pf13378	0.444	0.231	0.61	1.59	1.233	1.121	1.797	1.064	0.801	101.1	44.8	23.3	61.7	160.7	124.7	113.4
FALSE	High	IsMasterProtein	Q9JLA3	UDP-glucose:glycoprotein glucosyltransferase 1 OS=Rattus norvegicus GN=Uggt1 PE=1 SV=2	0	651.371	52.0954	59	364	59	1	1551	176.32	5.66	High	High	High	High	High	High	High	High	High	High		171129	ENSRNOG00000014901	Uggt1	9	metabolic process	endoplasmic reticulum;organelle lumen	catalytic activity;protein binding	Pf06427	1.193	0.485	1.616	0.444	0.657	0.669	0.416	0.663	0.56	129.8	154.8	63	209.8	57.6	85.3	86.8
FALSE	High	IsMasterProtein	P53534	Glycogen phosphorylase, brain form (Fragment) OS=Rattus norvegicus GN=Pygb PE=1 SV=3	0	650.336	66.9451	57	440	2	1	838	96.113	6.68	High	High	High	High	High	High	High	High	High	High		25739		Pygb	3	metabolic process	cytoplasm;membrane	catalytic activity;protein binding	Pf00343	0.971	0.499	1.852	0.769	0.782	0.926	0.851	0.981	0.729	106.8	103.8	53.4	197.9	82.1	83.6	98.9
FALSE	High	IsMasterProtein	Q2PQA9	Kinesin-1 heavy chain OS=Rattus norvegicus GN=Kif5b PE=1 SV=1	0	649.89	62.513	57	370	44	1	963	109.463	6.44	High	High	High	High	High	High	High	High	High	High		117550	ENSRNOG00000017466	Kif5b	17	cell organization and biogenesis;cellular component movement;metabolic process;regulation of biological process;transport	cytoplasm;cytoskeleton;membrane	catalytic activity;motor activity;nucleotide binding;protein binding	Pf00225, Pf01576, Pf02463, Pf03999, Pf04111, Pf04156, Pf05483, Pf05557, Pf05622, Pf06160, Pf07888, Pf10174, Pf12128, Pf13514, Pf13851, Pf14915	1.153	0.464	1.76	0.471	0.66	0.639	0.465	0.64	0.521	128.7	148.4	59.7	226.5	60.6	84.9	82.3
FALSE	High	IsMasterProtein	M0RAQ6	Hexokinase OS=Rattus norvegicus GN=Hk1 PE=1 SV=2	0	649.091	51.8477	51	491	2	1	893	99.493	7.14	High	High	High	High	High	High	High	High	High	High			ENSRNOG00000046891		20	cellular homeostasis;metabolic process	cytosol;membrane;mitochondrion	catalytic activity;nucleotide binding	Pf00349, Pf03727	0.495	0.279	0.723	1.361	1.471	1.241	1.257	0.941	0.959	102.8	50.9	28.7	74.3	139.9	151.2	127.6
FALSE	High	IsMasterProtein	A0A0G2K8V2	Vinculin OS=Rattus norvegicus GN=Vcl PE=1 SV=1	0	648.202	55.4674	56	384	56	1	1134	123.514	5.71	High	High	High	High	High	High	High	High	High	High			ENSRNOG00000010765		15	cell growth;cell organization and biogenesis;regulation of biological process	cytoplasm;cytoskeleton;membrane	protein binding;structural molecule activity	Pf01044	0.81	0.328	1.099	0.833	1.664	1.327	0.566	1.124	0.903	103.6	83.9	34	113.9	86.3	172.3	137.4
FALSE	High	IsMasterProtein	Q7M135	Lysyl Endopeptidase (LysC) for sample preparation OS=Lysobacter enzymogenes PE=1 SV=1	0	642.539	70.632	17	1141	17	1	269	27.943	6.71	High	High	High	High	High	High	High	High	High	High	Phospho [T33; T37; S39; T121; Y127]					metabolic process	extracellular	catalytic activity	Pf13365	0.496	0.414	0.704	0.816	1.8	0.778	0.699	0.351	0.299	135.9	67.4	56.3	95.7	110.9	244.7	105.8
FALSE	High	IsMasterProtein	Q66HM2	AP-2 complex subunit alpha-2 OS=Rattus norvegicus GN=Ap2a2 PE=1 SV=1	0	640.963	56.9755	50	411	1	1	939	104.108	6.83	High	High	High	High	High	High	High	High	High	High		81637	ENSRNOG00000019534	Ap2a2	1	transport	cytoplasm;Golgi;membrane	protein binding;transporter activity	Pf01602, Pf02296, Pf02883, Pf13646	1.374	0.434	1.162	0.708	1.011	0.561	0.882	0.759	0.758	115.6	158.9	50.1	134.4	81.8	116.9	64.8
FALSE	High	IsMasterProtein	D3ZUY8	Adaptor protein complex AP-2, alpha 1 subunit (Predicted) OS=Rattus norvegicus GN=Ap2a1 PE=1 SV=1	0	639.468	63.0502	53	419	41	1	977	107.607	7.06	High	High	High	High	High	High	High	High	High	High		308578	ENSRNOG00000026243	Ap2a1	1	regulation of biological process;transport	cytoplasm;membrane	protein binding;transporter activity	Pf01602, Pf02296, Pf02883, Pf13646	0.718	0.306	1.003	1.41	1.179	1.102	1.411	0.953	0.806	101.1	72.7	30.9	101.4	142.6	119.2	111.4
FALSE	High	IsMasterProtein	P18484	AP-2 complex subunit alpha-2 OS=Rattus norvegicus GN=Ap2a2 PE=1 SV=3	0	639.307	56.9296	50	418	1	1	938	103.979	6.93	High	High	High	High	High	High	High	High	High	High		81637		Ap2a2	1	transport	Golgi;membrane	protein binding;transporter activity	Pf01602, Pf02296, Pf02883, Pf13646	0.925	0.361	1.186	1.11	1.017	0.964	1.083	0.908	0.736	107.6	99.6	38.9	127.6	119.5	109.4	103.8
FALSE	High	IsMasterProtein	Q5XIM9	T-complex protein 1 subunit beta OS=Rattus norvegicus GN=Cct2 PE=1 SV=3	0	638.398	77.1963	38	339	38	1	535	57.422	6.46	High	High	High	High	High	High	High	High	High	High		299809	ENSRNOG00000021317	Cct2	7	cell organization and biogenesis;metabolic process;regulation of biological process;transport	cytoplasm	nucleotide binding;protein binding	Pf00118	1.385	0.549	1.839	0.344	0.481	0.524	0.378	0.513	0.413	134.7	186.5	73.9	247.7	46.3	64.7	70.6
FALSE	High	IsMasterProtein	F1M0L7	Annexin OS=Rattus norvegicus GN=Anxa3 PE=1 SV=3	0	636.449	79.321	40	818	39	1	324	36.341	6.35	High	High	High	High	High	High	High	High	High	High		25291	ENSRNOG00000002045	Anxa3	14	defense response;regulation of biological process;response to stimulus;transport	cytoplasm;membrane	enzyme regulator activity;metal ion binding;protein binding	Pf00191	0.215	0.139	0.328	0.694	0.784	1.704	0.771	1.826	1.864	107.2	23	14.9	35.2	74.4	84.1	182.7
FALSE	High	IsMasterProtein	P11506	Plasma membrane calcium-transporting ATPase 2 OS=Rattus norvegicus GN=Atp2b2 PE=1 SV=2	0	632.123	43.8455	49	412	4	1	1243	136.724	5.97	High	High	High	High	High	High	High	High	High	High	Phospho [S1234]	24215		Atp2b2	4	cell differentiation;cell organization and biogenesis;cellular homeostasis;metabolic process;regulation of biological process;response to stimulus;transport	cytoplasm;cytosol;endoplasmic reticulum;membrane	catalytic activity;metal ion binding;nucleotide binding;protein binding;transporter activity	Pf00122, Pf00689, Pf00690, Pf00702, Pf08282, Pf12424, Pf12710, Pf13246	0.508	0.265	0.722	1.66	1.32	1.26	1.441	1.131	0.896	98	49.8	25.9	70.8	162.7	129.4	123.5
FALSE	High	IsMasterProtein	D4A1B9	Structural maintenance of chromosomes protein OS=Rattus norvegicus GN=Smc3 PE=1 SV=1	0	630.586	50.1233	62	386	62	1	1217	141.454	7.18	High	High	High	High	High	High	High	High	High	High		29486	ENSRNOG00000014173	Smc3	1	cell division;cell organization and biogenesis;metabolic process;regulation of biological process;response to stimulus;transport	chromosome;cytoplasm;nucleus	nucleotide binding;protein binding;transporter activity	Pf01496, Pf02463, Pf04111, Pf06470, Pf10168, Pf12128, Pf13304, Pf13476, Pf13555	1.397	0.515	2.086	0.195	0.439	0.52	0.248	0.538	0.442	135.5	189.3	69.8	282.6	26.4	59.5	70.4
FALSE	High	IsMasterProtein	F1LQX8	Inositol 1,4,5-trisphosphate receptor type 1 OS=Rattus norvegicus GN=Itpr1 PE=1 SV=3	0	630.072	37.1753	83	405	1	1	2733	311.043	6.15	High	High	High	High	High	High	High	High	High	High	Phospho [S1739; T1741; S1742]	25262	ENSRNOG00000007104	Itpr1	4	cellular homeostasis;regulation of biological process;response to stimulus;transport	cytoplasm;endoplasmic reticulum;membrane	protein binding;receptor activity;signal transducer activity;transporter activity	Pf00520, Pf01365, Pf02815, Pf08454, Pf08709	0.549	0.264	0.753	1.793	1.023	1.168	1.712	0.998	0.812	99.3	54.5	26.2	74.7	178.1	101.6	115.9
FALSE	High	IsMasterProtein	P29994	Inositol 1,4,5-trisphosphate receptor type 1 OS=Rattus norvegicus GN=Itpr1 PE=1 SV=2	0	628.895	37.4182	83	402	1	1	2750	313.065	6.04	High	High	Not Found	High	High	High	High	Not Found	High	Not Found	Phospho [S1756; T1758; S1759]	25262		Itpr1	4	cell death;cellular homeostasis;regulation of biological process;response to stimulus;transport	cytoplasm;endoplasmic reticulum;membrane	protein binding;receptor activity;signal transducer activity;transporter activity	Pf00520, Pf01365, Pf02815, Pf08454, Pf08709	2.136	0.01	3.403	2.625	1.821	2.18	0.01	1.012	0.01	70.5	150.7		240	185.2	128.5	153.8
FALSE	High	IsMasterProtein	M0R660	Glyceraldehyde-3-phosphate dehydrogenase OS=Rattus norvegicus PE=1 SV=1	0	628.301	74.1742	27	901	2	1	333	35.76	8.25	High	High	High	High	High	High	High	High	High	High		500983	ENSRNOG00000050630	RGD1565368	8	metabolic process		catalytic activity;nucleotide binding	Pf00044, Pf02800	0.146	0.772	0.176	2.341	0.546	0.221	2.659	0.01	0.066	126.2	18.4	97.4	22.1	295.4	68.8	27.9
FALSE	High	IsMasterProtein	F1LLX6	Calcium-dependent secretion activator 1 OS=Rattus norvegicus GN=Cadps PE=1 SV=2	0	626.052	49.5645	51	362	1	1	1148	129.602	5.92	High	High	High	High	High	High	High	High	High	High	Phospho [S88; S89; S388; S390; S395; S397]		ENSRNOG00000008570		15				Pf00169, Pf06292	1.696	0.427	1.556	2.335	1.319	1.351	1.756	1.329	1.683	69.2	117.4	29.6	107.7	161.6	91.3	93.5
FALSE	High	IsMasterProtein	G3V9G4	ATP-citrate synthase OS=Rattus norvegicus GN=Acly PE=1 SV=1	0	624.667	58.6618	60	440	1	1	1091	119.637	7.44	High	High	High	High	High	High	High	High	High	High		24159	ENSRNOG00000016924	Acly	10	metabolic process	cytoplasm;membrane;mitochondrion	catalytic activity;metal ion binding;nucleotide binding	Pf00285, Pf00549, Pf02629	0.943	0.353	1.707	0.803	0.806	0.814	0.813	0.666	0.629	117.2	110.4	41.4	200	94.1	94.5	95.3
FALSE	High	IsMasterProtein	P97536	Cullin-associated NEDD8-dissociated protein 1 OS=Rattus norvegicus GN=Cand1 PE=1 SV=1	0	623.158	52.0325	57	419	56	1	1230	136.275	5.78	High	High	High	High	High	High	High	High	High	High		117152	ENSRNOG00000007834	Cand1	7	cell differentiation;cell organization and biogenesis;metabolic process;regulation of biological process	cytoplasm;Golgi;membrane;nucleus	protein binding	Pf08623, Pf12755, Pf13513	1.318	0.496	1.908	0.498	0.622	0.605	0.521	0.625	0.507	123.4	162.7	61.2	235.5	61.5	76.8	74.6
FALSE	High	IsMasterProtein	Q5BJZ3	Nicotinamide nucleotide transhydrogenase OS=Rattus norvegicus GN=Nnt PE=1 SV=1	0	622.433	41.6206	46	404	46	1	1086	113.796	7.88	High	High	High	High	High	High	High	High	High	High		310378	ENSRNOG00000026842	Nnt	2	metabolic process;transport	membrane;mitochondrion	catalytic activity;nucleotide binding	Pf01262, Pf02233, Pf05222, Pf12769	0.658	0.332	1.072	0.896	1.158	1.012	0.973	1.059	0.926	110.1	72.4	36.5	118	98.6	127.4	111.4
FALSE	High	IsMasterProtein	G3V7T6	Protein Sf3b1 OS=Rattus norvegicus GN=Sf3b1 PE=1 SV=1	0	622.289	49.9233	53	363	53	1	1304	145.738	7.09	High	High	High	High	High	High	High	High	High	High	Phospho [S129; T211; T257; S259; T261; T267; T273]	84486	ENSRNOG00000013516	Sf3b1	9	cell organization and biogenesis;metabolic process;regulation of biological process;response to stimulus	chromosome;nucleus;spliceosomal complex	DNA binding;receptor activity;RNA binding;signal transducer activity	Pf02161, Pf08920, Pf12815, Pf13513	1.393	0.488	1.956	0.232	0.436	0.461	0.27	0.464	0.381	141.2	196.7	68.9	276.3	32.8	61.6	65.1
FALSE	High	IsMasterProtein	Q920L2	Succinate dehydrogenase [ubiquinone] flavoprotein subunit, mitochondrial OS=Rattus norvegicus GN=Sdha PE=1 SV=1	0	622.171	67.6829	34	417	34	1	656	71.57	7.17	High	High	High	High	High	High	High	High	High	High		157074	ENSRNOG00000013331	Sdha	1	metabolic process;transport	membrane;mitochondrion	catalytic activity;nucleotide binding	Pf00890, Pf02910	0.65	0.315	0.909	1.352	1.282	1.12	1.348	0.918	0.804	103.1	67	32.4	93.7	139.4	132.2	115.5
FALSE	High	IsMasterProtein	A0A0G2K548	Protein Akap9 OS=Rattus norvegicus GN=Akap9 PE=1 SV=1	0	622.1	27.5799	82	333	1	1	3847	441.348	5.06	High	High	High	High	High	High	High	High	High	High		246150	ENSRNOG00000026319	Akap9	4	cell organization and biogenesis;regulation of biological process;response to stimulus	cytoplasm;Golgi	protein binding;structural molecule activity	Pf02463, Pf04156, Pf05852, Pf06785, Pf07888, Pf10186, Pf10495, Pf13166	1.41	0.489	1.99	0.28	0.495	0.443	0.276	0.494	0.361	138.2	194.8	67.6	274.9	38.6	68.4	61.2
FALSE	High	IsMasterProtein	Q6T487	Alpha-actinin-1 OS=Rattus norvegicus GN=Actn1 PE=1 SV=1	0	621.549	61.2691	50	476	28	1	914	105.405	5.39	High	High	High	High	High	High	High	High	High	High		81634	ENSRNOG00000056756	Actn1	6	cell differentiation;cell organization and biogenesis;regulation of biological process	cytoplasm;cytoskeleton;cytosol;membrane;nucleus	metal ion binding;protein binding;RNA binding	Pf00036, Pf00307, Pf00435, Pf08726, Pf11971, Pf13405, Pf13833	0.717	0.359	1.136	0.981	1.416	1.119	0.621	1.234	0.761	107	76.8	38.5	121.5	105	151.6	119.7
FALSE	High	IsMasterProtein	G3V888	ATP-citrate synthase OS=Rattus norvegicus GN=Acly PE=1 SV=1	0	620.841	58.5831	60	439	1	1	1101	120.704	7.44	High	High	High	High	High	High	High	High	High	High	Phospho [S481]	24159	ENSRNOG00000016924	Acly	10	metabolic process	cytoplasm;membrane;mitochondrion	catalytic activity;metal ion binding;nucleotide binding	Pf00285, Pf00549, Pf02629	1.255	0.498	1.827	0.503	0.651	0.645	0.578	0.672	0.542	122.4	153.7	60.9	223.7	61.6	79.6	78.9
FALSE	High	IsMasterProtein	F1LPB4	Protein Akap9 OS=Rattus norvegicus GN=Akap9 PE=1 SV=2	0	616.149	27.685	82	333	1	1	3771	433.681	5.06	High	High	High	High	High	High	High	High	High	High		246150	ENSRNOG00000026319	Akap9	4	cell organization and biogenesis;regulation of biological process;response to stimulus	cytoplasm;Golgi	protein binding;structural molecule activity	Pf02463, Pf04156, Pf05852, Pf07888, Pf10186, Pf10495, Pf13166	1.536	0.478	2.673	0.191	0.444	0.445	0.184	0.43	0.419	128.2	197	61.3	342.7	24.4	56.9	57.1
FALSE	High	IsMasterProtein	F1M842	Protein Tp53bp1 OS=Rattus norvegicus GN=Tp53bp1 PE=1 SV=3	0	615.802	46.3489	53	284	53	1	1972	212.728	4.64	High	High	High	High	High	High	High	High	High	High	Phospho [S269; S270; S383; S384; T386; S553; S554; S1116; S1118; S1460; S1462]	296099	ENSRNOG00000013837	Tp53bp1	3	metabolic process;regulation of biological process;response to stimulus	chromosome;cytoplasm;nucleus	DNA binding;protein binding	Pf09038, Pf15057	1.585	0.515	2.145	0.151	0.318	0.3	0.181	0.291	0.235	148.8	235.8	76.6	319.1	22.4	47.3	44.6
FALSE	High	IsMasterProtein	F1MA36	Spectrin beta 3 OS=Rattus norvegicus GN=Sptbn2 PE=1 SV=2	0	614.398	39.2379	77	345	63	1	2388	270.849	5.83	High	High	High	High	High	High	High	High	High	High		29211	ENSRNOG00000058842	Sptbn2	1	cell organization and biogenesis;regulation of biological process;response to stimulus;transport	cytoplasm;cytosol;endosome;membrane	protein binding;structural molecule activity	Pf00169, Pf00307, Pf00435, Pf11971, Pf15410	0.962	0.384	1.349	1.499	0.684	0.851	1.221	0.628	0.435	110.9	106.7	42.6	149.7	166.3	75.9	94.4
FALSE	High	IsMasterProtein	Q5D059	Hnrpk protein OS=Rattus norvegicus GN=Hnrnpk PE=1 SV=1	0	614.382	67.0259	32	547	32	1	464	50.996	5.33	High	High	High	High	High	High	High	High	High	High	Phospho [S116; T118; T120; S121; S127]	117282	ENSRNOG00000019113	Hnrnpk	17	cellular homeostasis;defense response;metabolic process;regulation of biological process;response to stimulus	cytosol;membrane;mitochondrion;nucleus;spliceosomal complex	DNA binding;protein binding;RNA binding	Pf00013, Pf08067, Pf13014, Pf13083	1.594	0.556	2.587	0.193	0.422	0.421	0.255	0.488	0.387	126.5	201.7	70.4	327.3	24.4	53.4	53.3
FALSE	High	IsMasterProtein	Q9Z1M9	Structural maintenance of chromosomes protein 1A OS=Rattus norvegicus GN=Smc1a PE=1 SV=1	0	610.082	56.3666	75	442	2	1	1233	143.116	7.64	High	High	High	High	High	High	High	High	High	High		63996		Smc1a	X	cell division;cell organization and biogenesis;metabolic process;regulation of biological process;response to stimulus	chromosome;cytoplasm;nucleus	nucleotide binding;protein binding;RNA binding	Pf02463, Pf05262, Pf05557, Pf06470, Pf09726, Pf09731, Pf10186, Pf12128, Pf13175, Pf13304, Pf13476, Pf13555, Pf13558	1.237	0.492	1.891	0.244	0.453	0.529	0.278	0.5	0.438	141.6	175.2	69.7	267.8	34.5	64.1	74.9
FALSE	High	IsMasterProtein	A0A0G2K9Q6	Calcium-transporting ATPase OS=Rattus norvegicus GN=Atp2b3 PE=1 SV=1	0	609.756	38.9507	46	335	28	1	1258	138.485	5.94	High	High	High	High	High	High	High	High	High	High			ENSRNOG00000061304		X	transport	Golgi;membrane	catalytic activity;metal ion binding;nucleotide binding;transporter activity	Pf00122, Pf00689, Pf00690, Pf00702, Pf08282, Pf12424, Pf12710, Pf13246	0.641	0.256	0.75	1.424	1.499	1.159	1.124	1.236	0.841	100.7	64.6	25.8	75.5	143.4	151	116.7
FALSE	High	IsMasterProtein	P11507	Sarcoplasmic/endoplasmic reticulum calcium ATPase 2 OS=Rattus norvegicus GN=Atp2a2 PE=1 SV=1	0	609.592	41.5149	41	366	34	1	1043	114.694	5.34	High	High	High	High	High	High	High	High	High	High		29693	ENSRNOG00000001285	Atp2a2	12	cell organization and biogenesis;cellular homeostasis;regulation of biological process;response to stimulus;transport	endoplasmic reticulum;membrane	catalytic activity;metal ion binding;nucleotide binding;protein binding;transporter activity	Pf00122, Pf00689, Pf00690, Pf00702, Pf08282, Pf12710, Pf13246	0.981	0.39	1.504	0.629	0.869	0.925	0.542	0.888	0.717	118.4	116.2	46.2	178.1	74.5	102.8	109.5
FALSE	High	IsMasterProtein	P68136	Actin, alpha skeletal muscle OS=Rattus norvegicus GN=Acta1 PE=1 SV=1	0	608.478	73.2095	27	1623	1	1	377	42.024	5.39	High	High	High	High	High	High	High	High	High	High		29437	ENSRNOG00000017786	Acta1	19	cell growth;cell organization and biogenesis;regulation of biological process;response to stimulus	cytoplasm;cytoskeleton	nucleotide binding	Pf00022	1.003	0.554	1.481	0.828	1.048	0.783	0.649	0.907	0.897	109.3	109.6	60.5	161.8	90.5	114.5	85.6
FALSE	High	IsMasterProtein	A0A0G2KAN7	Glutaminase kidney isoform, mitochondrial OS=Rattus norvegicus GN=Gls PE=1 SV=1	0	606.081	61.1296	32	371	2	1	602	65.796	8.12	High	High	High	High	High	High	High	High	High	High			ENSRNOG00000056246		9	metabolic process		catalytic activity	Pf04960	0.908	0.301	1.218	0.399	0.732	0.851	0.442	0.856	0.703	134.9	122.5	40.6	164.4	53.8	98.8	114.9
FALSE	High	IsMasterProtein	D3ZDT1	Protein Epb41l2 OS=Rattus norvegicus GN=Epb41l2 PE=1 SV=3	0	604.054	58.0994	53	375	6	1	926	102.532	5.35	High	High	High	High	High	High	High	High	High	High		309557	ENSRNOG00000012346	Epb4.1l2; Epb41l2	1	cell organization and biogenesis	cytoplasm;cytoskeleton;membrane;nucleus	protein binding;structural molecule activity	Pf00373, Pf05902, Pf08736, Pf09379, Pf09380	0.582	0.343	0.93	0.613	0.731	1.16	0.574	1.14	0.911	125.2	72.9	43	116.4	76.8	91.5	145.3
FALSE	High	IsMasterProtein	D4ACB8	Chaperonin subunit 8 (Theta) (Predicted), isoform CRA_a OS=Rattus norvegicus GN=Cct8 PE=1 SV=1	0	603.08	72.8102	43	486	43	1	548	59.55	5.54	High	High	High	High	High	High	High	High	High	High		288305	ENSRNOG00000001592	Cct8	11	cell organization and biogenesis;metabolic process;regulation of biological process;transport	cytoplasm;cytoskeleton;cytosol	nucleotide binding;protein binding	Pf00118	1.451	0.542	1.997	0.307	0.454	0.465	0.337	0.484	0.387	134.7	195.4	73	268.9	41.4	61.2	62.6
FALSE	High	IsMasterProtein	F1LRI5	Protein Gcn1l1 OS=Rattus norvegicus GN=Gcn1l1 PE=1 SV=3	0	599.331	33.9573	77	330	77	1	2671	292.886	7.3	High	High	High	High	High	High	High	High	High	High		690632	ENSRNOG00000021871	Gcn1l1	12	cell communication;regulation of biological process;response to stimulus	cytoplasm;membrane	enzyme regulator activity;protein binding;RNA binding	Pf12074, Pf13646	1.342	0.548	1.988	0.254	0.432	0.436	0.284	0.451	0.369	140.8	189	77.1	279.9	35.7	60.8	61.3
FALSE	High	IsMasterProtein	A7VJC2	Heterogeneous nuclear ribonucleoproteins A2/B1 OS=Rattus norvegicus GN=Hnrnpa2b1 PE=1 SV=1	0	599.064	83.5694	29	738	3	1	353	37.455	8.95	High	High	High	High	High	High	High	High	High	High	Phospho [S259]	362361		Hnrnpa2b1	4	cell differentiation;cell organization and biogenesis;metabolic process;regulation of biological process;response to stimulus;transport	chromosome;cytoplasm;extracellular;membrane;nucleus;spliceosomal complex	DNA binding;nucleotide binding;protein binding;RNA binding	Pf00076, Pf13893, Pf14259	1.349	0.492	2.388	0.225	0.467	0.489	0.277	0.522	0.439	130.7	176.3	64.4	312.2	29.4	61.1	63.9
FALSE	High	IsMasterProtein	P18418	Calreticulin OS=Rattus norvegicus GN=Calr PE=1 SV=1	0	596.16	76.2019	37	505	37	1	416	47.966	4.49	High	High	High	High	High	High	High	High	High	High		64202	ENSRNOG00000003029	Calr	19	cell differentiation;cell organization and biogenesis;metabolic process;regulation of biological process;response to stimulus;transport	cell surface;cytoplasm;cytosol;endoplasmic reticulum;Golgi;membrane;nucleus;organelle lumen	metal ion binding;protein binding;RNA binding	Pf00262	0.865	0.393	1.204	0.619	0.693	0.813	0.605	0.926	0.779	126.6	109.6	49.8	152.5	78.4	87.7	102.9
FALSE	High	IsMasterProtein	F1LSS1	Structural maintenance of chromosomes protein OS=Rattus norvegicus GN=Smc1a PE=1 SV=3	0	593.07	53.1656	74	437	1	1	1232	142.859	7.15	High	High	High	High	High	High	High	High	High	High			ENSRNOG00000003139		X	cell organization and biogenesis;metabolic process;regulation of biological process;response to stimulus	chromosome;cytoplasm;nucleus	nucleotide binding;protein binding;RNA binding	Pf02463, Pf05262, Pf05557, Pf06470, Pf09726, Pf09731, Pf10186, Pf12128, Pf13175, Pf13304, Pf13476, Pf13555, Pf13558	1.325	0.637	1.843	0.359	0.331	0.334	0.35	0.329	0.273	147.5	195.4	94	271.8	53	48.8	49.3
FALSE	High	IsMasterProtein	F1LQI5	E3 ubiquitin-protein ligase UBR4 OS=Rattus norvegicus GN=Ubr4 PE=1 SV=1	0	592.516	18.7332	80	328	80	1	5194	573.442	6.05	High	High	High	High	High	High	High	High	High	High	Phospho [S178; S2718; S2719]		ENSRNOG00000018183		5	metabolic process	cytoplasm;membrane	catalytic activity;metal ion binding;protein binding	Pf02207, Pf13764	1.073	0.458	1.451	0.52	0.662	0.707	0.498	0.69	0.567	131.1	140.6	60	190.3	68.2	86.8	92.7
FALSE	High	IsMasterProtein	A0A0G2K014	Protein Lcp1 OS=Rattus norvegicus GN=Lcp1 PE=1 SV=1	0	592.167	69.7674	42	394	38	1	645	71.935	5.34	High	High	High	High	High	High	High	High	High	High		306071	ENSRNOG00000010319	Lcp1	15	cell organization and biogenesis;cellular component movement;regulation of biological process;response to stimulus	cytoplasm;cytoskeleton;cytosol;membrane	metal ion binding;protein binding	Pf00036, Pf00307, Pf13405, Pf13499, Pf13833	0.351	0.222	0.588	0.662	0.726	1.32	0.787	1.709	1.493	112.9	39.6	25.1	66.4	74.8	81.9	149
FALSE	High	IsMasterProtein	B4F772	Heat shock 70 kDa protein 4L OS=Rattus norvegicus GN=Hspa4l PE=1 SV=1	0	591.697	65.8711	53	326	51	1	838	94.161	5.69	High	High	High	High	High	High	High	High	High	High		294993	ENSRNOG00000010819	Hspa4l	2	metabolic process;response to stimulus	cytoplasm;cytosol;nucleus	nucleotide binding	Pf00012	0.7	0.341	1.018	1.447	1.178	1.059	1.393	0.871	0.697	103.1	72.1	35.1	104.9	149.2	121.4	109.1
FALSE	High	IsMasterProtein	P27139	Carbonic anhydrase 2 OS=Rattus norvegicus GN=Ca2 PE=1 SV=2	0	590.977	72.6923	20	530	20	1	260	29.096	7.4	High	High	High	High	High	High	High	High	High	High		54231	ENSRNOG00000009629	Ca2; Car2	2	cell differentiation;cellular homeostasis;metabolic process;regulation of biological process;response to stimulus;transport	cytoplasm;cytosol;membrane	catalytic activity;metal ion binding;protein binding	Pf00194	0.456	0.243	0.61	0.846	1.225	1.494	0.923	2.042	1.393	97.7	44.6	23.8	59.6	82.6	119.7	146
FALSE	High	IsMasterProtein	A0A096MK30	Moesin OS=Rattus norvegicus GN=Msn PE=1 SV=1	0	589.668	72.4437	48	488	35	1	577	67.785	6.47	High	High	High	High	High	High	High	High	High	High		81521	ENSRNOG00000030118	Msn	X	cell differentiation;cell organization and biogenesis;cellular component movement;regulation of biological process;response to stimulus	cell surface;cytoplasm;cytoskeleton;membrane;nucleus	protein binding;RNA binding	Pf00373, Pf00769, Pf09379, Pf09380	0.907	0.39	1.294	0.514	0.852	0.917	0.449	0.923	0.766	124.8	113.2	48.7	161.5	64.2	106.4	114.5
FALSE	High	IsMasterProtein	D4A510	Protein Smarcc2 OS=Rattus norvegicus GN=Smarcc2 PE=1 SV=3	0	589.294	44.141	48	376	40	1	1135	124.661	5.44	High	High	High	High	High	High	High	High	High	High	Phospho [S283; S347; S844]	685179	ENSRNOG00000031135	LOC685179; Smarcc2	7	cell organization and biogenesis;regulation of biological process	nucleus	DNA binding;protein binding	Pf04433	1.434	0.5	2.153	0.212	0.426	0.477	0.231	0.47	0.378	137.3	197	68.7	295.7	29.1	58.5	65.5
FALSE	High	IsMasterProtein	A0A0G2JTN4	Protein LOC100912917 OS=Rattus norvegicus GN=Pfas PE=1 SV=1	0	585.683	54.6746	45	333	45	1	1337	144.301	5.73	High	High	High	High	High	High	High	High	High	High	Phospho [S611; T619; T622]	287420	ENSRNOG00000005193	Pfas	10	metabolic process;response to stimulus	cytoplasm	catalytic activity;nucleotide binding	Pf00586, Pf02769, Pf13507	1.349	0.579	1.894	0.337	0.533	0.511	0.384	0.555	0.435	132	178.1	76.4	249.9	44.5	70.3	67.4
FALSE	High	IsMasterProtein	D4A8B3	Calcium-transporting ATPase OS=Rattus norvegicus GN=Atp2b2 PE=1 SV=3	0	582.482	41.0342	47	377	4	1	1199	131.442	6.32	High	High	High	High	High	High	High	High	High	High			ENSRNOG00000030269		4	cell differentiation;cell organization and biogenesis;cellular homeostasis;metabolic process;regulation of biological process;response to stimulus;transport	cytoplasm;cytosol;endoplasmic reticulum;membrane	catalytic activity;metal ion binding;nucleotide binding;protein binding;transporter activity	Pf00122, Pf00689, Pf00690, Pf00702, Pf08282, Pf12424, Pf12710, Pf13246	0.244	0.133	0.367	1.948	1.939	1.421	1.806	1.015	1.009	91.9	22.4	12.2	33.7	179	178.2	130.6
FALSE	High	IsMasterProtein	Q6P502	T-complex protein 1 subunit gamma OS=Rattus norvegicus GN=Cct3 PE=1 SV=1	0	575.593	61.4679	38	449	38	1	545	60.608	6.64	High	High	High	High	High	High	High	High	High	High		295230	ENSRNOG00000019090	Cct3	2	cell organization and biogenesis;metabolic process;regulation of biological process;transport	cytoplasm;membrane	nucleotide binding;protein binding;RNA binding	Pf00118	1.422	0.547	2.009	0.35	0.487	0.487	0.383	0.514	0.404	131.5	187	72	264.3	46	64.1	64
FALSE	High	IsMasterProtein	Q5RKI0	WD repeat-containing protein 1 OS=Rattus norvegicus GN=Wdr1 PE=1 SV=3	0	575.019	77.2277	38	345	38	1	606	66.14	6.62	High	High	High	High	High	High	High	High	High	High		360950	ENSRNOG00000028498	Wdr1	14	cell organization and biogenesis;regulation of biological process	cytoplasm;cytoskeleton	protein binding	Pf00400, Pf04762, Pf08662, Pf14783	0.721	0.361	1.092	0.769	0.782	1.031	0.809	1.039	0.882	117.8	85	42.5	128.7	90.7	92.1	121.5
FALSE	High	IsMasterProtein	D3Z9Z0	Ankyrin 1, erythroid OS=Rattus norvegicus GN=Ank1 PE=1 SV=1	0	574.964	40.6561	55	348	50	1	1707	187.008	6.7	High	High	High	High	High	High	High	High	High	High	Phospho [T781]	306570	ENSRNOG00000018241	Ank1	16	cell organization and biogenesis;metabolic process;regulation of biological process;transport	cytoskeleton;endoplasmic reticulum;membrane;nucleus	protein binding	Pf00023, Pf00791, Pf12796, Pf13606, Pf13637, Pf13857	0.511	0.262	0.72	1.059	1.183	1.448	0.967	1.456	1.292	101	51.6	26.5	72.7	106.9	119.5	146.2
FALSE	High	IsMasterProtein	Q68FQ0	T-complex protein 1 subunit epsilon OS=Rattus norvegicus GN=Cct5 PE=1 SV=1	0	573.756	74.3068	35	443	34	1	541	59.499	5.72	High	High	High	High	High	High	High	High	High	High		294864	ENSRNOG00000011632	Cct5	2	metabolic process;regulation of biological process;response to stimulus;transport	cytoplasm;cytoskeleton	nucleotide binding;protein binding	Pf00118	1.416	0.545	1.836	0.375	0.489	0.512	0.373	0.502	0.405	134.1	190	73.1	246.3	50.4	65.6	68.7
FALSE	High	IsMasterProtein	F1M853	Protein Rrbp1 OS=Rattus norvegicus GN=Rrbp1 PE=1 SV=3	0	572.522	41.4315	59	364	59	1	1453	157.409	9.07	High	High	High	High	High	High	High	High	High	High		311483	ENSRNOG00000005958	Rrbp1	3	cell differentiation;metabolic process;regulation of biological process;transport	endoplasmic reticulum;membrane;ribosome	catalytic activity;motor activity;receptor activity;RNA binding;structural molecule activity	Pf00038, Pf01576, Pf03276, Pf03962, Pf04111, Pf04156, Pf05104, Pf05557, Pf07888, Pf08317, Pf09606, Pf10186, Pf12128, Pf13779	1.048	0.479	1.646	0.325	0.569	0.68	0.367	0.814	0.693	131.2	137.5	62.8	216	42.7	74.6	89.2
FALSE	High	IsMasterProtein	G3V6L4	Kinesin-like protein OS=Rattus norvegicus GN=Kif5c PE=1 SV=3	0	571.358	61.2565	54	326	39	1	955	109.073	6.02	High	High	High	High	High	High	High	High	High	High		311024	ENSRNOG00000004680	Kif5c	3	cellular component movement;transport	cytoplasm	catalytic activity;motor activity;nucleotide binding;protein binding	Pf00225, Pf14362	1.398	0.481	1.941	0.729	0.699	0.545	0.709	0.478	0.398	119.3	166.9	57.4	231.7	87.1	83.4	65
FALSE	High	IsMasterProtein	O35567	Bifunctional purine biosynthesis protein PURH OS=Rattus norvegicus GN=Atic PE=1 SV=2	0	571.192	76.1824	34	365	34	1	592	64.168	7.14	High	High	High	High	High	High	High	High	High	High		81643	ENSRNOG00000015511	Atic	9	metabolic process;response to stimulus	membrane;mitochondrion	catalytic activity;protein binding	Pf01808, Pf02142	1.018	0.443	1.463	0.489	0.605	0.789	0.481	0.832	0.738	127.3	129.5	56.4	186.2	62.2	77	100.4
FALSE	High	IsMasterProtein	G3V7L1	Protein Utrn OS=Rattus norvegicus GN=Utrn PE=1 SV=3	0	570.465	27.5227	76	310	75	1	3419	391.069	5.29	High	High	High	High	High	High	High	High	High	High	Phospho [S933; S935]	25600	ENSRNOG00000011058	Utrn	1	cell organization and biogenesis;regulation of biological process	cytoplasm;cytoskeleton;membrane	metal ion binding;protein binding	Pf00307, Pf00397, Pf00435, Pf00569, Pf09068, Pf09069, Pf11971	0.795	0.354	1.068	0.792	1.406	1.123	0.577	1.083	0.817	110.9	88.1	39.3	118.5	87.9	156	124.5
FALSE	High	IsMasterProtein	Q66X93	Staphylococcal nuclease domain-containing protein 1 OS=Rattus norvegicus GN=Snd1 PE=1 SV=1	0	569.955	67.7668	51	370	51	1	909	101.888	7.18	High	High	High	High	High	High	High	High	High	High		64635	ENSRNOG00000031173	Snd1	4	cell differentiation;metabolic process;regulation of biological process	cytoplasm;membrane;mitochondrion;nucleus	catalytic activity;protein binding;RNA binding	Pf00565, Pf00567	1.127	0.515	1.802	0.373	0.535	0.608	0.393	0.696	0.598	130.8	147.4	67.3	235.7	48.7	69.9	79.5
FALSE	High	IsMasterProtein	P14408	Fumarate hydratase, mitochondrial OS=Rattus norvegicus GN=Fh PE=1 SV=1	0	569.405	63.1164	24	317	24	1	507	54.429	8.95	High	High	High	High	High	High	High	High	High	High		24368		Fh	13	cell organization and biogenesis;metabolic process	cytoplasm;cytosol;mitochondrion	catalytic activity	Pf00206, Pf10415	0.621	0.291	1.002	1.228	1.189	1.286	1.204	1.36	1.24	96	59.6	28	96.2	117.9	114.1	123.4
FALSE	High	IsMasterProtein	Q62950	Dihydropyrimidinase-related protein 1 OS=Rattus norvegicus GN=Crmp1 PE=1 SV=1	0	567.304	73.7762	34	337	29	1	572	62.157	7.12	High	High	High	High	High	High	High	High	High	High		25415	ENSRNOG00000004781	Crmp1	14	cell organization and biogenesis;cellular component movement;regulation of biological process;response to stimulus	cytoplasm;cytoskeleton	catalytic activity;protein binding	Pf01979, Pf07969, Pf13147, Pf13594	1.399	0.501	1.678	0.419	0.485	0.379	0.422	0.347	0.274	144.8	202.6	72.6	243	60.7	70.2	54.8
FALSE	High	IsMasterProtein	Q3KRF2	High density lipoprotein binding protein (Vigilin) OS=Rattus norvegicus GN=Hdlbp PE=1 SV=1	0	563.799	53.9432	55	319	55	1	1268	141.608	6.95	High	High	High	High	High	High	High	High	High	High		64474	ENSRNOG00000031479	Hdlbp	9	metabolic process;transport	cytoplasm;membrane;nucleus	RNA binding	Pf00013, Pf13014, Pf14611	1.105	0.459	1.644	0.403	0.655	0.697	0.384	0.783	0.603	129.3	142.9	59.4	212.6	52.1	84.7	90.1
FALSE	High	IsMasterProtein	P04636	Malate dehydrogenase, mitochondrial OS=Rattus norvegicus GN=Mdh2 PE=1 SV=2	0	560.158	88.4615	29	716	29	1	338	35.661	8.68	High	High	High	High	High	High	High	High	High	High		81829	ENSRNOG00000001440	Mdh2	12	metabolic process	membrane;mitochondrion;nucleus;organelle lumen	catalytic activity;nucleotide binding;protein binding;RNA binding	Pf00056, Pf01073, Pf01118, Pf02866, Pf13460	0.568	0.277	0.795	1.606	1.412	1.215	1.753	1.037	0.963	94.1	53.5	26.1	74.8	151.1	132.9	114.3
FALSE	High	IsMasterProtein	A0A0G2JZI0	Scaffold attachment factor B OS=Rattus norvegicus GN=Safb PE=1 SV=1	0	559.497	38.0851	34	258	19	1	940	105.453	5.36	High	High	High	High	High	High	High	High	High	High	Phospho [S367]	64196	ENSRNOG00000050543	Safb	9	metabolic process;regulation of biological process;response to stimulus	nucleus	DNA binding;nucleotide binding;protein binding;RNA binding	Pf00076, Pf02037, Pf13893, Pf14259	1.324	0.533	1.919	0.2	0.423	0.433	0.253	0.433	0.344	145.8	193	77.6	279.6	29.1	61.7	63.1
FALSE	High	IsMasterProtein	P28480	T-complex protein 1 subunit alpha OS=Rattus norvegicus GN=Tcp1 PE=1 SV=1	0	558.034	74.2806	33	371	33	1	556	60.322	6.21	High	High	High	High	High	High	High	High	High	High		24818	ENSRNOG00000014160	Tcp1	1	metabolic process;regulation of biological process;transport	cytoplasm;cytoskeleton;Golgi	nucleotide binding;protein binding;RNA binding	Pf00118	1.492	0.582	1.821	0.364	0.462	0.478	0.381	0.511	0.383	133.8	199.6	77.9	243.6	48.7	61.8	64
FALSE	High	IsMasterProtein	Q2TA68	Dynamin-like 120 kDa protein, mitochondrial OS=Rattus norvegicus GN=Opa1 PE=1 SV=1	0	557.743	55	53	320	53	1	960	111.238	7.53	High	High	High	High	High	High	High	High	High	High		171116	ENSRNOG00000001717	Opa1	11	cell death;cell organization and biogenesis;regulation of biological process;response to stimulus	cytoplasm;membrane;mitochondrion	catalytic activity;nucleotide binding	Pf00350, Pf01926	0.596	0.259	0.809	1.435	1.405	1.37	1.452	1.168	1.035	95	56.6	24.6	76.8	136.2	133.4	130.1
FALSE	High	IsMasterProtein	Q64560	Tripeptidyl-peptidase 2 OS=Rattus norvegicus GN=Tpp2 PE=2 SV=3	0	551.576	52.7622	55	294	55	1	1249	138.206	6.38	High	High	High	High	High	High	High	High	High	High		81815	ENSRNOG00000011194	Tpp2	9	metabolic process	cytoplasm;nucleus	catalytic activity	Pf00082, Pf12580	1.327	0.515	1.882	0.353	0.508	0.533	0.363	0.559	0.455	133.4	177	68.7	251.1	47.1	67.8	71.2
FALSE	High	IsMasterProtein	F1LM66	Protein Eftud2 OS=Rattus norvegicus GN=Eftud2 PE=1 SV=1	0	551.271	62.963	50	312	49	1	972	109.408	5	High	High	High	High	High	High	High	High	High	High		287739	ENSRNOG00000002818	Eftud2	10	metabolic process;response to stimulus	cytoplasm;membrane;nucleus;spliceosomal complex	catalytic activity;nucleotide binding;RNA binding	Pf00009, Pf00679, Pf03144, Pf03764, Pf14492	1.467	0.557	1.979	0.277	0.458	0.529	0.316	0.517	0.407	133.2	195.5	74.2	263.6	36.9	61	70.5
FALSE	High	IsMasterProtein	Q66HA8	Heat shock protein 105 kDa OS=Rattus norvegicus GN=Hsph1 PE=1 SV=1	0	549.001	63.0536	44	348	42	1	858	96.357	5.55	High	High	High	High	High	High	High	High	High	High	Phospho [S558; T562; S563]	288444	ENSRNOG00000000902	Hsph1	12	metabolic process;regulation of biological process	cytoplasm;cytosol;nucleus	nucleotide binding;protein binding	Pf00012	1.096	0.497	1.532	0.645	0.769	0.612	0.558	0.609	0.621	126	138	62.6	193	81.2	96.9	77
FALSE	High	IsMasterProtein	Q7TPB1	T-complex protein 1 subunit delta OS=Rattus norvegicus GN=Cct4 PE=1 SV=3	0	547.309	78.8497	35	327	34	1	539	58.063	8.02	High	High	High	High	High	High	High	High	High	High		29374	ENSRNOG00000009642	Cct4	14	metabolic process;regulation of biological process;transport	cytoplasm;cytoskeleton	nucleotide binding;protein binding;RNA binding	Pf00118	1.462	0.556	2.02	0.3	0.476	0.5	0.347	0.503	0.442	131.4	192.2	73.1	265.5	39.5	62.6	65.7
FALSE	High	IsMasterProtein	P17764	Acetyl-CoA acetyltransferase, mitochondrial OS=Rattus norvegicus GN=Acat1 PE=1 SV=1	0	546.717	71.4623	30	265	30	1	424	44.666	8.76	High	High	High	High	High	High	High	High	High	High		25014	ENSRNOG00000007862	Acat1	8	cell organization and biogenesis;metabolic process;response to stimulus	membrane;mitochondrion;organelle lumen	catalytic activity;metal ion binding;protein binding	Pf00108, Pf00109, Pf02803	0.812	0.383	1.217	0.867	1.279	0.974	0.739	0.946	0.659	112.7	91.5	43.1	137.1	97.7	144.1	109.7
FALSE	High	IsMasterProtein	F1LNF0	Protein Myh14 OS=Rattus norvegicus GN=Myh14 PE=1 SV=1	0	543.432	33.8	61	318	48	1	2000	228.775	5.55	High	High	High	High	High	High	High	High	High	High		308572	ENSRNOG00000020014	Myh14	1	cell organization and biogenesis;cellular component movement;response to stimulus	cytoplasm;membrane	catalytic activity;motor activity;nucleotide binding;protein binding	Pf00063, Pf01576	0.869	0.446	1.286	0.642	0.948	0.852	0.636	0.931	0.599	121.8	105.9	54.3	156.7	78.2	115.5	103.8
FALSE	High	IsMasterProtein	A0A0G2JSI1	4-trimethylaminobutyraldehyde dehydrogenase OS=Rattus norvegicus GN=Aldh9a1 PE=1 SV=1	0	541.896	78.672	29	306	29	1	497	54.015	6.67	High	High	High	High	High	High	High	High	High	High		64040	ENSRNOG00000004027	Aldh9a1	13	metabolic process	cytosol;mitochondrion	catalytic activity;nucleotide binding;protein binding	Pf00171	0.737	0.352	1.036	0.565	0.723	1.043	0.662	1.253	1.079	118.4	87.2	41.7	122.6	66.8	85.6	123.5
FALSE	High	IsMasterProtein	D4A781	Protein Ipo5 OS=Rattus norvegicus GN=Ipo5 PE=1 SV=1	0	538.534	55.4239	48	320	48	1	1097	123.626	4.96	High	High	High	High	High	High	High	High	High	High		306182	ENSRNOG00000010989	Ipo5	15	cell organization and biogenesis;regulation of biological process;response to stimulus;transport	cytoplasm;Golgi;membrane;nucleus	protein binding;RNA binding;transporter activity	Pf02985, Pf12755, Pf13513, Pf13646	1.479	0.587	1.973	0.252	0.451	0.412	0.311	0.43	0.356	137.9	204	81	272	34.8	62.1	56.8
FALSE	High	IsMasterProtein	Q6P136	Hyou1 protein OS=Rattus norvegicus GN=Hyou1 PE=1 SV=1	0	536.185	54.8096	45	348	45	1	998	111.151	5.19	High	High	High	High	High	High	High	High	High	High		192235	ENSRNOG00000010944	Hyou1	8	regulation of biological process;response to stimulus;transport	endoplasmic reticulum;membrane;organelle lumen	nucleotide binding	Pf00012	1.014	0.444	1.546	0.537	0.801	0.767	0.548	0.747	0.623	124.6	126.3	55.3	192.6	66.9	99.8	95.5
FALSE	High	IsMasterProtein	O35814	Stress-induced-phosphoprotein 1 OS=Rattus norvegicus GN=Stip1 PE=1 SV=1	0	535.697	62.9834	44	439	44	1	543	62.53	6.8	High	High	High	High	High	High	High	High	High	High		192277	ENSRNOG00000021164	Stip1	1		cytoplasm;nucleus	protein binding;RNA binding	Pf00515, Pf07719, Pf13414, Pf13424, Pf13432	1.271	0.497	1.906	0.457	0.59	0.594	0.47	0.584	0.49	127.3	161.7	63.2	242.6	58.1	75	75.6
FALSE	High	IsMasterProtein	G3V6M3	Synaptotagmin II OS=Rattus norvegicus GN=Syt2 PE=1 SV=1	0	534.066	59.0047	34	310	25	1	422	47.207	7.99	High	High	High	High	High	High	High	High	High	High	Phospho [T125; T128]	24805	ENSRNOG00000004756	Syt2	13	cell differentiation;cell organization and biogenesis;regulation of biological process;transport	cytosol;membrane	metal ion binding;protein binding	Pf00168	0.223	0.141	0.34	2.245	1.755	1.564	2.101	0.973	0.975	88.4	19.7	12.4	30.1	198.4	155	138.2
FALSE	High	IsMasterProtein	Q32PX7	Far upstream element-binding protein 1 OS=Rattus norvegicus GN=Fubp1 PE=1 SV=1	0	532.536	74.1784	32	356	27	1	639	67.155	7.61	High	High	High	High	High	High	High	High	High	High	Phospho [T624; S625]	654496	ENSRNOG00000043370	Fubp1	2	cell division;cell growth;cell proliferation;metabolic process;regulation of biological process	nucleus	DNA binding;RNA binding	Pf00013, Pf07650, Pf13014	1.517	0.605	2.011	0.205	0.393	0.407	0.238	0.354	0.297	142.3	215.9	86.2	286.2	29.2	55.9	57.9
FALSE	High	IsMasterProtein	D3ZAY7	Protein Epb41l2 OS=Rattus norvegicus GN=Epb41l2 PE=1 SV=3	0	532.352	61.7207	48	314	1	1	802	89.075	5.78	High	High	High	High	High	High	High	High	High	High		309557	ENSRNOG00000012346	Epb4.1l2; Epb41l2	1	cell organization and biogenesis	cytoplasm;cytoskeleton;membrane;nucleus	protein binding;structural molecule activity	Pf00373, Pf05902, Pf08736, Pf09379, Pf09380	0.506	0.554	0.969	0.792	0.502	0.648	0.472	0.876	0.604	144.5	73.1	80.1	140	114.4	72.5	93.6
FALSE	High	IsMasterProtein	D4ABN3	Synaptojanin-1 OS=Rattus norvegicus GN=Synj1 PE=1 SV=3	0	530.979	50.4195	55	306	55	1	1311	144.689	7.43	High	High	High	High	High	High	High	High	High	High			ENSRNOG00000002051		11	metabolic process;transport		catalytic activity;nucleotide binding	Pf02383, Pf03154, Pf03276, Pf03372, Pf05518, Pf06346, Pf08952, Pf15449	0.422	0.211	0.63	1.825	1.49	1.378	1.814	1.161	0.955	91.9	38.8	19.4	57.8	167.6	136.9	126.6
FALSE	High	IsMasterProtein	Q6IMZ3	Annexin OS=Rattus norvegicus GN=Anxa6 PE=1 SV=1	0	528.147	76.0773	52	407	52	1	673	75.708	5.57	High	High	High	High	High	High	High	High	High	High		79125	ENSRNOG00000010668	Anxa6	10	cell organization and biogenesis;cellular homeostasis;regulation of biological process;response to stimulus;transport	cytoplasm;membrane;mitochondrion;nucleus	metal ion binding;nucleotide binding;protein binding;transporter activity	Pf00191	1.044	0.559	1.575	0.72	0.911	0.801	0.667	0.886	0.593	114.2	119.2	63.8	179.9	82.2	104.1	91.5
FALSE	High	IsMasterProtein	A0A0G2JWG6	Protein Golgb1 OS=Rattus norvegicus GN=Golgb1 PE=1 SV=1	0	527.949	27.2305	76	294	74	1	3228	368.852	5.06	High	High	High	High	High	High	High	High	High	High		192243	ENSRNOG00000030314	Golgb1	11	metabolic process;regulation of biological process	Golgi;membrane	RNA binding	Pf04111, Pf05557, Pf07888, Pf09726, Pf12128	1.084	0.509	1.627	0.386	0.618	0.585	0.351	0.637	0.463	137.7	149.3	70.1	224.1	53.2	85.1	80.5
FALSE	High	IsMasterProtein	A0A0G2JY08	Protein Myo18a OS=Rattus norvegicus GN=Myo18a PE=1 SV=1	0	526.818	34.9075	63	316	62	1	2054	233.237	6.24	High	High	High	High	High	High	High	High	High	High	Phospho [S2020]		ENSRNOG00000033101		10	cell organization and biogenesis;cellular component movement;metabolic process;regulation of biological process;transport	cytoplasm;cytoskeleton;Golgi;membrane	catalytic activity;motor activity;nucleotide binding;protein binding;RNA binding;structural molecule activity;transporter activity	Pf00038, Pf00063, Pf00595, Pf00769, Pf01496, Pf01576, Pf02463, Pf02841, Pf03962, Pf04111, Pf04156, Pf04502, Pf04615, Pf05483, Pf05557, Pf05622, Pf05701, Pf05911, Pf05914, Pf06160, Pf06785, Pf07888, Pf09726, Pf09728, Pf09730, Pf09787, Pf10174, Pf12128, Pf12329, Pf12889, Pf13166, Pf13514, Pf13851, Pf15070, Pf15397	0.937	0.39	1.345	0.705	0.764	0.809	0.677	0.819	0.686	123	115.3	47.9	165.4	86.6	93.9	99.5
FALSE	High	IsMasterProtein	P35565	Calnexin OS=Rattus norvegicus GN=Canx PE=1 SV=1	0	526.45	61.5905	37	410	37	1	591	67.213	4.63	High	High	High	High	High	High	High	High	High	High	Phospho [S553; T561; S563; S582]	29144	ENSRNOG00000003343	Canx	10	metabolic process;transport	cytoplasm;cytosol;endoplasmic reticulum;membrane;ribosome	metal ion binding;protein binding;RNA binding	Pf00262	1.036	0.385	1.845	0.418	0.759	0.849	0.464	0.878	0.797	118.6	122.9	45.7	218.9	49.6	90	100.7
FALSE	High	IsMasterProtein	P50475	Alanine--tRNA ligase, cytoplasmic OS=Rattus norvegicus GN=Aars PE=1 SV=3	0	525.936	53.9256	40	323	40	1	968	106.723	5.62	High	High	High	High	High	High	High	High	High	High		292023	ENSRNOG00000018404	Aars	19	metabolic process;regulation of biological process;response to stimulus	cytoplasm;cytosol;membrane;mitochondrion	catalytic activity;metal ion binding;nucleotide binding;RNA binding	Pf01411, Pf02272, Pf07973	1.303	0.517	1.858	0.471	0.575	0.606	0.483	0.671	0.53	124.8	162.6	64.5	231.8	58.8	71.8	75.7
FALSE	High	IsMasterProtein	A0A0G2K2B3	Far upstream element-binding protein 2 OS=Rattus norvegicus GN=Khsrp PE=1 SV=1	0	525.63	59.3583	33	366	29	1	748	76.701	7.33	High	High	High	High	High	High	High	High	High	High	Phospho [S182]	171137	ENSRNOG00000047628	Khsrp	9	metabolic process;regulation of biological process;transport	cytoplasm;membrane;nucleus	DNA binding;protein binding;RNA binding	Pf00013, Pf07650, Pf09005, Pf13014	1.338	0.676	1.797	0.31	0.43	0.448	0.334	0.449	0.34	140.4	187.9	95	252.3	43.5	60.4	62.9
FALSE	High	IsMasterProtein	P27008	Poly [ADP-ribose] polymerase 1 OS=Rattus norvegicus GN=Parp1 PE=1 SV=4	0	525.042	45.9566	45	291	45	1	1014	112.589	8.97	High	High	High	High	High	High	High	High	High	High		25591	ENSRNOG00000003084	Parp1	13	cell organization and biogenesis;metabolic process;regulation of biological process;response to stimulus	cytoplasm;membrane;mitochondrion;nucleus	catalytic activity;DNA binding;metal ion binding;nucleotide binding;protein binding;RNA binding	Pf00533, Pf00644, Pf00645, Pf02877, Pf05406, Pf08063	1.093	0.458	1.647	0.295	0.435	0.713	0.31	0.676	0.627	137.9	150.6	63.1	227	40.7	59.9	98.3
FALSE	High	IsMasterProtein	F1LQN3	Reticulon OS=Rattus norvegicus GN=Rtn4 PE=1 SV=1	0	524.97	49.2691	40	283	40	1	1163	126.324	4.49	High	High	High	High	High	High	High	High	High	High	Phospho [S107; T487; S488]		ENSRNOG00000004621		14	cell organization and biogenesis;cellular component movement;regulation of biological process	endoplasmic reticulum;membrane	RNA binding	Pf02453	1.21	0.469	1.678	0.546	0.58	0.556	0.551	0.579	0.437	131.5	159.1	61.7	220.7	71.8	76.2	73.1
FALSE	High	IsMasterProtein	Q6P6V0	Glucose-6-phosphate isomerase OS=Rattus norvegicus GN=Gpi PE=1 SV=1	0	522.873	64.1577	34	346	34	1	558	62.787	7.77	High	High	High	High	High	High	High	High	High	High		292804	ENSRNOG00000023150	Gpi	1	metabolic process;regulation of biological process;response to stimulus	cytoplasm;cytosol;extracellular;membrane	catalytic activity;protein binding	Pf00342	0.799	0.403	1.242	1.009	1.025	1.033	1.096	1.001	0.826	106	84.7	42.7	131.7	107	108.7	109.5
FALSE	High	IsMasterProtein	D3ZC56	Protein Dst OS=Rattus norvegicus GN=Dst PE=1 SV=3	0	522.81	13.8179	86	324	81	1	7512	846.683	5.34	High	High	High	High	High	High	High	High	High	High			ENSRNOG00000012207		9	cell organization and biogenesis;regulation of biological process	cytoskeleton	metal ion binding;protein binding	Pf00036, Pf00307, Pf00435, Pf00681, Pf02187, Pf11971, Pf13499, Pf13514, Pf13833	1.03	0.425	1.41	0.462	0.596	0.686	0.481	0.834	0.644	132.2	136.2	56.2	186.3	61	78.7	90.6
FALSE	High	IsMasterProtein	Q68FS4	Cytosol aminopeptidase OS=Rattus norvegicus GN=Lap3 PE=1 SV=1	0	521.597	78.0347	31	302	31	1	519	56.115	7.21	High	High	High	High	High	High	High	High	High	High		289668	ENSRNOG00000003289	Lap3	14	metabolic process	cytoplasm;mitochondrion;nucleus	catalytic activity;metal ion binding	Pf00883, Pf02789	0.631	0.319	0.917	0.585	0.797	1.215	0.78	1.649	1.224	109.7	69.2	35	100.6	64.2	87.5	133.2
FALSE	High	IsMasterProtein	D3ZLC1	Protein Lmnb2 OS=Rattus norvegicus GN=Lmnb2 PE=1 SV=2	0	519.579	71.4286	47	386	40	1	616	68.809	5.26	High	High	High	High	High	High	High	High	High	High	Phospho [S577; S583]	299625	ENSRNOG00000025742	Lmnb2	7		membrane;nucleus	structural molecule activity	Pf00038, Pf00932	1.104	0.395	1.633	0.43	0.642	0.896	0.423	0.899	0.73	122.7	135.4	48.4	200.3	52.7	78.8	109.9
FALSE	High	IsMasterProtein	G3V661	Bromodomain adjacent to zinc finger domain protein 1B OS=Rattus norvegicus GN=Baz1b PE=1 SV=1	0	517.518	47.29	64	359	64	1	1476	170.184	8.53	High	High	High	High	High	High	High	High	High	High	Phospho [S703; S706; S1461]	368002	ENSRNOG00000001453	Baz1b	12	cell organization and biogenesis;metabolic process;regulation of biological process;response to stimulus	chromosome;nucleus	catalytic activity;metal ion binding;protein binding	Pf00439, Pf00628, Pf10537, Pf15613, Pf15614	1.473	0.514	2.012	0.268	0.448	0.517	0.284	0.5	0.354	135.7	199.9	69.7	273	36.3	60.8	70.1
FALSE	High	IsMasterProtein	Q1JU68	Eukaryotic translation initiation factor 3 subunit A OS=Rattus norvegicus GN=Eif3a PE=2 SV=2	0	517.163	45.1256	65	398	65	1	1354	163.097	6.77	High	High	High	High	High	High	High	High	High	High		292148	ENSRNOG00000010117	Eif3a	1	cell organization and biogenesis;metabolic process;regulation of biological process	cytoplasm;membrane;nucleus	protein binding;RNA binding	Pf01399	1.438	0.571	2.113	0.24	0.474	0.434	0.27	0.458	0.385	135.4	194.8	77.4	286.1	32.5	64.2	58.8
FALSE	High	IsMasterProtein	Q2I6B5	V-type proton ATPase subunit a OS=Rattus norvegicus GN=Atp6v0a1 PE=1 SV=1	0	516.047	39.8568	33	345	33	1	838	96.193	6.54	High	High	High	High	High	High	High	High	High	High		29757	ENSRNOG00000036814	Atp6v0a1	10	cell organization and biogenesis;cellular homeostasis;metabolic process;regulation of biological process;transport	cytoplasm;Golgi;membrane	catalytic activity;protein binding;transporter activity	Pf01496	0.383	0.208	0.568	1.923	1.637	1.331	2.108	0.951	1.072	89.4	34.2	18.6	50.8	172	146.4	119
FALSE	High	IsMasterProtein	E9PST5	Protein Acin1 OS=Rattus norvegicus GN=Acin1 PE=1 SV=1	0	515.135	42.121	45	324	45	1	1339	150.948	5.86	High	High	High	High	High	High	High	High	High	High	Phospho [S385; S387; S479; S730]	305884	ENSRNOG00000013533	Acin1	15	cell differentiation;cell organization and biogenesis;metabolic process;regulation of biological process	cytoplasm;membrane;nucleus	nucleotide binding;RNA binding	Pf02037, Pf13893	1.413	0.506	2.056	0.21	0.448	0.52	0.259	0.531	0.438	135.5	191.5	68.5	278.6	28.5	60.7	70.4
FALSE	High	IsMasterProtein	P01946	Hemoglobin subunit alpha-1/2 OS=Rattus norvegicus GN=Hba1 PE=1 SV=3	0	513.454	100	23	6018	4	1	142	15.319	7.97	High	High	High	High	High	High	High	High	High	High	Phospho [Y25; T39; T40; T42; Y43; S53; S82; T83; S85; T109; T119]	25632	ENSRNOG00000029886	Hba-a2; Hba1	10	cell organization and biogenesis;metabolic process;regulation of biological process;response to stimulus;transport	membrane	antioxidant activity;catalytic activity;metal ion binding;protein binding;transporter activity	Pf00042	0.348	0.19	0.457	0.9	1.31	1.703	0.809	1.697	1.651	99.3	34.6	18.9	45.4	89.4	130.1	169.2
FALSE	High	IsMasterProtein	A0A0G2JSV6	Protein Hba-a2 OS=Rattus norvegicus GN=Hba-a2 PE=1 SV=1	0	512.17	99.2958	22	6034	3	1	142	15.275	8.31	High	High	High	High	High	High	High	High	High	High	Phospho [Y25; T39; T40; T42; Y43; S53; S82; T83; S85; T109; T119]	360504; 25632	ENSRNOG00000047321	Hba2; Hba-a2; Hba1	10	cell organization and biogenesis;metabolic process;regulation of biological process;response to stimulus;transport	membrane	antioxidant activity;catalytic activity;metal ion binding;protein binding;transporter activity	Pf00042	0.436	0.222	0.605	0.583	0.78	0.899	0.519	0.888	0.818	148.2	64.6	32.9	89.6	86.4	115.5	133.2
FALSE	High	IsMasterProtein	A0A0G2K2M9	Protein Srrm2 OS=Rattus norvegicus GN=Srrm2 PE=1 SV=1	0	509.38	27.669	48	334	48	1	2707	295.932	12.02	High	High	High	High	High	High	High	High	High	High	Phospho [T975; S992; S995; T997; S999; S1000; S1002; S1004; T1038; S1039; S1040; S1050; S1069; S1070; S1099; S1153; T1155; T1216; S1218; S1280; S1306; S1340; S1341; S1342; S2407; S2538; S2651]		ENSRNOG00000058561		10		spliceosomal complex	protein binding;RNA binding		1.335	0.539	1.974	0.236	0.419	0.428	0.265	0.43	0.355	143.3	191.3	77.2	282.9	33.7	60	61.3
FALSE	High	IsMasterProtein	A0A0G2KAM3	Pyruvate dehydrogenase E1 component subunit beta, mitochondrial OS=Rattus norvegicus GN=Pdhb PE=1 SV=1	0	509.292	56.0284	22	395	22	1	423	46.163	8.41	High	High	High	High	High	High	High	High	High	High			ENSRNOG00000007895		15	metabolic process	mitochondrion;nucleus	catalytic activity	Pf02779, Pf02780	0.444	0.216	0.62	1.68	1.523	1.357	1.744	1.098	1.039	93.3	41.4	20.1	57.8	156.7	142.1	126.6
FALSE	High	IsMasterProtein	A0A0G2K2P5	Protein Tjp1 OS=Rattus norvegicus GN=Tjp1 PE=1 SV=1	0	505.84	37.3938	56	341	54	1	1765	197.028	6.6	High	High	High	High	High	High	High	High	High	High	Phospho [S617; S622; S1614; S1616]		ENSRNOG00000011077		1	cellular homeostasis;response to stimulus	cytoplasm;membrane;nucleus	protein binding	Pf00595, Pf00625, Pf00791, Pf07653, Pf13180	1.005	0.428	1.552	0.571	1.242	0.943	0.447	0.779	0.628	116.4	117	49.8	180.6	66.5	144.5	109.7
FALSE	High	IsMasterProtein	O35303	Dynamin-1-like protein OS=Rattus norvegicus GN=Dnm1l PE=1 SV=1	0	505.228	68.3444	46	310	46	1	755	83.856	7.08	High	High	High	High	High	High	High	High	High	High	Phospho [S635]	114114	ENSRNOG00000001813	Dnm1l	11	cell death;cell organization and biogenesis;regulation of biological process;transport	cytoplasm;cytoskeleton;cytosol;Golgi;membrane;mitochondrion	catalytic activity;nucleotide binding;protein binding	Pf00350, Pf01031, Pf02212	0.893	0.368	1.215	0.969	0.945	0.903	0.905	0.84	0.712	114.3	102	42	138.9	110.7	108	103.2
FALSE	High	IsMasterProtein	Q4QQV0	Protein Tubb6 OS=Rattus norvegicus GN=Tubb6 PE=1 SV=1	0	504.549	72.9306	26	720	9	1	447	50.027	4.89	High	High	High	High	High	High	High	High	High	High	Phospho [T274]	307351	ENSRNOG00000018371	Tubb6	18		cytoplasm;cytoskeleton;nucleus	catalytic activity;nucleotide binding;structural molecule activity	Pf00091, Pf03953	1.323	0.463	1.353	0.402	0.648	0.574	0.358	0.5	0.408	142.3	188.2	65.8	192.5	57.2	92.2	81.6
FALSE	High	IsMasterProtein	F1LNL2	Protein Smarca5 OS=Rattus norvegicus GN=Smarca5 PE=1 SV=2	0	504.531	51.4573	54	307	41	1	995	116.581	8.41	High	High	High	High	High	High	High	High	High	High		307766	ENSRNOG00000018149	Smarca5	19	cell organization and biogenesis;metabolic process;regulation of biological process;response to stimulus	chromosome;nucleus	catalytic activity;DNA binding;nucleotide binding;protein binding	Pf00176, Pf00270, Pf00271, Pf04851, Pf09110, Pf09111, Pf11496	1.444	0.521	2.028	0.227	0.404	0.482	0.249	0.476	0.37	138.9	200.5	72.4	281.6	31.6	56.1	66.9
FALSE	High	IsMasterProtein	D4ABT8	Protein Hnrnpul2 OS=Rattus norvegicus GN=Hnrnpul2 PE=1 SV=1	0	504.402	49.2617	37	431	37	1	745	84.807	4.91	High	High	High	High	High	High	High	High	High	High	Phospho [S159; T163; S183; S224; S226]	309197	ENSRNOG00000019507	Hnrnpul2	1		membrane;nucleus	protein binding;RNA binding	Pf00622, Pf02037, Pf08433, Pf13671	1.15	0.473	1.644	0.371	0.54	0.768	0.38	0.698	0.574	131.6	151.4	62.2	216.4	48.8	71.1	101
FALSE	High	IsMasterProtein	Q9JK64	Multidrug resistance protein 1a OS=Rattus norvegicus GN=Abcb1a PE=1 SV=1	0	498.99	42.8459	46	311	44	1	1272	140.238	8.62	High	High	High	High	High	High	High	High	High	High	Phospho [S663]	170913	ENSRNOG00000008012	Abcb1a	4	cell proliferation;regulation of biological process;response to stimulus;transport	cell surface;membrane	catalytic activity;nucleotide binding;protein binding;transporter activity	Pf00005, Pf00664, Pf09818, Pf13558	0.574	0.229	0.843	0.837	1.937	1.565	0.68	1.338	1.321	96.9	55.6	22.2	81.7	81.1	187.6	151.6
FALSE	High	IsMasterProtein	A0A0G2K4U6	Interleukin enhancer-binding factor 3 OS=Rattus norvegicus GN=Ilf3 PE=1 SV=1	0	497.829	51.5847	35	298	31	1	915	98.019	8.78	High	High	High	High	High	High	High	High	High	High			ENSRNOG00000022741		8	metabolic process;regulation of biological process	cytoplasm;membrane;mitochondrion;nucleus	DNA binding;RNA binding	Pf00035, Pf07528, Pf14709	1.605	0.513	2.137	0.176	0.38	0.398	0.228	0.419	0.348	138.8	222.9	71.2	296.7	24.4	52.7	55.2
FALSE	High	IsMasterProtein	F2Z3Q8	Importin subunit beta-1 OS=Rattus norvegicus GN=Kpnb1 PE=1 SV=1	0	497.598	45.6621	33	313	33	1	876	97.122	4.78	High	High	High	High	High	High	High	High	High	High			ENSRNOG00000009275		10	cell organization and biogenesis;cellular component movement;regulation of biological process;response to stimulus;transport	cytoplasm;membrane	protein binding;RNA binding;transporter activity	Pf02985, Pf03810, Pf13513	1.258	0.552	1.73	0.407	0.538	0.63	0.426	0.642	0.55	129.3	162.6	71.4	223.7	52.6	69.5	81.5
FALSE	High	IsMasterProtein	A0A0G2JVW5	E3 ubiquitin-protein ligase HUWE1 OS=Rattus norvegicus GN=Huwe1 PE=1 SV=1	0	497.296	18.4638	57	278	57	1	4062	447.378	5.4	High	High	High	High	High	High	High	High	High	High			ENSRNOG00000061262		X	cell organization and biogenesis;metabolic process;response to stimulus	cytoplasm;membrane	catalytic activity;protein binding;RNA binding	Pf02825, Pf06012, Pf06025, Pf14377	1.287	0.507	1.92	0.315	0.471	0.465	0.316	0.452	0.374	140.7	181.1	71.4	270.2	44.3	66.3	65.5
FALSE	High	IsMasterProtein	P32551	Cytochrome b-c1 complex subunit 2, mitochondrial OS=Rattus norvegicus GN=Uqcrc2 PE=1 SV=2	0	494.807	69.0265	25	360	25	1	452	48.366	9.14	High	High	High	High	High	High	High	High	High	High		293448	ENSRNOG00000036742	Uqcrc2	1	metabolic process;transport	membrane;mitochondrion	catalytic activity;metal ion binding;protein binding	Pf00675, Pf05193	0.609	0.305	0.847	1.407	1.405	1.16	1.539	0.996	0.894	98.4	59.9	30	83.3	138.5	138.2	114.2
FALSE	High	IsMasterProtein	Q6P3V8	Eukaryotic translation initiation factor 4A1 OS=Rattus norvegicus GN=Eif4a1 PE=1 SV=1	0	494.264	70.936	31	363	17	1	406	46.125	5.48	High	High	High	High	High	High	High	High	High	High		287436	ENSRNOG00000030628	Eif4a1	10	metabolic process;regulation of biological process	cytoplasm;membrane;nucleus	catalytic activity;DNA binding;nucleotide binding;RNA binding	Pf00270, Pf00271, Pf04851	1.566	0.598	1.913	0.228	0.384	0.366	0.242	0.378	0.306	143.3	224.3	85.7	274.1	32.7	55	52.4
FALSE	High	IsMasterProtein	P42123	L-lactate dehydrogenase B chain OS=Rattus norvegicus GN=Ldhb PE=1 SV=2	0	492.306	68.8623	27	466	25	1	334	36.589	6.05	High	High	High	High	High	High	High	High	High	High		24534	ENSRNOG00000013000	Ldhb	4	metabolic process	cytoplasm;membrane;mitochondrion	catalytic activity;nucleotide binding;protein binding	Pf00056, Pf02866	1.077	0.448	1.41	0.938	0.975	0.896	1.103	0.912	0.629	106.5	114.7	47.8	150.2	99.9	103.8	95.5
FALSE	High	IsMasterProtein	Q5PPJ6	Leucyl-tRNA synthetase OS=Rattus norvegicus GN=Lars PE=1 SV=1	0	491.283	41.7657	43	270	43	1	1178	134.192	7.28	High	High	High	High	High	High	High	High	High	High		291624	ENSRNOG00000018304	Lars	18	metabolic process;regulation of biological process	cytoplasm;cytosol;nucleus	catalytic activity;nucleotide binding	Pf00133, Pf01406, Pf08264, Pf09334	1.368	0.514	1.916	0.312	0.519	0.556	0.339	0.605	0.469	131.6	180.1	67.7	252.2	41	68.3	73.1
FALSE	High	IsMasterProtein	A0A0G2JTB6	Chloride intracellular channel protein OS=Rattus norvegicus GN=Clic6 PE=1 SV=1	0	490.797	57.7488	27	274	23	1	613	64.747	4.32	High	High	High	High	High	High	High	High	High	High	Phospho [S304; S322; S330; T331; S369]	304081	ENSRNOG00000026870	Clic6	11	metabolic process;regulation of biological process;transport	cytoplasm;membrane;nucleus	catalytic activity;protein binding;transporter activity	Pf13409, Pf13410, Pf13417, Pf14497	1.053	0.301	0.933	0.645	1.346	0.662	0.272	1.383	0.513	123.3	129.9	37.2	115.1	79.6	166	81.6
FALSE	High	IsMasterProtein	Q5XI34	Protein Ppp2r1a OS=Rattus norvegicus GN=Ppp2r1a PE=1 SV=1	0	490.195	63.4975	35	335	27	1	589	65.281	5.11	High	High	High	High	High	High	High	High	High	High		117281	ENSRNOG00000011282	Ppp2r1a	1	cell organization and biogenesis;metabolic process;regulation of biological process	cytosol	catalytic activity;enzyme regulator activity;protein binding	Pf02985, Pf13513, Pf13646	1.291	0.48	1.691	0.537	0.605	0.593	0.551	0.655	0.502	126.5	163.3	60.7	214	67.9	76.5	75.1
FALSE	High	IsMasterProtein	G3V7J0	Aldehyde dehydrogenase family 6, subfamily A1, isoform CRA_b OS=Rattus norvegicus GN=Aldh6a1 PE=1 SV=1	0	485.066	73.6449	32	287	32	1	535	57.711	8.18	High	High	High	High	High	High	High	High	High	High		81708	ENSRNOG00000011419	Aldh6a1	6	cell differentiation;metabolic process	mitochondrion	catalytic activity;RNA binding	Pf00171	0.867	0.457	1.398	0.747	0.955	0.997	0.625	1.008	0.651	114.9	99.6	52.5	160.6	85.8	109.7	114.6
FALSE	High	IsMasterProtein	Q6P6R2	Dihydrolipoyl dehydrogenase, mitochondrial OS=Rattus norvegicus GN=Dld PE=1 SV=1	0	484.759	66.0118	26	367	26	1	509	54.004	7.87	High	High	High	High	High	High	High	High	High	High		298942	ENSRNOG00000006364	Dld	6	cellular homeostasis;metabolic process;regulation of biological process	mitochondrion;organelle lumen	catalytic activity;nucleotide binding	Pf00070, Pf00890, Pf01134, Pf01946, Pf02852, Pf03486, Pf07992, Pf12831, Pf13450	0.528	0.27	0.773	1.611	1.482	1.232	1.708	1.06	0.985	93.9	49.6	25.4	72.6	151.2	139.1	115.7
FALSE	High	IsMasterProtein	F1LM82	Heterogeneous nuclear ribonucleoproteins A2/B1 OS=Rattus norvegicus GN=Hnrnpa2b1 PE=1 SV=2	0	484.184	81.7276	27	629	1	1	301	32.467	8.72	High	High	High	High	High	High	High	High	High	High			ENSRNOG00000011175		4			nucleotide binding	Pf00076, Pf13893, Pf14259	0.985	0.415	1.152	0.267	0.288	0.488	0.236	0.304	0.308	183.7	181	76.3	211.6	49	52.9	89.7
FALSE	High	IsMasterProtein	P04785	Protein disulfide-isomerase OS=Rattus norvegicus GN=P4hb PE=1 SV=2	0	483.344	70.7269	36	389	36	1	509	56.916	4.93	High	High	High	High	High	High	High	High	High	High		25506	ENSRNOG00000036689	P4hb	10	cellular homeostasis;metabolic process;regulation of biological process;response to stimulus	endoplasmic reticulum;membrane;organelle lumen	catalytic activity;metal ion binding;protein binding;RNA binding	Pf00085, Pf01216, Pf13098, Pf13848, Pf13899, Pf13905	1.173	0.531	1.864	0.432	0.738	0.791	0.476	0.813	0.711	117.2	137.5	62.3	218.5	50.7	86.5	92.7
FALSE	High	IsMasterProtein	P04256	Heterogeneous nuclear ribonucleoprotein A1 OS=Rattus norvegicus GN=Hnrnpa1 PE=1 SV=3	0	482.396	68.75	25	440	19	1	320	34.191	9.14	High	High	High	High	High	High	High	High	High	High	Phospho [S6]	29578		Hnrnpa1	7	metabolic process;regulation of biological process;response to stimulus;transport	cytoplasm;cytosol;membrane;nucleus;spliceosomal complex	catalytic activity;DNA binding;nucleotide binding;protein binding;RNA binding	Pf00076, Pf13893, Pf14259	1.394	0.459	2.704	0.157	0.337	0.295	0.174	0.308	0.286	140.6	196	64.5	380	22.1	47.4	41.5
FALSE	High	IsMasterProtein	D3ZXK9	Purine nucleoside phosphorylase OS=Rattus norvegicus GN=Pnp PE=1 SV=3	0	482.254	81.6609	21	353	21	1	289	32.281	6.93	High	High	High	High	High	High	High	High	High	High		290029	ENSRNOG00000009982	Pnp	15	metabolic process;regulation of biological process;response to stimulus;transport	cytoplasm;cytoskeleton;extracellular;nucleus	catalytic activity	Pf01048	0.776	0.399	1.02	0.644	0.829	1.105	0.572	1.171	0.95	118.1	91.6	47.1	120.5	76.1	97.9	130.5
FALSE	High	IsMasterProtein	Q6AYI1	DEAD (Asp-Glu-Ala-Asp) box polypeptide 5 OS=Rattus norvegicus GN=Ddx5 PE=1 SV=1	0	481.802	68.2927	43	388	34	1	615	69.196	8.92	High	High	High	High	High	High	High	High	High	High		287765	ENSRNOG00000030680	Ddx5	10	metabolic process;regulation of biological process;response to stimulus	membrane;nucleus;spliceosomal complex	catalytic activity;nucleotide binding;protein binding;RNA binding	Pf00270, Pf00271, Pf08061	1.472	0.578	2.174	0.213	0.44	0.43	0.27	0.396	0.348	136.6	201	79	297	29	60.1	58.8
FALSE	High	IsMasterProtein	Q9JHU0	Dihydropyrimidinase-related protein 5 OS=Rattus norvegicus GN=Dpysl5 PE=1 SV=1	0	479.958	74.6454	31	331	31	1	564	61.501	7.08	High	High	High	High	High	High	High	High	High	High		100910964; 65208	ENSRNOG00000008996	LOC100910964; Dpysl5	6	cell differentiation;cellular component movement	cytoplasm	catalytic activity;protein binding	Pf01979, Pf13147, Pf13594	1.736	0.46	2.325	0.264	0.373	0.313	0.303	0.296	0.232	136.9	237.7	63	318.3	36.1	51.1	42.9
FALSE	High	IsMasterProtein	D3ZHA0	Filamin-C OS=Rattus norvegicus GN=Flnc PE=1 SV=1	0	479.563	25.5319	56	248	41	1	2726	290.804	5.9	High	High	High	High	High	High	High	High	High	High		362332	ENSRNOG00000007281	Flnc	4		cytoplasm;cytoskeleton;membrane	protein binding	Pf00307, Pf00630	1.246	0.759	1.995	0.211	0.355	0.293	0.253	0.331	0.231	149.8	186.8	113.7	299	31.6	53.2	43.9
FALSE	High	IsMasterProtein	Q4FZT9	26S proteasome non-ATPase regulatory subunit 2 OS=Rattus norvegicus GN=Psmd2 PE=1 SV=1	0	479.325	59.6916	42	296	42	1	908	100.124	5.2	High	High	High	High	High	High	High	High	High	High		287984	ENSRNOG00000001719	Psmd2	11	metabolic process;regulation of biological process	membrane;nucleus;proteasome	catalytic activity;enzyme regulator activity	Pf01851	1.358	0.527	1.848	0.356	0.55	0.538	0.402	0.564	0.446	131.8	178.9	69.4	243.5	46.9	72.4	70.9
FALSE	High	IsMasterProtein	O35821	Myb-binding protein 1A OS=Rattus norvegicus GN=Mybbp1a PE=1 SV=2	0	477.134	41.0714	49	241	49	1	1344	152.191	8.95	High	High	High	High	High	High	High	High	High	High		60571	ENSRNOG00000015236	Mybbp1a	10	cell communication;cell differentiation;metabolic process;regulation of biological process;response to stimulus;transport	cytoplasm;membrane;nucleus	catalytic activity;DNA binding;RNA binding	Pf04931	1.39	0.518	2.087	0.178	0.394	0.414	0.238	0.436	0.378	142.2	197.6	73.6	296.8	25.3	56.1	58.8
FALSE	High	IsMasterProtein	P39052	Dynamin-2 OS=Rattus norvegicus GN=Dnm2 PE=1 SV=1	0	475.753	61.1494	47	341	4	1	870	98.169	7.43	High	High	High	High	High	High	High	High	High	High	Phospho [S609; S740; T741; S742; T743; S745; T746; T755; T760; S761; S762; S764]	25751	ENSRNOG00000007649	Dnm2	8	cell organization and biogenesis;metabolic process;regulation of biological process;response to stimulus;transport	cytoplasm;cytoskeleton;cytosol;endosome;Golgi;membrane;nucleus	catalytic activity;nucleotide binding;protein binding	Pf00169, Pf00350, Pf01031, Pf02212	0.795	0.415	1.149	0.78	0.979	1.149	0.854	1.139	0.999	108	85.9	44.9	124.1	84.2	105.7	124
FALSE	High	IsMasterProtein	P10760	Adenosylhomocysteinase OS=Rattus norvegicus GN=Ahcy PE=1 SV=3	0	474.363	73.3796	29	367	27	1	432	47.507	6.54	High	High	High	High	High	High	High	High	High	High		29443	ENSRNOG00000017777	Ahcy	3	defense response;metabolic process;response to stimulus;transport	cytoplasm;cytosol;nucleus	catalytic activity;metal ion binding;nucleotide binding;protein binding	Pf00670, Pf02254, Pf02826, Pf05221	1.119	0.451	1.51	0.55	0.64	0.864	0.675	1.138	0.799	114.3	128	51.6	172.6	62.9	73.1	98.8
FALSE	High	IsMasterProtein	Q9ERH3	WD repeat-containing protein 7 OS=Rattus norvegicus GN=Wdr7 PE=1 SV=1	0	472.809	36.1559	44	214	44	1	1488	163.086	7.02	High	High	High	High	High	High	High	High	High	High		66031	ENSRNOG00000018387	Wdr7	18	cell differentiation		protein binding	Pf00400	0.557	0.268	0.784	1.502	1.366	1.247	1.475	0.962	0.861	99.8	55.6	26.7	78.3	149.9	136.3	124.4
FALSE	High	IsMasterProtein	A0A0A0MY48	Dynamin-2 OS=Rattus norvegicus GN=Dnm2 PE=1 SV=1	0	472.612	59.8851	46	332	1	1	870	98.095	7.65	High	High	High	High	High	High	High	High	High	High	Phospho [S609; S740; T741; S742; T743; S745; T746; T755; T760; S761; S762; S764]		ENSRNOG00000007649		8			catalytic activity;nucleotide binding	Pf00169, Pf00350, Pf01031, Pf02212	1.135	0.551	1.721	0.574	0.753	0.657	0.574	0.697	0.477	122.9	139.4	67.7	211.4	70.6	92.6	80.8
FALSE	High	IsMasterProtein	G3V8T4	DNA damage-binding protein 1 OS=Rattus norvegicus GN=Ddb1 PE=1 SV=1	0	471.586	47.2807	50	307	50	1	1140	126.86	5.26	High	High	High	High	High	High	High	High	High	High		64470	ENSRNOG00000020715	Ddb1	1	cell organization and biogenesis;metabolic process;regulation of biological process;response to stimulus	cytoplasm;nucleus	DNA binding;protein binding	Pf03178, Pf10433	1.606	0.66	1.767	0.325	0.475	0.523	0.367	0.554	0.42	129.9	208.7	85.7	229.6	42.2	61.7	68
FALSE	High	IsMasterProtein	A0A0G2K0J0	Protein Supt6h OS=Rattus norvegicus GN=Supt6h PE=1 SV=1	0	471.202	33.1594	45	221	45	1	1725	198.822	4.93	High	High	High	High	High	High	High	High	High	High		303281	ENSRNOG00000012240	Supt6h	10	metabolic process;regulation of biological process		DNA binding;protein binding;RNA binding	Pf00017, Pf09371, Pf12836, Pf14633, Pf14635, Pf14639, Pf14641, Pf14878	1.278	0.53	1.909	0.312	0.461	0.506	0.304	0.478	0.392	139.5	178.2	73.9	266.3	43.5	64.3	70.5
FALSE	High	IsMasterProtein	D3ZQM0	Protein Sf3a1 OS=Rattus norvegicus GN=Sf3a1 PE=1 SV=1	0	470.794	51.3274	37	311	37	1	791	88.532	5.22	High	High	High	High	High	High	High	High	High	High	Phospho [S329]	305479	ENSRNOG00000005218	Sf3a1	14	cell organization and biogenesis;metabolic process;regulation of biological process	spliceosomal complex	protein binding;RNA binding	Pf00240, Pf01805, Pf12230, Pf14560	1.472	0.53	2.05	0.238	0.435	0.476	0.259	0.495	0.401	136	200.1	72.1	278.7	32.4	59.1	64.7
FALSE	High	IsMasterProtein	G3V9U2	3-ketoacyl-CoA thiolase, mitochondrial OS=Rattus norvegicus GN=Acaa2 PE=1 SV=3	0	470.299	76.0705	23	245	23	1	397	41.859	8.15	High	High	High	High	High	High	High	High	High	High	Phospho [T244; S254; S264]	170465	ENSRNOG00000013766	Acaa2	18	cell organization and biogenesis;metabolic process;regulation of biological process;response to stimulus	membrane;mitochondrion;organelle lumen	catalytic activity;RNA binding	Pf00108, Pf02801, Pf02803	0.945	0.56	1.478	0.721	1.119	0.827	0.412	0.71	0.333	123.4	116.6	69.1	182.3	89	138.1	102
FALSE	High	IsMasterProtein	P04762	Catalase OS=Rattus norvegicus GN=Cat PE=1 SV=3	0	470.287	73.2448	35	301	35	1	527	59.719	7.5	High	High	High	High	High	High	High	High	High	High		24248	ENSRNOG00000008364	Cat	3	cell differentiation;cell organization and biogenesis;metabolic process;regulation of biological process;response to stimulus	cytosol;endoplasmic reticulum;Golgi;membrane;mitochondrion;vacuole	antioxidant activity;catalytic activity;metal ion binding;nucleotide binding;protein binding	Pf00199, Pf06628	0.94	0.468	1.432	0.569	0.755	0.904	0.549	0.951	0.86	118.7	111.6	55.6	169.9	67.5	89.6	107.2
FALSE	High	IsMasterProtein	Q9Z0W5	Protein kinase C and casein kinase substrate in neurons protein 1 OS=Rattus norvegicus GN=Pacsin1 PE=1 SV=1	0	470.069	65.3061	32	330	27	1	441	50.418	5.24	High	High	High	High	High	High	High	High	High	High	Phospho [S334; T335; S336; S343; S345; S346; Y347]	29704		Pacsin1	20	cell organization and biogenesis;regulation of biological process;transport	cytoplasm;cytosol;endosome;membrane	protein binding	Pf00018, Pf00611, Pf07653, Pf14604	0.292	0.188	0.438	2.255	1.712	1.548	2.431	1.23	1.069	82.2	24	15.5	36	185.4	140.7	127.3
FALSE	High	IsMasterProtein	Q62733	Lamina-associated polypeptide 2, isoform beta OS=Rattus norvegicus GN=Tmpo PE=1 SV=3	0	469.524	65.2655	27	323	27	1	452	50.247	9.39	High	High	High	High	High	High	High	High	High	High	Phospho [S66; S67; T74; S82; S157; S158; T159; S179; Y182; S183; S221; Y222]	25359	ENSRNOG00000008797	Tmpo	7	cell organization and biogenesis;regulation of biological process	chromosome;membrane;nucleus	DNA binding;protein binding	Pf03020, Pf08198	1.285	0.525	1.707	0.259	0.5	0.516	0.261	0.472	0.404	144.3	185.5	75.7	246.3	37.4	72.1	74.5
FALSE	High	IsMasterProtein	G3V8G5	Golgi apparatus protein 1 OS=Rattus norvegicus GN=Glg1 PE=1 SV=1	0	469.436	39.9658	43	254	43	1	1171	133.465	6.9	High	High	High	High	High	High	High	High	High	High		29476	ENSRNOG00000018668	Glg1	19	regulation of biological process;transport	Golgi;membrane	protein binding	Pf00839	1.32	0.536	1.992	0.313	0.555	0.577	0.302	0.517	0.362	133.8	176.7	71.7	266.5	41.8	74.3	77.2
FALSE	High	IsMasterProtein	Q5U328	Nucleolin OS=Rattus norvegicus GN=Ncl PE=1 SV=1	0	468.433	49.0196	48	557	48	1	714	77.23	4.73	High	High	High	High	High	High	High	High	High	High	Phospho [S406; S567]	25135	ENSRNOG00000018273	Ncl	9	regulation of biological process;response to stimulus;transport	cell surface;cytoplasm;membrane;nucleus	DNA binding;metal ion binding;nucleotide binding;protein binding;RNA binding	Pf00076, Pf13893, Pf14259	1.462	0.626	2.162	0.181	0.417	0.421	0.252	0.409	0.363	137.1	200.5	85.8	296.5	24.8	57.1	57.7
FALSE	High	IsMasterProtein	Q63560	Microtubule-associated protein 6 OS=Rattus norvegicus GN=Map6 PE=1 SV=1	0	468.328	61.5546	44	264	44	1	952	100.423	9.44	High	High	High	High	High	High	High	High	High	High		29457		Map6	1	cell organization and biogenesis;transport	cytoplasm;cytoskeleton;Golgi	protein binding	Pf05217	0.569	0.306	0.875	1.268	1.163	1.166	1.18	1.058	0.852	106	60.3	32.5	92.7	134.3	123.3	123.5
FALSE	High	IsMasterProtein	Q75Q39	Mitochondrial import receptor subunit TOM70 OS=Rattus norvegicus GN=Tomm70a PE=1 SV=1	0	465.787	65.2459	43	319	43	1	610	67.402	7.5	High	High	High	High	High	High	High	High	High	High		304017	ENSRNOG00000001640	Tomm70a; Tomm70	11	transport	membrane;mitochondrion	protein binding	Pf00515, Pf07719, Pf13414	0.671	0.329	0.953	1.538	1.091	1.062	1.555	0.786	0.666	103.6	69.5	34.1	98.8	159.4	113	110.1
FALSE	High	IsMasterProtein	G3V8B6	26S proteasome non-ATPase regulatory subunit 1 OS=Rattus norvegicus GN=Psmd1 PE=1 SV=1	0	465.412	58.447	45	283	45	1	953	105.633	5.39	High	High	High	High	High	High	High	High	High	High		83806	ENSRNOG00000017730	Psmd1	9	metabolic process;regulation of biological process	membrane;nucleus;proteasome	catalytic activity;enzyme regulator activity	Pf01851, Pf13513, Pf13646	1.412	0.558	1.999	0.345	0.548	0.552	0.382	0.527	0.451	128.6	181.6	71.8	257.2	44.3	70.5	71
FALSE	High	IsMasterProtein	Q5BJY9	Keratin, type I cytoskeletal 18 OS=Rattus norvegicus GN=Krt18 PE=1 SV=3	0	464.963	75.6501	35	363	34	1	423	47.732	5.26	High	High	High	High	High	High	High	High	High	High		294853	ENSRNOG00000047393	Krt18	7	cell death;cell organization and biogenesis;regulation of biological process;response to stimulus;transport	cytoplasm;nucleus	protein binding;RNA binding;structural molecule activity	Pf00038	0.815	0.25	0.859	0.804	1.789	1.147	0.339	1.874	0.826	103.1	84	25.7	88.6	82.9	184.4	118.3
FALSE	High	IsMasterProtein	O35142	Coatomer subunit beta' OS=Rattus norvegicus GN=Copb2 PE=1 SV=3	0	464.523	54.2541	38	261	15	1	905	102.486	5.27	High	High	High	High	High	High	High	High	High	High		60384		Copb2	8	transport	cytoplasm;cytosol;Golgi;membrane	protein binding;structural molecule activity	Pf00400, Pf04053	1.287	0.546	1.637	0.356	0.534	0.562	0.365	0.61	0.456	136	175	74.3	222.6	48.4	72.6	76.5
FALSE	High	IsMasterProtein	A0A0G2JTG7	Heterogeneous nuclear ribonucleoprotein H OS=Rattus norvegicus GN=Hnrnph1 PE=1 SV=1	0	464.412	59.02	19	776	10	1	449	49.168	6.3	High	High	High	High	High	High	High	High	High	High	Phospho [S63; T100; S104]	140931	ENSRNOG00000003399	Hnrnph1; Hnrph1	10	metabolic process;regulation of biological process;response to stimulus	cytoplasm;membrane;nucleus;spliceosomal complex	nucleotide binding;protein binding;RNA binding	Pf00076, Pf08080, Pf14259	1.464	0.516	1.971	0.265	0.465	0.442	0.272	0.447	0.358	138.9	203.3	71.7	273.7	36.9	64.6	61.3
FALSE	High	IsMasterProtein	G3V6S2	Aconitate hydratase OS=Rattus norvegicus GN=Aco1 PE=1 SV=1	0	464.047	58.8301	47	303	46	1	889	98.13	7.39	High	High	High	High	High	High	High	High	High	High			ENSRNOG00000005849		5	cellular homeostasis;metabolic process;regulation of biological process;response to stimulus;transport	cytoplasm;cytosol;endoplasmic reticulum;Golgi;mitochondrion	catalytic activity;metal ion binding;RNA binding	Pf00330, Pf00694	1.222	0.562	1.689	0.393	0.558	0.594	0.424	0.653	0.536	131	160.2	73.7	221.3	51.5	73.1	77.8
FALSE	High	IsMasterProtein	P62260	14-3-3 protein epsilon OS=Rattus norvegicus GN=Ywhae PE=1 SV=1	0	463.568	78.0392	27	772	24	1	255	29.155	4.74	High	High	High	High	High	High	High	High	High	High	Phospho [S210]	29753	ENSRNOG00000005290	Ywhae	10	cellular component movement;regulation of biological process;response to stimulus;transport	cytoplasm;membrane;mitochondrion	enzyme regulator activity;protein binding;RNA binding	Pf00244	1.153	0.484	1.607	0.505	0.541	0.665	0.506	0.667	0.556	130.1	150	63	209.1	65.6	70.5	86.6
FALSE	High	IsMasterProtein	P85834	Elongation factor Tu, mitochondrial OS=Rattus norvegicus GN=Tufm PE=1 SV=1	0	463.557	69.469	33	322	33	1	452	49.491	7.56	High	High	High	High	High	High	High	High	High	High		293481	ENSRNOG00000018604	Tufm	1	metabolic process;response to stimulus	membrane;mitochondrion	catalytic activity;nucleotide binding;RNA binding	Pf00009, Pf03143, Pf03144	0.708	0.337	1.056	1.301	1.246	1.125	1.337	0.959	0.937	99.9	70.8	33.7	105.5	130.1	124.5	112.5
FALSE	High	IsMasterProtein	Q08163	Adenylyl cyclase-associated protein 1 OS=Rattus norvegicus GN=Cap1 PE=1 SV=3	0	462.887	82.0675	32	294	31	1	474	51.556	7.52	High	High	High	High	High	High	High	High	High	High		64185	ENSRNOG00000013492	Cap1	5	cell organization and biogenesis;cellular component movement;transport	cytoplasm;cytoskeleton;membrane	protein binding	Pf01213, Pf07986, Pf08603	0.719	0.328	1.088	0.654	0.749	1.229	0.7	1.281	1.138	112.6	80.9	36.9	122.5	73.7	84.3	138.3
FALSE	High	IsMasterProtein	Q5XIN6	LETM1 and EF-hand domain-containing protein 1, mitochondrial OS=Rattus norvegicus GN=Letm1 PE=1 SV=1	0	462.619	45.0609	34	221	34	1	739	83.008	6.6	High	High	High	High	High	High	High	High	High	High		305457	ENSRNOG00000016427	Letm1	14	cell organization and biogenesis	membrane;mitochondrion	metal ion binding	Pf07766	0.638	0.289	0.959	1.166	1.331	1.153	1.174	0.947	0.854	105.1	67.1	30.4	100.8	122.6	139.9	121.2
FALSE	High	IsMasterProtein	F1LM47	Succinyl-CoA ligase subunit beta OS=Rattus norvegicus GN=Sucla2 PE=1 SV=1	0	459.726	64.3011	37	352	37	1	465	50.274	7.69	High	High	High	High	High	High	High	High	High	High		361071	ENSRNOG00000017481	Sucla2	15	metabolic process	mitochondrion	catalytic activity;metal ion binding;nucleotide binding	Pf00549, Pf02222, Pf02786, Pf08442, Pf13535, Pf13549	0.466	0.232	0.656	1.539	1.628	1.387	1.697	1.103	1.082	92.7	43.2	21.5	60.8	142.6	150.9	128.6
FALSE	High	IsMasterProtein	P21707	Synaptotagmin-1 OS=Rattus norvegicus GN=Syt1 PE=1 SV=3	0	459.374	58.9074	37	253	28	1	421	47.369	8.41	High	High	High	High	High	High	High	High	High	High		25716	ENSRNOG00000006426	Syt1	7	cell differentiation;regulation of biological process;response to stimulus;transport	cytoplasm;cytosol;Golgi;membrane	metal ion binding;protein binding	Pf00168	0.345	0.214	0.494	1.763	1.558	1.303	1.822	0.928	1.012	95.8	33	20.5	47.3	168.9	149.3	124.9
FALSE	High	IsMasterProtein	A0A0G2JV65	14-3-3 protein zeta/delta OS=Rattus norvegicus GN=Ywhaz PE=1 SV=1	0	459.215	66.0156	23	402	20	1	256	28.97	4.78	High	High	High	High	High	High	High	High	High	High			ENSRNOG00000008195		7	cell organization and biogenesis;regulation of biological process;transport	mitochondrion;nucleus	protein binding;RNA binding	Pf00244	1.181	0.414	1.803	0.608	0.642	0.734	0.612	0.732	0.568	120.6	142.4	49.9	217.4	73.3	77.4	88.6
FALSE	High	IsMasterProtein	E9PT66	Protein Sf3b3 OS=Rattus norvegicus GN=Sf3b3 PE=1 SV=2	0	458.078	38.373	40	299	40	1	1217	135.465	5.26	High	High	High	High	High	High	High	High	High	High		292019	ENSRNOG00000017724	Sf3b3	19	metabolic process;regulation of biological process	nucleus;spliceosomal complex	protein binding;RNA binding	Pf03178, Pf10433	1.404	0.577	1.915	0.299	0.485	0.507	0.33	0.5	0.424	134.4	188.7	77.5	257.4	40.2	65.2	68.1
FALSE	High	IsMasterProtein	F1M9V7	Protein Npepps OS=Rattus norvegicus GN=Npepps PE=1 SV=1	0	457.691	54.6739	44	257	44	1	920	103.279	5.77	High	High	High	High	High	High	High	High	High	High		50558	ENSRNOG00000023095	Npepps	10	metabolic process;response to stimulus	cytoplasm;membrane	catalytic activity;metal ion binding	Pf01433, Pf11838, Pf13485	1.148	0.473	1.657	0.717	0.729	0.722	0.772	0.745	0.571	117.2	134.5	55.4	194.2	84	85.4	84.6
FALSE	High	IsMasterProtein	P28037	Cytosolic 10-formyltetrahydrofolate dehydrogenase OS=Rattus norvegicus GN=Aldh1l1 PE=1 SV=3	0	456.336	65.1885	49	235	46	1	902	98.812	5.91	High	High	High	High	High	High	High	High	High	High		64392		Aldh1l1	4	metabolic process	cytoplasm;cytosol;mitochondrion	catalytic activity;protein binding	Pf00171, Pf00550, Pf00551, Pf02911	1.264	0.854	2.309	0.151	0.287	0.351	0.195	0.337	0.2	143.9	181.9	122.9	332.2	21.8	41.4	50.5
FALSE	High	IsMasterProtein	D3ZQ57	Plexin B2 OS=Rattus norvegicus GN=Plxnb2 PE=1 SV=1	0	455.301	35.0353	52	250	50	1	1841	205.818	5.99	High	High	High	High	High	High	High	High	High	High		315217	ENSRNOG00000007133	Plxnb2	7	cell proliferation;regulation of biological process;response to stimulus	cell surface;membrane	protein binding;receptor activity;signal transducer activity	Pf01403, Pf01437, Pf01833, Pf08337	0.97	0.469	1.434	0.428	0.585	0.632	0.38	0.759	0.555	138.7	134.5	65.1	198.9	59.3	81.1	87.6
FALSE	High	IsMasterProtein	P47860	ATP-dependent 6-phosphofructokinase, platelet type OS=Rattus norvegicus GN=Pfkp PE=1 SV=2	0	455.08	55.203	38	266	35	1	788	85.665	7.28	High	High	High	High	High	High	High	High	High	High		60416		Pfkp	17	cell organization and biogenesis;metabolic process	cytoplasm;cytosol;membrane;nucleus	catalytic activity;metal ion binding;nucleotide binding;protein binding	Pf00365	0.796	0.359	1.003	1.381	1.399	1.264	1.551	1.175	0.88	92.5	73.6	33.2	92.8	127.8	129.4	116.9
FALSE	High	IsMasterProtein	Q68FP1	Gelsolin OS=Rattus norvegicus GN=Gsn PE=1 SV=1	0	455.078	50.2564	30	238	30	1	780	86.014	6.09	High	High	High	High	High	High	High	High	High	High		296654	ENSRNOG00000018991	Gsn	3	cell death;cell organization and biogenesis;metabolic process;regulation of biological process;response to stimulus;transport	cytoplasm;cytoskeleton;cytosol;extracellular;membrane;nucleus	metal ion binding;protein binding	Pf00626	0.619	0.314	0.8	0.65	1.194	0.916	0.686	1.402	1.324	112.3	69.6	35.3	89.8	73	134.1	102.9
FALSE	High	IsMasterProtein	Q6TRW4	Sister chromatid cohesion protein PDS5 homolog B OS=Rattus norvegicus GN=Pds5b PE=1 SV=2	0	454.859	36.5584	51	277	47	1	1447	164.355	8.53	High	High	High	High	High	High	High	High	High	High	Phospho [S1257; S1259; S1357]	304218		Pds5b	12	cell division;cell organization and biogenesis;regulation of biological process	chromosome;nucleus			1.41	0.503	1.977	0.293	0.476	0.556	0.313	0.53	0.443	133.3	188	67	263.6	39.1	63.5	74.1
FALSE	High	IsMasterProtein	Q6P6U2	26S protease regulatory subunit 6A OS=Rattus norvegicus GN=Psmc3 PE=1 SV=1	0	454.841	66.5158	28	274	28	1	442	49.518	5.19	High	High	High	High	High	High	High	High	High	High		29677	ENSRNOG00000011414	Psmc3	3	metabolic process;regulation of biological process;response to stimulus	cytoplasm;membrane;nucleus;proteasome	catalytic activity;nucleotide binding;protein binding	Pf00004, Pf01078, Pf05496, Pf07724, Pf07728, Pf13191	1.4	0.512	1.967	0.367	0.523	0.523	0.376	0.563	0.456	130.1	182.1	66.6	255.9	47.8	68	68
FALSE	High	IsMasterProtein	D4AC23	Protein Cct7 OS=Rattus norvegicus GN=Cct7 PE=1 SV=1	0	452.704	73.3456	37	307	37	1	544	59.62	8	High	High	High	High	High	High	High	High	High	High		297406	ENSRNOG00000015630	Cct7	4	metabolic process;regulation of biological process;transport	cytoplasm;mitochondrion	nucleotide binding;protein binding	Pf00118	1.395	0.564	1.93	0.327	0.468	0.496	0.342	0.491	0.397	135	188.2	76.1	260.5	44.1	63.1	66.9
FALSE	High	IsMasterProtein	P12839	Neurofilament medium polypeptide OS=Rattus norvegicus GN=Nefm PE=1 SV=4	0	452.628	47.8723	37	291	32	1	846	95.734	4.79	High	High	High	High	High	High	High	High	High	High	Phospho [S713; S767]	24588		Nefm	15	cell organization and biogenesis;cellular component movement;regulation of biological process;response to stimulus;transport	cytoskeleton	protein binding;structural molecule activity	Pf00038, Pf07888, Pf10186, Pf12128	0.46	0.252	0.584	1.627	1.058	1.138	2.332	1.728	0.847	90.7	41.7	22.9	53	147.6	96	103.2
FALSE	High	IsMasterProtein	D3ZVQ0	Protein Usp5 OS=Rattus norvegicus GN=Usp5 PE=1 SV=1	0	452.469	48.4848	33	267	33	1	858	95.718	5.01	High	High	High	High	High	High	High	High	High	High	Phospho [S783; S785; S787]	297593	ENSRNOG00000015409	Usp5	4	metabolic process;regulation of biological process		catalytic activity;metal ion binding;protein binding	Pf00443, Pf00627, Pf02148, Pf13423	1.23	0.498	1.654	0.472	0.595	0.621	0.479	0.608	0.485	130.9	161	65.2	216.4	61.7	77.9	81.3
FALSE	High	IsMasterProtein	Q80U96	Exportin-1 OS=Rattus norvegicus GN=Xpo1 PE=1 SV=1	0	452.375	46.6853	44	249	44	1	1071	122.959	6.07	High	High	High	High	High	High	High	High	High	High		85252	ENSRNOG00000009935	Xpo1	14	regulation of biological process;response to stimulus;transport	chromosome;cytoplasm;membrane;nucleus	protein binding;RNA binding;transporter activity	Pf03810, Pf08389, Pf08767	1.348	0.473	1.956	0.278	0.435	0.496	0.309	0.512	0.443	137.9	185.9	65.2	269.8	38.4	60	68.4
FALSE	High	IsMasterProtein	P85845	Fascin OS=Rattus norvegicus GN=Fscn1 PE=1 SV=2	0	451.052	64.9087	30	345	11	1	493	54.457	6.74	High	High	High	High	High	High	High	High	High	High		683788		Fscn1; LOC683788	12	cell communication;cell organization and biogenesis;cellular component movement;regulation of biological process;response to stimulus	cytoplasm;cytoskeleton;cytosol;membrane	protein binding;RNA binding	Pf06268	1.069	0.456	1.531	0.47	0.524	0.797	0.493	0.911	0.694	125.9	134.5	57.4	192.7	59.2	66	100.4
FALSE	High	IsMasterProtein	F1LR10	Epithelial protein lost in neoplasm OS=Rattus norvegicus GN=Lima1 PE=1 SV=2	0	450.802	59.7351	34	237	33	1	755	83.746	6.25	High	High	High	High	High	High	High	High	High	High	Phospho [S225; S228; S230; S360; S371; S372; S481; T485; S488; T634; S636]	300228	ENSRNOG00000059801	Lima1	7	cell organization and biogenesis;regulation of biological process	cytoplasm;cytoskeleton;membrane	metal ion binding;protein binding	Pf00412	1.364	0.545	1.937	0.266	0.497	0.426	0.261	0.406	0.34	142	193.7	77.4	275.1	37.8	70.6	60.4
FALSE	High	IsMasterProtein	F1LX07	Protein Slc25a12 OS=Rattus norvegicus GN=Slc25a12 PE=1 SV=3	0	450.55	66.5649	33	289	28	1	655	71.871	8.12	High	High	High	High	High	High	High	High	High	High			ENSRNOG00000022922		3	metabolic process;response to stimulus;transport	membrane;mitochondrion	metal ion binding;structural molecule activity;transporter activity	Pf00153, Pf13499	0.435	0.225	0.604	1.666	1.289	1.302	1.851	0.981	0.956	97	42.2	21.8	58.6	161.6	125	126.3
FALSE	High	IsMasterProtein	G3V945	Aldehyde dehydrogenase family 5, subfamily A1 OS=Rattus norvegicus GN=Aldh5a1 PE=1 SV=1	0	450.521	61.1855	31	266	31	1	523	56.11	8.09	High	High	High	High	High	High	High	High	High	High		291133	ENSRNOG00000023538	Aldh5a1	17	cell organization and biogenesis;metabolic process	mitochondrion	catalytic activity;nucleotide binding	Pf00171	0.39	0.298	0.576	1.733	1.541	1.465	1.676	1.091	0.966	93.1	36.3	27.7	53.7	161.5	143.5	136.5
FALSE	High	IsMasterProtein	G3V949	CAP-Gly domain-containing linker protein 2 OS=Rattus norvegicus GN=Clip2 PE=1 SV=1	0	450.248	53.5817	44	236	39	1	1047	115.747	6.54	High	High	High	High	High	High	High	High	High	High	Phospho [S171; S174; T178]	29264	ENSRNOG00000021611	Clip2	12	regulation of biological process		catalytic activity;motor activity;protein binding	Pf01302, Pf01576, Pf02463, Pf08317, Pf10174, Pf10473, Pf12128, Pf14257	1.069	0.439	1.576	0.548	0.61	0.698	0.578	0.839	0.698	124.1	132.6	54.6	195.7	68	75.7	86.7
FALSE	High	IsMasterProtein	Q924S5	Lon protease homolog, mitochondrial OS=Rattus norvegicus GN=Lonp1 PE=2 SV=1	0	447.813	50.4211	35	257	35	1	950	105.726	6.6	High	High	High	High	High	High	High	High	High	High		170916	ENSRNOG00000046502	Lonp1	9	cell organization and biogenesis;metabolic process;regulation of biological process;response to stimulus	cytoplasm;membrane;mitochondrion;nucleus;organelle lumen	catalytic activity;DNA binding;nucleotide binding;protein binding;RNA binding	Pf00004, Pf00910, Pf02190, Pf05362, Pf05496, Pf07724, Pf07726, Pf07728, Pf08298, Pf13173, Pf13191, Pf13207, Pf13401, Pf13541	0.96	0.436	1.385	0.752	0.95	0.871	0.708	0.737	0.629	118.7	114	51.7	164.3	89.3	112.8	103.3
FALSE	High	IsMasterProtein	P11505	Plasma membrane calcium-transporting ATPase 1 OS=Rattus norvegicus GN=Atp2b1 PE=1 SV=2	0	445.368	29.5707	37	294	13	1	1258	138.632	6	High	High	High	High	High	High	High	High	High	High	Phospho [S1249]	29598		Atp2b1	7	cell communication;cellular homeostasis;response to stimulus;transport	membrane;nucleus	catalytic activity;metal ion binding;nucleotide binding;protein binding;transporter activity	Pf00122, Pf00689, Pf00690, Pf00702, Pf08282, Pf12424, Pf12710, Pf13246	0.858	0.367	1.208	0.925	0.991	1.043	0.815	1.053	0.833	110	94.4	40.3	132.8	101.7	109	114.7
FALSE	High	IsMasterProtein	Q5XIH3	NADH dehydrogenase (Ubiquinone) flavoprotein 1 OS=Rattus norvegicus GN=Ndufv1 PE=1 SV=1	0	445.029	70.6897	34	240	34	1	464	50.699	8.07	High	High	High	High	High	High	High	High	High	High		293655	ENSRNOG00000018117	Ndufv1	1	metabolic process	membrane;mitochondrion	catalytic activity;nucleotide binding	Pf01512, Pf10531, Pf10589	0.512	0.256	0.746	1.745	1.455	1.295	1.648	0.952	0.824	95.8	49.1	24.5	71.5	167.2	139.5	124.1
FALSE	High	IsMasterProtein	Q5FVM4	Non-POU domain-containing octamer-binding protein OS=Rattus norvegicus GN=Nono PE=1 SV=3	0	444.124	58.8235	25	370	23	1	476	54.891	8.95	High	High	High	High	High	High	High	High	High	High		317259	ENSRNOG00000003689	Nono	X	metabolic process;regulation of biological process;response to stimulus	membrane;nucleus	DNA binding;nucleotide binding;protein binding;RNA binding	Pf00076, Pf08075, Pf13893, Pf14259	1.71	0.565	2.306	0.22	0.43	0.468	0.247	0.48	0.388	128	218.8	72.3	295.1	28.1	55	59.9
FALSE	High	IsMasterProtein	Q62780	Probable ATP-dependent RNA helicase DDX46 OS=Rattus norvegicus GN=Ddx46 PE=1 SV=1	0	444.066	48.1589	46	271	46	1	1032	117.313	9.26	High	High	High	High	High	High	High	High	High	High	Phospho [S804]	245957	ENSRNOG00000021637	Ddx46	17	metabolic process;regulation of biological process	membrane;nucleus	catalytic activity;nucleotide binding;RNA binding	Pf00270, Pf00271	1.424	0.518	1.995	0.237	0.445	0.485	0.262	0.491	0.405	137.7	196.1	71.3	274.7	32.7	61.3	66.8
FALSE	High	IsMasterProtein	Q08877	Dynamin-3 OS=Rattus norvegicus GN=Dnm3 PE=1 SV=2	0	443.632	45.9148	44	332	22	1	869	97.853	8.35	High	High	High	High	High	High	High	High	High	High		171574	ENSRNOG00000026490	Dnm3	13	cell organization and biogenesis;regulation of biological process;transport	cytoplasm;cytoskeleton;cytosol;Golgi;membrane;mitochondrion	catalytic activity;nucleotide binding;protein binding	Pf00169, Pf00350, Pf01031, Pf02212	0.521	0.246	0.667	1.712	1.304	1.081	1.764	0.853	0.722	101.3	52.8	24.9	67.6	173.5	132.1	109.5
FALSE	High	IsMasterProtein	D3ZD97	DEAH (Asp-Glu-Ala-His) box polypeptide 15 (Predicted), isoform CRA_b OS=Rattus norvegicus GN=Dhx15 PE=1 SV=1	0	443.396	52.4528	36	338	35	1	795	90.919	7.46	High	High	High	High	High	High	High	High	High	High		289693	ENSRNOG00000003844	Dhx15	14	metabolic process;response to stimulus	cytoplasm;nucleus;spliceosomal complex	catalytic activity;nucleotide binding;RNA binding	Pf00270, Pf00271, Pf04408, Pf07717, Pf13401	1.625	0.525	1.985	0.21	0.391	0.44	0.252	0.494	0.378	137	222.6	71.9	271.9	28.8	53.6	60.3
FALSE	High	IsMasterProtein	A0A0G2K502	Malic enzyme OS=Rattus norvegicus GN=Me2 PE=1 SV=1	0	443.27	70.3892	29	240	28	1	591	66.267	7.91	High	High	High	High	High	High	High	High	High	High		307270	ENSRNOG00000015582	Me2	18	metabolic process;regulation of biological process	mitochondrion	catalytic activity;metal ion binding;nucleotide binding	Pf00390, Pf03949	0.714	0.347	0.999	0.709	0.946	1.004	0.759	1.23	0.891	116.3	83	40.3	116.2	82.5	110	116.8
FALSE	High	IsMasterProtein	A0A096MIX2	DEAD (Asp-Glu-Ala-Asp) box polypeptide 17, isoform CRA_a OS=Rattus norvegicus GN=Ddx17 PE=1 SV=1	0	443.052	52.1472	40	368	31	1	652	72.599	8.68	High	High	High	High	High	High	High	High	High	High		315133	ENSRNOG00000051170	Ddx17	7	metabolic process;regulation of biological process	membrane;nucleus	catalytic activity;nucleotide binding;protein binding;RNA binding	Pf00270, Pf00271	1.43	0.53	2.032	0.195	0.418	0.437	0.241	0.425	0.364	141.4	202.2	75	287.3	27.6	59.1	61.7
FALSE	High	IsMasterProtein	D4AE00	AP-3 complex subunit beta OS=Rattus norvegicus GN=Ap3b2 PE=1 SV=1	0	442.193	43.5305	45	260	36	1	1082	119.068	5.63	High	High	High	High	High	High	High	High	High	High	Phospho [S272]	308777	ENSRNOG00000019249	Ap3b2	1	cellular component movement;transport	cytoplasm;Golgi;membrane		Pf01602, Pf12717, Pf13646, Pf14796	0.937	0.39	1.356	0.97	0.907	0.796	0.938	0.684	0.586	116.8	109.4	45.5	158.3	113.2	105.9	92.9
FALSE	High	IsMasterProtein	D4A8A0	DNA fragmentation factor subunit beta OS=Rattus norvegicus GN=Cad PE=1 SV=2	0	442.123	35.3867	55	244	55	1	2224	243.217	6.54	High	High	High	High	High	High	High	High	High	High	Phospho [S1858]		ENSRNOG00000026474		6	metabolic process;response to stimulus;transport	cytosol;membrane;nucleus	catalytic activity;metal ion binding;nucleotide binding;protein binding	Pf00117, Pf00185, Pf00289, Pf00988, Pf01071, Pf01979, Pf02142, Pf02222, Pf02729, Pf02786, Pf02787, Pf07478, Pf07722, Pf08443, Pf13147, Pf13535, Pf13594, Pf15632	1.374	0.6	1.895	0.32	0.475	0.467	0.33	0.489	0.406	135.9	186.8	81.6	257.6	43.4	64.5	63.5
FALSE	High	IsMasterProtein	P13221	Aspartate aminotransferase, cytoplasmic OS=Rattus norvegicus GN=Got1 PE=1 SV=3	0	441.551	79.661	30	279	30	1	413	46.4	7.21	High	High	High	High	High	High	High	High	High	High		24401	ENSRNOG00000016356	Got1	1	metabolic process;regulation of biological process;response to stimulus	cytoplasm;cytosol;mitochondrion;nucleus;vacuole	catalytic activity;protein binding	Pf00155	0.367	0.194	0.483	1.91	1.476	1.398	2.263	1.234	0.95	88.7	32.5	17.2	42.8	169.4	130.9	124
FALSE	High	IsMasterProtein	Q6AYD3	Proliferation-associated protein 2G4 OS=Rattus norvegicus GN=Pa2g4 PE=1 SV=1	0	441.464	79.4416	27	312	27	1	394	43.629	6.86	High	High	High	High	High	High	High	High	High	High		288778	ENSRNOG00000004904	Pa2g4	7	metabolic process;regulation of biological process	cytoplasm;membrane;nucleus	catalytic activity;DNA binding;protein binding;RNA binding	Pf00557	1.571	0.613	2.097	0.137	0.381	0.353	0.206	0.378	0.29	142.3	223.6	87.3	298.4	19.5	54.2	50.2
FALSE	High	IsMasterProtein	Q63413	Spliceosome RNA helicase Ddx39b OS=Rattus norvegicus GN=Ddx39b PE=2 SV=3	0	441.304	65.6542	29	304	17	1	428	49.004	5.67	High	High	High	High	High	High	High	High	High	High		114612	ENSRNOG00000000841	Ddx39b	20	cell organization and biogenesis;metabolic process;regulation of biological process;response to stimulus;transport	cytoplasm;nucleus;spliceosomal complex	catalytic activity;nucleotide binding;protein binding;RNA binding	Pf00270, Pf00271, Pf14617	1.625	0.584	2.279	0.164	0.433	0.417	0.241	0.45	0.372	132.2	214.8	77.2	301.2	21.7	57.3	55.1
FALSE	High	IsMasterProtein	Q68FY0	Cytochrome b-c1 complex subunit 1, mitochondrial OS=Rattus norvegicus GN=Uqcrc1 PE=1 SV=1	0	438.774	60.4167	24	390	23	1	480	52.815	5.88	High	High	High	High	High	High	High	High	High	High		301011	ENSRNOG00000032134	Uqcrc1	8	metabolic process;response to stimulus;transport	membrane;mitochondrion	catalytic activity;metal ion binding;protein binding	Pf00675, Pf05193, Pf08367	0.573	0.266	0.79	1.783	1.741	1.352	1.898	1.085	0.974	87.2	50	23.2	68.9	155.6	151.9	117.9
FALSE	High	IsMasterProtein	F1LM55	Protein Ccar2 OS=Rattus norvegicus GN=Ccar2 PE=1 SV=1	0	436.443	49.6746	38	225	38	1	922	102.729	5.16	High	High	High	High	High	High	High	High	High	High	Phospho [T606; S612]	306007	ENSRNOG00000018295	RGD1309922; Ccar2	15	cell organization and biogenesis;metabolic process;regulation of biological process;response to stimulus	cytoplasm;nucleus;organelle lumen;spliceosomal complex	enzyme regulator activity;protein binding;RNA binding	Pf14443, Pf14444	1.538	0.528	2.181	0.161	0.379	0.415	0.219	0.423	0.345	139.1	213.9	73.4	303.4	22.5	52.7	57.8
FALSE	High	IsMasterProtein	A0A0G2K719	Protein Ddx3x OS=Rattus norvegicus GN=Ddx3x PE=1 SV=1	0	432.785	61.1782	41	293	40	1	662	73.1	7.18	High	High	High	High	High	High	High	High	High	High		317335	ENSRNOG00000023383	Ddx3x	X	cell organization and biogenesis;defense response;metabolic process;regulation of biological process;response to stimulus	cytoplasm;nucleus	catalytic activity;DNA binding;nucleotide binding;protein binding;RNA binding	Pf00270, Pf00271, Pf04851	1.408	0.59	2.221	0.243	0.537	0.496	0.27	0.505	0.42	130	183.1	76.8	288.8	31.6	69.9	64.5
FALSE	High	IsMasterProtein	P0DMW0	Heat shock 70 kDa protein 1A OS=Rattus norvegicus GN=Hspa1a PE=2 SV=1	0	432.423	67.8627	33	456	19	1	641	70.142	5.82	High	High	High	High	High	High	High	High	High	High	Phospho [S400; T405; T411]	294254; 24472	ENSRNOG00000045654; ENSRNOG00000050647	Hspa1b; Hspa1a	20	cell differentiation;cell organization and biogenesis;defense response;metabolic process;regulation of biological process;response to stimulus	cytoplasm;cytosol;membrane;mitochondrion;nucleus	catalytic activity;nucleotide binding;protein binding	Pf00012, Pf06723	0.553	0.302	0.638	0.464	1.81	0.936	0.472	1.077	3.366	94.2	52	28.5	60.1	43.7	170.4	88.2
FALSE	High	IsMasterProtein	A0A0G2K2C7	Protein Usp9x OS=Rattus norvegicus GN=Usp9x PE=1 SV=1	0	430.904	26.1551	52	252	51	1	2554	290.042	5.82	High	High	High	High	High	High	High	High	High	High	Phospho [T2204; S2209]	363445	ENSRNOG00000003261	Usp9x	X	cell growth;cellular component movement;metabolic process;regulation of biological process;response to stimulus	cytoplasm;membrane	catalytic activity;protein binding	Pf00443, Pf13423	1.096	0.432	1.638	0.51	0.661	0.705	0.495	0.727	0.616	126.9	139.1	54.8	208	64.7	83.9	89.5
FALSE	High	IsMasterProtein	P38659	Protein disulfide-isomerase A4 OS=Rattus norvegicus GN=Pdia4 PE=1 SV=2	0	429.233	57.3872	37	316	37	1	643	72.675	5.12	High	High	High	High	High	High	High	High	High	High		116598		Pdia4	4	cellular homeostasis;metabolic process;regulation of biological process;response to stimulus	cell surface;endoplasmic reticulum;organelle lumen	catalytic activity;metal ion binding;protein binding;RNA binding	Pf00085, Pf01216, Pf13098, Pf13848, Pf13905	1.031	0.448	1.619	0.439	0.66	0.736	0.423	0.781	0.69	127.8	131.8	57.3	206.8	56	84.3	94
FALSE	High	IsMasterProtein	Q4V7C6	GMP synthase [glutamine-hydrolyzing] OS=Rattus norvegicus GN=Gmps PE=1 SV=1	0	428.644	61.1833	32	204	32	1	693	76.709	6.64	High	High	High	High	High	High	High	High	High	High	Phospho [T330; T331; S332]	295088		Gmps	2	metabolic process;response to stimulus	cytoplasm;cytosol	catalytic activity;nucleotide binding;protein binding	Pf00117, Pf00733, Pf00958, Pf01171, Pf02540, Pf03054, Pf06508, Pf07722	1.358	0.537	1.893	0.317	0.462	0.428	0.337	0.437	0.351	140.4	190.8	75.5	265.9	44.5	64.9	60.1
FALSE	High	IsMasterProtein	P13233	2',3'-cyclic-nucleotide 3'-phosphodiesterase OS=Rattus norvegicus GN=Cnp PE=1 SV=2	0	425.991	71.9048	36	320	36	1	420	47.239	8.9	High	High	High	High	High	High	High	High	High	High		25275	ENSRNOG00000017496	Cnp	10	cell differentiation;cell organization and biogenesis;metabolic process;response to stimulus	cytoplasm;membrane;nucleus	catalytic activity;nucleotide binding;RNA binding	Pf01591, Pf05881, Pf06414, Pf08302, Pf13207, Pf13238, Pf13401, Pf13671	0.479	0.239	0.655	0.832	1.144	1.387	1.717	2.137	1.437	90.7	43.4	21.7	59.4	75.4	103.8	125.8
FALSE	High	IsMasterProtein	P54921	Alpha-soluble NSF attachment protein OS=Rattus norvegicus GN=Napa PE=1 SV=2	0	424.9	88.1356	27	227	23	1	295	33.171	5.45	High	High	High	High	High	High	High	High	High	High		140673	ENSRNOG00000001494	Napa	1	cell communication;cell differentiation;cell organization and biogenesis;regulation of biological process;transport	membrane	protein binding	Pf14938	0.768	0.337	0.986	1.187	1.09	1.043	1.17	1.044	0.785	106.3	81.6	35.8	104.8	126.2	115.8	110.8
FALSE	High	IsMasterProtein	A0A0G2QC06	Serotransferrin OS=Rattus norvegicus GN=Tf PE=1 SV=1	0	423.118	48.4168	45	221	13	1	979	107.34	8.05	High	High	High	High	High	High	High	High	High	High			ENSRNOG00000030625		8	regulation of biological process;response to stimulus;transport	cell surface;endosome;extracellular;membrane	metal ion binding;nucleotide binding;protein binding	Pf00009, Pf00025, Pf00405, Pf01926, Pf09439, Pf12974	0.719	0.374	1.245	0.638	0.885	0.889	0.632	0.984	0.693	124.1	89.2	46.4	154.5	79.2	109.9	110.3
FALSE	High	IsMasterProtein	A0A0U1RS25	Protein Upf1 OS=Rattus norvegicus GN=Upf1 PE=1 SV=1	0	422.949	47.4199	43	238	42	1	1124	123.874	6.61	High	High	High	High	High	High	High	High	High	High		684558	ENSRNOG00000020134	LOC684558; Upf1	16	cell organization and biogenesis;cellular homeostasis;metabolic process;regulation of biological process;response to stimulus	chromosome;cytoplasm;nucleus;spliceosomal complex	catalytic activity;DNA binding;metal ion binding;nucleotide binding;RNA binding	Pf04851, Pf09416, Pf13086, Pf13087, Pf13245, Pf13604	1.279	0.574	1.858	0.348	0.542	0.552	0.349	0.568	0.44	133.1	170.3	76.4	247.4	46.4	72.2	73.5
FALSE	High	IsMasterProtein	Q6Q0N1	Cytosolic non-specific dipeptidase OS=Rattus norvegicus GN=Cndp2 PE=1 SV=1	0	422.696	85.0526	29	212	29	1	475	52.66	5.66	High	High	High	High	High	High	High	High	High	High		291394	ENSRNOG00000015591	Cndp2	18	metabolic process	cytoplasm	catalytic activity;metal ion binding	Pf01546, Pf07687	0.579	0.332	0.9	0.656	0.712	1.074	0.712	1.109	1.029	123.4	71.4	41	111	80.9	87.9	132.5
FALSE	High	IsMasterProtein	Q05175	Brain acid soluble protein 1 OS=Rattus norvegicus GN=Basp1 PE=1 SV=2	0	421.219	73.1818	18	194	4	1	220	21.777	4.51	High	High	High	High	High	High	High	High	High	High		64160		Basp1	2	cell differentiation;regulation of biological process	cytoplasm;membrane;nucleus	DNA binding;protein binding		1.081	0.284	1.704	0.581	0.652	0.736	0.541	0.748	0.661	125.2	135.3	35.6	213.4	72.8	81.6	92.1
FALSE	High	IsMasterProtein	P02770	Serum albumin OS=Rattus norvegicus GN=Alb PE=1 SV=2	0	421.217	68.2566	42	1803	37	1	608	68.686	6.48	High	High	High	High	High	High	High	High	High	High		24186		Alb	14	cell communication;regulation of biological process;response to stimulus;transport	cytoplasm;endoplasmic reticulum;extracellular;Golgi;nucleus	DNA binding;metal ion binding;protein binding	Pf00273	0.437	0.285	0.725	1.015	1.448	1.376	0.94	1.112	0.794	109.5	47.8	31.3	79.4	111.1	158.5	150.7
FALSE	High	IsMasterProtein	P49793	Nuclear pore complex protein Nup98-Nup96 OS=Rattus norvegicus GN=Nup98 PE=1 SV=2	0	420.191	34.4714	45	198	45	1	1816	197.16	6.23	High	High	High	High	High	High	High	High	High	High	Phospho [S888]	81738	ENSRNOG00000020347	Nup98	1	cell organization and biogenesis;metabolic process;transport	chromosome;membrane;nucleus	protein binding;RNA binding;structural molecule activity;transporter activity	Pf04096, Pf12110, Pf13634	1.188	0.515	1.693	0.37	0.537	0.597	0.356	0.601	0.501	135.9	161.4	70	230.1	50.2	73	81.2
FALSE	High	IsMasterProtein	Q6URK4	Heterogeneous nuclear ribonucleoprotein A3 OS=Rattus norvegicus GN=Hnrnpa3 PE=1 SV=1	0	419.61	50.6596	25	492	21	1	379	39.628	9.01	High	High	High	High	High	High	High	High	High	High	Phospho [S356; S357; S359]	362152	ENSRNOG00000052968	Hnrnpa3	3	metabolic process;transport	cytoplasm;nucleus;spliceosomal complex	nucleotide binding;RNA binding;transporter activity	Pf00076, Pf13893, Pf14259	1.277	0.499	2.181	0.242	0.458	0.53	0.294	0.535	0.471	133.5	170.5	66.6	291.3	32.3	61.2	70.8
FALSE	High	IsMasterProtein	A0A0G2JWP8	DNA topoisomerase 2 OS=Rattus norvegicus GN=Top2a PE=1 SV=1	0	419.271	36.2565	55	271	55	1	1528	173.179	8.82	High	High	High	High	High	High	High	High	High	High	Phospho [T1352; S1389]		ENSRNOG00000053047		10	cell differentiation;cell division;cell organization and biogenesis;metabolic process;regulation of biological process;response to stimulus	chromosome;nucleus	catalytic activity;DNA binding;metal ion binding;nucleotide binding;protein binding;RNA binding	Pf00204, Pf00521, Pf01751, Pf02518, Pf08070	1.535	0.669	2.114	0.191	0.35	0.293	0.211	0.252	0.201	146.7	225.2	98.2	310.1	28	51.3	43
FALSE	High	IsMasterProtein	Q9JKS6	Protein piccolo OS=Rattus norvegicus GN=Pclo PE=1 SV=1	0	418.772	14.6903	60	204	14	1	5085	552.376	6.54	High	High	High	High	High	High	High	High	High	High	Phospho [S1575; S1784; T3392]	56768		Pclo	4	cell organization and biogenesis;regulation of biological process;response to stimulus;transport	cytoskeleton	metal ion binding;protein binding	Pf00168, Pf00595, Pf03154, Pf05715, Pf07223, Pf09770, Pf13388	0.545	0.252	0.779	1.759	1.245	1.181	1.49	0.981	0.803	99.6	54.3	25.1	77.6	175.3	124	117.7
FALSE	High	IsMasterProtein	P19527	Neurofilament light polypeptide OS=Rattus norvegicus GN=Nefl PE=1 SV=3	0	418.309	61.0701	35	241	31	1	542	61.298	4.65	High	High	High	High	High	High	High	High	High	High	Phospho [S473; T519; S522]	83613	ENSRNOG00000013658	Nefl	15	cell organization and biogenesis;cellular component movement;regulation of biological process;response to stimulus;transport	cytoplasm	catalytic activity;motor activity;protein binding;structural molecule activity	Pf00038, Pf01576	0.295	0.182	0.354	1.76	1.071	1.128	2.536	1.909	0.927	89.6	26.4	16.3	31.7	157.7	95.9	101.1
FALSE	High	IsMasterProtein	D4A5A6	DNA-directed RNA polymerase OS=Rattus norvegicus GN=Polr2a PE=1 SV=1	0	417.737	26.5482	48	269	48	1	1970	217.069	7.37	High	High	High	High	High	High	High	High	High	High		363633	ENSRNOG00000028834	Polr2a	10	metabolic process;regulation of biological process;response to stimulus	nucleus	catalytic activity;DNA binding;protein binding;RNA binding	Pf00623, Pf04983, Pf04990, Pf04992, Pf04997, Pf04998, Pf05000	1.351	0.515	2.015	0.3	0.443	0.511	0.313	0.52	0.407	135.6	183.1	69.9	273.2	40.6	60	69.3
FALSE	High	IsMasterProtein	A0A0G2K4T7	General transcription factor II-I OS=Rattus norvegicus GN=Gtf2i PE=1 SV=1	0	417.717	53.5536	43	248	43	1	999	112.24	6.39	High	High	High	High	High	High	High	High	High	High	Phospho [S327; S328]	353256	ENSRNOG00000001479	Gtf2i	12	cellular homeostasis;development;metabolic process;regulation of biological process	cytoplasm;membrane;nucleus	DNA binding;protein binding	Pf02946	1.336	0.574	1.927	0.222	0.444	0.498	0.254	0.445	0.355	141.8	189.4	81.3	273.1	31.4	62.9	70.6
FALSE	High	IsMasterProtein	Q3MHS9	Chaperonin containing Tcp1, subunit 6A (Zeta 1) OS=Rattus norvegicus GN=Cct6a PE=1 SV=1	0	416.26	67.7966	29	299	29	1	531	57.981	7.08	High	High	High	High	High	High	High	High	High	High		288620	ENSRNOG00000000923	Cct6a	12	metabolic process;regulation of biological process;transport	cytoplasm	nucleotide binding;protein binding;RNA binding	Pf00118	1.405	0.563	1.917	0.403	0.496	0.514	0.405	0.503	0.415	131.2	184.3	73.9	251.6	52.8	65.1	67.4
FALSE	High	IsMasterProtein	D3ZFP4	DNA helicase OS=Rattus norvegicus GN=Mcm3 PE=1 SV=3	0	416.052	59.4096	42	280	42	1	813	91.602	5.48	High	High	High	High	High	High	High	High	High	High	Phospho [S672]	316273	ENSRNOG00000012543	Mcm3	9	metabolic process	cytoplasm;membrane;nucleus	catalytic activity;DNA binding;nucleotide binding	Pf00493, Pf01078, Pf07728, Pf14551	1.477	0.726	1.995	0.15	0.327	0.235	0.182	0.197	0.165	155	228.9	112.4	309.1	23.2	50.6	36.4
FALSE	High	IsMasterProtein	D4A0F5	Septin-7 OS=Rattus norvegicus GN=Sept7 PE=1 SV=3	0	415.306	61.8721	27	298	25	1	438	50.801	8.57	High	High	High	High	High	High	High	High	High	High			ENSRNOG00000006545		8		cytoplasm;cytoskeleton;membrane	nucleotide binding	Pf00735, Pf01926, Pf05368	0.898	0.455	1.384	0.952	0.895	0.817	0.873	0.782	0.569	115.9	104.2	52.7	160.4	110.4	103.8	94.7
FALSE	High	IsMasterProtein	Q60587	Trifunctional enzyme subunit beta, mitochondrial OS=Rattus norvegicus GN=Hadhb PE=1 SV=1	0	414.685	63.5789	28	281	28	1	475	51.382	9.47	High	High	High	High	High	High	High	High	High	High		171155	ENSRNOG00000010800	Hadhb	6	metabolic process	endoplasmic reticulum;membrane;mitochondrion	catalytic activity;nucleotide binding;protein binding;RNA binding	Pf00108, Pf00109, Pf02803	0.849	0.428	1.273	0.771	1.109	0.983	0.617	0.79	0.635	118.3	100.4	50.6	150.6	91.2	131.1	116.2
FALSE	High	IsMasterProtein	Q6P6T6	Cathepsin D OS=Rattus norvegicus GN=Ctsd PE=1 SV=1	0	414.198	53.8084	22	300	22	1	407	44.594	7.09	High	High	High	High	High	High	High	High	High	High		171293	ENSRNOG00000020206	Ctsd	1	cell organization and biogenesis;metabolic process	membrane;mitochondrion;vacuole	catalytic activity	Pf00026, Pf14541, Pf14543	0.318	0.186	0.462	0.451	0.5	0.9	0.947	1.601	1.446	128	40.6	23.8	59.2	57.8	64	115.2
FALSE	High	IsMasterProtein	A0A0G2K8K0	Protein Sfpq OS=Rattus norvegicus GN=Sfpq PE=1 SV=1	0	413.805	45.4023	32	407	31	1	696	75.039	9.39	High	High	High	High	High	High	High	High	High	High			ENSRNOG00000058461		5	cell organization and biogenesis;metabolic process;regulation of biological process;response to stimulus	chromosome;nucleus	DNA binding;nucleotide binding;protein binding;RNA binding	Pf00076, Pf08075, Pf13893, Pf14259	1.465	0.576	2.188	0.213	0.408	0.424	0.257	0.418	0.349	137	200.8	78.9	299.7	29.2	55.9	58.2
FALSE	High	IsMasterProtein	Q66HC5	Nuclear pore complex protein Nup93 OS=Rattus norvegicus GN=Nup93 PE=1 SV=1	0	413.252	54.2125	42	237	42	1	819	93.243	5.72	High	High	High	High	High	High	High	High	High	High		291874	ENSRNOG00000018564	Nup93	19	cell organization and biogenesis;regulation of biological process;transport	membrane;nucleus	structural molecule activity	Pf04097	1.373	0.508	1.963	0.336	0.527	0.586	0.342	0.59	0.509	129.3	177.5	65.7	253.8	43.5	68.2	75.8
FALSE	High	IsMasterProtein	F1LQT9	DNA (cytosine-5)-methyltransferase OS=Rattus norvegicus GN=Dnmt1 PE=1 SV=3	0	412	34.2381	50	271	50	1	1621	182.924	8.07	High	High	High	High	High	High	High	High	High	High	Phospho [S718]	84350	ENSRNOG00000039859	Dnmt1	8	cell differentiation;cell organization and biogenesis;metabolic process;regulation of biological process;response to stimulus	cytoplasm;nucleus	catalytic activity;DNA binding;metal ion binding;nucleotide binding;protein binding;RNA binding	Pf00145, Pf01426, Pf02008, Pf06464, Pf12047	1.431	0.623	2.025	0.214	0.376	0.371	0.228	0.326	0.26	145.9	208.8	90.9	295.5	31.3	54.9	54.1
FALSE	High	IsMasterProtein	Q68FX0	Isocitrate dehydrogenase [NAD] subunit beta, mitochondrial OS=Rattus norvegicus GN=Idh3B PE=2 SV=1	0	410.91	54.026	20	241	20	1	385	42.327	8.75	High	High	High	High	High	High	High	High	High	High		94173	ENSRNOG00000007316	Idh3B	3	metabolic process	mitochondrion;nucleus	catalytic activity;metal ion binding;nucleotide binding	Pf00180	0.441	0.233	0.649	1.53	1.527	1.44	1.474	1.123	1.131	94.8	41.9	22.1	61.5	145	144.8	136.5
FALSE	High	IsMasterProtein	F8WFM2	Beta-soluble NSF attachment protein OS=Rattus norvegicus GN=Napb PE=4 SV=1	0	409.846	84.5638	25	260	21	1	298	33.535	5.47	High	High	High	High	High	High	High	High	High	High		499903	ENSRNOG00000004753	Napb	3	cell communication;cell organization and biogenesis;regulation of biological process;transport	membrane	protein binding	Pf14938	0.322	0.16	0.409	1.961	1.5	1.435	2.012	1.067	0.941	92.5	29.8	14.8	37.9	181.5	138.8	132.7
FALSE	High	IsMasterProtein	P68511	14-3-3 protein eta OS=Rattus norvegicus GN=Ywhah PE=1 SV=2	0	409.285	69.9187	23	339	18	1	246	28.194	4.89	High	High	High	High	High	High	High	High	High	High		25576	ENSRNOG00000055471	Ywhah	14	metabolic process;regulation of biological process;response to stimulus;transport	cytoplasm;membrane	protein binding	Pf00244	0.634	0.266	0.932	0.788	0.684	1.306	0.796	1.363	1.107	112.6	71.5	30	105	88.7	77	147.2
FALSE	High	IsMasterProtein	Q6P747	Heterochromatin protein 1-binding protein 3 OS=Rattus norvegicus GN=Hp1bp3 PE=1 SV=1	0	409.129	46.8354	35	286	35	1	553	60.769	9.67	High	High	High	High	High	High	High	High	High	High	Phospho [T51; S71; S74; S76; T77; T85]	313647		Hp1bp3	5	cell organization and biogenesis;regulation of biological process;response to stimulus	chromosome;nucleus	DNA binding;protein binding	Pf00538	1.188	0.422	1.769	0.409	0.567	0.811	0.448	0.764	0.63	124.9	148.3	52.7	220.9	51.1	70.8	101.2
FALSE	High	IsMasterProtein	Q9EPH8	Polyadenylate-binding protein 1 OS=Rattus norvegicus GN=Pabpc1 PE=1 SV=1	0	409.08	55.9748	33	338	22	1	636	70.656	9.5	High	High	High	High	High	High	High	High	High	High		171350	ENSRNOG00000008639	Pabpc1	7	metabolic process;regulation of biological process	cytoplasm;membrane;nucleus;spliceosomal complex	nucleotide binding;protein binding;RNA binding	Pf00076, Pf00658, Pf13893, Pf14259	1.377	0.582	2.061	0.216	0.477	0.448	0.259	0.467	0.406	137.1	188.7	79.8	282.5	29.5	65.4	61.5
FALSE	High	IsMasterProtein	Q00981	Ubiquitin carboxyl-terminal hydrolase isozyme L1 OS=Rattus norvegicus GN=Uchl1 PE=1 SV=2	0	408.115	69.9552	16	333	16	1	223	24.822	5.24	High	High	High	High	High	High	High	High	High	High		29545	ENSRNOG00000002343	Uchl1	14	cell communication;cell organization and biogenesis;cell proliferation;cellular component movement;metabolic process;regulation of biological process;response to stimulus;transport	cytoplasm;cytosol;endoplasmic reticulum;membrane	catalytic activity;protein binding	Pf01088	1.332	0.418	1.5	0.876	0.703	0.598	0.872	0.451	0.368	123.2	164.1	51.5	184.8	107.9	86.5	73.7
FALSE	High	IsMasterProtein	G3V681	Protein Mcm4 OS=Rattus norvegicus GN=Mcm4 PE=1 SV=1	0	406.198	49.884	34	184	34	1	862	96.51	7.23	High	High	High	High	High	High	High	High	High	High		29728	ENSRNOG00000001833	Mcm4	11	metabolic process	membrane;nucleus	catalytic activity;DNA binding;nucleotide binding	Pf00493, Pf07728, Pf14551	1.645	0.737	2.142	0.178	0.36	0.24	0.178	0.202	0.172	145.9	240	107.5	312.6	25.9	52.6	35
FALSE	High	IsMasterProtein	P81155	Voltage-dependent anion-selective channel protein 2 OS=Rattus norvegicus GN=Vdac2 PE=1 SV=2	0	406.005	70.1695	21	406	20	1	295	31.726	7.49	High	High	High	High	High	High	High	High	High	High		83531	ENSRNOG00000013505	Vdac2	15	regulation of biological process;transport	membrane;mitochondrion;nucleus	nucleotide binding;transporter activity	Pf01459	0.474	0.244	0.805	1.351	1.282	1.402	1.314	1.021	1.122	99.8	47.4	24.3	80.4	134.9	128	140
FALSE	High	IsMasterProtein	A0A0G2K7B3	Heterogeneous nuclear ribonucleoprotein C OS=Rattus norvegicus GN=LOC100911576 PE=1 SV=1	0	405.801	72	23	287	22	1	300	33.036	5.03	High	High	High	High	High	High	High	High	High	High	Phospho [S218; S219; S228; S255; S293; S300]	100911576; 290046	ENSRNOG00000050800	LOC100911576; Hnrnpc	14; 15	cell differentiation;cell organization and biogenesis;metabolic process;regulation of biological process	cytosol;membrane;nucleus;spliceosomal complex	DNA binding;enzyme regulator activity;nucleotide binding;protein binding;RNA binding	Pf00076, Pf13893, Pf14259	1.407	0.591	1.883	0.283	0.415	0.465	0.284	0.43	0.375	140.2	197.2	82.8	264	39.6	58.2	65.1
FALSE	High	IsMasterProtein	Q04462	Valine--tRNA ligase OS=Rattus norvegicus GN=Vars PE=2 SV=2	0	404.899	44.1456	46	267	46	1	1264	140.28	7.61	High	High	High	High	High	High	High	High	High	High		25009	ENSRNOG00000000867	Vars	20	metabolic process;regulation of biological process	cytosol;mitochondrion	catalytic activity;nucleotide binding	Pf00043, Pf00133, Pf08264, Pf09334, Pf13603	1.275	0.528	1.774	0.326	0.514	0.54	0.361	0.602	0.467	135.4	172.6	71.4	240.2	44.1	69.6	73.1
FALSE	High	IsMasterProtein	Q05962	ADP/ATP translocase 1 OS=Rattus norvegicus GN=Slc25a4 PE=1 SV=3	0	404.745	71.4765	29	870	14	1	298	32.968	9.79	High	High	High	High	High	High	High	High	High	High		85333		Slc25a4	16	cell organization and biogenesis;metabolic process;regulation of biological process;response to stimulus;transport	membrane;mitochondrion;nucleus	protein binding;structural molecule activity;transporter activity	Pf00153	0.467	0.264	0.814	1.778	1.335	1.249	1.7	0.836	0.884	96.8	45.2	25.6	78.9	172.2	129.3	120.9
FALSE	High	IsMasterProtein	G3V936	Citrate synthase OS=Rattus norvegicus GN=Cs PE=1 SV=1	0	404.116	62.8755	28	346	28	1	466	51.797	8.41	High	High	High	High	High	High	High	High	High	High			ENSRNOG00000023520		7	metabolic process	mitochondrion;nucleus;organelle lumen	catalytic activity;RNA binding	Pf00285	0.639	0.302	0.915	1.521	1.398	1.246	1.549	0.987	0.9	95.6	61.1	28.9	87.5	145.4	133.7	119.1
FALSE	High	IsMasterProtein	G3V790	Transcription activator BRG1 OS=Rattus norvegicus GN=Smarca4 PE=1 SV=2	0	404.103	29.6342	47	282	28	1	1613	181.285	8	High	High	High	High	High	High	High	High	High	High	Phospho [S1349; S1419]	171379	ENSRNOG00000009271	Smarca4	8	cell differentiation;cell organization and biogenesis;metabolic process;regulation of biological process	membrane;nucleus	catalytic activity;DNA binding;nucleotide binding;protein binding	Pf00176, Pf00270, Pf00271, Pf00439, Pf07529, Pf07533, Pf08880, Pf09606, Pf11496, Pf14619	1.436	0.518	1.985	0.212	0.385	0.42	0.235	0.406	0.339	144.1	207	74.7	286.2	30.6	55.4	60.6
FALSE	High	IsMasterProtein	A0A0G2KBC7	ATP-dependent 6-phosphofructokinase OS=Rattus norvegicus GN=Pfkm PE=1 SV=1	0	404.042	53.7015	36	240	8	1	851	93.465	7.42	High	High	High	High	High	High	High	High	High	High	Phospho [T473]		ENSRNOG00000057988		7	cell organization and biogenesis;cellular homeostasis;metabolic process;regulation of biological process	cytoplasm;cytosol;membrane	catalytic activity;metal ion binding;nucleotide binding;protein binding	Pf00365	0.819	0.369	1.235	1.085	1.158	1.081	1.146	1.031	0.73	103.6	84.8	38.2	127.9	112.4	119.9	111.9
FALSE	High	IsMasterProtein	cRAP003	Common Laboratory Contaminant - Fructose-bisphosphate aldolase A OS=Oryctolagus cuniculus GN=ALDOA PE=1 SV=2	0	404.001	59.0659	25	373	1	1	364	39.318	8.09	High	High	High	High	High	High	High	High	High	High										0.765	0.366	0.919	0.904	0.835	0.791	0.71	0.731	0.459	133.7	102.3	49	122.9	120.9	111.6	105.7
FALSE	High	IsMasterProtein	Q5QD51	A-kinase anchor protein 12 OS=Rattus norvegicus GN=Akap12 PE=1 SV=1	0	403.808	37.463	37	197	37	1	1687	181.001	4.4	High	High	High	High	High	High	High	High	High	High	Phospho [T583; T584; S585]	83425	ENSRNOG00000019549	Akap12	1	metabolic process;regulation of biological process;response to stimulus;transport	cytoplasm;cytoskeleton;membrane	catalytic activity;protein binding	Pf03832	0.793	0.405	1.125	1.051	1.04	0.921	0.861	0.865	0.599	115.5	91.5	46.8	130	121.4	120.1	106.3
FALSE	High	IsMasterProtein	O08839	Myc box-dependent-interacting protein 1 OS=Rattus norvegicus GN=Bin1 PE=1 SV=1	0	403.426	57.3129	29	238	6	1	588	64.493	5.03	High	High	High	High	High	High	High	High	High	High	Phospho [S296; S298]	117028		Bin1	18	cell differentiation;cell organization and biogenesis;development;regulation of biological process;transport	cytoplasm;membrane;nucleus	protein binding	Pf00018, Pf03114, Pf07653, Pf14604	0.489	0.296	0.762	1.411	1.008	1.139	1.528	1.173	0.928	102.7	50.2	30.4	78.3	144.9	103.5	117
FALSE	High	IsMasterProtein	Q499Q4	Phosphoglucomutase 1 OS=Rattus norvegicus GN=Pgm1 PE=1 SV=2	0	402.732	74.0214	35	253	35	1	562	61.352	6.57	High	High	High	High	High	High	High	High	High	High	Phospho [T115; S117]	24645	ENSRNOG00000009889	Pgm1	5	cellular homeostasis;metabolic process;response to stimulus	cytoskeleton;cytosol	catalytic activity;metal ion binding	Pf00408, Pf02878, Pf02879, Pf02880	1.473	0.544	1.978	0.418	0.624	0.575	0.436	0.636	0.408	123.6	182	67.2	244.5	51.7	77.1	71
FALSE	High	IsMasterProtein	Q5HZA7	Bin1 protein OS=Rattus norvegicus GN=Bin1 PE=1 SV=1	0	402.614	79.0244	25	229	2	1	410	45.805	5.41	High	High	High	High	High	High	High	High	High	High	Phospho [S265; S267; S301; S303; S305; S306]	117028	ENSRNOG00000012852	Bin1	18	cell differentiation;cell organization and biogenesis;regulation of biological process;transport	cytoplasm;membrane;nucleus	protein binding	Pf00018, Pf03114, Pf07653, Pf14604	0.634	0.453	1.405	0.472	0.924	1.713	0.991	2.981	2.23	78.1	49.5	35.4	109.8	36.8	72.2	133.8
FALSE	High	IsMasterProtein	Q4KLK7	Nucleolar protein 5A OS=Rattus norvegicus GN=Nop56 PE=1 SV=1	0	402.04	55.9524	34	214	34	1	588	65.359	9.01	High	High	High	High	High	High	High	High	High	High	Phospho [S517; S543]	362214	ENSRNOG00000007128	Nop56	3	metabolic process	membrane	protein binding;RNA binding	Pf01798, Pf08060, Pf08156	1.339	0.536	1.912	0.263	0.415	0.508	0.269	0.483	0.424	139.9	187.4	74.9	267.4	36.7	58.1	71.1
FALSE	High	IsMasterProtein	A0A0G2JZM8	CLIP-associating protein 2 OS=Rattus norvegicus GN=Clasp2 PE=1 SV=1	0	401.419	37.608	43	236	38	1	1505	164.593	8.03	High	High	High	High	High	High	High	High	High	High	Phospho [S559; S560; S601; S603; S692; T806; S808]		ENSRNOG00000009161		8				Pf12348	1.143	0.463	1.635	0.543	0.595	0.653	0.52	0.712	0.604	127.1	145.3	58.9	207.8	69	75.6	83.1
FALSE	High	IsMasterProtein	Q6AY56	Tubulin alpha-8 chain OS=Rattus norvegicus GN=Tuba8 PE=2 SV=1	0	401.348	47.8842	17	757	4	1	449	50.006	5.1	High	High	High	High	High	High	High	High	High	High		500377	ENSRNOG00000048169	Tuba8	4		cytoplasm;cytoskeleton	catalytic activity;nucleotide binding;structural molecule activity	Pf00091, Pf03953	0.789	0.376	1.091	1.419	0.927	1.26	1.245	1.035	0.65	102.1	80.6	38.4	111.4	144.9	94.6	128.7
FALSE	High	IsMasterProtein	Q6IN39	Hsd17b4 protein OS=Rattus norvegicus GN=Hsd17b4 PE=1 SV=1	0	401.001	53.2623	31	251	31	1	751	81.038	8.48	High	High	High	High	High	High	High	High	High	High		79244	ENSRNOG00000015840	Hsd17b4	18	cell differentiation;metabolic process;response to stimulus	membrane;mitochondrion	catalytic activity;protein binding	Pf00106, Pf01575, Pf02036, Pf08659, Pf13452, Pf13561, Pf14864	1.369	0.607	1.848	0.337	0.543	0.51	0.365	0.625	0.416	131.2	179.7	79.6	242.5	44.2	71.3	66.9
FALSE	High	IsMasterProtein	A0A0G2K3V4	O-linked N-acetylglucosamine (GlcNAc) transferase (UDP-N-acetylglucosamine:polypeptide-N-acetylglucosaminyl transferase), isoform CRA_a OS=Rattus norvegicus GN=Ogt PE=1 SV=1	0	398.685	46.0803	38	211	38	1	1046	116.879	6.7	High	High	High	High	High	High	High	High	High	High	Phospho [T798; S803; S805; T810; T811]	26295	ENSRNOG00000003359	Ogt	X	cell death;cell organization and biogenesis;cellular homeostasis;metabolic process;regulation of biological process;response to stimulus	cytoplasm;cytosol;membrane;mitochondrion;nucleus	catalytic activity;enzyme regulator activity;protein binding	Pf00515, Pf04184, Pf07719, Pf13176, Pf13181, Pf13374, Pf13414, Pf13424, Pf13428, Pf13429, Pf13431, Pf13432, Pf13844, Pf14559	1.282	0.491	1.734	0.515	0.574	0.567	0.5	0.548	0.446	130.6	167.4	64.1	226.4	67.3	75	74
FALSE	High	IsMasterProtein	Q6AYT3	tRNA-splicing ligase RtcB homolog OS=Rattus norvegicus GN=Rtcb PE=2 SV=1	0	396.957	61.9802	26	223	26	1	505	55.214	7.23	High	High	High	High	High	High	High	High	High	High		362855	ENSRNOG00000004813	LOC362855; Rtcb	7	metabolic process	cytoplasm;membrane;nucleus	catalytic activity;metal ion binding;nucleotide binding;protein binding;RNA binding	Pf01139	1.364	0.485	2.03	0.256	0.467	0.51	0.315	0.52	0.43	135.6	184.9	65.8	275.2	34.7	63.4	69.1
FALSE	High	IsMasterProtein	F1LM09	Ubiquitin carboxyl-terminal hydrolase 7 OS=Rattus norvegicus GN=Usp7 PE=1 SV=2	0	395.381	47.3255	45	234	45	1	1103	128.349	5.55	High	High	High	High	High	High	High	High	High	High			ENSRNOG00000025496		10	metabolic process;regulation of biological process;response to stimulus	cytosol;nucleus	catalytic activity;protein binding	Pf00443, Pf00917, Pf12436, Pf13423, Pf14533	1.372	0.494	1.825	0.318	0.464	0.511	0.357	0.536	0.433	136.8	187.7	67.5	249.7	43.5	63.4	69.9
FALSE	High	IsMasterProtein	D4A208	SLIT-ROBO Rho GTPase-activating protein 2 OS=Rattus norvegicus GN=Srgap2 PE=1 SV=1	0	394.793	44.9113	38	225	6	1	1071	120.802	6.76	High	High	High	High	High	High	High	High	High	High		360840	ENSRNOG00000006733	Srgap2	13	cell organization and biogenesis;cell proliferation;regulation of biological process;response to stimulus	cytoplasm;cytosol;membrane;nucleus	enzyme regulator activity;protein binding	Pf00018, Pf00611, Pf00620, Pf07653, Pf14604	0.859	0.369	1.321	0.515	0.551	0.787	0.46	0.857	0.774	133.4	114.7	49.3	176.3	68.8	73.6	105
FALSE	High	IsMasterProtein	D3ZU13	Protein Eif4g1 OS=Rattus norvegicus GN=Eif4g1 PE=1 SV=1	0	394.514	28.0976	46	272	42	1	1598	175.596	5.38	High	High	High	High	High	High	High	High	High	High	Phospho [S1209; S1229]	287986	ENSRNOG00000001738	Eif4g1	11	defense response;regulation of biological process;response to stimulus	cytoplasm;membrane	protein binding;RNA binding	Pf00566, Pf02020, Pf02847, Pf02854	1.497	0.565	2.302	0.262	0.532	0.484	0.295	0.539	0.455	126.1	188.8	71.2	290.3	33	67.1	61.1
FALSE	High	IsMasterProtein	P10960	Prosaposin OS=Rattus norvegicus GN=Psap PE=1 SV=1	0	394.375	50.1805	25	515	25	1	554	61.084	5.25	High	High	High	High	High	High	High	High	High	High		25524		Psap	20	cell differentiation;metabolic process;regulation of biological process;response to stimulus;transport	cytoplasm;extracellular;mitochondrion;vacuole	enzyme regulator activity;protein binding	Pf02199, Pf03489, Pf05184	0.459	0.238	0.941	0.437	0.443	1.069	0.677	2.014	1.874	109.3	50.2	26	102.8	47.8	48.4	116.8
FALSE	High	IsMasterProtein	A0A0G2K7Y2	Oxidation resistance protein 1 OS=Rattus norvegicus GN=Oxr1 PE=1 SV=1	0	394.088	51.2027	39	224	7	1	873	96.962	5.34	High	High	High	High	High	High	High	High	High	High	Phospho [S201; S202; T203; S204]	117520	ENSRNOG00000056487	Oxr1	7	metabolic process;regulation of biological process;response to stimulus	mitochondrion	catalytic activity	Pf01476, Pf07534, Pf09726	0.493	0.277	0.715	1.52	1.313	1.315	1.489	1.295	1.114	95	46.8	26.3	67.9	144.4	124.7	124.9
FALSE	High	IsMasterProtein	D4A0U3	Protein Zfp638 OS=Rattus norvegicus GN=Zfp638 PE=1 SV=1	0	392.758	29.2267	42	201	42	1	1875	208.015	6.3	High	High	High	High	High	High	High	High	High	High		312491	ENSRNOG00000014501	Zfp638	4	metabolic process	nucleus	metal ion binding;nucleotide binding;RNA binding	Pf00076, Pf12171, Pf13893, Pf14259	1.313	0.501	1.905	0.249	0.451	0.481	0.268	0.451	0.378	142.9	187.7	71.7	272.2	35.6	64.4	68.7
FALSE	High	IsMasterProtein	B2GV06	Succinyl-CoA:3-ketoacid coenzyme A transferase 1, mitochondrial OS=Rattus norvegicus GN=Oxct1 PE=1 SV=1	0	392.422	59.0385	24	231	24	1	520	56.168	8.47	High	High	High	High	High	High	High	High	High	High		690163	ENSRNOG00000043094	Oxct1	2	metabolic process;regulation of biological process;response to stimulus	mitochondrion;organelle lumen	catalytic activity;protein binding	Pf01144	0.975	0.464	1.419	0.95	0.956	0.855	0.867	0.75	0.645	112.6	109.8	52.3	159.8	106.9	107.7	96.3
FALSE	High	IsMasterProtein	O08838	Amphiphysin OS=Rattus norvegicus GN=Amph PE=1 SV=1	0	391.881	58.5652	31	251	29	1	683	74.832	4.64	High	High	High	High	High	High	High	High	High	High	Phospho [T260; S262; S539; T549; T550; T551; T553; T555]	60668		Amph	17	regulation of biological process;response to stimulus;transport	cytoplasm;cytoskeleton;cytosol;membrane	protein binding	Pf00018, Pf03114, Pf14604	0.397	0.232	0.616	1.937	1.508	1.602	1.968	1.28	1.028	86.4	34.3	20.1	53.2	167.5	130.4	138.4
FALSE	High	IsMasterProtein	Q64303	Serine/threonine-protein kinase PAK 2 OS=Rattus norvegicus GN=Pak2 PE=1 SV=1	0	391.092	67.7481	31	217	19	1	524	57.924	5.77	High	High	High	High	High	High	High	High	High	High	Phospho [S141]	100910732; 29432	ENSRNOG00000001747; ENSRNOG00000048597	LOC100910732; Pak2	11	metabolic process;regulation of biological process;response to stimulus	cytoplasm;membrane;nucleus	catalytic activity;enzyme regulator activity;nucleotide binding;protein binding;signal transducer activity	Pf00069, Pf00786, Pf07714, Pf14531	1.079	0.467	1.466	0.499	0.6	0.689	0.468	0.698	0.597	132.2	142.7	61.7	193.8	66	79.3	91.1
FALSE	High	IsMasterProtein	G3V6S5	C-1-tetrahydrofolate synthase, cytoplasmic OS=Rattus norvegicus GN=Mthfd1 PE=1 SV=1	0	390.019	49.1979	39	224	38	1	935	100.902	7.42	High	High	High	High	High	High	High	High	High	High		64300	ENSRNOG00000005602	Mthfd1	6	metabolic process	cytoplasm;cytosol;membrane;mitochondrion	catalytic activity;nucleotide binding	Pf00763, Pf01268, Pf02882	1.139	0.554	1.679	0.451	0.614	0.596	0.425	0.602	0.469	132.8	151.3	73.5	223	59.9	81.6	79.2
FALSE	High	IsMasterProtein	F1M5N4	Malic enzyme OS=Rattus norvegicus GN=Me3 PE=3 SV=2	0	389.902	64.6281	29	252	28	1	605	67.166	7.97	High	High	High	High	High	High	High	High	High	High		361602	ENSRNOG00000017311	Me3	1	metabolic process	mitochondrion	catalytic activity;metal ion binding;nucleotide binding	Pf00390, Pf03949	0.301	0.177	0.428	1.838	1.781	1.468	2.422	1.181	1.537	82.4	24.8	14.6	35.2	151.5	146.8	121
FALSE	High	IsMasterProtein	Q5U302	Catenin (Cadherin associated protein), alpha 1 OS=Rattus norvegicus GN=Ctnna1 PE=1 SV=1	0	389.216	57.9295	37	207	29	1	908	100.174	6.23	High	High	High	High	High	High	High	High	High	High		307505	ENSRNOG00000005796	Ctnna1	18	cell organization and biogenesis;regulation of biological process;response to stimulus	cytoplasm;cytoskeleton;cytosol;Golgi;membrane	protein binding;RNA binding;structural molecule activity	Pf01044	1.206	0.523	1.831	0.464	0.84	0.725	0.373	0.655	0.466	123.7	149.2	64.7	226.5	57.4	103.9	89.6
FALSE	High	IsMasterProtein	F1LUE2	Calcium/calmodulin-dependent protein kinase II, beta, isoform CRA_c OS=Rattus norvegicus GN=Camk2b PE=1 SV=2	0	387.937	49.8498	25	241	4	1	666	72.782	7.27	High	High	High	High	High	High	High	High	High	High	Phospho [S235]	24245	ENSRNOG00000052080	Camk2b	14	cell organization and biogenesis;metabolic process;regulation of biological process;response to stimulus;transport	cytosol;membrane	catalytic activity;nucleotide binding;protein binding	Pf00069, Pf07714, Pf08332, Pf12680, Pf13474, Pf14534	0.58	0.236	0.791	1.503	1.171	1.374	1.487	1.066	0.88	99.1	57.5	23.3	78.4	149	116.1	136.2
FALSE	High	IsMasterProtein	A0A0G2K1C0	Actin-related protein 3 OS=Rattus norvegicus GN=Actr3 PE=1 SV=1	0	387.817	76.611	28	276	24	1	419	47.553	6.18	High	High	High	High	High	High	High	High	High	High			ENSRNOG00000003206		13	cell division;cell organization and biogenesis;cellular component movement;regulation of biological process	membrane	nucleotide binding;protein binding;structural molecule activity	Pf00022	0.77	0.361	1.209	0.709	0.723	0.997	0.702	1.023	0.796	120.6	92.9	43.5	145.8	85.6	87.3	120.3
FALSE	High	IsMasterProtein	P08461	Dihydrolipoyllysine-residue acetyltransferase component of pyruvate dehydrogenase complex, mitochondrial OS=Rattus norvegicus GN=Dlat PE=1 SV=3	0	386.945	53.6392	27	247	27	1	632	67.123	8.53	High	High	High	High	High	High	High	High	High	High		81654	ENSRNOG00000009994	Dlat	8	metabolic process	mitochondrion;organelle lumen	catalytic activity;nucleotide binding	Pf00198, Pf00364, Pf02817	0.416	0.251	0.584	1.665	1.557	1.249	1.764	1.015	0.996	95.3	39.6	23.9	55.6	158.6	148.3	119
FALSE	High	IsMasterProtein	P31977	Ezrin OS=Rattus norvegicus GN=Ezr PE=1 SV=3	0	386.414	60.0683	41	305	28	1	586	69.348	6.1	High	High	High	High	High	High	High	High	High	High		54319	ENSRNOG00000018524	Ezr	1	cell differentiation;cell organization and biogenesis;metabolic process;regulation of biological process;response to stimulus;transport	cytoplasm;cytoskeleton;cytosol;endosome;membrane	protein binding;RNA binding;structural molecule activity	Pf00373, Pf00769, Pf09379, Pf09380	1.347	0.56	1.694	0.376	0.775	0.518	0.218	0.791	0.364	130.8	176.3	73.2	221.6	49.2	101.4	67.8
FALSE	High	IsMasterProtein	Q62669	Protein Hbb-b1 OS=Rattus norvegicus GN=LOC103694855 PE=1 SV=1	0	385.521	84.3537	15	3268	10	1	147	16.012	8.19	High	High	High	High	High	High	High	High	High	High	Phospho [S28; S31; Y36; T39; T124; S126; S140; Y146]	361619; 103694855	ENSRNOG00000047098; ENSRNOG00000060629	Hbb-b1; LOC103694855	1	transport		metal ion binding;transporter activity	Pf00042	0.36	0.196	0.503	0.956	1.189	1.587	0.858	1.707	1.61	100.4	36.2	19.6	50.5	95.9	119.4	159.2
FALSE	High	IsMasterProtein	D4A5G8	Pyruvate dehydrogenase E1 component subunit alpha OS=Rattus norvegicus GN=Pdha1l1 PE=1 SV=3	0	383.339	72.5641	31	272	31	1	390	43.247	8.19	High	High	High	High	High	High	High	High	High	High	Phospho [S232; S293; S295; S300]	685778	ENSRNOG00000014745	RGD1566157; LOC685778; Pdha1l1	16	metabolic process		catalytic activity	Pf00676	0.465	0.24	0.722	1.77	1.765	1.528	1.919	1.289	1.306	83.3	38.8	20	60.2	147.4	147.1	127.3
FALSE	High	IsMasterProtein	A0A0G2JUI5	Protein Clasp1 OS=Rattus norvegicus GN=Clasp1 PE=1 SV=1	0	383.163	32.6886	42	193	37	1	1551	170.817	9.19	High	High	High	High	High	High	High	High	High	High	Phospho [S594; S596]		ENSRNOG00000002376		13	cell division;cell organization and biogenesis;regulation of biological process	chromosome;cytoskeleton;Golgi;membrane	protein binding	Pf02985, Pf12348	1.431	0.491	2.07	0.404	0.502	0.495	0.398	0.421	0.326	132.6	189.9	65.2	274.5	53.6	66.6	65.7
FALSE	High	IsMasterProtein	Q641Z6	EH domain-containing protein 1 OS=Rattus norvegicus GN=Ehd1 PE=1 SV=1	0	383.156	73.221	32	224	18	1	534	60.565	6.83	High	High	High	High	High	High	High	High	High	High		293692	ENSRNOG00000043503	Ehd1	1	cell organization and biogenesis;regulation of biological process;response to stimulus;transport	endosome;membrane	metal ion binding;nucleotide binding;protein binding	Pf00350, Pf01926, Pf12763	1.04	0.439	1.463	0.714	1.097	0.832	0.586	0.739	0.571	117.9	122.6	51.8	172.5	84.1	129.4	98.1
FALSE	High	IsMasterProtein	Q5BJT9	Creatine kinase, mitochondrial 1, ubiquitous OS=Rattus norvegicus GN=Ckmt1b PE=1 SV=1	0	383.038	69.6172	28	327	4	1	418	46.932	8.32	High	High	High	High	High	High	High	High	High	High		29593	ENSRNOG00000014573	Ckmt1b	3	metabolic process;regulation of biological process	membrane;mitochondrion	catalytic activity;nucleotide binding	Pf00217, Pf02807	0.436	0.279	0.675	1.756	1.275	1.093	1.802	0.848	0.842	99.9	43.5	27.9	67.5	175.5	127.4	109.3
FALSE	High	IsMasterProtein	P04642	L-lactate dehydrogenase A chain OS=Rattus norvegicus GN=Ldha PE=1 SV=1	0	382.976	82.8313	28	348	26	1	332	36.427	8.27	High	High	High	High	High	High	High	High	High	High		24533	ENSRNOG00000013009	Ldha	1	cell communication;metabolic process;regulation of biological process;response to stimulus	cytoplasm;cytosol;membrane;mitochondrion;nucleus	catalytic activity;nucleotide binding;protein binding	Pf00056, Pf02866	1.21	0.509	1.743	0.629	0.712	0.695	0.645	0.69	0.577	118.9	143.9	60.5	207.3	74.8	84.6	82.7
FALSE	High	IsMasterProtein	G3V8A5	Protein Vps35 OS=Rattus norvegicus GN=Vps35 PE=1 SV=1	0	382.38	48.4925	33	189	33	1	796	91.669	5.44	High	High	High	High	High	High	High	High	High	High	Phospho [S7]	25479	ENSRNOG00000017612	Vps35	19	regulation of biological process;transport	cytoplasm;cytosol;endosome;membrane	transporter activity	Pf03635	1.151	0.435	1.461	0.671	0.801	0.819	0.727	0.915	0.707	115.1	132.5	50.1	168.2	77.2	92.3	94.3
FALSE	High	IsMasterProtein	Q6AY09	Heterogeneous nuclear ribonucleoprotein H2 OS=Rattus norvegicus GN=Hnrnph2 PE=1 SV=1	0	382.33	51.6704	17	520	9	1	449	49.262	6.3	High	High	High	High	High	High	High	High	High	High	Phospho [S63; T100; S104]	308650	ENSRNOG00000011661	Hnrnph2	X		cytoplasm;membrane;nucleus	nucleotide binding;RNA binding	Pf00076, Pf08080, Pf14259	1.204	0.44	1.535	0.431	0.598	0.693	0.408	0.71	0.515	132.7	159.8	58.4	203.8	57.2	79.4	92
FALSE	High	IsMasterProtein	Q3B8Q1	Nucleolar RNA helicase 2 OS=Rattus norvegicus GN=Ddx21 PE=2 SV=1	0	382.207	58.4399	42	239	41	1	782	85.913	9.33	High	High	High	High	High	High	High	High	High	High	Phospho [S119; S169; T171]	317399	ENSRNOG00000043099	Ddx21	20	cell differentiation;metabolic process;response to stimulus	membrane;nucleus	catalytic activity;nucleotide binding;RNA binding	Pf00270, Pf00271, Pf08152, Pf14617	1.546	0.549	2.184	0.14	0.361	0.369	0.192	0.383	0.314	142.1	219.7	78	310.3	19.9	51.3	52.4
FALSE	High	IsMasterProtein	D3ZMS1	Protein Sf3b2 OS=Rattus norvegicus GN=Sf3b2 PE=1 SV=3	0	380.06	36.5604	33	251	33	1	878	98.086	5.62	High	High	High	High	High	High	High	High	High	High			ENSRNOG00000020412		1	metabolic process	nucleus;spliceosomal complex	RNA binding	Pf02037, Pf04037, Pf04046	1.389	0.522	1.998	0.256	0.444	0.512	0.279	0.515	0.412	136.5	189.6	71.2	272.7	35	60.6	69.9
FALSE	High	IsMasterProtein	Q499N5	Acyl-CoA synthetase family member 2, mitochondrial OS=Rattus norvegicus GN=Acsf2 PE=2 SV=1	0	379.991	54.6341	28	265	28	1	615	67.843	8.12	High	High	High	High	High	High	High	High	High	High		619561	ENSRNOG00000003330	Acsf2	10	metabolic process	mitochondrion	catalytic activity;nucleotide binding	Pf00501, Pf13193	0.555	0.301	0.904	0.672	0.817	1.34	0.608	1.49	1.111	113.7	63	34.2	102.8	76.3	92.9	152.4
FALSE	High	IsMasterProtein	B4F777	High mobility group nucleosome-binding domain-containing protein 5 OS=Rattus norvegicus GN=Hmgn5 PE=2 SV=1	0	379.091	62.4709	26	197	26	1	429	48.576	4.37	High	High	High	High	High	High	High	High	High	High		681284	ENSRNOG00000029078	Hmgn5; Hmgn5b; Nsbp1_predicted	1	cell organization and biogenesis;metabolic process;regulation of biological process	chromosome;nucleus	DNA binding;protein binding	Pf01101	1.608	0.589	2.184	0.135	0.376	0.27	0.154	0.266	0.229	146.8	236.1	86.5	320.6	19.8	55.2	39.6
FALSE	High	IsMasterProtein	G3V918	Phosphoribosylglycinamide formyltransferase, isoform CRA_a OS=Rattus norvegicus GN=Gart PE=1 SV=1	0	379.044	47.1287	36	205	36	1	1010	107.512	6.61	High	High	High	High	High	High	High	High	High	High		288259	ENSRNOG00000028292	Gart	11	metabolic process;response to stimulus	cytoplasm	catalytic activity;metal ion binding;nucleotide binding	Pf00551, Pf00586, Pf01071, Pf02222, Pf02593, Pf02769, Pf02843, Pf02844, Pf03435, Pf08442, Pf13535, Pf15632	1.259	0.584	1.799	0.368	0.502	0.508	0.382	0.512	0.422	136.3	171.7	79.6	245.3	50.1	68.4	69.3
FALSE	High	IsMasterProtein	P68255	14-3-3 protein theta OS=Rattus norvegicus GN=Ywhaq PE=1 SV=1	0	378.819	70.2041	20	315	16	1	245	27.761	4.78	High	High	High	High	High	High	High	High	High	High		25577	ENSRNOG00000051650	Ywhaq	6	regulation of biological process;response to stimulus;transport	cytoplasm;membrane	protein binding	Pf00244	1.344	0.501	1.935	0.491	0.549	0.57	0.594	0.651	0.467	123.4	165.9	61.8	238.8	60.6	67.8	70.4
FALSE	High	IsMasterProtein	Q10758	Keratin, type II cytoskeletal 8 OS=Rattus norvegicus GN=Krt8 PE=1 SV=3	0	378.549	67.4948	41	390	31	1	483	53.985	6	High	High	High	High	High	High	High	High	High	High		25626	ENSRNOG00000009779	Krt8	7	cell death;cell differentiation;cell organization and biogenesis;regulation of biological process;response to stimulus	cytoplasm;membrane;nucleus	catalytic activity;motor activity;protein binding;structural molecule activity	Pf00038, Pf01576, Pf10186, Pf13166	0.776	0.266	0.717	0.783	1.676	1.4	0.315	1.605	0.703	108.2	83.9	28.8	77.6	84.7	181.4	151.5
FALSE	High	IsMasterProtein	Q3ZAV8	Enhancer of mRNA-decapping protein 4 OS=Rattus norvegicus GN=Edc4 PE=1 SV=1	0	378.087	41.1514	35	185	35	1	1407	152.501	5.78	High	High	High	High	High	High	High	High	High	High	Phospho [S728; S730; T732; S734]	361399	ENSRNOG00000024025	Edc4	19		cytoplasm;membrane;nucleus	protein binding	Pf00400	1.435	0.588	1.691	0.384	0.527	0.515	0.348	0.497	0.397	135.5	194.4	79.7	229	52	71.5	69.8
FALSE	High	IsMasterProtein	A0A0G2K261	Protein Iars2 OS=Rattus norvegicus GN=Iars2 PE=1 SV=1	0	377.744	41.3452	33	211	33	1	1011	112.605	6.74	High	High	High	High	High	High	High	High	High	High			ENSRNOG00000002368		13	metabolic process;regulation of biological process	cytoplasm;mitochondrion	catalytic activity;nucleotide binding;RNA binding	Pf00133, Pf01921, Pf06827, Pf08264, Pf09334	0.784	0.318	1.143	1.023	1.09	1.039	1.045	0.983	0.856	107.8	84.5	34.2	123.2	110.2	117.5	111.9
FALSE	High	IsMasterProtein	P84092	AP-2 complex subunit mu OS=Rattus norvegicus GN=Ap2m1 PE=1 SV=1	0	376.823	62.9885	29	270	29	1	435	49.623	9.54	High	High	High	High	High	High	High	High	High	High	Phospho [T152; S153; T156]	116563	ENSRNOG00000001709	Ap2m1	11	regulation of biological process;response to stimulus;transport	membrane;mitochondrion	protein binding	Pf00928	0.753	0.324	0.951	1.361	1.234	1.086	1.497	0.946	0.821	100.3	75.5	32.5	95.3	136.5	123.8	108.9
FALSE	High	IsMasterProtein	P48500	Triosephosphate isomerase OS=Rattus norvegicus GN=Tpi1 PE=1 SV=2	0	375.564	83.9357	22	245	22	1	249	26.832	7.24	High	High	High	High	High	High	High	High	High	High		24849; 100911515	ENSRNOG00000015290; ENSRNOG00000050669	Tpi1; LOC100911515	4; 9	development;metabolic process	cytosol;nucleus	catalytic activity;protein binding	Pf00121	0.927	0.474	1.184	0.891	0.987	0.911	0.904	0.741	0.617	115.8	107.3	54.9	137.1	103.2	114.2	105.5
FALSE	High	IsMasterProtein	A9CMB8	DNA helicase OS=Rattus norvegicus GN=Mcm6 PE=1 SV=1	0	375.441	52.2533	41	239	41	1	821	92.757	5.43	High	High	High	High	High	High	High	High	High	High		29685	ENSRNOG00000003703	Mcm6	13	metabolic process	nucleus	catalytic activity;DNA binding;nucleotide binding;protein binding	Pf00493, Pf01078, Pf14551	1.69	0.698	2.382	0.097	0.281	0.175	0.125	0.166	0.137	148.1	250.3	103.4	352.9	14.4	41.7	25.9
FALSE	High	IsMasterProtein	Q5M7V8	Thyroid hormone receptor-associated protein 3 OS=Rattus norvegicus GN=Thrap3 PE=1 SV=1	0	374.922	38.591	42	295	41	1	951	108.188	10.15	High	High	High	High	High	High	High	High	High	High	Phospho [S243; S253; S379; S679; S924; S935; T937]	313591	ENSRNOG00000009977	Thrap3	5	metabolic process;regulation of biological process;response to stimulus	nucleus	DNA binding;nucleotide binding;protein binding;receptor activity;RNA binding	Pf15440	1.351	0.526	2.206	0.194	0.421	0.46	0.244	0.464	0.387	137.9	186.3	72.6	304.1	26.8	58	63.4
FALSE	High	IsMasterProtein	P63245	Receptor of activated protein C kinase 1 OS=Rattus norvegicus GN=Rack1 PE=1 SV=3	0	374.848	76.6562	20	271	20	1	317	35.055	7.69	High	High	High	High	High	High	High	High	High	High		83427; 100911540	ENSRNOG00000049070; ENSRNOG00000052620	Gnb2l1; Rack1; LOC100911540	10; 12	cell death;cell differentiation;cellular homeostasis;development;metabolic process;regulation of biological process;response to stimulus	cytoplasm;cytosol;membrane;mitochondrion;nucleus	enzyme regulator activity;protein binding;RNA binding	Pf00400	1.462	0.608	1.982	0.262	0.478	0.453	0.276	0.499	0.389	135	197.3	82	267.6	35.3	64.6	61.1
FALSE	High	IsMasterProtein	F1M949	Protein Ckap5 OS=Rattus norvegicus GN=Ckap5 PE=1 SV=3	0	374.716	31.3899	49	234	49	1	1698	187.801	8.12	High	High	High	High	High	High	High	High	High	High		311191	ENSRNOG00000016067	Ckap5	3	cell organization and biogenesis	membrane	protein binding	Pf12348	1.366	0.509	2.031	0.421	0.537	0.521	0.39	0.534	0.424	129.3	176.6	65.8	262.6	54.5	69.5	67.3
FALSE	High	IsMasterProtein	D4A4K4	Protein Vps13c OS=Rattus norvegicus GN=Vps13c PE=1 SV=2	0	374.619	20.1926	52	196	52	1	3739	418.359	6.84	High	High	High	High	High	High	High	High	High	High			ENSRNOG00000030213		8	transport			Pf06650, Pf12624	0.823	0.37	1.229	0.747	0.844	0.872	0.758	0.962	0.82	118.7	97.7	43.9	145.9	88.6	100.2	103.5
FALSE	High	IsMasterProtein	D4A8H8	Cytoplasmic FMR1 interacting protein 1 (Predicted) OS=Rattus norvegicus GN=Cyfip1 PE=1 SV=1	0	374.578	35.834	42	262	34	1	1253	145.164	6.9	High	High	High	High	High	High	High	High	High	High		308666	ENSRNOG00000011945	Cyfip1	1	cell growth;cell organization and biogenesis;regulation of biological process;response to stimulus		protein binding	Pf05994, Pf07159	0.67	0.317	1.02	0.545	0.678	1.047	0.525	1.109	0.974	126.8	85	40.1	129.3	69.1	86	132.8
FALSE	High	IsMasterProtein	P07340	Sodium/potassium-transporting ATPase subunit beta-1 OS=Rattus norvegicus GN=Atp1b1 PE=1 SV=1	0	374.294	55.2632	24	330	24	1	304	35.179	8.65	High	High	High	High	High	High	High	High	High	High		25650	ENSRNOG00000002934	Atp1b1	13	cell organization and biogenesis;cellular homeostasis;metabolic process;regulation of biological process;response to stimulus;transport	membrane	catalytic activity;enzyme regulator activity;metal ion binding;nucleotide binding;protein binding;transporter activity	Pf00287	0.335	0.184	0.475	1.765	1.56	1.474	1.773	1.388	1.094	90.5	30.3	16.7	43	159.7	141.2	133.4
FALSE	High	IsMasterProtein	Q9JKL8	Activity-dependent neuroprotector homeobox protein OS=Rattus norvegicus GN=Adnp PE=1 SV=2	0	373.972	43.427	37	188	37	1	1103	123.548	7.33	High	High	High	High	High	High	High	High	High	High		64622	ENSRNOG00000010975	Adnp	3	cell communication;metabolic process;regulation of biological process;response to stimulus	cytoplasm;nucleus	DNA binding;metal ion binding;protein binding	Pf00046, Pf12756, Pf13909	1.33	0.5	1.99	0.244	0.441	0.424	0.254	0.428	0.349	143.7	191.1	71.8	285.9	35.1	63.3	60.9
FALSE	High	IsMasterProtein	Q09073	ADP/ATP translocase 2 OS=Rattus norvegicus GN=Slc25a5 PE=1 SV=3	0	373.949	69.1275	30	785	15	1	298	32.88	9.73	High	High	High	High	High	High	High	High	High	High		25176	ENSRNOG00000039980	Slc25a5	X	metabolic process;regulation of biological process;transport	membrane;mitochondrion;nucleus	protein binding;RNA binding;structural molecule activity;transporter activity	Pf00153	0.725	0.342	1.06	1.209	1.119	1.029	1.214	0.842	0.793	107.2	77.6	36.7	113.6	129.6	119.9	110.3
FALSE	High	IsMasterProtein	P09606	Glutamine synthetase OS=Rattus norvegicus GN=Glul PE=1 SV=3	0	373.853	59.5174	18	321	18	1	373	42.24	7.08	High	High	High	High	High	High	High	High	High	High		24957	ENSRNOG00000049560	Glul	13	cell communication;cell organization and biogenesis;cell proliferation;metabolic process;regulation of biological process;response to stimulus	cytoplasm;endoplasmic reticulum;mitochondrion;nucleus	catalytic activity;metal ion binding;nucleotide binding;protein binding	Pf00120, Pf03951	0.707	0.408	1.272	0.501	0.727	1.176	0.913	1.832	1.046	104.4	73.8	42.5	132.7	52.3	75.9	122.7
FALSE	High	IsMasterProtein	M0R735	Heterogeneous nuclear ribonucleoprotein Q OS=Rattus norvegicus GN=Syncrip PE=1 SV=2	0	373.627	56.5836	30	274	7	1	562	62.633	7.56	High	High	High	High	High	High	High	High	High	High		363113	ENSRNOG00000000204	Syncrip	8	cell differentiation;metabolic process;regulation of biological process;response to stimulus	cytoplasm;endoplasmic reticulum;membrane;nucleus;spliceosomal complex	nucleotide binding;RNA binding	Pf00076, Pf13893, Pf14259	1.488	0.64	2.041	0.159	0.372	0.33	0.172	0.33	0.27	147	218.7	94.1	300	23.4	54.7	48.5
FALSE	High	IsMasterProtein	F1LRI7	AP2-associated protein kinase 1 OS=Rattus norvegicus GN=Aak1 PE=1 SV=2	0	373.288	52.3364	32	183	30	1	963	103.796	6.6	High	High	High	High	High	High	High	High	High	High		500244	ENSRNOG00000018317	Aak1	4	metabolic process;regulation of biological process;transport		catalytic activity;nucleotide binding;protein binding	Pf00069, Pf07714	0.721	0.331	1.013	1.18	1.065	1.006	1.116	0.848	0.683	111.6	80.4	36.9	113	131.7	118.8	112.2
FALSE	High	IsMasterProtein	F1LS72	Protein Uba2 OS=Rattus norvegicus GN=Uba2 PE=1 SV=3	0	372.071	65.3782	33	198	33	1	595	66.297	5.16	High	High	High	High	High	High	High	High	High	High			ENSRNOG00000021113		1	metabolic process	cytosol	catalytic activity;nucleotide binding;protein binding	Pf00899, Pf02134, Pf05029, Pf10585, Pf14732	1.499	0.594	2.04	0.247	0.48	0.557	0.317	0.53	0.444	129.7	194.5	77.1	264.7	32.1	62.2	72.2
FALSE	High	IsMasterProtein	D4A0Y6	Protein Mki67 OS=Rattus norvegicus GN=Mki67 PE=1 SV=2	0	371.964	33.0234	47	206	46	1	3119	343.142	9.74	High	High	High	High	High	High	High	High	High	High	Phospho [S2718]	291234	ENSRNOG00000028137	Mki67	1	cell organization and biogenesis;cell proliferation;metabolic process;response to stimulus	chromosome;cytoplasm;membrane;nucleus	protein binding;RNA binding	Pf00498, Pf08065, Pf15276	1.336	0.652	2.032	0.157	0.349	0.267	0.173	0.21	0.172	157.5	210.4	102.8	320.1	24.7	54.9	42.1
FALSE	High	IsMasterProtein	P24155	Thimet oligopeptidase OS=Rattus norvegicus GN=Thop1 PE=1 SV=4	0	371.536	60.262	41	275	41	1	687	78.335	5.94	High	High	High	High	High	High	High	High	High	High		64517	ENSRNOG00000019924	Thop1	7	metabolic process;regulation of biological process;response to stimulus	cytoplasm	catalytic activity;metal ion binding;protein binding	Pf01432	1.393	0.547	1.878	0.362	0.479	0.536	0.404	0.605	0.476	130.2	181.4	71.3	244.5	47.2	62.4	69.8
FALSE	High	IsMasterProtein	A0A0G2K051	Protein Eea1 OS=Rattus norvegicus GN=Eea1 PE=1 SV=1	0	370.914	36.5079	50	217	50	1	1449	165.307	5.72	High	High	High	High	High	High	High	High	High	High			ENSRNOG00000021681		7	cell organization and biogenesis;transport	cytosol;endosome	metal ion binding;protein binding	Pf01363, Pf03961, Pf09726, Pf12128, Pf13654	0.906	0.371	1.354	0.598	0.764	0.79	0.579	0.89	0.691	125.9	114	46.7	170.5	75.3	96.2	99.5
FALSE	High	IsMasterProtein	Q641Y8	ATP-dependent RNA helicase DDX1 OS=Rattus norvegicus GN=Ddx1 PE=1 SV=1	0	370.725	60.6757	37	238	37	1	740	82.445	7.23	High	High	High	High	High	High	High	High	High	High		84474	ENSRNOG00000006652	Ddx1	6	development;metabolic process;regulation of biological process;response to stimulus	cytoplasm;membrane;nucleus	catalytic activity;DNA binding;nucleotide binding;protein binding;RNA binding	Pf00270, Pf00271, Pf00622	1.406	0.522	2.049	0.37	0.571	0.629	0.386	0.605	0.489	124.6	175.2	65	255.2	46.2	71.1	78.4
FALSE	High	IsMasterProtein	G3V699	Protein transport protein Sec31A OS=Rattus norvegicus GN=Sec31a PE=1 SV=1	0	370.676	42.4339	41	221	41	1	1249	135.113	6.93	High	High	High	High	High	High	High	High	High	High		93646	ENSRNOG00000002251	Sec31a	14	response to stimulus;transport	cytoplasm;endoplasmic reticulum;endosome;membrane	protein binding	Pf12931	1.291	0.499	1.699	0.383	0.617	0.612	0.397	0.728	0.545	128.7	166.1	64.2	218.6	49.3	79.4	78.8
FALSE	High	IsMasterProtein	P11348	Dihydropteridine reductase OS=Rattus norvegicus GN=Qdpr PE=1 SV=1	0	370.616	75.1037	15	279	15	1	241	25.536	7.81	High	High	High	High	High	High	High	High	High	High		64192	ENSRNOG00000003253	Qdpr	14	metabolic process;response to stimulus	cytoplasm;cytosol;mitochondrion	catalytic activity;nucleotide binding;protein binding		0.525	0.256	0.712	0.648	0.845	1.325	1.298	2.496	1.61	93.3	49	23.9	66.4	60.5	78.9	123.7
FALSE	High	IsMasterProtein	Q6P7A7	Dolichyl-diphosphooligosaccharide--protein glycosyltransferase subunit 1 OS=Rattus norvegicus GN=Rpn1 PE=1 SV=1	0	370.267	58.4158	34	200	34	1	606	68.359	6.51	High	High	High	High	High	High	High	High	High	High		25596	ENSRNOG00000046345	Rpn1	4	metabolic process;transport	endoplasmic reticulum;membrane	catalytic activity;RNA binding	Pf04597	1.068	0.463	1.571	0.428	0.705	0.756	0.437	0.765	0.652	127.5	136.1	59	200.2	54.6	89.9	96.3
FALSE	High	IsMasterProtein	P47819	Glial fibrillary acidic protein OS=Rattus norvegicus GN=Gfap PE=1 SV=2	0	368.136	73.0233	36	263	34	1	430	49.927	5.44	High	High	High	High	High	High	High	High	High	High		24387	ENSRNOG00000002919	Gfap	10	cell differentiation;cell organization and biogenesis;regulation of biological process;response to stimulus	cytoplasm;cytoskeleton;membrane	catalytic activity;motor activity;protein binding;structural molecule activity	Pf00038, Pf01576, Pf04732, Pf05761, Pf12128	0.509	0.541	1.001	0.799	1.048	1.778	0.758	2.311	0.882	94.1	47.9	50.9	94.2	75.2	98.6	167.3
FALSE	High	IsMasterProtein	Q02874	Core histone macro-H2A.1 OS=Rattus norvegicus GN=H2afy PE=1 SV=4	0	368.008	61.9946	23	260	21	1	371	39.479	9.79	High	High	High	High	High	High	High	High	High	High	Phospho [S172; T173]	29384	ENSRNOG00000011523	H2afy	17	cell organization and biogenesis;regulation of biological process	chromosome;nucleus	DNA binding;enzyme regulator activity;protein binding	Pf00125, Pf01661	1.033	0.439	1.381	0.44	0.66	0.935	0.474	0.853	0.774	125.2	129.3	54.9	172.9	55.1	82.6	117.1
FALSE	High	IsMasterProtein	B2GUZ3	Mthfd1l protein OS=Rattus norvegicus GN=Mthfd1l PE=1 SV=1	0	367.19	48.6182	36	188	35	1	977	105.776	7.5	High	High	High	High	High	High	High	High	High	High		361472	ENSRNOG00000019582	Mthfd1l	1	metabolic process	cytosol;membrane;mitochondrion	catalytic activity;nucleotide binding;protein binding	Pf00763, Pf01268, Pf02882	0.744	0.37	1.08	1.049	1.042	0.931	1.025	0.874	0.777	112.5	83.7	41.6	121.4	118	117.2	104.7
FALSE	High	IsMasterProtein	Q5XHZ0	Heat shock protein 75 kDa, mitochondrial OS=Rattus norvegicus GN=Trap1 PE=1 SV=1	0	366.805	60.6232	34	224	33	1	706	80.411	7.03	High	High	High	High	High	High	High	High	High	High		287069	ENSRNOG00000005418	Trap1	10	metabolic process;regulation of biological process;response to stimulus	membrane;mitochondrion;organelle lumen	nucleotide binding;protein binding;RNA binding	Pf00183, Pf02518, Pf13589	1.131	0.446	1.635	0.677	0.819	0.781	0.667	0.778	0.637	116.7	131.9	52	190.8	79	95.6	91.1
FALSE	High	IsMasterProtein	B0BNN3	Carbonic anhydrase 1 OS=Rattus norvegicus GN=Ca1 PE=1 SV=1	0	366.218	76.2452	16	217	16	1	261	28.282	7.42	High	High	High	High	High	High	High	High	High	High		310218	ENSRNOG00000010698	Ca1; Car1	2	metabolic process	cytoplasm	catalytic activity;metal ion binding	Pf00194	0.3	0.169	0.386	1.035	1.413	1.882	0.914	2.011	1.61	93.3	28	15.7	36	96.6	131.8	175.6
FALSE	High	IsMasterProtein	Q62667	Major vault protein OS=Rattus norvegicus GN=Mvp PE=1 SV=4	0	366.032	53.0778	35	232	35	1	861	95.739	5.58	High	High	High	High	High	High	High	High	High	High		64681	ENSRNOG00000020182	Mvp	1	cell proliferation;metabolic process;regulation of biological process;response to stimulus	cytoplasm;cytoskeleton;membrane;nucleus	protein binding	Pf01145, Pf01505, Pf11978	0.477	0.276	0.758	0.63	0.869	1.145	0.63	1.353	1.221	119.6	57.1	33	90.7	75.4	103.9	136.9
FALSE	High	IsMasterProtein	P14882	Propionyl-CoA carboxylase alpha chain, mitochondrial OS=Rattus norvegicus GN=Pcca PE=1 SV=3	0	365.958	46.6757	31	205	2	1	737	81.571	7.69	High	High	High	High	High	High	High	High	High	High		687008		Pcca	15	metabolic process	extracellular;mitochondrion;organelle lumen	catalytic activity;metal ion binding;nucleotide binding;protein binding	Pf00289, Pf00364, Pf01071, Pf02222, Pf02258, Pf02785, Pf02786, Pf07478, Pf13437, Pf13533, Pf13535, Pf13549, Pf15632	0.837	0.31	1.054	0.666	0.997	0.848	0.56	0.917	0.593	128.5	107.5	39.9	135.4	85.6	128.1	109
FALSE	High	IsMasterProtein	A0A0G2K613	Uncharacterized protein OS=Rattus norvegicus PE=4 SV=1	0	365.88	87.9397	16	258	16	1	199	19.816	4.69	High	High	High	High	High	High	High	High	High	High	Phospho [S22; T41; T61; T85; T148; S182; T183; S185; S189; S193; S195]		ENSRNOG00000054614		1			protein binding		1.527	0.679	1.984	0.112	0.248	0.201	0.132	0.155	0.139	161.9	247.3	109.8	321.2	18.1	40.2	32.5
FALSE	High	IsMasterProtein	D4A4J0	Protein Supt16h OS=Rattus norvegicus GN=Supt16h PE=1 SV=1	0	365.838	39.255	42	233	42	1	1047	119.79	5.66	High	High	High	High	High	High	High	High	High	High		305851	ENSRNOG00000011953	Supt16h	15		nucleus	RNA binding	Pf00557, Pf08512, Pf08644, Pf14826	1.64	0.594	2.267	0.178	0.369	0.363	0.229	0.388	0.314	136.2	223.3	80.9	308.8	24.2	50.3	49.5
FALSE	High	IsMasterProtein	D3ZQD3	2-oxoglutarate dehydrogenase, mitochondrial OS=Rattus norvegicus GN=Ogdhl PE=1 SV=2	0	365.516	48.5149	38	263	29	1	1010	114.564	6.93	High	High	High	High	High	High	High	High	High	High		290566	ENSRNOG00000019955	Ogdhl	16	metabolic process	cytosol;mitochondrion	catalytic activity	Pf00676, Pf02779	0.561	0.29	0.803	1.53	1.377	1.222	1.956	1.02	1.036	92.6	52	26.9	74.4	141.8	127.5	113.2
FALSE	High	IsMasterProtein	P37285	Kinesin light chain 1 OS=Rattus norvegicus GN=Klc1 PE=1 SV=2	0	365.507	68.9286	40	215	30	1	560	63.705	6.01	High	High	High	High	High	High	High	High	High	High	Phospho [S162]	171041	ENSRNOG00000011572	Klc1	6	cell organization and biogenesis;cellular component movement;transport	cytoplasm;cytoskeleton;cytosol;membrane	catalytic activity;motor activity;protein binding	Pf08317, Pf09311, Pf13374, Pf13414, Pf13424, Pf13432, Pf14559	1.265	0.48	1.92	0.536	0.66	0.573	0.51	0.541	0.456	125.9	159.2	60.4	241.7	67.5	83.2	72.2
FALSE	High	IsMasterProtein	A0A0G2K5L2	Protein LOC100911440 OS=Rattus norvegicus GN=LOC100911440 PE=1 SV=1	0	364.33	69.0402	15	187	12	1	323	34.64	9.09	High	High	High	High	High	High	High	High	High	High		100911440; 309111	ENSRNOG00000018450; ENSRNOG00000049944	LOC100911440; Slc25a22	1	metabolic process;transport	membrane;mitochondrion	structural molecule activity;transporter activity	Pf00153	0.318	0.162	0.468	1.915	1.618	1.326	1.993	1.004	1.021	92.4	29.4	15	43.2	176.9	149.4	122.5
FALSE	High	IsMasterProtein	P23514	Coatomer subunit beta OS=Rattus norvegicus GN=Copb1 PE=1 SV=1	0	363.864	43.9664	36	200	36	1	953	106.943	5.96	High	High	High	High	High	High	High	High	High	High		114023	ENSRNOG00000057623	Copb1	1	transport	cytoplasm;endoplasmic reticulum;Golgi;membrane	protein binding;structural molecule activity	Pf01602, Pf07718, Pf14806	1.278	0.495	1.713	0.345	0.563	0.578	0.363	0.676	0.498	133.2	170.2	65.9	228.2	46	75	77
FALSE	High	IsMasterProtein	O70196	Prolyl endopeptidase OS=Rattus norvegicus GN=Prep PE=1 SV=1	0	363.344	59.5775	35	213	35	1	710	80.69	5.94	High	High	High	High	High	High	High	High	High	High		83471		Prep	20	metabolic process	cytoplasm;cytosol;membrane;nucleus	catalytic activity	Pf00326, Pf02897	1.518	0.536	2.059	0.255	0.442	0.449	0.322	0.461	0.37	134.9	204.7	72.3	277.8	34.4	59.7	60.6
FALSE	High	IsMasterProtein	D3ZPR0	Chromosome segregation 1-like (S. cerevisiae) (Predicted) OS=Rattus norvegicus GN=Cse1l PE=1 SV=1	0	363.053	35.5304	37	227	37	1	971	110.144	5.77	High	High	High	High	High	High	High	High	High	High		362273	ENSRNOG00000007665	Cse1l	3	transport	cytoplasm;cytosol;membrane	protein binding;transporter activity	Pf03378, Pf03810, Pf08506	1.554	0.497	2.064	0.269	0.468	0.5	0.287	0.518	0.418	132	205.1	65.6	272.5	35.5	61.8	66
FALSE	High	IsMasterProtein	A0A0G2K9E0	Ribonuclease inhibitor OS=Rattus norvegicus GN=Rnh1 PE=1 SV=1	0	362.73	75.4065	24	172	24	1	492	54.098	4.98	High	High	High	High	High	High	High	High	High	High		100360501	ENSRNOG00000016416	LOC100360501; Rnh1	1	regulation of biological process	cytoplasm	enzyme regulator activity;protein binding		1.055	0.444	1.515	0.455	0.642	0.704	0.434	0.806	0.634	130.1	137.2	57.8	197	59.2	83.5	91.5
FALSE	High	IsMasterProtein	D4A5Q2	Structural maintenance of chromosomes protein OS=Rattus norvegicus GN=Smc2 PE=1 SV=1	0	361.482	39.4626	42	205	42	1	1191	134.197	8.53	High	High	High	High	High	High	High	High	High	High		362519	ENSRNOG00000022325	Smc2	5	cell organization and biogenesis;cellular component movement;metabolic process	chromosome;cytoplasm;nucleus	catalytic activity;motor activity;nucleotide binding;protein binding	Pf01576, Pf02463, Pf03938, Pf04156, Pf05262, Pf05483, Pf05911, Pf06470, Pf07888, Pf08317, Pf09726, Pf10174, Pf12128, Pf12718, Pf13094, Pf13166, Pf13175, Pf13304, Pf13476, Pf13555, Pf13851, Pf13863, Pf14362, Pf15175, Pf15619	1.647	0.648	2.351	0.139	0.3	0.23	0.163	0.205	0.167	146	240.5	94.7	343.2	20.2	43.8	33.6
FALSE	High	IsMasterProtein	P30835	ATP-dependent 6-phosphofructokinase, liver type OS=Rattus norvegicus GN=Pfkl PE=1 SV=3	0	360.267	45.5128	28	215	23	1	780	85.284	7.4	High	High	High	High	High	High	High	High	High	High		25741	ENSRNOG00000001214	Pfkl	20	cell organization and biogenesis;metabolic process;regulation of biological process;response to stimulus	cytoplasm;cytosol;membrane	catalytic activity;metal ion binding;nucleotide binding;protein binding	Pf00365	1.099	0.445	1.44	0.678	0.812	0.852	0.661	0.974	0.825	113.8	125.1	50.6	163.9	77.2	92.5	96.9
FALSE	High	IsMasterProtein	Q9QZA2	Programmed cell death 6-interacting protein OS=Rattus norvegicus GN=Pdcd6ip PE=1 SV=2	0	358.483	53.9519	42	241	42	1	873	96.57	6.52	High	High	High	High	High	High	High	High	High	High		501083	ENSRNOG00000008981	Pdcd6ip	8	cell death;cell division;cell organization and biogenesis;regulation of biological process;transport	cytoplasm;cytoskeleton;cytosol;extracellular;membrane	protein binding	Pf03097, Pf13949	0.856	0.375	1.216	0.766	0.844	0.983	0.792	0.996	0.828	115.5	98.9	43.3	140.5	88.5	97.5	113.6
FALSE	High	IsMasterProtein	B5DEJ1	SLIT-ROBO Rho GTPase-activating protein 2 OS=Rattus norvegicus GN=Srgap2 PE=1 SV=1	0	358.255	47.0862	34	207	2	1	858	98.306	6.06	High	High	High	High	High	High	High	High	High	High	Phospho [S841]	360840	ENSRNOG00000006733	Srgap2	13	cell organization and biogenesis;cell proliferation;regulation of biological process;response to stimulus	cytoplasm;cytosol;membrane;nucleus	enzyme regulator activity;protein binding	Pf00018, Pf00611, Pf00620, Pf07653, Pf14604	0.826	0.505	1.035	0.564	0.656	0.796	0.681	0.977	0.762	128.2	105.9	64.8	132.7	72.3	84.1	102
FALSE	High	IsMasterProtein	Q9WV25	Poly(U)-binding-splicing factor PUF60 OS=Rattus norvegicus GN=Puf60 PE=2 SV=2	0	357.617	63.4752	29	197	29	1	564	60.211	5.29	High	High	High	High	High	High	High	High	High	High		84401	ENSRNOG00000009960	Puf60	7	cell death;metabolic process;regulation of biological process	nucleus	DNA binding;nucleotide binding;protein binding;RNA binding	Pf00076, Pf13893, Pf14259	1.491	0.575	2.043	0.26	0.423	0.444	0.28	0.454	0.351	136.6	203.7	78.6	279	35.5	57.8	60.6
FALSE	High	IsMasterProtein	F1M7V4	Protein piccolo OS=Rattus norvegicus GN=Pclo PE=1 SV=3	0	357.079	15.9651	50	188	4	1	3896	427.219	5.54	High	High	High	High	High	High	High	High	High	High	Phospho [S525; S734; T2341]		ENSRNOG00000005726		4	cell organization and biogenesis;regulation of biological process;response to stimulus;transport		metal ion binding;protein binding	Pf00168, Pf00595, Pf05715, Pf15449	0.466	0.218	0.541	1.694	1.366	1.072	1.465	0.935	0.753	105.2	49	22.9	56.9	178.2	143.6	112.7
FALSE	High	IsMasterProtein	E9PTX9	Protein Slc12a2 OS=Rattus norvegicus GN=Slc12a2 PE=1 SV=1	0	356.584	32.419	36	187	36	1	1203	130.284	6.52	High	High	High	High	High	High	High	High	High	High			ENSRNOG00000015971	LOC497723	18	cellular homeostasis;regulation of biological process;response to stimulus;transport	membrane	transporter activity	Pf00324, Pf08403, Pf13520, Pf14667	0.717	0.281	0.921	0.66	1.423	1.025	0.522	1.47	0.705	114.6	82.1	32.2	105.6	75.7	163.2	117.4
FALSE	High	IsMasterProtein	F1MAQ7	Protein Son OS=Rattus norvegicus GN=Son PE=1 SV=2	0	356.505	23.9575	35	199	35	1	2446	265.95	5.57	High	High	High	High	High	High	High	High	High	High	Phospho [S1718; S1722; S1723; T1726; S2149; Y2159]	304092	ENSRNOG00000002021	Son	11	cell organization and biogenesis;metabolic process;regulation of biological process		protein binding;RNA binding	Pf00035, Pf01585, Pf14709	1.388	0.522	2.037	0.314	0.524	0.577	0.298	0.556	0.458	130.3	180.9	68	265.4	40.9	68.3	75.2
FALSE	High	IsMasterProtein	B3GNI6	Septin-11 OS=Rattus norvegicus GN=Sept11 PE=1 SV=1	0	356.486	55.9165	27	204	14	1	431	49.663	6.68	High	High	High	High	High	High	High	High	High	High		305227		2016-09-11	14	cell division;cell organization and biogenesis	cytoplasm;cytoskeleton	nucleotide binding	Pf00735	1.243	0.442	1.764	0.634	0.718	0.726	0.563	0.693	0.512	120.5	149.9	53.3	212.7	76.4	86.6	87.5
FALSE	High	IsMasterProtein	Q9WUL0	DNA topoisomerase 1 OS=Rattus norvegicus GN=Top1 PE=1 SV=1	0	355.583	47.0665	41	237	41	1	767	90.703	9.32	High	High	High	High	High	High	High	High	High	High		64550		Top1	3	cell division;cell organization and biogenesis;metabolic process;regulation of biological process;response to stimulus	chromosome;cytoplasm;nucleus	catalytic activity;DNA binding;protein binding;RNA binding	Pf01028, Pf02919, Pf14370	1.416	0.516	1.968	0.219	0.453	0.493	0.264	0.451	0.37	139.9	198	72.2	275.3	30.6	63.4	68.9
FALSE	High	IsMasterProtein	G3V8Y8	Huntingtin interacting protein 1, isoform CRA_a OS=Rattus norvegicus GN=Hip1 PE=1 SV=1	0	355.487	50.6796	40	178	38	1	1030	114.932	5.41	High	High	High	High	High	High	High	High	High	High		192154	ENSRNOG00000001448	Hip1	12	cell death;cell organization and biogenesis;metabolic process;regulation of biological process;response to stimulus;transport	cytoplasm;Golgi	protein binding;structural molecule activity	Pf00038, Pf01417, Pf01608, Pf07651, Pf07888, Pf09730, Pf09731, Pf12128	1.305	0.484	1.917	0.407	0.674	0.552	0.341	0.538	0.405	131.2	171.2	63.5	251.5	53.4	88.4	72.5
FALSE	High	IsMasterProtein	Q5XIJ3	Isocitrate dehydrogenase [NAD] subunit, mitochondrial OS=Rattus norvegicus GN=Idh3g PE=1 SV=1	0	355.389	51.145	16	242	16	1	393	42.823	9.01	High	High	High	High	High	High	High	High	High	High		25179	ENSRNOG00000055572	Idh3g	X	metabolic process;regulation of biological process	mitochondrion	catalytic activity;metal ion binding;nucleotide binding	Pf00180	0.544	0.259	0.86	1.354	1.295	1.254	1.457	1.085	0.98	99.1	53.9	25.7	85.2	134.2	128.3	124.3
FALSE	High	IsMasterProtein	Q4G061	Eukaryotic translation initiation factor 3 subunit B OS=Rattus norvegicus GN=Eif3b PE=1 SV=1	0	355.173	52.9486	32	178	32	1	797	90.854	5.08	High	High	High	High	High	High	High	High	High	High	Phospho [S75; S79; S114; S117]	288516	ENSRNOG00000001253	Eif3b	12	cell organization and biogenesis;metabolic process;regulation of biological process	cytoplasm	nucleotide binding;protein binding;RNA binding	Pf00076, Pf08662, Pf13893, Pf14259	1.624	0.536	2.198	0.208	0.44	0.423	0.276	0.523	0.388	131.3	213.2	70.4	288.7	27.3	57.7	55.5
FALSE	High	IsMasterProtein	A0A0G2K5P9	Propionyl-CoA carboxylase alpha chain, mitochondrial OS=Rattus norvegicus GN=Pcca PE=1 SV=1	0	354.903	49.3894	34	219	5	1	737	81.362	7.81	High	High	High	High	High	High	High	High	High	High			ENSRNOG00000057042		15		extracellular;mitochondrion	catalytic activity;metal ion binding;nucleotide binding;protein binding	Pf00289, Pf00364, Pf01071, Pf02222, Pf02258, Pf02785, Pf02786, Pf07478, Pf08442, Pf13533, Pf13535, Pf13549	0.766	0.348	1.05	0.992	1.257	1.095	0.946	1.161	0.837	105.8	81	36.8	111.1	105	133	115.9
FALSE	High	IsMasterProtein	Q6AYU5	Poly(RC) binding protein 2 OS=Rattus norvegicus GN=Pcbp2 PE=1 SV=1	0	354.661	86.3014	19	330	3	1	365	38.556	6.79	High	High	High	High	High	High	High	High	High	High		363005	ENSRNOG00000036852	Pcbp2	7	metabolic process;regulation of biological process	cytoplasm;membrane;nucleus	DNA binding;protein binding;RNA binding	Pf00013, Pf13014	1.515	0.59	1.833	0.294	0.492	0.492	0.297	0.517	0.404	134.5	203.7	79.4	246.5	39.5	66.2	66.1
FALSE	High	IsMasterProtein	P60881	Synaptosomal-associated protein 25 OS=Rattus norvegicus GN=Snap25 PE=1 SV=1	0	354.566	71.3592	18	280	17	1	206	23.3	4.77	High	High	High	High	High	High	High	High	High	High		25012		Snap25	3	cell organization and biogenesis;regulation of biological process;response to stimulus;transport	cytoplasm;cytoskeleton;cytosol;endosome;membrane	protein binding;transporter activity	Pf00835, Pf05739	0.389	0.207	0.507	1.572	1.425	1.452	1.499	1.135	1.316	95.2	37	19.7	48.3	149.7	135.7	138.3
FALSE	High	IsMasterProtein	B0BMW0	RAB14, member RAS oncogene family OS=Rattus norvegicus GN=Rab14 PE=1 SV=1	0	354.394	86.9767	22	216	20	1	215	23.882	6.21	High	High	High	High	High	High	High	High	High	High		94197	ENSRNOG00000018901	Rab14	3	cell organization and biogenesis;defense response;regulation of biological process;response to stimulus;transport	cytosol;endoplasmic reticulum;endosome;membrane;vacuole	catalytic activity;nucleotide binding;protein binding	Pf00009, Pf00025, Pf00071, Pf04670, Pf08477	0.905	0.36	1.366	0.86	0.912	0.937	0.878	0.907	0.817	111.9	101.2	40.3	152.8	96.2	102	104.8
FALSE	High	IsMasterProtein	A0A0G2K0F3	Band 4.1-like protein 1 OS=Rattus norvegicus GN=Epb41l1 PE=1 SV=1	0	354.157	30.8833	37	201	33	1	1551	170.964	5.34	High	High	High	High	High	High	High	High	High	High	Phospho [S587]	59317	ENSRNOG00000057817	Epb41l1	3	cell organization and biogenesis	cytoplasm;cytoskeleton	protein binding;structural molecule activity	Pf00373, Pf04382, Pf05902, Pf08736, Pf09379, Pf09380	0.641	0.292	0.906	1.357	1.25	1.157	1.36	1.051	0.835	101.5	65.1	29.6	92	137.8	126.9	117.5
FALSE	High	IsMasterProtein	B5DEH2	Erlin-2 OS=Rattus norvegicus GN=Erlin2 PE=1 SV=1	0	353.929	76.9912	27	215	23	1	339	37.686	5.74	High	High	High	High	High	High	High	High	High	High		290823	ENSRNOG00000013763	Erlin2	16	metabolic process;regulation of biological process;response to stimulus	cytoplasm;endoplasmic reticulum;membrane	protein binding	Pf01145	0.952	0.362	1.197	0.539	1.071	0.855	0.472	1.002	0.662	123.3	117.4	44.6	147.5	66.4	132.1	105.4
FALSE	High	IsMasterProtein	D3ZAN3	Alpha glucosidase 2 alpha neutral subunit (Predicted) OS=Rattus norvegicus GN=Ganab PE=1 SV=1	0	353.748	47.6788	28	228	28	1	797	90.515	6.2	High	High	High	High	High	High	High	High	High	High		293721	ENSRNOG00000019724	Ganab	1	metabolic process	membrane	catalytic activity;RNA binding	Pf01055, Pf13802	1.111	0.467	1.275	0.507	0.706	0.702	0.514	0.724	0.511	133	147.8	62.1	169.7	67.5	93.9	93.4
FALSE	High	IsMasterProtein	A0A0G2JSZ5	Protein disulfide-isomerase A6 OS=Rattus norvegicus GN=Pdia6 PE=1 SV=1	0	353.443	48.9888	20	189	20	1	445	48.73	5.19	High	High	High	High	High	High	High	High	High	High		286906	ENSRNOG00000050197	Pdia6	6	cellular homeostasis;metabolic process;regulation of biological process;response to stimulus;transport	endoplasmic reticulum;membrane;organelle lumen	catalytic activity;metal ion binding;protein binding	Pf00085, Pf13098, Pf13848, Pf13899, Pf13905	1.186	0.51	1.539	0.349	0.667	0.647	0.345	0.705	0.586	132.7	157.4	67.7	204.3	46.3	88.5	85.9
FALSE	High	IsMasterProtein	P35213	14-3-3 protein beta/alpha OS=Rattus norvegicus GN=Ywhab PE=1 SV=3	0	352.68	61.3821	17	318	11	1	246	28.037	4.88	High	High	High	High	High	High	High	High	High	High		56011	ENSRNOG00000010945	Ywhab	3	cell organization and biogenesis;regulation of biological process;transport	cytoplasm;cytosol;membrane;nucleus	protein binding	Pf00244	0.976	0.296	1.357	0.703	0.684	0.768	0.675	0.771	0.617	127.5	124.4	37.7	172.9	89.6	87.1	97.8
FALSE	High	IsMasterProtein	P56574	Isocitrate dehydrogenase [NADP], mitochondrial OS=Rattus norvegicus GN=Idh2 PE=1 SV=2	0	352.232	62.8319	30	299	29	1	452	50.935	8.69	High	High	High	High	High	High	High	High	High	High		361596	ENSRNOG00000013949	Idh2	1	metabolic process	cytosol;membrane;mitochondrion	catalytic activity;metal ion binding;nucleotide binding	Pf00180	0.987	0.445	1.38	0.726	0.92	0.954	0.602	1.198	0.858	110.2	108.8	49.1	152.2	80.1	101.4	105.1
FALSE	High	IsMasterProtein	Q566E4	Heterogeneous nuclear ribonucleoprotein R OS=Rattus norvegicus GN=Hnrnpr PE=1 SV=1	0	352.228	53.7975	32	240	24	1	632	70.83	8.13	High	High	High	High	High	High	High	High	High	High		319110	ENSRNOG00000011910	Hnrnpr	5	regulation of biological process	cytoplasm;nucleus;spliceosomal complex	nucleotide binding;RNA binding	Pf00076, Pf13893, Pf14259	1.497	0.599	2.112	0.176	0.378	0.414	0.243	0.386	0.314	140.5	210.3	84.1	296.8	24.7	53.1	58.1
FALSE	High	IsMasterProtein	B1WBQ0	CDC5 cell division cycle 5-like (S. pombe) OS=Rattus norvegicus GN=Cdc5l PE=1 SV=1	0	351.678	51.6209	31	201	31	1	802	92.161	8.02	High	High	High	High	High	High	High	High	High	High		85434	ENSRNOG00000019975	Cdc5l	9	cell division;metabolic process;regulation of biological process;response to stimulus	cytoplasm;membrane;nucleus;spliceosomal complex	DNA binding;protein binding;RNA binding	Pf00249, Pf11831, Pf13921	1.402	0.52	2.059	0.229	0.422	0.454	0.247	0.463	0.38	139.3	195.4	72.5	286.9	31.9	58.9	63.3
FALSE	High	IsMasterProtein	P10111	Peptidyl-prolyl cis-trans isomerase A OS=Rattus norvegicus GN=Ppia PE=1 SV=2	0	351.043	81.7073	14	600	14	1	164	17.863	8.16	High	High	High	High	High	High	High	High	High	High		25518; 100360977	ENSRNOG00000055068; ENSRNOG00000027864	Ppia; LOC100360977	14	cell differentiation;cell organization and biogenesis;metabolic process;regulation of biological process	cytoplasm;cytosol;extracellular;membrane;nucleus	catalytic activity;RNA binding	Pf00160	1.187	0.578	1.619	0.517	0.58	0.621	0.528	0.62	0.5	129	153.2	74.6	208.9	66.7	74.9	80.1
FALSE	High	IsMasterProtein	P31044	Phosphatidylethanolamine-binding protein 1 OS=Rattus norvegicus GN=Pebp1 PE=1 SV=3	0	350.968	82.3529	20	245	20	1	187	20.788	5.8	High	High	High	High	High	High	High	High	High	High		29542	ENSRNOG00000001136	Pebp1	12	metabolic process;regulation of biological process;response to stimulus	cell surface;cytoplasm;endoplasmic reticulum;Golgi;membrane;mitochondrion;nucleus	enzyme regulator activity;nucleotide binding;protein binding;RNA binding	Pf01161	1.115	0.426	1.653	0.67	0.744	0.737	0.707	0.844	0.657	116.9	130.4	49.8	193.2	78.4	86.9	86.2
FALSE	High	IsMasterProtein	D3ZSA9	Protein Nomo1 OS=Rattus norvegicus GN=Nomo1 PE=1 SV=1	0	350.933	40.2801	35	181	35	1	1214	133.359	6.07	High	High	High	High	High	High	High	High	High	High		361578	ENSRNOG00000021118	Nomo1	1	regulation of biological process	membrane		Pf05738, Pf13620, Pf13715, Pf14686	1.127	0.48	1.561	0.485	0.759	0.776	0.458	0.728	0.557	126.1	142.1	60.5	196.9	61.2	95.6	97.9
FALSE	High	IsMasterProtein	A0A0G2K1L8	Brain acid soluble protein 1 OS=Rattus norvegicus GN=Basp1 PE=1 SV=1	0	350.167	73.0594	16	158	2	1	219	21.706	4.51	High	High	High	High	High	High	High	High	High	High			ENSRNOG00000046313		2	cell differentiation;regulation of biological process	cytoplasm;membrane;nucleus	DNA binding;protein binding		0.944	0.454	1.133	0.543	0.511	0.597	0.513	0.475	0.371	152.9	144.3	69.4	173.2	83	78.1	91.3
FALSE	High	IsMasterProtein	Q499P2	Leukotriene A(4) hydrolase OS=Rattus norvegicus GN=Lta4h PE=1 SV=1	0	349.789	63.8298	32	203	32	1	611	69.045	6.2	High	High	High	High	High	High	High	High	High	High		299732	ENSRNOG00000004494	Lta4h	7	cell differentiation;metabolic process;response to stimulus	cytoplasm;membrane;nucleus	catalytic activity;metal ion binding;RNA binding	Pf01433, Pf09127, Pf13485	0.884	0.366	1.136	0.554	0.797	1.096	0.57	1.194	0.953	117	103.4	42.8	132.8	64.8	93.2	128.2
FALSE	High	IsMasterProtein	G3V662	Nuclear pore complex protein Nup153 OS=Rattus norvegicus GN=Nup153 PE=1 SV=1	0	348.413	37.4659	39	179	39	1	1468	152.74	8.9	High	High	High	High	High	High	High	High	High	High		25281	ENSRNOG00000001456	Nup153	17	cell organization and biogenesis;regulation of biological process;transport	cytoplasm;membrane	DNA binding;metal ion binding;protein binding;structural molecule activity;transporter activity	Pf00641, Pf08604	1.157	0.545	1.638	0.324	0.482	0.508	0.309	0.494	0.448	144.8	167.6	78.9	237.3	46.9	69.8	73.5
FALSE	High	IsMasterProtein	D3ZIE9	Protein Aldh18a1 OS=Rattus norvegicus GN=Aldh18a1 PE=3 SV=1	0	347.837	45.9119	30	179	30	1	795	87.275	7.56	High	High	High	High	High	High	High	High	High	High		361755	ENSRNOG00000015267; ENSRNOG00000060047	Aldh18a1	1	metabolic process	cytoplasm;mitochondrion	catalytic activity;protein binding;RNA binding	Pf00171, Pf00696	1.288	0.472	1.662	0.58	0.637	0.555	0.561	0.552	0.45	129	166.1	60.8	214.3	74.8	82.1	71.5
FALSE	High	IsMasterProtein	F1LNI8	Calcium/calmodulin-dependent protein kinase type II subunit beta OS=Rattus norvegicus GN=Camk2b PE=1 SV=1	0	346.78	48.2173	22	222	1	1	589	64.994	7.37	High	High	High	High	High	High	High	High	High	High	Phospho [S235]	24245	ENSRNOG00000052080	Camk2b	14	cell organization and biogenesis;metabolic process;regulation of biological process;response to stimulus;transport	cytosol;membrane	catalytic activity;nucleotide binding;protein binding	Pf00069, Pf07714, Pf08332, Pf12680, Pf13474, Pf14534	0.797	0.307	0.971	1.421	0.813	0.964	0.796	1.088	0.876	110.7	88.2	33.9	107.5	157.3	90	106.8
FALSE	High	IsMasterProtein	G3V8L9	Polymerase I and transcript release factor OS=Rattus norvegicus GN=Ptrf PE=1 SV=1	0	346.755	46.9388	19	267	19	1	392	43.882	5.52	High	High	High	High	High	High	High	High	High	High	Phospho [S38; T40; S42; S367; S368]	287710	ENSRNOG00000019778	Ptrf	10	metabolic process;regulation of biological process	cytoplasm;cytosol;endoplasmic reticulum;membrane;mitochondrion;nucleus	protein binding;RNA binding	Pf15237	0.528	0.207	0.876	0.958	2.597	1.742	0.718	1.371	1.43	87.5	46.2	18.1	76.6	83.8	227.3	152.5
FALSE	High	IsMasterProtein	Q7TT49	Serine/threonine-protein kinase MRCK beta OS=Rattus norvegicus GN=Cdc42bpb PE=1 SV=1	0	345.352	32.3993	44	205	40	1	1713	194.765	6.46	High	High	High	High	High	High	High	High	High	High		113960	ENSRNOG00000009675	Cdc42bpb	6	cell organization and biogenesis;cellular component movement;metabolic process;regulation of biological process;response to stimulus;transport	cytoplasm;cytoskeleton;extracellular;Golgi;membrane;nucleus	catalytic activity;metal ion binding;motor activity;nucleotide binding;protein binding;structural molecule activity	Pf00038, Pf00069, Pf00130, Pf00261, Pf00769, Pf00780, Pf00786, Pf01442, Pf01540, Pf01576, Pf02029, Pf02463, Pf02841, Pf03148, Pf03938, Pf03962, Pf03999, Pf04012, Pf04111, Pf04156, Pf04849, Pf05262, Pf05276, Pf05483, Pf05557, Pf05622, Pf05667, Pf05701, Pf05911, Pf06008, Pf06160, Pf07321, Pf07714, Pf07767, Pf07888, Pf07926, Pf08017, Pf08317, Pf08826, Pf09304, Pf09321, Pf09726, Pf09728, Pf09730, Pf0…	1.04	0.469	1.435	0.531	0.749	0.754	0.503	0.7	0.58	128.8	134	60.4	184.8	68.4	96.5	97.2
FALSE	High	IsMasterProtein	O08651	D-3-phosphoglycerate dehydrogenase OS=Rattus norvegicus GN=Phgdh PE=1 SV=3	0	344.782	54.0338	27	320	27	1	533	56.457	6.71	High	High	High	High	High	High	High	High	High	High		58835	ENSRNOG00000019328	Phgdh	2	cell differentiation;cell organization and biogenesis;metabolic process;regulation of biological process		catalytic activity;nucleotide binding	Pf00389, Pf02826	1.299	0.723	1.974	0.226	0.39	0.406	0.281	0.483	0.315	140.9	183	101.9	278.2	31.9	55	57.2
FALSE	High	IsMasterProtein	A1A5S1	Pre-mRNA-processing factor 6 OS=Rattus norvegicus GN=Prpf6 PE=1 SV=1	0	344.685	48.1403	41	210	41	1	941	106.697	8.09	High	High	High	High	High	High	High	High	High	High		366276	ENSRNOG00000051498	Prpf6	3	cell organization and biogenesis;metabolic process;regulation of biological process	membrane;nucleus;spliceosomal complex	protein binding;RNA binding	Pf06424, Pf13414, Pf14559	1.409	0.52	1.864	0.263	0.46	0.505	0.273	0.491	0.391	139.3	196.3	72.5	259.7	36.7	64.1	70.4
FALSE	High	IsMasterProtein	D3ZN95	Protein Hcfc1 OS=Rattus norvegicus GN=Hcfc1 PE=1 SV=1	0	344.503	26.5978	38	229	37	1	2034	209.022	7.01	High	High	High	High	High	High	High	High	High	High	Phospho [T1497; S1499; S1516]	363519	ENSRNOG00000051948	Hcfc1	X	cell organization and biogenesis;metabolic process;regulation of biological process;response to stimulus	cytoplasm;membrane;mitochondrion;nucleus	catalytic activity;protein binding	Pf01344, Pf13415, Pf13418, Pf13854, Pf13964	1.441	0.557	1.93	0.248	0.434	0.454	0.28	0.451	0.383	139.3	200.7	77.6	268.9	34.5	60.5	63.3
FALSE	High	IsMasterProtein	F1LS86	Isoleucine-tRNA synthetase (Predicted) OS=Rattus norvegicus GN=Iars PE=1 SV=2	0	344.109	37.401	37	182	37	1	1262	144.194	6.3	High	High	High	High	High	High	High	High	High	High		306804	ENSRNOG00000014616	Iars	17	cell differentiation;metabolic process;regulation of biological process	cytoplasm;cytosol;membrane	catalytic activity;nucleotide binding;protein binding;RNA binding	Pf00133, Pf01406, Pf08264, Pf09334	1.417	0.481	1.987	0.278	0.529	0.545	0.29	0.59	0.45	132.1	187.3	63.5	262.5	36.7	69.9	72
FALSE	High	IsMasterProtein	Q641Y2	NADH dehydrogenase [ubiquinone] iron-sulfur protein 2, mitochondrial OS=Rattus norvegicus GN=Ndufs2 PE=1 SV=1	0	344.024	65.8747	26	215	26	1	463	52.528	6.99	High	High	High	High	High	High	High	High	High	High		289218	ENSRNOG00000038372	Ndufs2	13	metabolic process;response to stimulus;transport	membrane;mitochondrion	catalytic activity;metal ion binding;nucleotide binding;protein binding	Pf00346	0.713	0.307	0.995	1.354	1.24	1.212	1.338	1.071	0.935	98.4	70.2	30.2	97.9	133.3	122	119.2
FALSE	High	IsMasterProtein	A0A0G2JUC7	Dynactin subunit 2 OS=Rattus norvegicus GN=Dctn2 PE=1 SV=1	0	343.895	67.8571	25	192	25	1	420	46.194	5.5	High	High	High	High	High	High	High	High	High	High			ENSRNOG00000025481		7	cell organization and biogenesis;cell proliferation;transport	chromosome;cytoplasm	protein binding	Pf04912	1.098	0.485	1.493	0.704	0.719	0.699	0.7	0.685	0.522	123.4	135.5	59.9	184.2	86.8	88.6	86.3
FALSE	High	IsMasterProtein	Q63525	Nuclear migration protein nudC OS=Rattus norvegicus GN=Nudc PE=1 SV=1	0	343.64	62.9518	28	201	28	1	332	38.388	5.38	High	High	High	High	High	High	High	High	High	High	Phospho [S139]	29648	ENSRNOG00000051720	Nudc	5	cell division;cell organization and biogenesis;response to stimulus	cytoplasm;cytoskeleton;Golgi;nucleus	protein binding	Pf04969, Pf14050	1.43	0.512	2.102	0.249	0.439	0.426	0.278	0.505	0.376	136.7	195.5	69.9	287.3	34	60	58.2
FALSE	High	IsMasterProtein	F1LM18	Polypyrimidine tract-binding protein 1 OS=Rattus norvegicus GN=Ptbp1 PE=1 SV=1	0	343.26	57.4007	18	224	15	1	554	59.187	9.1	High	High	High	High	High	High	High	High	High	High			ENSRNOG00000010448		7	metabolic process	nucleus	nucleotide binding;RNA binding	Pf00076, Pf13893, Pf14259	1.327	0.542	1.715	0.287	0.516	0.589	0.291	0.585	0.523	135.5	179.9	73.5	232.4	39	70	79.9
FALSE	High	IsMasterProtein	Q07266	Drebrin OS=Rattus norvegicus GN=Dbn1 PE=1 SV=3	0	342.094	41.3013	26	207	1	1	707	77.424	4.5	High	High	High	High	High	High	High	High	High	High	Phospho [T381; S383; S387; S388]	81653	ENSRNOG00000014170	Dbn1	17	cell communication;cell differentiation;cell organization and biogenesis;cell proliferation;development;regulation of biological process;response to stimulus	cytoplasm;cytoskeleton;membrane	protein binding	Pf00241	1.734	0.415	2.19	0.13	0.266	0.108	0.074	0.112	0.083	163.6	283.7	67.8	358.3	21.3	43.5	17.7
FALSE	High	IsMasterProtein	Q794E4	Heterogeneous nuclear ribonucleoprotein F OS=Rattus norvegicus GN=Hnrnpf PE=1 SV=3	0	341.649	62.1687	16	364	14	1	415	45.701	5.49	High	High	High	High	High	High	High	High	High	High	Phospho [S104]	64200	ENSRNOG00000014562	Hnrnpf	4	metabolic process;regulation of biological process	cytoplasm;membrane;nucleus;spliceosomal complex	nucleotide binding;protein binding;RNA binding	Pf00076, Pf08080, Pf14259	1.147	0.524	1.797	0.375	0.553	0.552	0.338	0.612	0.511	135	154.8	70.7	242.5	50.6	74.7	74.5
FALSE	High	IsMasterProtein	Q5XI22	Acetyl-CoA acetyltransferase, cytosolic OS=Rattus norvegicus GN=Acat2 PE=1 SV=1	0	340.928	67.0025	17	143	17	1	397	41.082	7.3	High	High	High	High	High	High	High	High	High	High		308100	ENSRNOG00000019189	Acat2; Acat3	1	cell communication;metabolic process;regulation of biological process;response to stimulus	cytoplasm;cytosol;mitochondrion;nucleus	catalytic activity	Pf00108, Pf00109, Pf02803, Pf08541	1.61	0.674	2.103	0.277	0.428	0.36	0.359	0.328	0.266	135.1	217.5	91	284	37.5	57.8	48.6
FALSE	High	IsMasterProtein	P62198	26S protease regulatory subunit 8 OS=Rattus norvegicus GN=Psmc5 PE=1 SV=1	0	340.827	61.5764	23	227	22	1	406	45.597	7.55	High	High	High	High	High	High	High	High	High	High		81827	ENSRNOG00000010038	Psmc5	10	metabolic process;regulation of biological process;response to stimulus	cytoplasm;membrane;nucleus;proteasome	catalytic activity;nucleotide binding;protein binding;RNA binding	Pf00004, Pf00910, Pf01057, Pf01078, Pf05496, Pf06068, Pf06414, Pf07724, Pf07726, Pf07728, Pf13191, Pf13207, Pf13401	1.328	0.468	1.831	0.313	0.496	0.5	0.326	0.514	0.452	138.3	183.7	64.8	253.3	43.3	68.6	69.1
FALSE	High	IsMasterProtein	Q5M9H2	Acyl-Coenzyme A dehydrogenase, very long chain OS=Rattus norvegicus GN=Acadvl PE=1 SV=1	0	339.701	55.8779	29	182	29	1	655	70.777	8.81	High	High	High	High	High	High	High	High	High	High		25363	ENSRNOG00000018114	Acadvl	10	cell differentiation;metabolic process;regulation of biological process	cytoplasm;membrane;mitochondrion;nucleus	catalytic activity;nucleotide binding	Pf00441, Pf02770, Pf02771, Pf08028	0.802	0.387	1.038	0.849	1.292	1.089	0.658	1.015	0.77	112.4	90.1	43.5	116.6	95.4	145.2	122.4
FALSE	High	IsMasterProtein	P97608	5-oxoprolinase OS=Rattus norvegicus GN=Oplah PE=1 SV=2	0	339.51	34.3944	33	166	33	1	1288	137.634	6.33	High	High	High	High	High	High	High	High	High	High		116684	ENSRNOG00000011781	Oplah	7			catalytic activity;nucleotide binding	Pf01968, Pf02538, Pf05378	0.687	0.378	1.089	0.585	0.652	1.017	0.584	1.154	0.999	122.8	84.3	46.4	133.8	71.8	80.1	124.9
FALSE	High	IsMasterProtein	F1LN88	Aldehyde dehydrogenase, mitochondrial OS=Rattus norvegicus GN=Aldh2 PE=1 SV=2	0	339.046	54.3353	27	240	25	1	519	56.481	7.33	High	High	High	High	High	High	High	High	High	High		29539	ENSRNOG00000001344	Aldh2	12	metabolic process;regulation of biological process;response to stimulus	mitochondrion;organelle lumen	catalytic activity;nucleotide binding;protein binding	Pf00171	0.687	0.342	0.908	0.816	1.356	1.175	0.679	1.173	0.821	111.6	76.7	38.2	101.4	91.1	151.4	131.2
FALSE	High	IsMasterProtein	A0A0G2JY73	Protein Eif4g3 OS=Rattus norvegicus GN=Eif4g3 PE=1 SV=1	0	338.831	32.2181	45	237	41	1	1614	179.004	5.85	High	High	High	High	High	High	High	High	High	High	Phospho [S314; T320; S321; S322; T324; S368; T370; S371; T373]		ENSRNOG00000014368		5			protein binding;RNA binding	Pf02020, Pf02847, Pf02854	1.316	0.495	1.749	0.359	0.553	0.547	0.333	0.642	0.444	134.5	176.9	66.5	235.2	48.3	74.3	73.6
FALSE	High	IsMasterProtein	G3V874	Erythrocyte protein band 4.1-like 3, isoform CRA_b OS=Rattus norvegicus GN=Epb41l3 PE=1 SV=1	0	338.385	41.8484	35	191	1	1	963	107.022	5.24	High	High	High	High	High	High	High	High	High	High		116724	ENSRNOG00000016724	Epb41l3	9	cell organization and biogenesis;regulation of biological process	cytoplasm;cytoskeleton;membrane	protein binding;structural molecule activity	Pf00373, Pf04382, Pf05902, Pf08736, Pf09379, Pf09380	0.377	0.13	0.481	1.877	1.175	1.165	1.393	0.753	0.685	110.7	41.7	14.4	53.2	207.7	130.1	128.9
FALSE	High	IsMasterProtein	P35571	Glycerol-3-phosphate dehydrogenase, mitochondrial OS=Rattus norvegicus GN=Gpd2 PE=1 SV=1	0	338.349	59.2847	32	207	32	1	727	80.921	6.62	High	High	High	High	High	High	High	High	High	High		25062		Gpd2	3	metabolic process	membrane;mitochondrion	catalytic activity;metal ion binding	Pf00890, Pf01266, Pf03486, Pf07992, Pf12831, Pf13405, Pf13499	0.922	0.357	1.339	0.804	1.184	1.183	0.691	1.105	0.849	106	97.8	37.8	141.9	85.2	125.5	125.4
FALSE	High	IsMasterProtein	Q64057	Alpha-aminoadipic semialdehyde dehydrogenase OS=Rattus norvegicus GN=Aldh7a1 PE=1 SV=2	0	338.245	51.7625	26	174	26	1	539	58.711	7.87	High	High	High	High	High	High	High	High	High	High		291450	ENSRNOG00000014645	Aldh7a1	18	metabolic process	cytoplasm;cytosol;mitochondrion;nucleus	catalytic activity	Pf00171	1.225	0.5	1.629	0.517	0.798	0.733	0.449	0.721	0.466	124.4	152.4	62.2	202.7	64.4	99.3	91.2
FALSE	High	IsMasterProtein	G3V6W6	Protein Psmc6 OS=Rattus norvegicus GN=Psmc6 PE=1 SV=1	0	338.209	61.2903	24	244	24	1	403	45.768	7.78	High	High	High	High	High	High	High	High	High	High		289990	ENSRNOG00000007203	Psmc6	15	metabolic process;regulation of biological process;response to stimulus	cytoplasm;membrane;nucleus;proteasome	catalytic activity;nucleotide binding;protein binding;RNA binding	Pf00004, Pf00910, Pf01078, Pf05496, Pf07724, Pf07726, Pf07728, Pf13191, Pf13207, Pf13401	1.351	0.508	1.895	0.385	0.56	0.548	0.406	0.569	0.454	130.3	175.9	66.2	246.9	50.2	73	71.4
FALSE	High	IsMasterProtein	A0A0G2K9D6	Protein Smarcc1 OS=Rattus norvegicus GN=Smarcc1 PE=1 SV=1	0	337.469	35.8264	34	200	26	1	1083	120.877	5.81	High	High	High	High	High	High	High	High	High	High		301020	ENSRNOG00000020804	Smarcc1	8	cell organization and biogenesis;regulation of biological process;response to stimulus	chromosome;nucleus	DNA binding;protein binding	Pf04433	1.39	0.609	2.089	0.135	0.31	0.313	0.172	0.295	0.266	152	211.3	92.6	317.5	20.5	47.2	47.5
FALSE	High	IsMasterProtein	B0BMW2	3-hydroxyacyl-CoA dehydrogenase type-2 OS=Rattus norvegicus GN=Hsd17b10 PE=1 SV=1	0	337.325	88.5057	18	175	18	1	261	27.233	8.59	High	High	High	High	High	High	High	High	High	High		63864	ENSRNOG00000003049	Hsd17b10	X	cell differentiation;cell organization and biogenesis;metabolic process	endoplasmic reticulum;membrane;mitochondrion	catalytic activity;nucleotide binding;protein binding;RNA binding	Pf00106, Pf08659, Pf13561	0.823	0.392	0.997	1.165	1.154	1.062	1.113	1.035	0.812	104.7	86.2	41	104.4	121.9	120.8	111.2
FALSE	High	IsMasterProtein	F1M446	Protein AI314180 OS=Rattus norvegicus GN=AI314180 PE=1 SV=3	0	337.255	32.7896	43	152	43	1	1839	203.79	7.14	High	High	High	High	High	High	High	High	High	High			ENSRNOG00000025076		5	cell organization and biogenesis		protein binding;structural molecule activity	Pf13001	1.097	0.506	1.539	0.452	0.584	0.629	0.431	0.606	0.499	136.2	149.4	69	209.5	61.6	79.6	85.7
FALSE	High	IsMasterProtein	B5DFC8	Eukaryotic translation initiation factor 3 subunit C OS=Rattus norvegicus GN=Eif3c PE=1 SV=1	0	336.918	33.5895	32	208	31	1	911	105.369	5.78	High	High	High	High	High	High	High	High	High	High	Phospho [S39; S166]	293484	ENSRNOG00000018761	Eif3c	1	cell organization and biogenesis;metabolic process;regulation of biological process	cytoplasm	protein binding;RNA binding	Pf01399, Pf05470	1.444	0.543	2.037	0.245	0.457	0.442	0.273	0.484	0.425	136.1	196.5	73.8	277.2	33.3	62.2	60.2
FALSE	High	IsMasterProtein	P25809	Creatine kinase U-type, mitochondrial OS=Rattus norvegicus GN=Ckmt1 PE=1 SV=1	0	336.445	66.5072	25	306	1	1	418	46.999	8.48	High	High	High	High	High	High	High	High	High	High		29593		Ckmt1b	3	metabolic process;regulation of biological process	membrane;mitochondrion	catalytic activity;nucleotide binding	Pf00217, Pf02807	0.272	0.17	0.724	0.364	0.659	0.963	0.311	0.861	0.997	158.2	42.9	26.9	114.5	57.6	104.3	152.4
FALSE	High	IsMasterProtein	Q5XIM7	Lysine--tRNA ligase OS=Rattus norvegicus GN=Kars PE=1 SV=1	0	335.996	51.5974	32	226	32	1	626	71.578	6.6	High	High	High	High	High	High	High	High	High	High		292028	ENSRNOG00000019456	Kars	19	metabolic process	cytoplasm;cytoskeleton;mitochondrion	catalytic activity;nucleotide binding;RNA binding	Pf00152, Pf00587, Pf01336	1.434	0.547	1.893	0.305	0.5	0.522	0.325	0.562	0.457	132.5	190	72.5	250.9	40.4	66.2	69.2
FALSE	High	IsMasterProtein	O88989	Malate dehydrogenase, cytoplasmic OS=Rattus norvegicus GN=Mdh1 PE=1 SV=3	0	335.644	55.3892	20	248	20	1	334	36.46	6.58	High	High	High	High	High	High	High	High	High	High	Phospho [S332; S333]	24551	ENSRNOG00000008103	Mdh1	14	metabolic process;regulation of biological process	cytoplasm;mitochondrion	catalytic activity;nucleotide binding	Pf00056, Pf02866	0.666	0.34	0.973	1.124	1.222	1.065	1.243	0.904	0.844	106.6	71	36.2	103.8	119.8	130.2	113.5
FALSE	High	IsMasterProtein	P15791	Calcium/calmodulin-dependent protein kinase type II subunit delta OS=Rattus norvegicus GN=Camk2d PE=1 SV=1	0	334.881	59.2871	26	191	17	1	533	60.043	7.27	High	High	High	High	High	High	High	High	High	High	Phospho [S235]	24246	ENSRNOG00000011589	Camk2d	2	cell growth;cell organization and biogenesis;cellular component movement;cellular homeostasis;metabolic process;regulation of biological process;response to stimulus;transport	cytoplasm;cytosol;endoplasmic reticulum;membrane;nucleus	catalytic activity;nucleotide binding;protein binding	Pf00069, Pf07714, Pf08332, Pf12680, Pf13474, Pf14534	0.43	0.243	0.692	1.313	1.17	1.325	1.395	1.096	1.057	102.9	44.2	25	71.2	135.1	120.3	136.3
FALSE	High	IsMasterProtein	E9PTB2	Transcription elongation factor SPT5 OS=Rattus norvegicus GN=Supt5h PE=1 SV=2	0	334.697	38.6888	32	193	32	1	1083	120.963	5.16	High	High	High	High	High	High	High	High	High	High			ENSRNOG00000032034		1	development;metabolic process;regulation of biological process	nucleus	protein binding;RNA binding	Pf00467, Pf03439, Pf04731, Pf07223, Pf11029, Pf11942, Pf12815	1.201	0.491	1.852	0.338	0.494	0.555	0.321	0.551	0.488	137.2	164.8	67.4	254	46.4	67.7	76.2
FALSE	High	IsMasterProtein	P63159	High mobility group protein B1 OS=Rattus norvegicus GN=Hmgb1 PE=1 SV=2	0	334.432	65.5814	22	280	2	1	215	24.878	5.74	High	High	High	High	High	High	High	High	High	High		25459; 679571		Hmgb1; Hmg1l1	12; 19	cell differentiation;cell organization and biogenesis;cell proliferation;cellular component movement;cellular homeostasis;defense response;metabolic process;regulation of biological process;response to stimulus;transport	cell surface;chromosome;cytoplasm;endosome;extracellular;membrane;nucleus	catalytic activity;DNA binding;enzyme regulator activity;protein binding;RNA binding	Pf00505, Pf09011	1.811	0.387	2.698	0.082	0.351	0.29	0.112	0.359	0.284	135.6	245.6	52.4	365.8	11.2	47.7	39.3
FALSE	High	IsMasterProtein	A0A0H2UHQ0	4F2 cell-surface antigen heavy chain OS=Rattus norvegicus GN=Slc3a2 PE=1 SV=1	0	334.411	43.4629	24	181	24	1	566	61.837	5.19	High	High	High	High	High	High	High	High	High	High		50567	ENSRNOG00000018487	Slc3a2	1	metabolic process;response to stimulus;transport	cell surface;cytoplasm;membrane;nucleus	catalytic activity;RNA binding;transporter activity	Pf00128	1.019	0.476	1.302	0.653	0.766	0.779	0.587	0.707	0.543	127.7	130	60.7	166.3	83.4	97.8	99.5
FALSE	High	IsMasterProtein	Q6AYN8	DNA helicase OS=Rattus norvegicus GN=Mcm7 PE=1 SV=1	0	334.41	53.9638	32	193	32	1	719	81.011	6.25	High	High	High	High	High	High	High	High	High	High		288532	ENSRNOG00000001349	Mcm7	12	cell proliferation;metabolic process;regulation of biological process;response to stimulus	cytoplasm;cytosol;membrane;nucleus	catalytic activity;DNA binding;nucleotide binding	Pf00493, Pf07728, Pf14551	1.728	0.703	2.282	0.164	0.315	0.232	0.168	0.207	0.17	143.5	248	100.9	327.5	23.5	45.2	33.2
FALSE	High	IsMasterProtein	Q6P685	Eukaryotic translation initiation factor 2, subunit 2 (Beta) OS=Rattus norvegicus GN=Eif2s2 PE=1 SV=1	0	333.254	64.2643	27	197	27	1	333	38.219	5.8	High	High	High	High	High	High	High	High	High	High		296302	ENSRNOG00000017447	Eif2s2	3	cell proliferation;metabolic process	cytoplasm;nucleus	protein binding;RNA binding	Pf01873	1.368	0.567	1.944	0.164	0.362	0.398	0.205	0.421	0.339	147.8	202.1	83.8	287.2	24.2	53.5	58.8
FALSE	High	IsMasterProtein	P45592	Cofilin-1 OS=Rattus norvegicus GN=Cfl1 PE=1 SV=3	0	332.841	76.506	26	365	20	1	166	18.521	8.09	High	High	High	High	High	High	High	High	High	High		29271	ENSRNOG00000020660	Cfl1	1	cell organization and biogenesis;cellular component movement;metabolic process;regulation of biological process;response to stimulus;transport	cytoplasm;cytoskeleton;membrane;nucleus	protein binding	Pf00241	0.91	0.53	1.486	0.568	0.556	0.663	0.595	0.584	0.568	134	122	71.1	199.1	76.2	74.6	88.9
FALSE	High	IsMasterProtein	Q66H20	Polypyrimidine tract-binding protein 2 OS=Rattus norvegicus GN=Ptbp2 PE=1 SV=1	0	332.801	59.887	17	167	16	1	531	57.453	8.66	High	High	High	High	High	High	High	High	High	High		310820	ENSRNOG00000010827	Ptbp2	2	cell organization and biogenesis;metabolic process;regulation of biological process	nucleus;spliceosomal complex	nucleotide binding;RNA binding	Pf00076, Pf13893, Pf14259	1.755	0.559	2.176	0.116	0.288	0.241	0.18	0.232	0.174	148.8	261.2	83.2	323.7	17.3	42.9	35.9
FALSE	High	IsMasterProtein	Q4V8B0	Oxidation resistance protein 1 OS=Rattus norvegicus GN=Oxr1 PE=1 SV=3	0	332.614	45.5304	33	192	1	1	839	92.753	5.1	High	High	High	High	High	High	High	High	High	High	Phospho [S194; S195; T196; S197]	117520		Oxr1	7	metabolic process;regulation of biological process;response to stimulus	mitochondrion	catalytic activity	Pf01476, Pf07534, Pf09726	0.259	0.138	0.474	2.038	1.731	1.602	2.05	2.14	1.894	75	19.4	10.4	35.6	152.9	129.9	120.2
FALSE	High	IsMasterProtein	D3ZV52	Intersectin 1 OS=Rattus norvegicus GN=Itsn1 PE=1 SV=3	0	332.391	31.2901	38	160	35	1	1713	194.076	7.84	High	High	High	High	High	High	High	High	High	High	Phospho [S896]	29491	ENSRNOG00000002001	Itsn1	11	cell differentiation;cellular component movement;metabolic process;regulation of biological process;response to stimulus;transport	membrane	catalytic activity;enzyme regulator activity;metal ion binding;nucleotide binding;protein binding;structural molecule activity	Pf00018, Pf00168, Pf00169, Pf00621, Pf02050, Pf02463, Pf02841, Pf03938, Pf04111, Pf04156, Pf04502, Pf05667, Pf06818, Pf07111, Pf07653, Pf07888, Pf09304, Pf09726, Pf09731, Pf09756, Pf10186, Pf11559, Pf11600, Pf12128, Pf12763, Pf13868, Pf14523, Pf14604, Pf14915, Pf14943, Pf15346, Pf15619	1.036	0.415	1.655	0.739	0.778	0.695	0.677	0.617	0.535	122.7	127.2	50.9	203.1	90.7	95.5	85.3
FALSE	High	IsMasterProtein	A0A0G2JT93	Catenin (Cadherin associated protein), beta 1, isoform CRA_a OS=Rattus norvegicus GN=Ctnnb1 PE=1 SV=1	0	332.196	49.4238	30	184	25	1	781	85.416	5.86	High	High	High	High	High	High	High	High	High	High	Phospho [T551; S552; T556]	84353	ENSRNOG00000054172	Ctnnb1	8	cell communication;cell differentiation;cell organization and biogenesis;cell proliferation;cellular component movement;metabolic process;regulation of biological process;response to stimulus;transport	cytoplasm;cytosol;membrane;nucleus	DNA binding;protein binding;signal transducer activity	Pf00514	1.167	0.495	1.836	0.615	0.857	0.832	0.514	0.622	0.453	119.2	139	59	218.8	73.3	102.1	99.1
FALSE	High	IsMasterProtein	P54311	Guanine nucleotide-binding protein G(I)/G(S)/G(T) subunit beta-1 OS=Rattus norvegicus GN=Gnb1 PE=1 SV=4	0	332.195	54.1176	14	157	8	1	340	37.353	6	High	High	High	High	High	High	High	High	High	High		24400	ENSRNOG00000016638	Gnb1	5	cell death;cell organization and biogenesis;cell proliferation;cellular homeostasis;regulation of biological process;response to stimulus	membrane	catalytic activity;protein binding;signal transducer activity	Pf00400	0.762	0.363	1.001	0.868	1.101	1.11	0.803	1.022	0.84	112.7	85.9	41	112.9	97.8	124.1	125.1
FALSE	High	IsMasterProtein	Q9JMB3	Erythrocyte protein band 4.1-like 3, isoform CRA_d OS=Rattus norvegicus GN=Epb41l3 PE=1 SV=1	0	332.005	36.6516	35	188	1	1	1105	122.377	5.12	High	High	High	High	High	High	High	High	High	High		116724	ENSRNOG00000016724	Epb41l3	9	cell organization and biogenesis;regulation of biological process	cytoplasm;cytoskeleton;membrane	protein binding;structural molecule activity	Pf00373, Pf04382, Pf05902, Pf08736, Pf09379, Pf09380	0.731	0.248	1.005	1.396	1.134	1.126	1.305	1.06	0.798	102	74.6	25.3	102.5	142.4	115.7	114.8
FALSE	High	IsMasterProtein	A0A0G2K6P4	Protein Hmg1l1 OS=Rattus norvegicus GN=Hmg1l1 PE=4 SV=1	0	331.265	65.8879	23	276	3	1	214	24.774	6.15	High	High	High	High	High	High	High	High	High	High		679571	ENSRNOG00000034130; ENSRNOG00000051482	Hmg1l1	19; X	cell organization and biogenesis;cell proliferation;cellular component movement;defense response;metabolic process;regulation of biological process;response to stimulus	cytoplasm;endosome;nucleus	DNA binding;enzyme regulator activity;protein binding;RNA binding	Pf00505, Pf09011	1.108	0.476	1.722	0.336	0.527	0.623	0.397	0.545	0.508	138.1	152.9	65.8	237.8	46.4	72.8	86
FALSE	High	IsMasterProtein	D3ZP96	DNA helicase OS=Rattus norvegicus GN=Mcm2 PE=1 SV=2	0	330.933	42.6519	30	199	30	1	905	102.079	5.63	High	High	High	High	High	High	High	High	High	High	Phospho [S27; S28; S140]	312538	ENSRNOG00000016316	Mcm2	4	cell organization and biogenesis;metabolic process;response to stimulus	chromosome;cytoplasm;cytoskeleton;nucleus	catalytic activity;DNA binding;nucleotide binding;protein binding	Pf00493, Pf01078, Pf07728, Pf12619, Pf14551	1.597	0.694	2.192	0.161	0.354	0.253	0.18	0.252	0.209	145.1	231.7	100.7	318.1	23.4	51.3	36.8
FALSE	High	IsMasterProtein	A0A0H2UHL9	Drebrin OS=Rattus norvegicus GN=Dbn1 PE=1 SV=1	0	329.751	41.2181	26	193	1	1	706	77.296	4.5	High	High	High	High	High	High	High	High	High	High	Phospho [T381; S383; S387; S388]	81653	ENSRNOG00000014170	Dbn1	17	cell communication;cell differentiation;cell organization and biogenesis;cell proliferation;regulation of biological process;response to stimulus	cytoplasm;cytoskeleton;membrane	protein binding	Pf00241	1.825	0.526	2.658	0.224	0.385	0.287	0.257	0.252	0.196	131.4	239.8	69.1	349.3	29.5	50.6	37.8
FALSE	High	IsMasterProtein	A0A0G2JSM7	Adducin 1 (Alpha), isoform CRA_b OS=Rattus norvegicus GN=Add1 PE=1 SV=1	0	329.691	51.8367	29	192	3	1	735	80.289	6.15	High	High	High	High	High	High	High	High	High	High	Phospho [T11; S12; T417; S420; S423; S427; T429; S431; S464; S465; T610; S613; T614]	24170	ENSRNOG00000013039	Add1	14	cell differentiation;cell organization and biogenesis;cellular homeostasis;metabolic process;regulation of biological process;response to stimulus;transport	cytoskeleton;membrane;nucleus	protein binding;RNA binding;structural molecule activity	Pf00596	1.093	0.448	1.584	0.682	0.761	0.77	0.67	0.867	0.604	117.9	129	52.8	186.8	80.4	89.7	90.8
FALSE	High	IsMasterProtein	P25113	Phosphoglycerate mutase 1 OS=Rattus norvegicus GN=Pgam1 PE=1 SV=4	0	329.424	74.0157	18	265	11	1	254	28.814	7.18	High	High	High	High	High	High	High	High	High	High		24642	ENSRNOG00000050585	Pgam1	1	metabolic process;regulation of biological process	cytoplasm;cytosol;membrane;nucleus	catalytic activity;protein binding	Pf00300	0.721	0.384	0.974	1.214	0.861	0.849	1.186	0.753	0.586	117.3	84.5	45	114.2	142.4	101	99.5
FALSE	High	IsMasterProtein	G3V8L7	Integrin alpha M OS=Rattus norvegicus GN=Itgam PE=1 SV=1	0	329.355	41.616	37	178	37	1	1151	127.112	6.76	High	High	High	High	High	High	High	High	High	High		25021	ENSRNOG00000019728	Itgam	1	cell differentiation;cell proliferation;cellular component movement;regulation of biological process;response to stimulus	cell surface;membrane;nucleus	protein binding	Pf00092, Pf00357, Pf01839, Pf08441, Pf13519	0.301	0.188	0.468	0.653	0.763	1.579	0.569	1.842	1.016	119.3	36	22.4	55.8	77.9	91.1	188.5
FALSE	High	IsMasterProtein	P13084	Nucleophosmin OS=Rattus norvegicus GN=Npm1 PE=1 SV=1	0	328.163	67.1233	17	335	12	1	292	32.54	4.77	High	High	High	High	High	High	High	High	High	High	Phospho [S112; S125]	25498	ENSRNOG00000004616	Npm1	10	cell growth;cell organization and biogenesis;cellular homeostasis;metabolic process;regulation of biological process;response to stimulus;transport	cytoplasm;cytoskeleton;cytosol;membrane;nucleus	DNA binding;enzyme regulator activity;protein binding;RNA binding	Pf03066	1.312	0.747	1.766	0.239	0.459	0.432	0.259	0.383	0.332	144.3	189.3	107.8	254.9	34.5	66.2	62.3
FALSE	High	IsMasterProtein	Q66H61	Glutaminyl-tRNA synthetase OS=Rattus norvegicus GN=Qars PE=1 SV=1	0	328.04	49.8065	32	195	31	1	775	87.645	7.31	High	High	High	High	High	High	High	High	High	High		290868	ENSRNOG00000060912	Qars	8	metabolic process	cytoplasm;cytosol;mitochondrion	catalytic activity;nucleotide binding;RNA binding	Pf00749, Pf03950, Pf04557, Pf04558	1.349	0.544	1.936	0.292	0.524	0.547	0.333	0.628	0.48	131	176.7	71.3	253.7	38.3	68.6	71.6
FALSE	High	IsMasterProtein	F1MAA5	Protein Rangap1 OS=Rattus norvegicus GN=Rangap1 PE=1 SV=2	0	327.089	50.6826	29	161	29	1	586	63.103	4.72	High	High	High	High	High	High	High	High	High	High		362965	ENSRNOG00000031789	Rangap1	7	regulation of biological process;response to stimulus	chromosome;cytoplasm;cytosol;membrane;nucleus	enzyme regulator activity;protein binding	Pf07834, Pf13855	1.35	0.567	1.896	0.272	0.427	0.5	0.284	0.506	0.434	138.2	186.6	78.4	262	37.5	59	69.1
FALSE	High	IsMasterProtein	D3ZZZ9	Catenin (Cadherin associated protein), delta 1 (Predicted), isoform CRA_a OS=Rattus norvegicus GN=Ctnnd1 PE=1 SV=1	0	326.629	46.4592	35	210	35	1	932	104.008	6.95	High	High	High	High	High	High	High	High	High	High	Phospho [S853; S855; S856; S858]	311163	ENSRNOG00000030790	Ctnnd1	3	cell differentiation;regulation of biological process	cytoplasm;cytosol;membrane;nucleus	protein binding	Pf00514	1.107	0.462	1.787	0.4	0.713	0.628	0.359	0.623	0.481	132.3	146.5	61.1	236.4	52.9	94.4	83
FALSE	High	IsMasterProtein	F1MAD9	Structural maintenance of chromosomes protein OS=Rattus norvegicus GN=Smc4 PE=1 SV=1	0	326.628	33.2037	39	192	39	1	1286	146.714	6.96	High	High	High	High	High	High	High	High	High	High		295107	ENSRNOG00000010274	Smc4	2	cell organization and biogenesis;metabolic process	chromosome;cytoplasm;nucleus	nucleotide binding;protein binding	Pf02463, Pf06470, Pf13304, Pf13476, Pf13555	1.574	0.666	2.185	0.171	0.346	0.248	0.188	0.241	0.19	146.9	231.1	97.9	320.8	25.1	50.8	36.5
FALSE	High	IsMasterProtein	Q68FR9	Elongation factor 1-delta OS=Rattus norvegicus GN=Eef1d PE=1 SV=2	0	326.275	80.427	23	236	21	1	281	31.311	5.06	High	High	High	High	High	High	High	High	High	High	Phospho [S133; S162]	300033	ENSRNOG00000021638	Eef1d	7	metabolic process;regulation of biological process;response to stimulus	cytoplasm;endoplasmic reticulum;nucleus	DNA binding;protein binding;RNA binding;signal transducer activity	Pf00736	1.242	0.616	1.818	0.266	0.488	0.501	0.326	0.562	0.451	137.5	170.8	84.7	250.1	36.5	67.2	68.9
FALSE	High	IsMasterProtein	P63004	Platelet-activating factor acetylhydrolase IB subunit alpha OS=Rattus norvegicus GN=Pafah1b1 PE=1 SV=2	0	325.448	64.878	29	199	28	1	410	46.64	7.37	High	High	High	High	High	High	High	High	High	High		83572	ENSRNOG00000002755	Pafah1b1	10	cell communication;cell differentiation;cell division;cell organization and biogenesis;cell proliferation;cellular component movement;development;metabolic process;regulation of biological process;response to stimulus;transport	chromosome;cytoplasm;cytoskeleton;cytosol;membrane;nucleus	catalytic activity;protein binding	Pf00400, Pf08513, Pf11715	1.297	0.377	1.858	0.702	0.803	0.832	0.729	0.909	0.736	108.2	140.3	40.8	201.1	75.9	86.8	90
FALSE	High	IsMasterProtein	Q561S0	NADH dehydrogenase [ubiquinone] 1 alpha subcomplex subunit 10, mitochondrial OS=Rattus norvegicus GN=Ndufa10 PE=1 SV=1	0	325.339	72.6761	22	190	22	1	355	40.468	7.8	High	High	High	High	High	High	High	High	High	High		678759	ENSRNOG00000016470	Ndufa10	9	metabolic process;response to stimulus;transport	mitochondrion;organelle lumen	catalytic activity	Pf01712	0.543	0.261	0.802	1.57	1.306	1.198	1.451	0.866	0.819	101.9	55.3	26.6	81.7	159.9	133.1	122
FALSE	High	IsMasterProtein	P04897	Guanine nucleotide-binding protein G(i) subunit alpha-2 OS=Rattus norvegicus GN=Gnai2 PE=1 SV=3	0	324.772	67.6056	22	241	11	1	355	40.473	5.45	High	High	High	High	High	High	High	High	High	High		81664	ENSRNOG00000016592	Gnai2	8	cell division;cell proliferation;regulation of biological process;response to stimulus	cytoplasm;cytoskeleton;cytosol;membrane;nucleus	catalytic activity;metal ion binding;nucleotide binding;protein binding;signal transducer activity	Pf00025, Pf00503	0.743	0.35	0.97	0.688	0.841	0.995	0.69	0.964	0.802	124.3	92.4	43.5	120.7	85.5	104.6	123.7
FALSE	High	IsMasterProtein	Q5RKI1	Eukaryotic initiation factor 4A-II OS=Rattus norvegicus GN=Eif4a2 PE=1 SV=1	0	324.678	70.7617	29	249	15	1	407	46.373	5.48	High	High	High	High	High	High	High	High	High	High		303831	ENSRNOG00000001815	Eif4a2	11	metabolic process;regulation of biological process		catalytic activity;DNA binding;nucleotide binding;RNA binding	Pf00270, Pf00271, Pf04851	1.165	0.437	1.589	0.481	0.636	0.68	0.487	0.719	0.595	128.4	149.6	56	204	61.8	81.6	87.3
FALSE	High	IsMasterProtein	P27881	Hexokinase-2 OS=Rattus norvegicus GN=Hk2 PE=1 SV=1	0	324.626	36.4231	29	206	26	1	917	102.478	6.1	High	High	High	High	High	High	High	High	High	High		25059	ENSRNOG00000006116	Hk2	4	cell organization and biogenesis;cellular homeostasis;metabolic process;regulation of biological process;response to stimulus;transport	cytosol;membrane;mitochondrion	catalytic activity;nucleotide binding	Pf00349, Pf03727	0.517	0.307	0.826	0.501	0.566	1.176	0.522	1.412	1.304	123	63.5	37.8	101.6	61.6	69.6	144.6
FALSE	High	IsMasterProtein	P20717	Protein-arginine deiminase type-2 OS=Rattus norvegicus GN=Padi2 PE=1 SV=1	0	324.528	54.2857	28	184	28	1	665	75.308	5.48	High	High	High	High	High	High	High	High	High	High		29511		Padi2	5	cell organization and biogenesis;metabolic process;regulation of biological process;response to stimulus	cytoplasm	catalytic activity;metal ion binding;protein binding	Pf03068, Pf08526, Pf08527	0.425	0.218	0.584	0.483	0.568	1.053	0.677	1.841	1.446	120.6	51.2	26.3	70.4	58.2	68.4	127
FALSE	High	IsMasterProtein	P13803	Electron transfer flavoprotein subunit alpha, mitochondrial OS=Rattus norvegicus GN=Etfa PE=1 SV=4	0	324.013	69.97	21	167	21	1	333	34.929	8.38	High	High	High	High	High	High	High	High	High	High		300726	ENSRNOG00000015233	Etfa	8	metabolic process;transport	mitochondrion	catalytic activity;nucleotide binding	Pf00766, Pf01012	0.741	0.375	0.994	0.947	1.224	1.037	0.902	0.958	0.737	112.2	83.2	42	111.5	106.2	137.3	116.3
FALSE	High	IsMasterProtein	Q63083	Nucleobindin-1 OS=Rattus norvegicus GN=Nucb1 PE=1 SV=1	0	323.914	67.9739	30	198	30	1	459	53.474	5.12	High	High	High	High	High	High	High	High	High	High		84595	ENSRNOG00000020889	Nucb1	1	regulation of biological process;response to stimulus	cytoplasm;cytoskeleton;endoplasmic reticulum;endosome;extracellular;Golgi;membrane;nucleus	DNA binding;metal ion binding;protein binding		0.965	0.39	1.429	0.482	0.88	0.743	0.417	0.817	0.547	130.4	125.9	50.9	186.3	62.9	114.7	96.8
FALSE	High	IsMasterProtein	Q78DZ1	Microtubule-associated protein OS=Rattus norvegicus GN=Map2 PE=1 SV=1	0	323.541	62.6506	23	230	1	1	498	52.608	9.55	High	High	High	High	Not Found	High	Not Found	High	High	Not Found	Phospho [S16; S18; S28; T130; S136; S140; S143; T146; T153; S154; S157; T235; T237; S241; T242; T245; T248; S251; T259; T262; T289; T451; S453; S455]	25595	ENSRNOG00000011841	Map2	9	cell organization and biogenesis;regulation of biological process;response to stimulus	cytoplasm;cytoskeleton;endoplasmic reticulum	protein binding	Pf00418	1.339	0.01	2.376	0.01	0.74	0.01	0.01	0.237	0.01	175.7	235.2		417.4		130.1
FALSE	High	IsMasterProtein	G3V8T5	DNA helicase OS=Rattus norvegicus GN=Ruvbl2 PE=1 SV=1	0	323.102	61.5551	26	198	26	1	463	51.081	5.64	High	High	High	High	High	High	High	High	High	High		292907	ENSRNOG00000020793	Ruvbl2	1	cell organization and biogenesis;metabolic process;regulation of biological process;response to stimulus	cytoplasm;nucleus	catalytic activity;DNA binding;nucleotide binding;protein binding	Pf00004, Pf03796, Pf06068, Pf13481	1.373	0.648	1.695	0.259	0.419	0.422	0.271	0.368	0.303	148	203.2	95.9	250.9	38.3	62	62.4
FALSE	High	IsMasterProtein	P41562	Isocitrate dehydrogenase [NADP] cytoplasmic OS=Rattus norvegicus GN=Idh1 PE=1 SV=1	0	322.812	57.4879	25	252	24	1	414	46.705	6.99	High	High	High	High	High	High	High	High	High	High		24479	ENSRNOG00000015020	Idh1	9	metabolic process;regulation of biological process;response to stimulus	cytoplasm;cytosol;mitochondrion	catalytic activity;metal ion binding;nucleotide binding;protein binding	Pf00180	1.521	0.587	2.289	0.187	0.432	0.392	0.294	0.414	0.299	134.8	205.2	79.2	308.6	25.2	58.3	52.8
FALSE	High	IsMasterProtein	Q9QVC8	Peptidyl-prolyl cis-trans isomerase FKBP4 OS=Rattus norvegicus GN=Fkbp4 PE=1 SV=3	0	322.777	66.1572	30	170	30	1	458	51.418	5.62	High	High	High	High	High	High	High	High	High	High		260321	ENSRNOG00000006444	Fkbp4	4	cell organization and biogenesis;metabolic process;regulation of biological process;response to stimulus;transport	cytoplasm;cytoskeleton;cytosol;membrane;mitochondrion;nucleus	catalytic activity;nucleotide binding;protein binding;RNA binding	Pf00254, Pf00515, Pf07719, Pf13414, Pf13424, Pf13432, Pf14559	1.196	0.52	1.638	0.468	0.609	0.66	0.458	0.619	0.534	129.8	155.3	67.5	212.7	60.8	79	85.7
FALSE	High	IsMasterProtein	E9PTV9	Glyceraldehyde-3-phosphate dehydrogenase OS=Rattus norvegicus GN=RGD1562758 PE=1 SV=2	0	322.451	33.6336	12	350	1	1	333	35.834	7.72	High	High	High	High	High	High	High	High	High	High		498881	ENSRNOG00000048704	RGD1562758	18	metabolic process		catalytic activity;nucleotide binding	Pf00044, Pf02800	0.935	0.408	1.217	0.607	1.763	1.154	0.589	0.807	1.275	102.5	95.9	41.8	124.8	62.2	180.7	118.3
FALSE	High	IsMasterProtein	Q80X08	WASH complex subunit FAM21 OS=Rattus norvegicus GN=Fam21 PE=1 SV=1	0	322.449	32.9819	29	151	1	1	1328	145.062	4.77	High	High	High	High	High	High	High	High	High	High	Phospho [S531; S744; S795]	297530		Fam21c	4	transport	cytoplasm;cytosol;endosome;membrane		Pf15255	0.921	0.667	1.359	0.626	0.43	0.555	0.408	0.748	0.418	140.2	129.1	93.5	190.6	87.8	60.3	77.8
FALSE	High	IsMasterProtein	Q9WVJ6	Protein Tgm2 OS=Rattus norvegicus GN=Tgm2 PE=1 SV=1	0	322.179	55.8309	31	184	31	1	686	76.886	5.1	High	High	High	High	High	High	High	High	High	High		56083	ENSRNOG00000012956	Tgm2	3	cell organization and biogenesis;cellular homeostasis;metabolic process;regulation of biological process;response to stimulus;transport	cytoplasm;cytosol;endoplasmic reticulum;membrane;mitochondrion	catalytic activity;nucleotide binding;protein binding	Pf00868, Pf00927, Pf01841	1.094	0.36	1.402	0.675	1.375	0.998	0.516	0.872	0.753	110.6	120.9	39.8	155	74.6	152.1	110.3
FALSE	High	IsMasterProtein	G3V7L6	26S protease regulatory subunit 7 OS=Rattus norvegicus GN=Psmc2 PE=1 SV=1	0	322.118	66.2818	28	201	28	1	433	48.603	5.95	High	High	High	High	High	High	High	High	High	High		25581	ENSRNOG00000012026	Psmc2	4	cell differentiation;metabolic process;regulation of biological process	cytoplasm;membrane;nucleus;proteasome	catalytic activity;nucleotide binding;protein binding	Pf00004, Pf00158, Pf07724, Pf07726, Pf07728, Pf13191, Pf13401	1.482	0.5	1.936	0.313	0.49	0.506	0.323	0.517	0.415	133.6	198	66.8	258.7	41.8	65.5	67.7
FALSE	High	IsMasterProtein	P14659	Heat shock-related 70 kDa protein 2 OS=Rattus norvegicus GN=Hspa2 PE=1 SV=2	0	321.993	46.2875	28	625	11	1	633	69.599	5.67	High	High	High	High	High	High	High	High	High	High		60460	ENSRNOG00000006472	Hspa2	6	cell differentiation;cell organization and biogenesis;development;metabolic process;regulation of biological process;response to stimulus	cell surface;cytoplasm;cytoskeleton;cytosol;membrane;mitochondrion;nucleus	nucleotide binding;protein binding	Pf00012, Pf06723	0.968	0.465	1.224	0.513	0.75	0.644	0.475	0.671	0.489	138.9	134.4	64.6	170.1	71.3	104.2	89.4
FALSE	High	IsMasterProtein	P25235	Dolichyl-diphosphooligosaccharide--protein glycosyltransferase subunit 2 OS=Rattus norvegicus GN=Rpn2 PE=2 SV=2	0	321.949	51.5055	26	150	26	1	631	69.035	5.97	High	High	High	High	High	High	High	High	High	High		64701	ENSRNOG00000007492	Rpn2	3	metabolic process;response to stimulus	endoplasmic reticulum;membrane;nucleus	catalytic activity	Pf05817	1.167	0.479	1.667	0.428	0.663	0.737	0.452	0.765	0.612	125.5	146.5	60.1	209.2	53.6	83.2	92.4
FALSE	High	IsMasterProtein	B2GUV7	Eukaryotic translation initiation factor 5B OS=Rattus norvegicus GN=Eif5b PE=1 SV=1	0	321.551	30.0164	32	190	32	1	1216	137.602	5.57	High	High	High	High	High	High	High	High	High	High	Phospho [S114; S132; S137; S139; S215]	308306	ENSRNOG00000023356	Eif5b	9	metabolic process;regulation of biological process	cytoplasm;nucleus	catalytic activity;metal ion binding;nucleotide binding;protein binding;RNA binding	Pf00009, Pf01926, Pf03144, Pf11987, Pf14578	1.355	0.487	2.087	0.234	0.446	0.448	0.246	0.503	0.383	139.1	188.5	67.8	290.3	32.5	62.1	62.2
FALSE	High	IsMasterProtein	G3V7L8	ATPase, H+ transporting, V1 subunit E isoform 1, isoform CRA_a OS=Rattus norvegicus GN=Atp6v1e1 PE=1 SV=1	0	321.347	61.9469	22	287	22	1	226	26.127	8.43	High	High	High	High	High	High	High	High	High	High		297566	ENSRNOG00000011905	Atp6v1e1	4	transport	cytoplasm;cytosol;endosome;membrane;mitochondrion	catalytic activity;protein binding;transporter activity	Pf01991	0.505	0.24	0.712	1.838	1.476	1.345	1.905	1.088	0.97	90.3	45.6	21.7	64.2	165.9	133.2	121.4
FALSE	High	IsMasterProtein	G3V6P2	Dihydrolipoamide S-succinyltransferase (E2 component of 2-oxo-glutarate complex), isoform CRA_a OS=Rattus norvegicus GN=Dlst PE=1 SV=1	0	321.122	52.4229	17	357	17	1	454	48.868	8.7	High	High	High	High	High	High	High	High	High	High		299201	ENSRNOG00000005061	Dlst	6	metabolic process	membrane;mitochondrion;nucleus	catalytic activity;protein binding	Pf00198, Pf00364	0.585	0.269	0.832	1.398	1.591	1.187	1.398	1.083	1.081	95.9	56.2	25.8	79.8	134.1	152.6	113.8
FALSE	High	IsMasterProtein	F1LPG9	Protein Fam21c OS=Rattus norvegicus GN=Fam21c PE=1 SV=2	0	320.748	32.6807	29	150	1	1	1328	144.971	4.75	High	High	High	High	High	High	High	High	High	High	Phospho [S531; S744; S795]		ENSRNOG00000011653		4				Pf15255	1.049	0.431	1.649	0.353	0.559	0.636	0.33	0.814	0.621	134.4	141	57.9	221.5	47.5	75.1	85.5
FALSE	High	IsMasterProtein	Q5XIT9	Methylcrotonoyl-CoA carboxylase beta chain, mitochondrial OS=Rattus norvegicus GN=Mccc2 PE=2 SV=1	0	320.441	62.5222	31	186	31	1	563	61.478	8.31	High	High	High	High	High	High	High	High	High	High		361884	ENSRNOG00000017752	Mccc2	2	metabolic process	mitochondrion;organelle lumen	catalytic activity;nucleotide binding	Pf01039	0.895	0.411	1.26	0.659	1.034	0.917	0.595	0.939	0.733	118.4	105.9	48.7	149.2	78.1	122.5	108.6
FALSE	High	IsMasterProtein	P61265	Syntaxin-1B OS=Rattus norvegicus GN=Stx1b PE=1 SV=1	0	319.912	54.1667	22	221	21	1	288	33.224	5.38	High	High	High	High	High	High	High	High	High	High	Phospho [S10; S14]	24923	ENSRNOG00000019193	Stx1b	1	cell organization and biogenesis;regulation of biological process;transport	membrane	protein binding	Pf00804, Pf05739, Pf13166, Pf14523	0.317	0.182	0.445	2.126	1.511	1.443	2.052	1.274	1.152	86.9	27.6	15.9	38.7	184.8	131.3	125.5
FALSE	High	IsMasterProtein	Q4V8F6	Pcbp2 protein OS=Rattus norvegicus GN=Pcbp2 PE=1 SV=1	0	319.816	73.7313	17	321	1	1	335	35.324	8	High	High	High	High	High	High	High	High	High	High		363005	ENSRNOG00000036852	Pcbp2	7	metabolic process;regulation of biological process	cytoplasm;membrane;nucleus	DNA binding;protein binding;RNA binding	Pf00013, Pf13014	1.11	0.596	1.359	0.568	0.431	0.399	0.419	0.456	0.362	149.3	165.6	89	202.8	84.7	64.3	59.6
FALSE	High	IsMasterProtein	D3Z8B2	Protein Nup133 OS=Rattus norvegicus GN=Nup133 PE=1 SV=3	0	319.798	37.3484	34	164	34	1	1154	128.279	5.14	High	High	High	High	High	High	High	High	High	High		292085	ENSRNOG00000017919	Nup133	19	cell differentiation;cell organization and biogenesis;regulation of biological process;transport	membrane	protein binding;structural molecule activity;transporter activity	Pf03177, Pf08801	1.201	0.479	1.651	0.4	0.603	0.655	0.41	0.691	0.588	130.2	156.4	62.3	215	52.1	78.6	85.3
FALSE	High	IsMasterProtein	Q5U2S7	Proteasome (Prosome, macropain) 26S subunit, non-ATPase, 3 OS=Rattus norvegicus GN=Psmd3 PE=1 SV=1	0	319.558	53.0189	27	192	27	1	530	60.65	8.44	High	High	High	High	High	High	High	High	High	High		287670	ENSRNOG00000028103	Psmd3	10	metabolic process;regulation of biological process	cytoplasm;membrane;nucleus;proteasome	enzyme regulator activity;protein binding	Pf01399, Pf08375	1.457	0.528	2.014	0.336	0.489	0.469	0.359	0.514	0.441	131.4	191.5	69.4	264.8	44.1	64.3	61.6
FALSE	High	IsMasterProtein	Q63610	Tropomyosin alpha-3 chain OS=Rattus norvegicus GN=Tpm3 PE=1 SV=2	0	319.503	70.5645	31	277	23	1	248	28.989	4.78	High	High	High	High	High	High	High	High	High	High		117557	ENSRNOG00000017441	Tpm3	2		cytoplasm;cytoskeleton	protein binding	Pf00261, Pf12718	0.956	0.436	1.437	0.647	0.951	1.015	0.576	0.992	0.849	112.9	108	49.2	162.2	73	107.4	114.5
FALSE	High	IsMasterProtein	D3ZD73	Protein Ddx6 OS=Rattus norvegicus GN=Ddx6 PE=1 SV=1	0	319.337	57.971	21	181	21	1	483	54.21	8.66	High	High	High	High	High	High	High	High	High	High		500988	ENSRNOG00000053932	Ddx6	8	cell organization and biogenesis;metabolic process;regulation of biological process	cytoplasm;membrane;mitochondrion	catalytic activity;nucleotide binding;protein binding;RNA binding	Pf00270, Pf00271, Pf14617	1.46	0.54	2.081	0.299	0.419	0.426	0.261	0.444	0.361	137.1	200.2	74.1	285.4	41	57.5	58.5
FALSE	High	IsMasterProtein	O55096	Dipeptidyl peptidase 3 OS=Rattus norvegicus GN=Dpp3 PE=1 SV=2	0	319.195	47.6965	27	148	27	1	738	82.987	5.22	High	High	High	High	High	High	High	High	High	High		114591	ENSRNOG00000031485	Dpp3	1	metabolic process	cytoplasm;membrane	catalytic activity;metal ion binding	Pf03571	1.215	0.434	1.577	0.589	0.717	0.847	0.617	0.871	0.771	115.8	140.7	50.3	182.5	68.1	83	98.1
FALSE	High	IsMasterProtein	G3V7M0	Protein Cnot1 OS=Rattus norvegicus GN=Cnot1 PE=1 SV=1	0	319.096	22.6852	46	203	46	1	2376	266.695	7.11	High	High	High	High	High	High	High	High	High	High		291841	ENSRNOG00000012271	Cnot1	19	cell differentiation;metabolic process;regulation of biological process	cytoplasm;membrane	catalytic activity;protein binding;RNA binding;structural molecule activity	Pf04054, Pf12842	1.334	0.508	1.858	0.335	0.484	0.474	0.342	0.502	0.42	137.8	183.8	70.1	256	46.1	66.7	65.3
FALSE	High	IsMasterProtein	G3V8Y5	DNA-directed RNA polymerase OS=Rattus norvegicus GN=Polr2b PE=1 SV=1	0	318.999	37.9046	40	180	40	1	1174	133.811	6.87	High	High	High	High	High	High	High	High	High	High		289561	ENSRNOG00000024779	Polr2b	14	metabolic process	membrane;nucleus	catalytic activity;DNA binding;RNA binding	Pf00562, Pf04560, Pf04561, Pf04563, Pf04565, Pf04566, Pf04567	1.297	0.538	1.893	0.37	0.516	0.585	0.378	0.563	0.453	131.7	170.8	70.9	249.2	48.8	68	77
FALSE	High	IsMasterProtein	Q9QZ86	Nucleolar protein 58 OS=Rattus norvegicus GN=Nop58 PE=1 SV=1	0	318.5	49.8127	22	152	22	1	534	60.033	8.51	High	High	High	High	High	High	High	High	High	High	Phospho [S507; T513; S514; T515]	60373	ENSRNOG00000016486	Nop58	9	metabolic process;transport	cytoplasm;membrane;nucleus	protein binding;RNA binding	Pf01798, Pf08060, Pf08156	1.257	0.56	1.733	0.262	0.438	0.499	0.305	0.444	0.393	145.1	182.5	81.2	251.5	38	63.6	72.4
FALSE	High	IsMasterProtein	Q68FR6	Elongation factor 1-gamma OS=Rattus norvegicus GN=Eef1g PE=2 SV=3	0	318.053	60.4119	29	254	29	1	437	50.029	6.74	High	High	High	High	High	High	High	High	High	High		293725	ENSRNOG00000020075	Eef1g	1	metabolic process;response to stimulus	cytoplasm;endoplasmic reticulum;membrane;nucleus	catalytic activity;protein binding;RNA binding	Pf00043, Pf00647, Pf02798, Pf13409, Pf13410, Pf13417, Pf14497	1.532	0.619	2.163	0.243	0.457	0.463	0.302	0.48	0.392	130.7	200.3	80.9	282.6	31.8	59.7	60.5
FALSE	High	IsMasterProtein	A0A0G2JSR0	Voltage-dependent anion-selective channel protein 3 OS=Rattus norvegicus GN=Vdac3 PE=1 SV=1	0	317.774	66.4311	20	232	19	1	283	30.764	8.59	High	High	High	High	High	High	High	High	High	High		83532	ENSRNOG00000019277	Vdac3	16	cell communication;defense response;regulation of biological process;response to stimulus;transport	endoplasmic reticulum;membrane;mitochondrion;nucleus	nucleotide binding;transporter activity	Pf01459	0.65	0.305	1.064	1.222	1.142	1.127	1.257	0.851	0.923	104.8	68.1	32	111.5	128	119.7	118.1
FALSE	High	IsMasterProtein	D3ZT52	Protein Pbrm1 OS=Rattus norvegicus GN=Pbrm1 PE=1 SV=2	0	317.692	33.6616	44	184	44	1	1726	197.054	7.21	High	High	High	High	High	High	High	High	High	High		306254	ENSRNOG00000028227	Pbrm1	16	regulation of biological process	chromosome	protein binding	Pf00439, Pf00505, Pf01426	1.376	0.534	1.964	0.26	0.441	0.445	0.292	0.447	0.356	140.5	193.4	75	276	36.5	62	62.5
FALSE	High	IsMasterProtein	Q9JHZ4	GRIP1-associated protein 1 OS=Rattus norvegicus GN=Gripap1 PE=1 SV=1	0	317.007	53.1661	36	165	36	1	837	96.015	5.21	High	High	High	High	High	High	High	High	High	High		116493	ENSRNOG00000009071	Gripap1	X	metabolic process;regulation of biological process	endosome	catalytic activity;motor activity	Pf01576, Pf04111, Pf07888, Pf10186, Pf12128	1.001	0.414	1.372	0.714	0.878	0.807	0.658	0.833	0.649	120.1	120.2	49.7	164.8	85.7	105.4	97
FALSE	High	IsMasterProtein	D4AE96	Importin 7 (Predicted), isoform CRA_c OS=Rattus norvegicus GN=Ipo7 PE=1 SV=1	0	316.669	33.3333	28	138	27	1	1038	119.412	4.82	High	High	High	High	High	High	High	High	High	High		308939	ENSRNOG00000010427	Ipo7	1	defense response;regulation of biological process;response to stimulus;transport	cytoplasm;cytosol;membrane	protein binding;transporter activity	Pf03810, Pf08506	1.372	0.522	2.082	0.354	0.471	0.458	0.351	0.496	0.367	133.8	183.6	69.8	278.6	47.4	63	61.3
FALSE	High	IsMasterProtein	O35077	Glycerol-3-phosphate dehydrogenase [NAD(+)], cytoplasmic OS=Rattus norvegicus GN=Gpd1 PE=1 SV=4	0	316.631	83.0946	25	236	22	1	349	37.428	6.6	High	High	High	High	High	High	High	High	High	High		60666	ENSRNOG00000056457	Gpd1	7	metabolic process;regulation of biological process;response to stimulus;transport	cytoplasm;cytosol;mitochondrion	catalytic activity;nucleotide binding;protein binding	Pf01210, Pf07479	0.413	0.211	0.644	0.645	0.855	1.663	1.45	2.163	1.809	92.1	38.1	19.4	59.4	59.4	78.7	153.2
FALSE	High	IsMasterProtein	O35889	Afadin OS=Rattus norvegicus GN=Mllt4 PE=1 SV=1	0	316.416	25.041	33	149	33	1	1829	207.549	6.16	High	High	High	High	High	High	High	High	High	High	Phospho [S1189; S1208; T1209]	26955		Mllt4	1	cell differentiation;cell organization and biogenesis;regulation of biological process;response to stimulus	cytoplasm;cytosol;membrane	protein binding	Pf00498, Pf00595, Pf00788, Pf01843	1.247	0.482	1.669	0.474	0.741	0.593	0.434	0.532	0.427	131.6	164	63.4	219.7	62.4	97.5	78
FALSE	High	IsMasterProtein	F1M981	Phosphatidylinositol 3,4,5-trisphosphate 5-phosphatase 1 OS=Rattus norvegicus GN=Inpp5d PE=1 SV=2	0	316.407	45.7983	44	200	42	1	1190	133.522	7.59	High	High	High	High	High	High	High	High	High	High	Phospho [S934]		ENSRNOG00000017020		9	metabolic process;regulation of biological process;response to stimulus		catalytic activity;protein binding	Pf00017, Pf03372	0.412	0.279	0.671	0.548	0.665	1.143	0.624	1.449	1.415	121.9	50.2	34	81.8	66.8	81	139.3
FALSE	High	IsMasterProtein	B5DFK6	Adaptor-related protein complex 3, delta 1 subunit, isoform CRA_b OS=Rattus norvegicus GN=Ap3d1 PE=1 SV=1	0	316.145	30.9801	31	172	31	1	1204	135.581	7.15	High	High	High	High	High	High	High	High	High	High		314633	ENSRNOG00000018977	Ap3d1	7	cell organization and biogenesis;cellular component movement;regulation of biological process;transport	membrane	protein binding	Pf01602, Pf06375	0.964	0.39	1.35	0.763	0.84	0.808	0.8	0.796	0.67	119.3	115	46.5	161.1	91	100.2	96.4
FALSE	High	IsMasterProtein	B2GV01	Metastasis-associated gene family, member 2 OS=Rattus norvegicus GN=Mta2 PE=1 SV=1	0	315.457	60.1796	36	191	30	1	668	74.913	9.67	High	High	High	High	High	High	High	High	High	High		361724	ENSRNOG00000019913	Mta2	1	cell organization and biogenesis;metabolic process;regulation of biological process	membrane;nucleus	catalytic activity;DNA binding;metal ion binding;protein binding	Pf00249, Pf00320, Pf01426, Pf01448	1.324	0.501	1.921	0.277	0.465	0.526	0.304	0.501	0.466	137.3	181.7	68.8	263.6	38	63.9	72.3
FALSE	High	IsMasterProtein	F1LPK7	Plastin 3 (T-isoform), isoform CRA_a OS=Rattus norvegicus GN=Pls3 PE=1 SV=2	0	315.352	60.9524	29	171	24	1	630	70.704	5.54	High	High	High	High	High	High	High	High	High	High		81748	ENSRNOG00000027520	Pls3	X	cell differentiation	cytoplasm	metal ion binding;protein binding	Pf00307, Pf13499	0.925	0.436	1.356	0.781	1.113	1.055	0.698	0.847	0.66	112.7	104.2	49.1	152.9	88.1	125.5	118.9
FALSE	High	IsMasterProtein	A9CMB7	Aspartate--tRNA ligase, cytoplasmic OS=Rattus norvegicus GN=Dars PE=1 SV=1	0	315.257	69.4611	34	212	34	1	501	57.09	6.44	High	High	High	High	High	High	High	High	High	High		116483	ENSRNOG00000003743	Dars	13	metabolic process	cytoplasm;membrane	catalytic activity;nucleotide binding;RNA binding	Pf00152, Pf01336	1.419	0.587	1.952	0.237	0.422	0.458	0.288	0.526	0.375	137.7	195.4	80.8	268.8	32.6	58.1	63
FALSE	High	IsMasterProtein	Q3B8Q2	Eukaryotic initiation factor 4A-III OS=Rattus norvegicus GN=Eif4a3 PE=1 SV=1	0	315.21	71.2895	29	195	26	1	411	46.811	6.73	High	High	High	High	High	High	High	High	High	High		688288	ENSRNOG00000045791	Eif4a3	10	metabolic process;regulation of biological process;response to stimulus;transport	cytoplasm;membrane;nucleus;spliceosomal complex	catalytic activity;nucleotide binding;RNA binding	Pf00270, Pf00271	1.528	0.635	1.901	0.283	0.446	0.518	0.309	0.499	0.384	133.2	203.7	84.5	253.4	37.8	59.4	69
FALSE	High	IsMasterProtein	A0A0G2JYA4	Serine/threonine-protein phosphatase OS=Rattus norvegicus GN=LOC100362453 PE=3 SV=1	0	315.098	63.4304	17	208	2	1	309	35.5	5.43	High	High	High	High	High	High	High	High	High	High		100362453	ENSRNOG00000001893	LOC100362453	11	metabolic process		catalytic activity	Pf00149	1.173	0.482	1.75	0.59	0.586	0.622	0.603	0.596	0.441	127.5	149.6	61.4	223.1	75.2	74.7	79.3
FALSE	High	IsMasterProtein	P07895	Superoxide dismutase [Mn], mitochondrial OS=Rattus norvegicus GN=Sod2 PE=1 SV=2	0	314.981	67.1171	18	232	18	1	222	24.659	8.81	High	High	High	High	High	High	High	High	High	High		24787	ENSRNOG00000019048	Sod2	1	cell differentiation;cell organization and biogenesis;metabolic process;regulation of biological process;response to stimulus	cytoplasm;membrane;mitochondrion;organelle lumen	antioxidant activity;catalytic activity;DNA binding;metal ion binding;protein binding	Pf00081, Pf02777	0.35	0.221	0.525	1.728	1.745	1.462	1.947	1.396	1.363	85.2	29.8	18.8	44.7	147.2	148.7	124.6
FALSE	High	IsMasterProtein	P41542	General vesicular transport factor p115 OS=Rattus norvegicus GN=Uso1 PE=1 SV=1	0	314.94	42.8571	36	188	35	1	959	107.096	4.96	High	High	High	High	High	High	High	High	High	High		56042	ENSRNOG00000002301	Uso1	14	cell organization and biogenesis;transport	cytoplasm;cytosol;endoplasmic reticulum;Golgi;membrane	catalytic activity;motor activity;protein binding;RNA binding;transporter activity	Pf01576, Pf02403, Pf04869, Pf04871, Pf08432, Pf12795, Pf13514	1.276	0.453	1.868	0.357	0.677	0.641	0.337	0.789	0.587	125.2	159.8	56.7	233.9	44.7	84.8	80.3
FALSE	High	IsMasterProtein	D3ZZ99	Alpha-adducin OS=Rattus norvegicus GN=Add1 PE=1 SV=3	0	314.792	57.0796	28	175	2	1	678	74.739	6.46	High	High	High	High	High	High	High	High	High	High	Phospho [T11; S12; T417; S420; S423; S427; T429; S431; S464; S465]	24170	ENSRNOG00000013039	Add1	14	cell differentiation;cell organization and biogenesis;cellular homeostasis;metabolic process;regulation of biological process;response to stimulus;transport	cytoskeleton;membrane;nucleus	protein binding;RNA binding;structural molecule activity	Pf00596	0.894	0.341	1.206	0.631	0.777	0.679	0.679	0.974	0.711	126.7	113.3	43.3	152.8	79.9	98.5	86.1
FALSE	High	IsMasterProtein	P61983	14-3-3 protein gamma OS=Rattus norvegicus GN=Ywhag PE=1 SV=2	0	314.049	76.5182	17	316	10	1	247	28.285	4.89	High	High	High	High	High	High	High	High	High	High		56010	ENSRNOG00000001436	Ywhag	12	regulation of biological process;response to stimulus;transport	cytoplasm;membrane	enzyme regulator activity;protein binding;RNA binding	Pf00244	0.971	0.342	1.506	1.035	0.993	0.933	0.925	0.775	0.628	109.8	106.6	37.6	165.4	113.6	109.1	102.4
FALSE	High	IsMasterProtein	F1LST4	Microtubule-associated protein OS=Rattus norvegicus GN=Mapt PE=1 SV=1	0	313.624	42.8191	27	193	9	1	752	78.507	6.3	High	High	High	High	High	High	High	High	High	High	Phospho [S489; T492; S510; S513; T516; T542; S546; Y705; S707; S711; T714; S715]	29477	ENSRNOG00000005133	LOC497674; Mapt	10	cell death;cell differentiation;cell growth;cell organization and biogenesis;cellular component movement;regulation of biological process;response to stimulus;transport	cytoplasm;cytoskeleton;cytosol;membrane;nucleus	protein binding	Pf00418	0.931	0.312	1.269	1.256	0.898	0.935	1.295	0.942	0.686	105	97.8	32.7	133.3	131.9	94.3	98.2
FALSE	High	IsMasterProtein	G3V7G8	Glycine--tRNA ligase OS=Rattus norvegicus GN=Gars PE=1 SV=1	0	313.457	47.8022	30	199	30	1	728	81.741	6.57	High	High	High	High	High	High	High	High	High	High		297113	ENSRNOG00000011052	Gars	4	metabolic process	cytoplasm;mitochondrion	catalytic activity;nucleotide binding;protein binding	Pf00458, Pf00587, Pf03129	1.335	0.543	1.729	0.458	0.513	0.507	0.447	0.518	0.417	133.9	178.8	72.7	231.6	61.4	68.7	67.9
FALSE	High	IsMasterProtein	P54319	Phospholipase A-2-activating protein OS=Rattus norvegicus GN=Plaa PE=1 SV=3	0	313.219	52.0755	32	173	32	1	795	87.028	6.09	High	High	High	High	High	High	High	High	High	High		116645	ENSRNOG00000007753	Plaa	5	defense response;regulation of biological process;response to stimulus		enzyme regulator activity;protein binding	Pf00400, Pf08324, Pf09070	1.29	0.464	1.848	0.436	0.573	0.642	0.441	0.695	0.551	125.9	162.5	58.4	232.7	54.9	72.2	80.8
FALSE	High	IsMasterProtein	G3V829	Protein Fubp3 OS=Rattus norvegicus GN=Fubp3 PE=1 SV=1	0	313.197	59.9297	27	180	25	1	569	61.399	8.06	High	High	High	High	High	High	High	High	High	High			ENSRNOG00000009139		3	metabolic process;regulation of biological process	cytoplasm;membrane;nucleus	DNA binding;RNA binding	Pf00013, Pf07650, Pf13014	1.253	0.568	1.946	0.295	0.45	0.515	0.332	0.566	0.45	135.6	169.9	77	263.9	40	61	69.8
FALSE	High	IsMasterProtein	P11730	Calcium/calmodulin-dependent protein kinase type II subunit gamma OS=Rattus norvegicus GN=Camk2g PE=1 SV=1	0	312.31	52.9412	21	178	5	1	527	59.001	7.71	High	High	High	High	High	High	High	High	High	High	Phospho [S235]	171140	ENSRNOG00000009783	Camk2g	15	cell differentiation;cell organization and biogenesis;development;metabolic process;regulation of biological process;response to stimulus;transport	endoplasmic reticulum;membrane	catalytic activity;nucleotide binding;protein binding	Pf00069, Pf07714, Pf08332, Pf12680, Pf13474, Pf14534	0.814	0.351	1.191	1.188	1.062	1.097	1.181	0.901	0.786	104.5	85.1	36.7	124.4	124.1	111	114.6
FALSE	High	IsMasterProtein	A0A0G2JYQ3	YLP motif-containing protein 1 OS=Rattus norvegicus GN=Ylpm1 PE=1 SV=1	0	312.273	22.2537	38	222	38	1	2121	238.945	6.81	High	High	High	High	High	High	High	High	High	High			ENSRNOG00000027317		6		cytoplasm;nucleus	RNA binding	Pf13207, Pf13671	1.456	0.535	2.12	0.212	0.444	0.424	0.269	0.411	0.33	138.8	202.2	74.3	294.3	29.4	61.7	58.9
FALSE	High	IsMasterProtein	Q91Y81	Septin-2 OS=Rattus norvegicus GN=Sept2 PE=1 SV=1	0	312.062	81.7175	22	154	22	1	361	41.566	6.6	High	High	High	High	High	High	High	High	High	High	Phospho [S218]	117515	ENSRNOG00000017952	2016-09-02	9	cell division;cell organization and biogenesis;regulation of biological process;response to stimulus	cell surface;cytoplasm;cytoskeleton;membrane;nucleus	catalytic activity;enzyme regulator activity;nucleotide binding;protein binding;structural molecule activity	Pf00071, Pf00735, Pf01926	1.331	0.56	2.056	0.319	0.584	0.607	0.336	0.688	0.486	125.5	167	70.3	258.1	40.1	73.3	76.2
FALSE	High	IsMasterProtein	P41499	Tyrosine-protein phosphatase non-receptor type 11 OS=Rattus norvegicus GN=Ptpn11 PE=1 SV=4	0	311.705	66.3317	30	200	30	1	597	68.415	7.28	High	High	High	High	High	High	High	High	High	High		25622	ENSRNOG00000030124	Ptpn11	12	cell differentiation;cell organization and biogenesis;cellular component movement;metabolic process;regulation of biological process;response to stimulus	cytoplasm;cytosol;mitochondrion;nucleus	catalytic activity;protein binding	Pf00017, Pf00102, Pf00782	1.222	0.475	1.738	0.438	0.593	0.611	0.491	0.727	0.555	127.4	155.6	60.5	221.4	55.8	75.5	77.9
FALSE	High	IsMasterProtein	Q63570	26S protease regulatory subunit 6B OS=Rattus norvegicus GN=Psmc4 PE=1 SV=1	0	311.374	63.3971	28	166	28	1	418	47.379	5.21	High	High	High	High	High	High	High	High	High	High		117262	ENSRNOG00000018994	Psmc4	1	metabolic process;regulation of biological process;response to stimulus	cytoplasm;membrane;nucleus;proteasome	catalytic activity;nucleotide binding;protein binding;RNA binding	Pf00004, Pf00006, Pf00910, Pf01057, Pf01078, Pf05496, Pf07724, Pf07726, Pf07728, Pf13191	1.386	0.554	2.089	0.419	0.592	0.574	0.412	0.617	0.512	122.6	170	67.9	256.2	51.3	72.5	70.4
FALSE	High	IsMasterProtein	D4AAG8	Protein Smchd1 OS=Rattus norvegicus GN=Smchd1 PE=1 SV=2	0	310.985	29.013	49	181	49	1	2006	225.847	7.33	High	High	High	High	High	High	High	High	High	High			ENSRNOG00000014319		9	cell organization and biogenesis;regulation of biological process	chromosome	nucleotide binding;protein binding	Pf06470, Pf13589	1.383	0.533	1.924	0.284	0.482	0.506	0.318	0.491	0.39	136.8	189.1	72.9	263.2	38.9	66	69.2
FALSE	High	IsMasterProtein	F1LNT0	Dihydropyrimidinase-related protein 4 OS=Rattus norvegicus GN=Dpysl4 PE=4 SV=1	0	310.674	58.2168	26	161	26	1	572	61.941	6.98	High	High	High	High	High	High	High	High	High	High	Phospho [S30; Y36]	25417	ENSRNOG00000027582	Dpysl4	1	cell death;cellular component movement	cytoplasm	catalytic activity;protein binding	Pf01979, Pf13147, Pf13594	1.168	0.54	1.611	0.914	0.67	0.672	0.645	0.624	0.455	120.5	140.8	65.1	194.1	110.1	80.8	81
FALSE	High	IsMasterProtein	D3ZAY8	Protein Pnn OS=Rattus norvegicus GN=Pnn PE=1 SV=1	0	310.429	42.3868	29	173	29	1	729	82.56	7.4	High	High	High	High	High	High	High	High	High	High	Phospho [S346; S442]	368070	ENSRNOG00000004061	Pnn	6		cytoplasm;membrane;spliceosomal complex	RNA binding	Pf04696, Pf04697	1.363	0.51	1.991	0.185	0.383	0.463	0.227	0.447	0.353	144.5	196.9	73.6	287.7	26.7	55.4	66.9
FALSE	High	IsMasterProtein	F8WFH8	Tryptophan--tRNA ligase, cytoplasmic OS=Rattus norvegicus GN=Wars PE=1 SV=1	0	310.09	65.4737	26	199	26	1	475	53.393	6.61	High	High	High	High	High	High	High	High	High	High			ENSRNOG00000004359		6	metabolic process	cytoplasm	catalytic activity;nucleotide binding	Pf00458, Pf00579	1.144	0.468	1.801	0.426	0.638	0.759	0.484	0.792	0.684	122	139.6	57.1	219.8	51.9	77.9	92.6
FALSE	High	IsMasterProtein	A0A0G2JU73	E3 ubiquitin-protein ligase TRIP12 OS=Rattus norvegicus GN=Trip12 PE=1 SV=1	0	309.74	24.1413	38	152	38	1	2038	225.471	8.5	High	High	High	High	High	High	High	High	High	High			ENSRNOG00000016963		9	metabolic process;regulation of biological process;response to stimulus	nucleus	catalytic activity;metal ion binding;protein binding	Pf00632, Pf02825	1.239	0.497	1.623	0.439	0.608	0.58	0.397	0.577	0.445	135	167.3	67.1	219.2	59.3	82.1	78.4
FALSE	High	IsMasterProtein	P40329	Arginine--tRNA ligase, cytoplasmic OS=Rattus norvegicus GN=Rars PE=1 SV=2	0	309.58	58.3333	32	201	32	1	660	75.762	7.05	High	High	High	High	High	High	High	High	High	High		287191	ENSRNOG00000007739	Rars	10	metabolic process	cytoplasm;membrane;mitochondrion	catalytic activity;nucleotide binding;RNA binding	Pf00750, Pf03485, Pf05746	1.344	0.568	2.013	0.273	0.528	0.543	0.311	0.562	0.457	131.6	176.9	74.8	265	35.9	69.5	71.4
FALSE	High	IsMasterProtein	A0A0G2JV31	X-prolyl aminopeptidase (Aminopeptidase P) 1, soluble, isoform CRA_a OS=Rattus norvegicus GN=Xpnpep1 PE=1 SV=1	0	309.262	55.4054	26	164	26	1	666	74.621	5.9	High	High	High	High	High	High	High	High	High	High		170751	ENSRNOG00000012084	Xpnpep1	1	metabolic process	cytoplasm;cytosol	catalytic activity;metal ion binding;protein binding	Pf00557, Pf01321	1.34	0.519	1.974	0.359	0.576	0.554	0.448	0.57	0.469	128.1	171.5	66.5	252.8	45.9	73.8	71
FALSE	High	IsMasterProtein	Q66HR2	Microtubule-associated protein RP/EB family member 1 OS=Rattus norvegicus GN=Mapre1 PE=1 SV=3	0	309.099	77.6119	22	212	20	1	268	29.985	5.22	High	High	High	High	High	High	High	High	High	High		114764	ENSRNOG00000011798	Mapre1	3	cell division;cell organization and biogenesis;regulation of biological process	cytoplasm;cytoskeleton;Golgi	protein binding;RNA binding	Pf00307, Pf03271	1.254	0.6	1.795	0.263	0.518	0.557	0.331	0.556	0.511	135.4	169.9	81.2	243.1	35.6	70.1	75.4
FALSE	High	IsMasterProtein	B1WC16	BCL2-associated transcription factor 1, isoform CRA_a OS=Rattus norvegicus GN=Bclaf1 PE=1 SV=1	0	309.064	33.6591	30	207	29	1	921	106.001	9.99	High	High	High	High	High	High	High	High	High	High	Phospho [S177; S196; S198; S397; S496; Y511; S512; S531; S658]	293017	ENSRNOG00000058050	Bclaf1	1	cell death;regulation of biological process;response to stimulus	nucleus	DNA binding;RNA binding	Pf15440	1.511	0.598	2.027	0.179	0.39	0.391	0.202	0.341	0.282	144.5	218.3	86.4	292.9	25.8	56.4	56.5
FALSE	High	IsMasterProtein	P38983	40S ribosomal protein SA OS=Rattus norvegicus GN=Rpsa PE=1 SV=3	0	308.893	58.3051	14	135	14	1	295	32.803	4.87	High	High	High	High	High	High	High	High	High	High		29236	ENSRNOG00000018645	Rpsa	8	cell differentiation;cell organization and biogenesis;metabolic process;transport	cytoplasm;cytosol;membrane;nucleus;ribosome	protein binding;receptor activity;RNA binding;structural molecule activity	Pf00318	1.384	0.605	1.752	0.184	0.444	0.423	0.249	0.429	0.337	146.9	203.3	88.9	257.4	27	65.2	62.2
FALSE	High	IsMasterProtein	D3ZJR1	Protein Eps15l1 OS=Rattus norvegicus GN=Eps15l1 PE=1 SV=3	0	307.922	55.7756	34	177	34	1	909	99.426	5.02	High	High	High	High	High	High	High	High	High	High	Phospho [S255]	361120	ENSRNOG00000013502	Eps15l1	16	cell differentiation;cell organization and biogenesis;cellular component movement;metabolic process;regulation of biological process;transport	cytoplasm;cytoskeleton;Golgi;membrane	catalytic activity;metal ion binding;motor activity;nucleotide binding;protein binding;structural molecule activity;transporter activity	Pf00038, Pf00261, Pf00529, Pf00769, Pf01576, Pf02321, Pf02463, Pf02841, Pf03148, Pf03938, Pf03962, Pf03999, Pf04012, Pf04111, Pf04156, Pf05103, Pf05149, Pf05478, Pf05557, Pf05622, Pf05667, Pf05701, Pf06008, Pf06160, Pf06818, Pf07111, Pf07798, Pf07888, Pf07926, Pf08317, Pf08614, Pf09311, Pf09726, Pf09730, Pf09731, Pf09755, Pf10146, Pf10168, Pf10174, Pf10186, Pf10234, Pf10359, Pf10498, Pf11180, Pf1…	1.059	0.442	1.426	0.731	0.866	0.784	0.643	0.745	0.615	120.3	127.5	53.1	171.6	87.9	104.2	94.3
FALSE	High	IsMasterProtein	P59215	Guanine nucleotide-binding protein G(o) subunit alpha OS=Rattus norvegicus GN=Gnao1 PE=1 SV=2	0	307.724	70.904	20	238	17	1	354	40.043	5.53	High	High	High	High	High	High	High	High	High	High		50664	ENSRNOG00000019482	Gnao1	19	cell organization and biogenesis;regulation of biological process;response to stimulus	membrane	catalytic activity;metal ion binding;nucleotide binding;protein binding;signal transducer activity	Pf00025, Pf00503	0.862	0.335	1.398	1.321	1.124	1.203	1.233	1.305	0.934	93.3	80.5	31.2	130.5	123.3	104.9	112.3
FALSE	High	IsMasterProtein	Q3MIE4	Synaptic vesicle membrane protein VAT-1 homolog OS=Rattus norvegicus GN=Vat1 PE=1 SV=1	0	307.182	60.396	18	161	18	1	404	43.091	6.62	High	High	High	High	High	High	High	High	High	High		287721	ENSRNOG00000020684	Vat1	10	metabolic process;regulation of biological process	cytoplasm;membrane;mitochondrion	catalytic activity;metal ion binding	Pf00107, Pf08240, Pf13602	0.779	0.356	1.104	0.553	0.901	0.954	0.553	1.053	0.833	123.7	96.4	44	136.5	68.4	111.4	118
FALSE	High	IsMasterProtein	P18395	Cold shock domain-containing protein E1 OS=Rattus norvegicus GN=Csde1 PE=2 SV=1	0	306.549	44.9875	35	216	35	1	798	88.839	6.37	High	High	High	High	High	High	High	High	High	High		100364335; 117180	ENSRNOG00000061058	LOC100364335; Csde1	19; 2	metabolic process;regulation of biological process	cytoplasm;Golgi;membrane	DNA binding;RNA binding	Pf00313, Pf12901	1.42	0.541	1.979	0.345	0.559	0.518	0.366	0.515	0.411	130.7	185.5	70.7	258.6	45	73	67.7
FALSE	High	IsMasterProtein	D4A962	Heterogeneous nuclear ribonucleoprotein U-like 1 (Predicted) OS=Rattus norvegicus GN=Hnrnpul1 PE=1 SV=1	0	306.185	41.3271	30	178	30	1	859	95.943	6.64	High	High	High	High	High	High	High	High	High	High		361522	ENSRNOG00000020683	Hnrnpul1	1	metabolic process;response to stimulus	nucleus	protein binding;RNA binding	Pf00622, Pf02037, Pf13671	1.21	0.474	1.87	0.278	0.462	0.61	0.312	0.574	0.503	137.1	165.9	65	256.4	38.1	63.3	83.6
FALSE	High	IsMasterProtein	D3ZYS7	Protein G3bp1 OS=Rattus norvegicus GN=G3bp1 PE=1 SV=1	0	306.029	55.4839	17	187	16	1	465	51.755	5.59	High	High	High	High	High	High	High	High	High	High	Phospho [S149; S229; S231]	171092	ENSRNOG00000013186	G3bp1	10	regulation of biological process;transport	cytoplasm	nucleotide binding;RNA binding	Pf00076, Pf02136, Pf13893, Pf14259	1.388	0.652	1.97	0.193	0.428	0.345	0.209	0.321	0.287	147.2	204.3	95.9	290	28.5	63.1	50.8
FALSE	High	IsMasterProtein	Q4AEF8	Coatomer subunit gamma-1 OS=Rattus norvegicus GN=Copg1 PE=2 SV=1	0	306.006	49.7712	31	149	28	1	874	97.551	5.39	High	High	High	High	High	High	High	High	High	High		297428	ENSRNOG00000010474	Copg1	4	cellular component movement;transport	cytoplasm;cytosol;Golgi;membrane	structural molecule activity	Pf01602, Pf08752, Pf13646	1.376	0.51	1.623	0.363	0.636	0.626	0.362	0.731	0.558	128.5	176.7	65.6	208.5	46.6	81.7	80.4
FALSE	High	IsMasterProtein	P31399	ATP synthase subunit d, mitochondrial OS=Rattus norvegicus GN=Atp5h PE=1 SV=3	0	305.809	85.7143	16	267	16	1	161	18.752	6.6	High	High	High	High	High	High	High	High	High	High		641434	ENSRNOG00000003626	Atp5h	10	metabolic process;transport	cytoplasm;membrane;mitochondrion	catalytic activity;transporter activity	Pf05873	0.678	0.308	0.826	1.606	1.524	1.221	1.754	1.012	0.899	92.3	62.7	28.5	76.3	148.3	140.7	112.8
FALSE	High	IsMasterProtein	D3ZC55	Heat shock 70kDa protein 12A (Predicted), isoform CRA_a OS=Rattus norvegicus GN=Hspa12a PE=1 SV=1	0	305.708	48.7407	32	170	28	1	675	74.783	6.61	High	High	High	High	High	High	High	High	High	High		307997	ENSRNOG00000018019	Hspa12a	1				Pf00012	0.448	0.22	0.626	1.765	1.333	1.377	1.788	1.271	1.002	92.3	41.4	20.3	57.8	163	123	127.2
FALSE	High	IsMasterProtein	P12346	Serotransferrin OS=Rattus norvegicus GN=Tf PE=1 SV=3	0	305.528	50.8596	34	171	2	1	698	76.346	7.28	High	High	High	High	High	High	High	High	High	High		24825	ENSRNOG00000030625	Tf	8	cell death;cell differentiation;cell organization and biogenesis;cellular homeostasis;defense response;metabolic process;regulation of biological process;response to stimulus;transport	cell surface;endosome;extracellular;membrane	metal ion binding;nucleotide binding;protein binding;transporter activity	Pf00405, Pf12974	0.787	0.418	1.01	0.895	0.872	1.039	0.836	1.135	0.822	113.5	89.2	47.4	114.6	101.5	99	117.9
FALSE	High	IsMasterProtein	Q9JM53	Apoptosis-inducing factor 1, mitochondrial OS=Rattus norvegicus GN=Aifm1 PE=1 SV=1	0	305.406	51.1438	23	162	23	1	612	66.681	8.97	High	High	High	High	High	High	High	High	High	High		83533	ENSRNOG00000006067	Aifm1	X	cell death;cell differentiation;cell organization and biogenesis;cellular homeostasis;metabolic process;regulation of biological process;response to stimulus	cytoplasm;cytosol;membrane;mitochondrion;nucleus	catalytic activity;DNA binding;nucleotide binding;protein binding	Pf00070, Pf07992, Pf14721, Pf14962	0.767	0.358	1.083	1.007	1.321	1.027	0.939	0.935	0.806	108.2	82.9	38.8	117.2	108.9	142.9	111.2
FALSE	High	IsMasterProtein	Q5RKH0	Putative oxidoreductase GLYR1 OS=Rattus norvegicus GN=Glyr1 PE=1 SV=1	0	305.075	52.1739	20	148	20	1	552	60.383	9.13	High	High	High	High	High	High	High	High	High	High		360477	ENSRNOG00000003065	Glyr1	10	metabolic process	cytoplasm;Golgi;nucleus	catalytic activity;DNA binding;nucleotide binding;protein binding	Pf00855, Pf02737, Pf03446, Pf03807, Pf14833	1.321	0.503	1.672	0.332	0.478	0.576	0.351	0.571	0.463	137.6	181.7	69.2	230.1	45.7	65.8	79.3
FALSE	High	IsMasterProtein	Q6AXQ0	SUMO-activating enzyme subunit 1 OS=Rattus norvegicus GN=Sae1 PE=2 SV=1	0	304.705	79.3696	26	182	26	1	349	38.488	5.16	High	High	High	High	High	High	High	High	High	High		308384	ENSRNOG00000015128	Sae1	1	metabolic process;regulation of biological process	cytosol;nucleus	catalytic activity;protein binding	Pf00899	1.386	0.549	1.938	0.219	0.393	0.416	0.281	0.425	0.337	144	199.6	79	279.1	31.5	56.6	59.9
FALSE	High	IsMasterProtein	D4A5I9	Protein Myo6 OS=Rattus norvegicus GN=Myo6 PE=1 SV=3	0	304.533	36.1089	39	199	39	1	1285	148.038	8.41	High	High	High	High	High	High	High	High	High	High		315840	ENSRNOG00000011852	Myo6	8	cell communication;cell differentiation;cell organization and biogenesis;regulation of biological process;response to stimulus;transport	cytoplasm;Golgi;membrane;nucleus	catalytic activity;motor activity;nucleotide binding;protein binding	Pf00063	1.154	0.543	1.992	0.329	0.617	0.646	0.366	0.77	0.536	125.7	145.1	68.2	250.5	41.4	77.6	81.3
FALSE	High	IsMasterProtein	P10362	Secretogranin-2 OS=Rattus norvegicus GN=Scg2 PE=1 SV=1	0	304.326	62.6817	32	233	32	1	619	70.987	4.78	High	High	High	High	High	High	High	High	High	High	Phospho [S74; S75; Y78; Y81; S85; T149; Y153; T155; T229; Y236; S270; T274; S531; S534; S535; S557; S558]	24765		Scg2	9	cellular component movement;metabolic process;regulation of biological process;response to stimulus	extracellular	protein binding	Pf01271	0.312	0.17	0.445	1.856	1.656	1.348	1.809	1.072	1.061	93.2	29.1	15.8	41.5	173	154.3	125.6
FALSE	High	IsMasterProtein	Q6AYK8	Eukaryotic translation initiation factor 3 subunit D OS=Rattus norvegicus GN=Eif3d PE=1 SV=1	0	303.866	54.0146	22	155	22	1	548	63.948	6.05	High	High	High	High	High	High	High	High	High	High		362952	ENSRNOG00000005804	Eif3d	7	cell organization and biogenesis;metabolic process;regulation of biological process	cytoplasm;membrane	RNA binding	Pf05091	1.508	0.562	2.2	0.271	0.441	0.406	0.287	0.468	0.37	133.1	200.7	74.8	292.9	36	58.7	54
FALSE	High	IsMasterProtein	P62909	40S ribosomal protein S3 OS=Rattus norvegicus GN=Rps3 PE=1 SV=1	0	303.262	86.0082	28	247	28	1	243	26.657	9.66	High	High	High	High	High	High	High	High	High	High	Phospho [T220; T221]	140654	ENSRNOG00000017418	Rps3	1	cell death;cell division;cell organization and biogenesis;metabolic process;regulation of biological process;response to stimulus	cytoplasm;cytoskeleton;cytosol;membrane;mitochondrion;nucleus;organelle lumen;ribosome	catalytic activity;DNA binding;protein binding;RNA binding;structural molecule activity	Pf00189, Pf07650	1.372	0.684	1.817	0.262	0.41	0.375	0.293	0.397	0.312	144.5	198.3	98.9	262.4	37.8	59.2	54.2
FALSE	High	IsMasterProtein	Q923Z2	Tropomyosin 1, alpha, isoform CRA_a OS=Rattus norvegicus GN=Tpm1 PE=1 SV=1	0	303.252	77.1127	31	292	12	1	284	32.773	4.75	High	High	High	High	High	High	High	High	High	High		24851	ENSRNOG00000018184	Tpm1	8	cell organization and biogenesis;cellular component movement;regulation of biological process;response to stimulus	cytoplasm;cytoskeleton	protein binding	Pf00261, Pf12718	0.426	0.219	0.583	1.211	2.254	1.757	0.619	1.762	1.15	91.1	38.8	20	53.1	110.2	205.3	160
FALSE	High	IsMasterProtein	P04692	Tropomyosin alpha-1 chain OS=Rattus norvegicus GN=Tpm1 PE=1 SV=3	0	303.216	72.1831	30	261	4	1	284	32.661	4.74	High	High	High	High	High	High	High	High	High	High		24851	ENSRNOG00000018184	Tpm1	8	cell organization and biogenesis;cellular component movement;regulation of biological process;response to stimulus	cytoplasm;cytoskeleton	protein binding	Pf00261, Pf12718	0.772	0.337	1.297	0.985	1.486	1.216	0.707	1.357	1.044	98	75.7	33	127.1	96.6	145.7	119.2
FALSE	High	IsMasterProtein	F1LQP9	Protein Tnpo1 OS=Rattus norvegicus GN=Tnpo1 PE=1 SV=3	0	301.521	33.4831	23	143	18	1	890	101.202	4.96	High	High	High	High	High	High	High	High	High	High		309126	ENSRNOG00000014999	Tnpo1	2	cell organization and biogenesis;transport	cytoplasm;membrane	protein binding;RNA binding;transporter activity	Pf03810, Pf13513	1.327	0.575	1.77	0.41	0.586	0.605	0.405	0.6	0.48	128.9	171	74.1	228.2	52.8	75.6	77.9
FALSE	High	IsMasterProtein	A0A0H2UHG0	Tyrosine--tRNA ligase OS=Rattus norvegicus GN=Yars PE=1 SV=1	0	301.453	63.6525	36	205	36	1	564	62.986	8.44	High	High	High	High	High	High	High	High	High	High		313047	ENSRNOG00000007213	Yars	5	metabolic process	cytoplasm;cytosol;nucleus	catalytic activity;nucleotide binding;RNA binding	Pf00579, Pf01588	1.322	0.532	1.766	0.42	0.523	0.565	0.421	0.554	0.471	132	174.5	70.2	233.2	55.5	69	74.6
FALSE	High	IsMasterProtein	P52925	High mobility group protein B2 OS=Rattus norvegicus GN=Hmgb2 PE=2 SV=2	0	301.103	57.619	18	213	5	1	210	24.144	7.39	High	High	High	High	High	High	High	High	High	High		29395; 498072	ENSRNOG00000033321; ENSRNOG00000013167	Hmgb2; RGD1564519; Hmgb2l1	16; 11	cell organization and biogenesis;cellular component movement;defense response;metabolic process;regulation of biological process;response to stimulus	chromosome;cytoplasm;extracellular;nucleus	DNA binding;protein binding;RNA binding	Pf00505, Pf09011	1.379	0.628	1.964	0.198	0.35	0.287	0.209	0.229	0.207	155	213.7	97.3	304.4	30.6	54.3	44.6
FALSE	High	IsMasterProtein	D4A3E1	Protein Hnrnpll OS=Rattus norvegicus GN=Hnrnpll PE=1 SV=1	0	301.077	45.3469	22	166	22	1	591	64.322	5.95	High	High	High	High	High	High	High	High	High	High		313842	ENSRNOG00000006929	Hnrnpll; Hnrpll	6	metabolic process;regulation of biological process	membrane;nucleus	nucleotide binding;RNA binding	Pf00076, Pf13893, Pf14259	1.277	0.537	1.973	0.299	0.493	0.508	0.328	0.479	0.401	137.1	175.1	73.6	270.4	41	67.6	69.6
FALSE	High	IsMasterProtein	F1SW39	PC4 and SFRS1 interacting protein 1 OS=Rattus norvegicus GN=Psip1 PE=1 SV=1	0	300.935	48.1061	29	275	27	1	528	59.579	9.13	High	High	High	High	High	High	High	High	High	High	Phospho [S105; S106; T122; S129; S171; S176; S205; S207]	313323	ENSRNOG00000011498	Psip1	5	cell organization and biogenesis;metabolic process;regulation of biological process;response to stimulus	nucleus	DNA binding;protein binding;RNA binding	Pf00855, Pf11467	1.513	0.566	2.292	0.197	0.391	0.367	0.266	0.389	0.287	137.6	208.2	77.9	315.4	27.2	53.7	50.5
FALSE	High	IsMasterProtein	F1LP30	Methylcrotonoyl-CoA carboxylase subunit alpha, mitochondrial OS=Rattus norvegicus GN=Mccc1 PE=1 SV=1	0	300.81	47.972	25	156	25	1	715	79.245	7.14	High	High	High	High	High	High	High	High	High	High			ENSRNOG00000013293		2		membrane;mitochondrion	catalytic activity;metal ion binding;nucleotide binding	Pf00289, Pf00364, Pf02785, Pf02786, Pf07478, Pf13533, Pf13535, Pf15632	0.896	0.374	1.252	0.662	0.94	0.863	0.613	0.929	0.669	122	109.3	45.6	152.7	80.7	114.7	105.3
FALSE	High	IsMasterProtein	P47858	ATP-dependent 6-phosphofructokinase, muscle type OS=Rattus norvegicus GN=Pfkm PE=1 SV=3	0	298.499	44.7436	29	183	1	1	780	85.506	8	High	High	High	High	High	High	High	High	High	High	Phospho [T402]	65152		Pfkm	7	cell organization and biogenesis;cellular homeostasis;metabolic process;regulation of biological process	cytoplasm;cytosol;membrane	catalytic activity;metal ion binding;nucleotide binding;protein binding	Pf00365	0.939	0.405	1.373	0.787	1.058	0.905	0.868	0.986	0.845	109.1	102.5	44.2	149.8	85.8	115.5	98.7
FALSE	High	IsMasterProtein	B1H227	LOC682908 protein OS=Rattus norvegicus GN=Rcc1 PE=1 SV=1	0	298.243	68.4086	18	162	18	1	421	45.083	7.91	High	High	High	High	High	High	High	High	High	High		682908	ENSRNOG00000050106	Rcc1	5	cell organization and biogenesis;regulation of biological process	chromosome;cytoplasm;membrane;nucleus	DNA binding;protein binding	Pf00415, Pf13540	1.28	0.467	1.85	0.29	0.471	0.584	0.308	0.652	0.517	134.8	172.5	63	249.3	39	63.5	78.8
FALSE	High	IsMasterProtein	D3ZQG6	Tripartite motif-containing protein 2 OS=Rattus norvegicus GN=Trim2 PE=1 SV=2	0	297.979	47.4462	27	134	26	1	744	81.376	7.05	High	High	High	High	High	High	High	High	High	High	Phospho [S428]	361970		Trim2	2	metabolic process;regulation of biological process	cytoplasm	catalytic activity;metal ion binding;protein binding	Pf00097, Pf00630, Pf00643, Pf01436, Pf08450, Pf10174, Pf13445, Pf13639, Pf13920, Pf13923, Pf14634, Pf15227	1.416	0.44	2.016	0.352	0.466	0.48	0.408	0.624	0.454	130.6	185	57.4	263.4	45.9	60.8	62.8
FALSE	High	IsMasterProtein	A0A0G2KAT3	Platelet-derived growth factor subunit A OS=Rattus norvegicus GN=Rpa1 PE=1 SV=1	0	297.835	62.215	29	168	29	1	614	67.637	8.03	High	High	High	High	High	High	High	High	High	High		287524	ENSRNOG00000003123	Rpa1	10	cell organization and biogenesis;metabolic process;regulation of biological process;response to stimulus	chromosome;nucleus	DNA binding	Pf01336, Pf01485, Pf04057, Pf08646	1.606	0.731	2.028	0.098	0.305	0.245	0.154	0.238	0.194	151.5	243.3	110.8	307.2	14.9	46.3	37.2
FALSE	High	IsMasterProtein	E9PTG1	Protein Smarca2 OS=Rattus norvegicus GN=Smarca2 PE=1 SV=1	0	297.371	24.4208	37	197	18	1	1597	182.24	7.08	High	High	High	High	High	High	High	High	High	High		361745	ENSRNOG00000011931	Smarca2	1	cell differentiation;cell organization and biogenesis;regulation of biological process	cytoskeleton;nucleus	catalytic activity;DNA binding;nucleotide binding;protein binding	Pf00176, Pf00270, Pf00271, Pf00439, Pf07529, Pf07533, Pf08880, Pf11496, Pf14619	1.049	0.384	1.473	0.431	0.576	0.785	0.425	0.769	0.658	132.4	139	50.9	195.1	57	76.3	104
FALSE	High	IsMasterProtein	P62716	Serine/threonine-protein phosphatase 2A catalytic subunit beta isoform OS=Rattus norvegicus GN=Ppp2cb PE=2 SV=1	0	297.007	60.8414	16	194	1	1	309	35.552	5.43	High	High	High	High	High	High	High	High	High	High		24673	ENSRNOG00000015182	Ppp2cb	16	cell organization and biogenesis;metabolic process;regulation of biological process;response to stimulus	chromosome;cytoplasm;cytoskeleton;nucleus	catalytic activity;metal ion binding;protein binding	Pf00149	1.221	0.511	2.363	0.777	0.737	0.758	0.7	0.863	0.638	104.5	127.6	53.4	247	81.2	77	79.2
FALSE	High	IsMasterProtein	P29995	Inositol 1,4,5-trisphosphate receptor type 2 OS=Rattus norvegicus GN=Itpr2 PE=1 SV=1	0	296.633	18.9559	42	188	5	1	2701	306.862	6.48	High	High	High	High	High	High	High	High	High	High		81678		Itpr2	4	regulation of biological process;response to stimulus;transport	cytoplasm;endoplasmic reticulum;membrane	metal ion binding;receptor activity;signal transducer activity;transporter activity	Pf01365, Pf02815, Pf08454, Pf08709, Pf12670	1.021	0.405	1.714	0.492	0.648	0.778	0.465	0.841	0.81	122.3	124.9	49.5	209.7	60.2	79.2	95.2
FALSE	High	IsMasterProtein	P13676	Acylamino-acid-releasing enzyme OS=Rattus norvegicus GN=Apeh PE=1 SV=1	0	296.419	50.2732	24	127	24	1	732	81.331	5.73	High	High	High	High	High	High	High	High	High	High		24206		Apeh	8	metabolic process	cytoplasm;membrane	catalytic activity;RNA binding	Pf00326, Pf00561, Pf01738, Pf02230, Pf05448, Pf12695, Pf12697	0.716	0.421	1.266	0.865	0.905	1.018	0.822	1.045	0.741	113.6	81.4	47.8	143.9	98.3	102.9	115.7
FALSE	High	IsMasterProtein	D3ZH00	Calcium-transporting ATPase OS=Rattus norvegicus GN=Atp2b4 PE=1 SV=3	0	296.408	23.9521	24	186	10	1	1169	128.709	6.84	High	High	High	High	High	High	High	High	High	High		29600	ENSRNOG00000003031	Atp2b4	13	cellular component movement;cellular homeostasis;regulation of biological process;response to stimulus;transport	membrane	catalytic activity;enzyme regulator activity;metal ion binding;nucleotide binding;protein binding;transporter activity	Pf00122, Pf00689, Pf00690, Pf00702, Pf08282, Pf12424, Pf12710, Pf13246	0.677	0.334	0.944	1.119	1.299	1.132	0.799	1.07	0.761	109.5	74.1	36.6	103.4	122.5	142.2	123.9
FALSE	High	IsMasterProtein	D4A8H3	Protein Uba6 OS=Rattus norvegicus GN=Uba6 PE=1 SV=1	0	295.798	37.7018	32	169	32	1	1053	117.856	6.07	High	High	High	High	High	High	High	High	High	High		305268	ENSRNOG00000021931	Uba6	14	metabolic process;response to stimulus	cytoplasm;cytosol	catalytic activity	Pf00899, Pf02134, Pf09358, Pf10585	1.162	0.481	1.641	0.469	0.593	0.651	0.437	0.69	0.537	130.5	151.7	62.8	214.1	61.2	77.4	84.9
FALSE	High	IsMasterProtein	Q5U2Q5	Ribonucleoside-diphosphate reductase OS=Rattus norvegicus GN=Rrm1 PE=1 SV=1	0	295.435	53.0303	32	164	32	1	792	90.236	6.73	High	High	High	High	High	High	High	High	High	High		685579	ENSRNOG00000045752	Rrm1	1	cell organization and biogenesis;cell proliferation;metabolic process;response to stimulus	cytoplasm	catalytic activity;nucleotide binding	Pf00317, Pf02867, Pf03477	1.657	0.666	2.437	0.127	0.314	0.235	0.156	0.24	0.195	142.3	235.8	94.7	346.8	18	44.7	33.4
FALSE	High	IsMasterProtein	Q99ML5	Prenylcysteine oxidase OS=Rattus norvegicus GN=Pcyox1 PE=1 SV=1	0	294.725	50.5952	18	155	18	1	504	56.252	7.09	High	High	High	High	High	High	High	High	High	High		246302	ENSRNOG00000016704	Pcyox1	4	metabolic process;transport	membrane;vacuole	catalytic activity;transporter activity	Pf01266, Pf01593, Pf01946, Pf04820, Pf07156, Pf07992, Pf13450, Pf13454	1.248	0.421	1.712	0.464	0.624	0.702	0.469	0.657	0.528	127.8	159.4	53.8	218.7	59.3	79.7	89.7
FALSE	High	IsMasterProtein	A0A0A6YYM0	Long-chain-fatty-acid--CoA ligase 6 OS=Rattus norvegicus GN=Acsl6 PE=1 SV=1	0	294.001	54.4321	34	166	33	1	722	80.896	7.01	High	High	High	High	High	High	High	High	High	High			ENSRNOG00000026745		10	metabolic process		catalytic activity	Pf00501	0.52	0.301	0.808	1.227	1.259	1.588	1.083	1.417	0.925	98.7	51.4	29.7	79.7	121.1	124.3	156.8
FALSE	High	IsMasterProtein	D3ZLD5	Protein Golga3 OS=Rattus norvegicus GN=Golga3 PE=1 SV=1	0	293.802	29.9931	35	150	35	1	1447	162.446	5.38	High	High	High	High	High	High	High	High	High	High		312077	ENSRNOG00000037437	Golga3	12	metabolic process;regulation of biological process	cytosol;Golgi;membrane;nucleus		Pf02463, Pf04111, Pf05557, Pf07888, Pf08317, Pf09726, Pf09731, Pf12128, Pf15066, Pf15070	1.072	0.405	1.432	0.471	0.694	0.652	0.44	0.668	0.581	134.9	144.6	54.6	193.2	63.5	93.6	88
FALSE	High	IsMasterProtein	B1WBQ7	DNA mismatch repair protein Msh2 OS=Rattus norvegicus GN=Msh2 PE=1 SV=1	0	293.579	42.4437	34	159	34	1	933	104.088	5.95	High	High	High	High	High	High	High	High	High	High		81709	ENSRNOG00000015796	Msh2	6	cell differentiation;cell organization and biogenesis;metabolic process;regulation of biological process;response to stimulus	chromosome;membrane;nucleus	catalytic activity;DNA binding;metal ion binding;nucleotide binding;protein binding	Pf00488, Pf01624, Pf05188, Pf05190, Pf05192	1.508	0.629	2.016	0.156	0.341	0.344	0.205	0.335	0.269	147	221.7	92.4	296.3	23	50.2	50.6
FALSE	High	IsMasterProtein	A0A0H2UHE1	Succinate-CoA ligase, GDP-forming, alpha subunit, isoform CRA_b OS=Rattus norvegicus GN=Suclg1 PE=1 SV=1	0	293.487	46.1111	17	234	17	1	360	37.536	9.48	High	High	High	High	High	High	High	High	High	High		114597	ENSRNOG00000005587	Suclg1	4	metabolic process	cytoplasm;cytosol;membrane;mitochondrion	catalytic activity;nucleotide binding;protein binding;RNA binding	Pf00549, Pf02629, Pf13607	0.525	0.304	0.817	1.317	1.401	1.179	1.407	0.84	0.829	104	54.6	31.6	84.9	137	145.6	122.6
FALSE	High	IsMasterProtein	Q6NYB7	Ras-related protein Rab-1A OS=Rattus norvegicus GN=Rab1A PE=1 SV=3	0	292.927	82.9268	22	225	13	1	205	22.663	6.21	High	High	High	High	High	High	High	High	High	High		81754	ENSRNOG00000004992	Rab1; Rab1a	14	cell organization and biogenesis;cellular component movement;defense response;metabolic process;regulation of biological process;response to stimulus;transport	cytoplasm;cytosol;endoplasmic reticulum;endosome;Golgi;membrane	catalytic activity;nucleotide binding	Pf00009, Pf00025, Pf00071, Pf01926, Pf04670, Pf08477, Pf09439	0.889	0.395	1.503	0.854	0.923	0.877	0.933	0.819	0.739	112	99.6	44.2	168.3	95.6	103.3	98.2
FALSE	High	IsMasterProtein	P05370	Glucose-6-phosphate 1-dehydrogenase OS=Rattus norvegicus GN=G6pdx PE=1 SV=3	0	292.545	57.6699	29	175	29	1	515	59.338	6.38	High	High	High	High	High	High	High	High	High	High		24377	ENSRNOG00000056728	G6pd	X	metabolic process;regulation of biological process;response to stimulus	cytoplasm;cytosol;membrane;nucleus	catalytic activity;nucleotide binding;protein binding	Pf00479, Pf02781	0.918	0.378	1.277	0.648	0.702	0.93	0.696	1.008	0.857	118.8	109.1	44.9	151.8	77	83.4	110.5
FALSE	High	IsMasterProtein	Q5BK63	NADH dehydrogenase [ubiquinone] 1 alpha subcomplex subunit 9, mitochondrial OS=Rattus norvegicus GN=Ndufa9 PE=1 SV=2	0	292.279	64.7215	24	192	24	1	377	42.532	9.82	High	High	High	High	High	High	High	High	High	High		362440	ENSRNOG00000061684	Ndufa9	4	metabolic process;response to stimulus;transport	membrane;mitochondrion;nucleus;organelle lumen	catalytic activity;protein binding	Pf01073, Pf01370, Pf05368, Pf13460	0.717	0.271	0.963	1.559	1.427	1.158	1.465	0.964	0.872	96.2	69	26.1	92.6	150	137.2	111.4
FALSE	High	IsMasterProtein	B2RYB8	Integrin beta OS=Rattus norvegicus GN=Itgb2 PE=1 SV=1	0	292.208	46.224	27	167	27	1	768	84.762	7.23	High	High	High	High	High	High	High	High	High	High		309684	ENSRNOG00000001224	Itgb2	20	cell differentiation;cell organization and biogenesis;cell proliferation;cellular component movement;metabolic process;regulation of biological process;response to stimulus;transport	cell surface;membrane	protein binding;receptor activity;signal transducer activity	Pf00362, Pf07965, Pf08725	0.307	0.194	0.508	0.567	0.724	1.439	0.568	1.733	1.056	123.5	37.9	24	62.8	70	89.5	177.7
FALSE	High	IsMasterProtein	Q66HM7	Lupus La protein homolog OS=Rattus norvegicus GN=Ssb PE=1 SV=1	0	291.748	54.6988	30	199	30	1	415	47.757	9.76	High	High	High	High	High	High	High	High	High	High		81783	ENSRNOG00000007998	Ssb	3	metabolic process	nucleus	nucleotide binding;RNA binding	Pf00076, Pf05383, Pf08777, Pf14259	1.404	0.627	1.942	0.204	0.42	0.419	0.251	0.411	0.339	142.5	200.1	89.3	276.8	29.1	59.8	59.7
FALSE	High	IsMasterProtein	P07632	Superoxide dismutase [Cu-Zn] OS=Rattus norvegicus GN=Sod1 PE=1 SV=2	0	291.475	87.013	13	152	13	1	154	15.902	6.35	High	High	High	High	High	High	High	High	High	High		24786	ENSRNOG00000002115	Sod1	11	cell organization and biogenesis;cellular component movement;cellular homeostasis;metabolic process;regulation of biological process;response to stimulus;transport	cytoplasm;cytosol;extracellular;membrane;mitochondrion;nucleus;vacuole	antioxidant activity;catalytic activity;metal ion binding;protein binding	Pf00080	0.643	0.381	1.439	0.888	0.771	1.157	0.856	1.242	0.832	108.6	69.9	41.4	156.3	96.4	83.7	125.6
FALSE	High	IsMasterProtein	A0A0G2JWK2	Methyl-CpG-binding protein 2 OS=Rattus norvegicus GN=Mecp2 PE=1 SV=1	0	291.208	53.4553	25	192	25	1	492	53.016	9.96	High	High	High	High	High	High	High	High	High	High	Phospho [S78; S80; T158; T160; S164; S421]	29386	ENSRNOG00000056659	Mecp2	X	cell communication;cell differentiation;cell organization and biogenesis;defense response;metabolic process;regulation of biological process;response to stimulus;transport	cytoplasm;cytosol;mitochondrion;nucleus	DNA binding;nucleotide binding;protein binding;RNA binding	Pf01429	0.88	0.313	1.215	0.422	0.691	1.001	0.452	1.017	0.795	128.4	113	40.2	156	54.2	88.8	128.6
FALSE	High	IsMasterProtein	D4A031	DEAD (Asp-Glu-Ala-Asp) box polypeptide 42 (Predicted) OS=Rattus norvegicus GN=Ddx42 PE=1 SV=1	0	291.016	42.8418	28	151	28	1	929	102.005	7.03	High	High	High	High	High	High	High	High	High	High		303607	ENSRNOG00000009474	Ddx42	10	metabolic process	cytoplasm;membrane;nucleus	catalytic activity;nucleotide binding;RNA binding	Pf00270, Pf00271, Pf13307	1.437	0.519	2.112	0.279	0.464	0.48	0.3	0.492	0.4	133.6	192.1	69.3	282.3	37.2	62	64.2
FALSE	High	IsMasterProtein	F8WFT7	Anion exchange protein OS=Rattus norvegicus GN=Slc4a1 PE=1 SV=1	0	290.864	33.0819	22	188	22	1	928	103.178	5.41	High	High	High	High	High	High	High	High	High	High	Phospho [S18]	24779	ENSRNOG00000020951	Slc4a1	10	cell organization and biogenesis;cellular homeostasis;regulation of biological process;response to stimulus;transport	cell surface;cytoskeleton;membrane	protein binding;transporter activity	Pf00955, Pf07565	0.424	0.214	0.632	0.885	1.542	1.862	0.894	1.907	2.561	83.9	35.5	17.9	53	74.2	129.4	156.2
FALSE	High	IsMasterProtein	D3Z8R4	Protein Rbm25l1 OS=Rattus norvegicus GN=Rbm25l1 PE=1 SV=3	0	290.249	39.5349	33	188	31	1	817	96.465	6.39	High	High	High	High	High	High	High	High	High	High	Phospho [S557; S651]	497865	ENSRNOG00000002871	RGD1565486; Rbm25l1	10	metabolic process;regulation of biological process	spliceosomal complex	nucleotide binding;RNA binding	Pf00076, Pf01480, Pf14259	1.45	0.513	2.141	0.166	0.366	0.426	0.228	0.455	0.372	140.5	203.7	72.1	300.8	23.3	51.4	59.9
FALSE	High	IsMasterProtein	A0A0G2K3Z9	Uncharacterized protein OS=Rattus norvegicus PE=4 SV=1	0	289.679	75.8794	20	242	18	1	199	22.15	8.4	High	High	High	High	High	High	High	High	High	High		100363379	ENSRNOG00000017695	Prdx1l1	2	cellular homeostasis;metabolic process;regulation of biological process		antioxidant activity;catalytic activity	Pf00578, Pf08534, Pf10417	1.084	0.517	1.605	0.545	0.68	0.794	0.667	0.926	0.715	117.2	127	60.6	188.1	63.9	79.7	93
FALSE	High	IsMasterProtein	F1LNF7	Isocitrate dehydrogenase [NAD] subunit, mitochondrial OS=Rattus norvegicus GN=Idh3a PE=1 SV=2	0	289.543	52.0942	24	281	24	1	382	41.15	6.93	High	High	High	High	High	High	High	High	High	High		114096	ENSRNOG00000010277	Idh3a	8	metabolic process	mitochondrion;nucleus	catalytic activity;metal ion binding;nucleotide binding	Pf00180	0.465	0.234	0.729	1.949	1.518	1.3	2.024	1.062	0.96	89	41.4	20.8	64.9	173.3	135.1	115.7
FALSE	High	IsMasterProtein	O88767	Protein deglycase DJ-1 OS=Rattus norvegicus GN=Park7 PE=1 SV=1	0	289.381	93.6508	19	261	19	1	189	19.961	6.77	High	High	High	High	High	High	High	High	High	High		117287	ENSRNOG00000018289	Park7	5	cell communication;cell organization and biogenesis;defense response;metabolic process;regulation of biological process;response to stimulus;transport	chromosome;cytoplasm;cytosol;endoplasmic reticulum;membrane;mitochondrion;nucleus;organelle lumen	antioxidant activity;catalytic activity;DNA binding;enzyme regulator activity;metal ion binding;protein binding;RNA binding	Pf01965, Pf13278	0.972	0.47	1.437	0.706	0.789	0.872	0.698	0.867	0.689	117.6	114.4	55.3	169.1	83.1	92.9	102.6
FALSE	High	IsMasterProtein	A0A0G2JWX1	26S proteasome non-ATPase regulatory subunit 11 OS=Rattus norvegicus GN=Psmd11 PE=1 SV=1	0	289.248	56.2	30	191	30	1	500	55.887	7.91	High	High	High	High	High	High	High	High	High	High		303353	ENSRNOG00000005538	Psmd11	10	cell differentiation;cell organization and biogenesis;metabolic process	cytosol;membrane;nucleus;proteasome	protein binding	Pf01399	1.425	0.529	2.106	0.369	0.528	0.553	0.385	0.585	0.491	125.5	178.8	66.4	264.3	46.3	66.2	69.3
FALSE	High	IsMasterProtein	B2RZC6	Ilf2 protein OS=Rattus norvegicus GN=Ilf2 PE=1 SV=1	0	288.932	70	21	149	21	1	390	43.035	5.26	High	High	High	High	High	High	High	High	High	High		310612	ENSRNOG00000014154	Ilf2	2	metabolic process;regulation of biological process;response to stimulus	cytoplasm;membrane;nucleus	catalytic activity;DNA binding;nucleotide binding;RNA binding	Pf07528	1.415	0.495	2.216	0.295	0.456	0.48	0.309	0.497	0.411	132	186.8	65.3	292.6	39	60.2	63.3
FALSE	High	IsMasterProtein	D4A7R3	Nucleoporin 205kDa (Predicted) OS=Rattus norvegicus GN=Nup205 PE=1 SV=1	0	288.905	23.9542	40	179	39	1	2008	227.086	6.32	High	High	High	High	High	High	High	High	High	High		362335	ENSRNOG00000010852	Nup205	4	cell organization and biogenesis;transport	cytoplasm;membrane	structural molecule activity;transporter activity	Pf11894	1.296	0.489	1.897	0.376	0.55	0.637	0.377	0.661	0.555	127.6	165.4	62.3	242.1	47.9	70.2	81.2
FALSE	High	IsMasterProtein	G3V7I8	RCG57812, isoform CRA_b OS=Rattus norvegicus GN=Slk PE=1 SV=1	0	288.841	30.4239	32	155	2	1	1203	137.556	5.02	High	High	High	High	High	High	High	High	High	High			ENSRNOG00000011339		1	metabolic process		catalytic activity;nucleotide binding;protein binding	Pf00069, Pf07714, Pf12474, Pf14531	1.057	0.443	1.587	0.512	0.851	0.806	0.415	0.769	0.605	124.3	131.4	55.1	197.2	63.7	105.8	100.2
FALSE	High	IsMasterProtein	O89049	Thioredoxin reductase 1, cytoplasmic OS=Rattus norvegicus GN=Txnrd1 PE=1 SV=5	0	288.771	57.7154	21	136	20	1	499	54.637	6.47	High	High	High	High	High	High	High	High	High	High		58819		Txnrd1	7	cell organization and biogenesis;cell proliferation;cellular homeostasis;metabolic process;regulation of biological process;response to stimulus	cytoplasm;cytosol;mitochondrion;nucleus	antioxidant activity;catalytic activity;metal ion binding;nucleotide binding;protein binding	Pf00070, Pf02852, Pf07992, Pf13738	1.225	0.529	1.654	0.441	0.561	0.506	0.434	0.485	0.402	138.2	169.2	73.1	228.5	61	77.5	69.9
FALSE	High	IsMasterProtein	A0A0G2KAM4	Fascin OS=Rattus norvegicus GN=Fscn1 PE=1 SV=1	0	288.622	42.0732	20	212	1	1	492	53.848	7.4	High	High	High	High	High	High	High	High	High	High			ENSRNOG00000056585		12	cell organization and biogenesis;cellular component movement;regulation of biological process	cytoplasm;cytoskeleton	protein binding;RNA binding	Pf06268	0.144	0.138	0.262	0.712	0.237	0.144	0.649	0.144	0.18	277	39.9	38.2	72.4	197.3	65.8	39.9
FALSE	High	IsMasterProtein	G3V8V3	Alpha-1,4 glucan phosphorylase OS=Rattus norvegicus GN=Pygm PE=1 SV=1	0	288.513	50.2375	40	201	23	1	842	97.227	7.11	High	High	High	High	High	High	High	High	High	High		24701	ENSRNOG00000021090	Pygm	1	cellular homeostasis;metabolic process;response to stimulus	cytoplasm;endoplasmic reticulum	catalytic activity;nucleotide binding;protein binding	Pf00343	0.686	0.334	0.911	0.804	1.076	1.503	0.682	1.664	0.789	105.8	72.6	35.4	96.4	85.1	113.9	159.1
FALSE	High	IsMasterProtein	Q07936	Annexin A2 OS=Rattus norvegicus GN=Anxa2 PE=1 SV=2	0	288.453	71.0914	25	191	25	1	339	38.654	7.69	High	High	High	High	High	High	High	High	High	High		56611	ENSRNOG00000010362	Anxa2	8	cell organization and biogenesis;regulation of biological process;response to stimulus;transport	cell surface;cytoplasm;cytosol;endosome;extracellular;membrane;nucleus	enzyme regulator activity;metal ion binding;protein binding;RNA binding	Pf00191	0.859	0.326	1.188	0.686	1.579	1.496	0.584	1.01	0.625	106.9	91.8	34.9	127	73.3	168.8	159.9
FALSE	High	IsMasterProtein	Q4FZT0	Stomatin-like protein 2, mitochondrial OS=Rattus norvegicus GN=Stoml2 PE=1 SV=1	0	288.379	57.2238	15	150	15	1	353	38.39	8.63	High	High	High	High	High	High	High	High	High	High		298203	ENSRNOG00000009535	Stoml2	5	cell organization and biogenesis;cellular homeostasis;metabolic process;regulation of biological process;response to stimulus;transport	cytoplasm;cytoskeleton;membrane;mitochondrion	protein binding	Pf01145	1.097	0.425	1.472	0.806	0.968	0.785	0.718	0.727	0.568	116.7	128.1	49.6	171.9	94.1	113.1	91.6
FALSE	High	IsMasterProtein	P62138	Serine/threonine-protein phosphatase PP1-alpha catalytic subunit OS=Rattus norvegicus GN=Ppp1ca PE=1 SV=1	0	288.282	70.9091	21	202	4	1	330	37.488	6.33	High	High	High	High	High	High	High	High	High	High		24668	ENSRNOG00000018708	Ppp1ca	1	cell division;metabolic process;regulation of biological process;response to stimulus	cytoplasm;cytosol;membrane;nucleus	catalytic activity;metal ion binding;protein binding	Pf00149	1.429	0.522	1.976	0.4	0.552	0.605	0.401	0.681	0.469	124.4	177.8	65	245.9	49.8	68.7	75.3
FALSE	High	IsMasterProtein	F1LML7	Protein Hip1r OS=Rattus norvegicus GN=Hip1r PE=1 SV=1	0	288.131	33.7699	30	143	28	1	1069	119.479	6.55	High	High	High	High	High	High	High	High	High	High		81917	ENSRNOG00000001091	Hip1r	12	cell death;cell differentiation;cell organization and biogenesis;metabolic process;regulation of biological process;transport	cytoplasm;cytoskeleton;Golgi;membrane	catalytic activity;motor activity;protein binding;structural molecule activity	Pf00038, Pf00769, Pf01417, Pf01576, Pf01608, Pf02463, Pf04094, Pf04111, Pf04849, Pf05262, Pf05557, Pf05622, Pf05701, Pf06160, Pf07111, Pf07651, Pf07888, Pf07926, Pf09726, Pf09731, Pf09787, Pf10174, Pf10186, Pf12128, Pf13166, Pf13514, Pf13868, Pf14362, Pf14915, Pf15066, Pf15070	1.079	0.413	1.511	0.748	0.97	0.882	0.712	0.814	0.652	113.9	122.8	47	172.1	85.2	110.5	100.5
FALSE	High	IsMasterProtein	G3V997	Neuronal migration protein doublecortin OS=Rattus norvegicus GN=Dcx PE=1 SV=1	0	287.519	69.0411	22	174	18	1	365	40.518	9.28	High	High	High	High	High	High	High	High	High	High	Phospho [S28; T30; S287; S304; S306; S310; T338; S339]	84394	ENSRNOG00000047712	Dcx	X	cell growth;cell organization and biogenesis;cellular component movement;metabolic process;regulation of biological process;response to stimulus	cytoplasm;nucleus	catalytic activity;protein binding	Pf03607	1.833	0.533	2.475	0.083	0.235	0.151	0.112	0.15	0.112	149.6	274.2	79.7	370.3	12.5	35.2	22.7
FALSE	High	IsMasterProtein	P21913	Succinate dehydrogenase [ubiquinone] iron-sulfur subunit, mitochondrial OS=Rattus norvegicus GN=Sdhb PE=2 SV=2	0	287.389	65.2482	23	236	23	1	282	31.809	8.68	High	High	High	High	High	High	High	High	High	High		298596	ENSRNOG00000007967	Sdhb	5	metabolic process;transport	membrane;mitochondrion	catalytic activity;metal ion binding	Pf13085, Pf13183, Pf13534	0.708	0.333	0.959	1.239	1.244	1.081	1.158	0.855	0.743	107.3	76	35.7	102.9	132.9	133.5	116
FALSE	High	IsMasterProtein	F1LN42	Protein Tns1 OS=Rattus norvegicus GN=Tns1 PE=1 SV=2	0	287.275	23.8345	30	142	28	1	1909	203.784	7.77	High	High	High	High	High	High	High	High	High	High	Phospho [S792; S794; S1365; S1554]	301509	ENSRNOG00000014182	Tns1	9	cell organization and biogenesis;cellular component movement;regulation of biological process;response to stimulus		metal ion binding;protein binding;RNA binding	Pf00017, Pf08416, Pf10409	0.687	0.31	0.948	0.803	1.625	1.263	0.576	1.117	0.918	108.2	74.3	33.5	102.5	86.8	175.7	136.6
FALSE	High	IsMasterProtein	P11654	Nuclear pore membrane glycoprotein 210 OS=Rattus norvegicus GN=Nup210 PE=1 SV=1	0	287.201	28.2078	37	167	37	1	1886	204.031	6.71	High	High	High	High	High	High	High	High	High	High		58958	ENSRNOG00000005390	Nup210	4	transport	endoplasmic reticulum;membrane;nucleus	protein binding;structural molecule activity		0.926	0.425	1.291	0.415	0.462	0.631	0.378	0.633	0.553	149	137.9	63.3	192.3	61.8	68.8	94
FALSE	High	IsMasterProtein	P23565	Alpha-internexin OS=Rattus norvegicus GN=Ina PE=1 SV=2	0	286.815	68.3168	32	224	2	1	505	56.082	5.22	High	High	High	High	High	High	High	High	High	High	Phospho [S282]	24503		Ina	1	cell differentiation;cell organization and biogenesis;development;regulation of biological process	cytoskeleton;membrane	protein binding;structural molecule activity	Pf00038, Pf04732, Pf10186	0.85	0.337	1.323	1.125	0.803	0.855	1.755	1.411	0.74	98.1	83.4	33	129.8	110.3	78.7	83.8
FALSE	High	IsMasterProtein	A0A0G2K931	Phosphoserine aminotransferase OS=Rattus norvegicus GN=Psat1 PE=1 SV=1	0	286.702	62.1622	20	186	20	1	370	40.47	7.69	High	High	High	High	High	High	High	High	High	High			ENSRNOG00000013971		1	metabolic process	cytoplasm	catalytic activity	Pf00266	1.475	0.713	2.128	0.197	0.391	0.474	0.35	0.478	0.311	133	196.2	94.8	283.1	26.3	52.1	63
FALSE	High	IsMasterProtein	P56571	ES1 protein homolog, mitochondrial OS=Rattus norvegicus PE=1 SV=2	0	286.548	56.391	14	154	14	1	266	28.155	8.92	High	High	High	High	High	High	High	High	High	High		294326	ENSRNOG00000001211	RGD1303003	20		mitochondrion		Pf01965	0.622	0.307	0.856	1.465	1.423	1.29	1.552	1.069	0.917	95.2	59.2	29.3	81.5	139.5	135.6	122.9
FALSE	High	IsMasterProtein	P04906	Glutathione S-transferase P OS=Rattus norvegicus GN=Gstp1 PE=1 SV=2	0	286.411	69.5238	14	281	14	1	210	23.424	7.36	High	High	High	High	High	High	High	High	High	High		24426	ENSRNOG00000018237	Gstp1	1	cell communication;cell proliferation;metabolic process;regulation of biological process;response to stimulus	cytoplasm;cytosol;membrane;mitochondrion;nucleus	catalytic activity;enzyme regulator activity;protein binding	Pf00043, Pf02798, Pf14497	0.731	0.359	1.103	0.587	0.866	0.982	0.845	1.19	0.825	117.8	86.2	42.3	130	69.2	102	115.7
FALSE	High	IsMasterProtein	D4A3S8	NOL1/NOP2/Sun domain family, member 2 (Predicted) OS=Rattus norvegicus GN=Nsun2 PE=1 SV=1	0	286.366	48.4655	34	136	34	1	782	88.034	7.03	High	High	High	High	High	High	High	High	High	High		361191	ENSRNOG00000017254	Nsun2	1	metabolic process	cytoplasm;nucleus	catalytic activity;RNA binding	Pf01189, Pf13659	1.376	0.554	1.947	0.272	0.407	0.428	0.294	0.435	0.34	141.8	195.1	78.6	276	38.6	57.8	60.7
FALSE	High	IsMasterProtein	Q5XIW8	U4/U6.U5 tri-snRNP-associated protein 1 OS=Rattus norvegicus GN=Sart1 PE=1 SV=1	0	286.132	42.4318	28	150	28	1	806	90.955	5.77	High	High	High	High	High	High	High	High	High	High		29678	ENSRNOG00000020475	Sart1	1	cell organization and biogenesis;metabolic process;regulation of biological process	Golgi;nucleus;spliceosomal complex	RNA binding	Pf03343	1.293	0.494	2.077	0.228	0.487	0.509	0.292	0.536	0.456	135.7	175.4	67	281.8	31	66.1	69
FALSE	High	IsMasterProtein	Q5M7U6	Actin-related protein 2 OS=Rattus norvegicus GN=Actr2 PE=2 SV=1	0	285.961	47.4619	16	192	16	1	394	44.705	6.74	High	High	High	High	High	High	High	High	High	High		289820	ENSRNOG00000004959	Actr2	14	cell division;cell organization and biogenesis;cellular component movement;regulation of biological process;transport	cytoplasm;cytoskeleton;cytosol;membrane	nucleotide binding;protein binding;structural molecule activity	Pf00022	0.874	0.356	1.276	0.586	0.718	0.932	0.568	0.975	0.817	123.4	107.8	43.9	157.5	72.4	88.6	115
FALSE	High	IsMasterProtein	P21531	60S ribosomal protein L3 OS=Rattus norvegicus GN=Rpl3 PE=1 SV=3	0	285.872	52.1092	25	184	25	1	403	46.107	10.21	High	High	High	High	High	High	High	High	High	High		300079	ENSRNOG00000016896	Rpl3	7	cell organization and biogenesis;metabolic process;response to stimulus	cytoplasm;nucleus;ribosome	RNA binding;structural molecule activity	Pf00297	1.045	0.584	1.661	0.258	0.653	0.529	0.256	0.436	0.457	145.4	151.9	84.9	241.4	37.6	94.9	76.9
FALSE	High	IsMasterProtein	G3V8C4	Chloride intracellular channel protein OS=Rattus norvegicus GN=Clic4 PE=1 SV=1	0	285.838	73.5178	18	149	16	1	253	28.651	5.59	High	High	High	High	High	High	High	High	High	High		83718	ENSRNOG00000018109	Clic4	5	cell death;cell differentiation;cell organization and biogenesis;cellular homeostasis;metabolic process;regulation of biological process;response to stimulus;transport	cell surface;cytoplasm;cytoskeleton;cytosol;endoplasmic reticulum;membrane;mitochondrion;nucleus	catalytic activity;protein binding;transporter activity	Pf00043, Pf13409, Pf13410, Pf13417, Pf14497	1.184	0.472	1.606	0.508	0.903	0.741	0.426	0.658	0.517	124.8	147.7	58.9	200.4	63.4	112.7	92.5
FALSE	High	IsMasterProtein	G3V7G0	Cytoplasmic dynein 1 light intermediate chain 1 OS=Rattus norvegicus GN=Dync1li1 PE=1 SV=1	0	285.836	62.9063	28	171	27	1	523	56.635	6.29	High	High	High	High	High	High	High	High	High	High	Phospho [S207; S516; T518]	252902	ENSRNOG00000010434	Dync1li1	8	cell division;cell organization and biogenesis;cellular component movement;metabolic process;regulation of biological process;transport	chromosome;cytoplasm;membrane	catalytic activity;motor activity;nucleotide binding;protein binding;RNA binding	Pf00005, Pf05783, Pf10662	1.121	0.422	1.489	0.693	0.737	0.699	0.691	0.652	0.571	123.8	138.8	52.3	184.3	85.8	91.3	86.6
FALSE	High	IsMasterProtein	F1M4A4	Kinesin-like protein OS=Rattus norvegicus GN=Kif1a PE=1 SV=3	0	285.802	30.2871	41	184	32	1	1707	192.813	6.2	High	High	High	High	High	High	High	High	High	High	Phospho [S1387; S1545; S1549]	363288	ENSRNOG00000023993	Kif1a	9	cellular component movement;transport		catalytic activity;motor activity;nucleotide binding;protein binding	Pf00169, Pf00225, Pf00498, Pf12423, Pf12473	1.127	0.449	1.681	0.623	0.681	0.578	0.592	0.585	0.478	128.3	144.6	57.6	215.7	80	87.3	74.2
FALSE	High	IsMasterProtein	P85515	Alpha-centractin OS=Rattus norvegicus GN=Actr1a PE=1 SV=1	0	285.771	54.2553	18	172	7	1	376	42.587	6.64	High	High	High	High	High	High	High	High	High	High		294010	ENSRNOG00000019725	Actr1a	1		cytoplasm;cytoskeleton	nucleotide binding	Pf00022	1.217	0.429	1.823	0.466	0.592	0.608	0.583	0.572	0.445	129.3	157.3	55.4	235.6	60.3	76.5	78.6
FALSE	High	IsMasterProtein	P55053	Fatty acid-binding protein, epidermal OS=Rattus norvegicus GN=Fabp5 PE=1 SV=3	0	285.413	77.7778	13	228	13	1	135	15.05	7.18	High	High	High	High	High	High	High	High	High	High		140868	ENSRNOG00000049075	Fabp5	2	metabolic process;response to stimulus;transport	cytoplasm	transporter activity	Pf00061	1.686	0.642	1.98	0.16	0.274	0.2	0.2	0.175	0.141	154.8	261	99.4	306.6	24.8	42.4	31
FALSE	High	IsMasterProtein	G3V9Z3	Amine oxidase [flavin-containing] OS=Rattus norvegicus GN=Maoa PE=1 SV=1	0	285.245	47.1483	25	181	22	1	526	59.483	7.93	High	High	High	High	High	High	High	High	High	High		29253	ENSRNOG00000002848	Maoa	X	metabolic process	membrane;mitochondrion	catalytic activity;nucleotide binding	Pf00070, Pf00890, Pf01266, Pf01494, Pf01593, Pf01946, Pf03486, Pf07992, Pf12831, Pf13450	0.693	0.307	1.085	0.861	1.356	1.217	0.798	1.081	0.98	106.6	73.9	32.7	115.7	91.9	144.6	129.8
FALSE	High	IsMasterProtein	Q99N27	Sorting nexin-1 OS=Rattus norvegicus GN=Snx1 PE=1 SV=1	0	284.198	52.8736	28	175	27	1	522	59.008	5.22	High	High	High	High	High	High	High	High	High	High		84471	ENSRNOG00000017029	Snx1	8	cell organization and biogenesis;metabolic process;regulation of biological process;transport	cytoplasm;cytosol;endosome;Golgi;membrane	protein binding	Pf00787, Pf03700, Pf09325, Pf10456	0.919	0.419	1.391	0.484	0.617	0.755	0.5	0.866	0.767	129.6	119.1	54.2	180.2	62.7	79.9	97.8
FALSE	High	IsMasterProtein	A4L9P7	Sister chromatid cohesion protein PDS5 homolog A OS=Rattus norvegicus GN=Pds5a PE=1 SV=1	0	284.071	30.3826	32	135	28	1	1333	150.191	7.93	High	High	High	High	High	High	High	High	High	High		305343	ENSRNOG00000002541	Pds5a	14	cell division;cell organization and biogenesis;regulation of biological process	chromosome;membrane;nucleus			1.262	0.538	1.645	0.296	0.47	0.534	0.323	0.525	0.435	142.3	179.5	76.6	234.1	42.1	66.9	76
FALSE	High	IsMasterProtein	A0A0G2JSY2	Calpastatin OS=Rattus norvegicus GN=Cast PE=1 SV=1	0	283.963	54.8148	25	155	2	1	675	73.112	5.07	High	High	High	High	High	High	High	High	High	High		25403	ENSRNOG00000010286	Cast	2	cell differentiation;regulation of biological process	cytoplasm;cytosol;endoplasmic reticulum;membrane;nucleus	enzyme regulator activity;protein binding;RNA binding	Pf00748	0.38	0.272	0.297	0.648	0.681	0.644	0.56	0.378	0.223	196.7	74.7	53.5	58.4	127.5	134	126.8
FALSE	High	IsMasterProtein	A0A0G2K9J2	Protein Atp6v1h OS=Rattus norvegicus GN=Atp6v1h PE=1 SV=1	0	283.519	53.8302	24	189	24	1	483	55.833	6.61	High	High	High	High	High	High	High	High	High	High		297797	ENSRNOG00000030862	Atp6v1h	5	transport	membrane	catalytic activity;transporter activity	Pf03224, Pf11698	0.586	0.232	0.824	1.397	1.326	1.376	1.544	1.162	1.103	94.8	55.6	22	78.1	132.4	125.7	130.5
FALSE	High	IsMasterProtein	Q4KLH7	Protein Rad21 OS=Rattus norvegicus GN=Rad21 PE=1 SV=1	0	283.341	41.1024	25	164	25	1	635	71.947	4.64	High	High	High	High	High	High	High	High	High	High		314949	ENSRNOG00000004420	Rad21	7	metabolic process;regulation of biological process	chromosome;membrane	protein binding	Pf04824, Pf04825	1.375	0.511	1.963	0.225	0.44	0.54	0.259	0.527	0.422	137.7	189.3	70.3	270.3	31	60.6	74.3
FALSE	High	IsMasterProtein	D4AD82	Rho GTPase-activating protein 35 OS=Rattus norvegicus GN=Arhgap35 PE=1 SV=3	0	282.665	31.8572	40	182	40	1	1513	172.347	6.76	High	High	High	High	High	High	High	High	High	High	Phospho [S1179]		ENSRNOG00000015852		1	regulation of biological process;response to stimulus;transport	cytoplasm;cytoskeleton	DNA binding;nucleotide binding;transporter activity	Pf00071, Pf00620, Pf02421	1.415	0.517	2.064	0.43	0.539	0.441	0.393	0.405	0.313	133	188.2	68.8	274.6	57.2	71.7	58.7
FALSE	High	IsMasterProtein	G3V8Q2	Alpha-internexin OS=Rattus norvegicus GN=Ina PE=1 SV=1	0	282.655	64.8221	31	218	1	1	506	56.224	5.2	High	High	High	High	High	High	High	High	High	High	Phospho [S282]	24503	ENSRNOG00000020248	Ina	1	cell differentiation;cell organization and biogenesis	cytoskeleton;membrane	protein binding;structural molecule activity	Pf00038, Pf04732	1.389	0.622	1.877	1.087	0.915	0.954	1.438	1.3	0.766	88.1	122.4	54.8	165.4	95.7	80.6	84.1
FALSE	High	IsMasterProtein	Q6P3V9	60S ribosomal protein L4 OS=Rattus norvegicus GN=Rpl4 PE=1 SV=1	0	282.343	45.1306	21	184	21	1	421	47.271	11.02	High	High	High	High	High	High	High	High	High	High		64302	ENSRNOG00000009378	Rpl4	8	cell differentiation;metabolic process;regulation of biological process;response to stimulus	cytoplasm;membrane;nucleus;ribosome	protein binding;RNA binding;structural molecule activity	Pf00573, Pf14374	1.151	0.573	1.805	0.257	0.467	0.457	0.256	0.401	0.359	148.6	171.1	85.2	268.4	38.2	69.4	68
FALSE	High	IsMasterProtein	Q68FX3	DEAD (Asp-Glu-Ala-Asp) box polypeptide 19a OS=Rattus norvegicus GN=Ddx19a PE=1 SV=1	0	282.249	52.5105	24	173	2	1	478	53.87	6.74	High	High	High	High	High	High	High	High	High	High		292022	ENSRNOG00000018033	Ddx19a	19	regulation of biological process;response to stimulus	cytoplasm;membrane;nucleus	catalytic activity;nucleotide binding	Pf00270, Pf00271	1.289	0.498	1.958	0.305	0.447	0.466	0.3	0.537	0.444	138	178	68.7	270.3	42	61.7	64.3
FALSE	High	IsMasterProtein	Q8R3Z7	EH-domain containing 4 OS=Rattus norvegicus GN=Ehd4 PE=1 SV=1	0	282.24	58.78	27	180	20	1	541	61.428	6.76	High	High	High	High	High	High	High	High	High	High		192204	ENSRNOG00000007584	Ehd4	3	cell organization and biogenesis;regulation of biological process;response to stimulus;transport	endoplasmic reticulum;membrane	metal ion binding;nucleotide binding;protein binding	Pf00350, Pf01926, Pf12763	0.561	0.265	0.838	0.804	1.337	1.353	0.594	1.184	1.067	111.1	62.3	29.4	93.1	89.3	148.5	150.3
FALSE	High	IsMasterProtein	G3V624	Coronin OS=Rattus norvegicus GN=Coro1c PE=1 SV=1	0	282.211	52.1097	32	176	31	1	474	53.144	7.08	High	High	High	High	High	High	High	High	High	High		501841	ENSRNOG00000000697	Coro1c	12	cell organization and biogenesis;cellular component movement;regulation of biological process	cytoskeleton	protein binding	Pf00400, Pf08953, Pf08954	1.15	0.507	1.628	0.51	0.571	0.619	0.506	0.566	0.516	132	151.8	67	215	67.4	75.4	81.8
FALSE	High	IsMasterProtein	P67779	Prohibitin OS=Rattus norvegicus GN=Phb PE=1 SV=1	0	281.847	81.9853	20	230	20	1	272	29.802	5.76	High	High	High	High	High	High	High	High	High	High		25344	ENSRNOG00000046799	Phb	10	cell differentiation;cell organization and biogenesis;metabolic process;regulation of biological process;response to stimulus	cell surface;cytoplasm;endosome;membrane;mitochondrion;nucleus	DNA binding;protein binding	Pf01145	0.831	0.414	1.098	1.12	1.049	0.924	1.103	0.768	0.7	111	92.2	46	121.9	124.3	116.5	102.6
FALSE	High	IsMasterProtein	P18420	Proteasome subunit alpha type-1 OS=Rattus norvegicus GN=Psma1 PE=1 SV=2	0	281.729	67.3004	19	175	19	1	263	29.499	6.61	High	High	High	High	High	High	High	High	High	High		29668	ENSRNOG00000011745	Psma1	1	metabolic process;regulation of biological process	cytoplasm;nucleus;proteasome	catalytic activity	Pf00227, Pf10584	1.18	0.555	1.659	0.53	0.591	0.567	0.524	0.539	0.489	131	154.6	72.7	217.3	69.4	77.5	74.2
FALSE	High	IsMasterProtein	Q5M7T6	ATPase, H+ transporting, lysosomal 38kDa, V0 subunit d1 OS=Rattus norvegicus GN=Atp6v0d1 PE=1 SV=1	0	281.355	55.8405	19	156	19	1	351	40.275	5	High	High	High	High	High	High	High	High	High	High		291969	ENSRNOG00000017235	Atp6v0d1	19	transport	endosome;membrane	catalytic activity;protein binding;transporter activity	Pf01992	0.326	0.178	0.438	1.74	1.464	1.374	2.045	1.28	1.131	91.1	29.7	16.2	39.9	158.5	133.4	125.2
FALSE	High	IsMasterProtein	P27321	Calpastatin OS=Rattus norvegicus GN=Cast PE=1 SV=3	0	281.253	54.2777	27	164	4	1	713	77.266	5.2	High	High	High	High	High	High	High	High	High	High		25403		Cast	2	cell differentiation;regulation of biological process	cytoplasm;cytosol;endoplasmic reticulum;membrane;nucleus	enzyme regulator activity;protein binding;RNA binding	Pf00748	0.66	0.358	1.065	0.647	0.855	0.942	0.636	1.045	0.857	124	81.8	44.4	132.1	80.3	106	116.8
FALSE	High	IsMasterProtein	P49134	Integrin beta-1 OS=Rattus norvegicus GN=Itgb1 PE=2 SV=1	0	280.904	32.0401	22	156	22	1	799	88.436	6.07	High	High	High	High	High	High	High	High	High	High		24511		Itgb1	19	cell communication;cell differentiation;cell growth;cell organization and biogenesis;cellular component movement;cellular homeostasis;metabolic process;regulation of biological process;response to stimulus;transport	cell surface;cytoplasm;endosome;membrane	metal ion binding;protein binding;receptor activity	Pf00362, Pf07965, Pf08725	0.821	0.356	1.497	0.517	0.994	1.001	0.399	0.906	0.689	122.3	100.3	43.5	183	63.2	121.6	122.4
FALSE	High	IsMasterProtein	P62632	Elongation factor 1-alpha 2 OS=Rattus norvegicus GN=Eef1a2 PE=1 SV=1	0	280.705	63.2829	18	475	7	1	463	50.422	9.03	High	High	High	High	High	High	High	High	High	High		24799	ENSRNOG00000012477	Eef1a2	3	metabolic process;regulation of biological process;response to stimulus	cytoplasm;nucleus	catalytic activity;nucleotide binding;protein binding;RNA binding	Pf00009, Pf03143, Pf03144	0.515	0.254	0.639	1.407	1.188	1.421	1.383	1.264	0.934	99.9	51.5	25.4	63.9	140.6	118.8	142
FALSE	High	IsMasterProtein	D4ACK1	Protein Nup214 OS=Rattus norvegicus GN=Nup214 PE=1 SV=2	0	280.583	24.9721	29	143	29	1	1790	181.015	7.53	High	High	High	High	High	High	High	High	High	High			ENSRNOG00000023393		3	cell organization and biogenesis;regulation of biological process;transport		protein binding;transporter activity		1.191	0.512	1.797	0.373	0.524	0.573	0.355	0.597	0.505	134.6	160.3	68.9	241.9	50.2	70.6	77.2
FALSE	High	IsMasterProtein	D3ZVM5	Protein Hspa12b OS=Rattus norvegicus GN=Hspa12b PE=1 SV=3	0	280.288	46.5693	29	162	25	1	685	76.147	8.41	High	High	High	High	High	High	High	High	High	High		311427	ENSRNOG00000021244	Hspa12b	3					0.789	0.282	1.073	0.778	1.718	1.348	0.659	1.374	1.147	98.3	77.6	27.7	105.5	76.5	168.9	132.6
FALSE	High	IsMasterProtein	Q06647	ATP synthase subunit O, mitochondrial OS=Rattus norvegicus GN=Atp5o PE=1 SV=1	0	279.962	68.0751	16	213	16	1	213	23.383	10.02	High	High	High	High	High	High	High	High	High	High		192241	ENSRNOG00000001991	Atp5o	11	metabolic process;transport	membrane;mitochondrion;nucleus	catalytic activity;protein binding;transporter activity	Pf00213	0.528	0.257	0.758	1.582	1.47	1.137	1.548	0.911	0.861	99.5	52.6	25.5	75.4	157.3	146.3	113.1
FALSE	High	IsMasterProtein	D3ZTT7	Protein Sun2 OS=Rattus norvegicus GN=Sun2 PE=1 SV=1	0	279.734	46.4384	25	167	24	1	730	81.477	6.87	High	High	High	High	High	High	High	High	High	High		315135	ENSRNOG00000015177	Sun2	7	cell organization and biogenesis;cellular component movement;metabolic process;regulation of biological process	chromosome;membrane	protein binding	Pf04111, Pf05701, Pf07738, Pf14199, Pf14817	1.278	0.429	1.982	0.334	0.58	0.659	0.402	0.811	0.649	123.1	157.3	52.8	244	41.1	71.4	81.1
FALSE	High	IsMasterProtein	A0A0G2K0P9	Coatomer subunit beta' OS=Rattus norvegicus GN=Copb2 PE=1 SV=1	0	279.678	43.9291	24	145	1	1	733	82.576	6.77	High	High	High	High	High	High	High	High	High	High			ENSRNOG00000060723		8	transport	Golgi	protein binding;structural molecule activity	Pf00400, Pf04053	2.604	0.963	2.331	0.493	0.714	0.833	0.444	1.206	0.438	90.7	236.1	87.3	211.4	44.7	64.7	75.6
FALSE	High	IsMasterProtein	F1LMV6	Protein Dsp OS=Rattus norvegicus GN=Dsp PE=1 SV=1	0	279.316	15.6761	43	188	43	1	2877	332.187	6.83	High	High	High	High	High	High	High	High	High	High		306871	ENSRNOG00000013928	Dsp	17	cell differentiation;cell organization and biogenesis;metabolic process;regulation of biological process;response to stimulus	cytoskeleton;membrane;nucleus	catalytic activity;motor activity;protein binding;RNA binding;structural molecule activity	Pf00681, Pf01576, Pf02463, Pf04111, Pf04156, Pf05483, Pf05557, Pf05622, Pf06637, Pf06705, Pf07888, Pf10174, Pf12128, Pf13166	0.47	0.258	0.659	0.467	0.459	6.347	0.308	0.493	0.306	92.9	43.7	24	61.2	43.4	42.6	589.5
FALSE	High	IsMasterProtein	P60123	RuvB-like 1 OS=Rattus norvegicus GN=Ruvbl1 PE=1 SV=1	0	279.236	64.4737	26	156	9	1	456	50.182	6.42	High	High	High	High	High	High	High	High	High	High		65137	ENSRNOG00000013195	Ruvbl1	4	cell division;cell organization and biogenesis;metabolic process;regulation of biological process;response to stimulus	cytoplasm;Golgi;nucleus	catalytic activity;nucleotide binding;protein binding	Pf00004, Pf01078, Pf01695, Pf05496, Pf06068, Pf06414, Pf07726, Pf13191, Pf13238, Pf13245, Pf13481	1.389	0.652	2.024	0.272	0.503	0.472	0.299	0.44	0.374	134.7	187	87.8	272.6	36.7	67.7	63.6
FALSE	High	IsMasterProtein	G3V741	Phosphate carrier protein, mitochondrial OS=Rattus norvegicus GN=Slc25a3 PE=1 SV=1	0	279.004	48.3146	20	412	20	1	356	39.505	9.26	High	High	High	High	High	High	High	High	High	High		245959	ENSRNOG00000008289	Slc25a3	7	metabolic process;transport	membrane;mitochondrion;nucleus	protein binding;structural molecule activity;transporter activity	Pf00153	0.584	0.256	0.882	1.372	1.167	1.169	1.423	1.12	1.031	100	58.4	25.6	88.2	137.1	116.6	116.9
FALSE	High	IsMasterProtein	A0A0H2UI10	Protein O-GlcNAcase OS=Rattus norvegicus GN=Mgea5 PE=1 SV=1	0	278.98	38.7131	26	143	26	1	948	106.108	5.03	High	High	High	High	High	High	High	High	High	High		154968	ENSRNOG00000017822	Mgea5	1	cell death;cell organization and biogenesis;metabolic process;regulation of biological process;response to stimulus;transport	cytosol;membrane;mitochondrion;nucleus	catalytic activity	Pf07555	1.402	0.623	1.823	0.262	0.421	0.42	0.277	0.401	0.329	143.7	201.4	89.6	262	37.7	60.5	60.3
FALSE	High	IsMasterProtein	B0BNE5	S-formylglutathione hydrolase OS=Rattus norvegicus GN=Esd PE=2 SV=1	0	278.951	77.6596	15	141	15	1	282	31.343	6.9	High	High	High	High	High	High	High	High	High	High		290401	ENSRNOG00000009512	Esd	15	metabolic process	cytoplasm	catalytic activity	Pf00326, Pf00756, Pf02230, Pf05448, Pf12695, Pf12697	1.001	0.458	1.454	0.671	0.869	0.884	0.654	0.916	0.666	116.6	116.8	53.4	169.7	78.2	101.4	103.2
FALSE	High	IsMasterProtein	F7FLB2	Pgm2 protein OS=Rattus norvegicus GN=Pgm2 PE=1 SV=2	0	278.931	46.7742	28	153	28	1	620	69.015	6.34	High	High	High	High	High	High	High	High	High	High		289632	ENSRNOG00000002185	Pgm2	14	metabolic process		catalytic activity;metal ion binding	Pf00408, Pf02878, Pf02879, Pf02880	0.992	0.497	1.406	0.523	0.809	0.831	0.476	0.744	0.661	126	125	62.6	177.1	65.8	101.9	104.6
FALSE	High	IsMasterProtein	Q4V8H8	EH domain-containing protein 2 OS=Rattus norvegicus GN=Ehd2 PE=1 SV=1	0	278.184	67.7716	28	163	23	1	543	61.199	6.55	High	High	High	High	High	High	High	High	High	High		361512	ENSRNOG00000011346	Ehd2	1	cell organization and biogenesis;regulation of biological process;transport	cytoplasm;cytosol;endosome;membrane	catalytic activity;metal ion binding;nucleotide binding;protein binding	Pf00350, Pf01926, Pf12763	0.581	0.235	0.955	1.024	2.127	1.485	0.661	1.132	1.055	97.5	56.7	22.9	93.1	99.9	207.4	144.8
FALSE	High	IsMasterProtein	Q9Z2F5	C-terminal-binding protein 1 OS=Rattus norvegicus GN=Ctbp1 PE=1 SV=3	0	277.85	67.4419	20	151	15	1	430	46.599	6.65	High	High	High	High	High	High	High	High	High	High		29382	ENSRNOG00000005428	Ctbp1	14	cell differentiation;cell organization and biogenesis;metabolic process;regulation of biological process	cytoplasm;nucleus	catalytic activity;nucleotide binding;protein binding	Pf00389, Pf02826	1.24	0.475	1.639	0.828	0.739	0.732	0.9	0.735	0.583	112.7	139.8	53.5	184.8	93.4	83.4	82.5
FALSE	High	IsMasterProtein	F1LPM4	Amine oxidase [flavin-containing] OS=Rattus norvegicus GN=Maob PE=1 SV=2	0	277.672	52.1154	24	181	21	1	520	58.421	8.21	High	High	High	High	High	High	High	High	High	High		25750	ENSRNOG00000029778	Maob	X	metabolic process;regulation of biological process;response to stimulus	membrane;mitochondrion	catalytic activity;nucleotide binding;protein binding	Pf00070, Pf00890, Pf01266, Pf01494, Pf01593, Pf01946, Pf03486, Pf07992, Pf12831, Pf13450	0.518	0.287	0.734	1.061	1.532	1.279	1.197	1.078	1.003	103.2	53.4	29.7	75.8	109.5	158.1	132
FALSE	High	IsMasterProtein	F1LPV8	Succinyl-CoA ligase subunit beta OS=Rattus norvegicus GN=Suclg2 PE=1 SV=2	0	277.634	56.1485	22	174	22	1	431	46.61	7.71	High	High	High	High	High	High	High	High	High	High			ENSRNOG00000005686		4	metabolic process	membrane;mitochondrion;nucleus	catalytic activity;metal ion binding;nucleotide binding;protein binding	Pf00549, Pf01071, Pf08442, Pf13549	0.943	0.5	1.425	0.578	0.811	0.911	0.481	0.854	0.638	122.8	115.8	61.4	175.1	71	99.6	111.9
FALSE	High	IsMasterProtein	P62193	26S protease regulatory subunit 4 OS=Rattus norvegicus GN=Psmc1 PE=2 SV=1	0	277.136	57.5	26	236	25	1	440	49.154	6.21	High	High	High	High	High	High	High	High	High	High		117263	ENSRNOG00000003951	Psmc1	6	metabolic process;regulation of biological process;response to stimulus	cytoplasm;membrane;nucleus;proteasome	catalytic activity;nucleotide binding;protein binding;RNA binding	Pf00004, Pf00910, Pf01078, Pf05496, Pf05673, Pf05729, Pf07724, Pf07726, Pf07728, Pf13191, Pf13401	1.353	0.51	1.893	0.286	0.468	0.484	0.313	0.48	0.41	138.9	188	70.9	263	39.8	65.1	67.2
FALSE	High	IsMasterProtein	P68101	Eukaryotic translation initiation factor 2 subunit 1 OS=Rattus norvegicus GN=Eif2s1 PE=1 SV=2	0	276.858	65.3968	23	166	23	1	315	36.085	5.08	High	High	High	High	High	High	High	High	High	High		54318	ENSRNOG00000009432	Eif2s1	6	cell communication;metabolic process;regulation of biological process;response to stimulus	cytoplasm;membrane;nucleus;ribosome	protein binding;RNA binding	Pf00575, Pf07541	1.577	0.49	2.105	0.205	0.434	0.481	0.257	0.57	0.462	131.9	208	64.6	277.6	27.1	57.2	63.4
FALSE	High	IsMasterProtein	A0A0G2JZQ1	Protein Ddx19a OS=Rattus norvegicus GN=Ddx19b PE=1 SV=1	0	276.842	49.3902	23	166	1	1	492	55.288	8.18	High	High	High	High	High	High	High	High	High	High		690693	ENSRNOG00000018033	Ddx19b	19	regulation of biological process;response to stimulus	cytoplasm;membrane;nucleus	catalytic activity;nucleotide binding	Pf00270, Pf00271	1.479	0.609	2.148	0.292	0.396	0.427	0.225	0.379	0.421	135.6	200.5	82.6	291.1	39.6	53.7	57.8
FALSE	High	IsMasterProtein	Q9JMJ4	Pre-mRNA-processing factor 19 OS=Rattus norvegicus GN=Prpf19 PE=1 SV=2	0	276.763	63.4921	18	161	18	1	504	55.204	6.61	High	High	High	High	High	High	High	High	High	High		246216	ENSRNOG00000020897	Prpf19	1	cell organization and biogenesis;cell proliferation;metabolic process;regulation of biological process;response to stimulus	cytoplasm;cytoskeleton;membrane;nucleus;spliceosomal complex	catalytic activity;metal ion binding;protein binding	Pf00400, Pf04564, Pf08606, Pf11789	1.519	0.616	2.102	0.222	0.432	0.453	0.286	0.48	0.39	133.3	202.5	82.1	280.2	29.6	57.6	60.3
FALSE	High	IsMasterProtein	D4A994	Protein Emc1 OS=Rattus norvegicus GN=Emc1 PE=1 SV=1	0	276.364	38.6707	29	143	29	1	993	111.115	7.31	High	High	High	High	High	High	High	High	High	High		362643	ENSRNOG00000018097	Emc1	5	metabolic process	endoplasmic reticulum		Pf07774, Pf13360	1.178	0.461	1.586	0.493	0.686	0.709	0.484	0.683	0.564	127.5	150.2	58.8	202.2	62.8	87.5	90.4
FALSE	High	IsMasterProtein	F1M6Q2	Protein Crocc OS=Rattus norvegicus GN=Crocc PE=1 SV=2	0	276.334	23.3132	41	166	40	1	1986	224.64	5.39	High	High	High	High	High	High	High	High	High	High			ENSRNOG00000008334		5	cell organization and biogenesis;metabolic process	cytoplasm;cytoskeleton;membrane	protein binding;structural molecule activity	Pf04111, Pf15035	1.09	0.482	1.49	0.461	0.826	0.624	0.369	0.775	0.567	130.1	141.9	62.7	193.9	59.9	107.5	81.2
FALSE	High	IsMasterProtein	E9PT65	Protein Rdx OS=Rattus norvegicus GN=Rdx PE=1 SV=2	0	276.249	51.6295	32	202	24	1	583	68.443	5.74	High	High	High	High	High	High	High	High	High	High			ENSRNOG00000012237		8	cell organization and biogenesis;regulation of biological process;response to stimulus	cytoplasm;cytoskeleton;membrane	protein binding;RNA binding	Pf00373, Pf00769, Pf09379, Pf09380	1.251	0.561	1.966	0.333	0.661	0.607	0.346	0.587	0.446	128.9	161.2	72.3	253.4	43	85.2	78.2
FALSE	High	IsMasterProtein	Q3T1K5	F-actin-capping protein subunit alpha-2 OS=Rattus norvegicus GN=Capza2 PE=1 SV=1	0	275.455	69.9301	13	142	11	1	286	32.947	5.85	High	High	High	High	High	High	High	High	High	High		493810	ENSRNOG00000056207	Capza2	4	cell organization and biogenesis;regulation of biological process	cytoskeleton;membrane	protein binding	Pf01267	1.001	0.392	1.464	0.572	0.79	0.857	0.557	0.999	0.798	118.6	118.7	46.5	173.7	67.8	93.7	101.7
FALSE	High	IsMasterProtein	P35465	Serine/threonine-protein kinase PAK 1 OS=Rattus norvegicus GN=Pak1 PE=1 SV=3	0	275.097	55.1471	24	156	14	1	544	60.54	5.86	High	High	High	High	High	High	High	High	High	High	Phospho [S222]	29431	ENSRNOG00000029784	Pak1	1	cell death;cell organization and biogenesis;metabolic process;regulation of biological process;response to stimulus;transport	cytoplasm;cytosol;Golgi;membrane;nucleus	catalytic activity;nucleotide binding;protein binding;signal transducer activity	Pf00069, Pf00786, Pf07714, Pf14531	0.956	0.366	1.267	1.197	0.966	0.918	1.135	0.774	0.626	108.6	103.9	39.7	137.6	130.1	104.9	99.7
FALSE	High	IsMasterProtein	Q5FVI6	V-type proton ATPase subunit C 1 OS=Rattus norvegicus GN=Atp6v1c1 PE=2 SV=1	0	274.929	63.8743	28	193	28	1	382	43.873	7.46	High	High	High	High	High	High	High	High	High	High		299971	ENSRNOG00000004846	Atp6v1c1	7	transport	cytoplasm;membrane	catalytic activity;transporter activity	Pf03223	0.489	0.226	0.716	1.756	1.361	1.189	1.902	1.047	0.97	93.8	45.9	21.2	67.2	164.8	127.7	111.6
FALSE	High	IsMasterProtein	A0A0G2JVM2	Protein Mia3 OS=Rattus norvegicus GN=Mia3 PE=1 SV=1	0	274.877	25.9985	33	140	33	1	1377	153.375	5.21	High	High	High	High	High	High	High	High	High	High			ENSRNOG00000059202		13	cell organization and biogenesis;cellular component movement;regulation of biological process;response to stimulus;transport	membrane	protein binding	Pf02463, Pf03938, Pf05483, Pf05557, Pf05622, Pf06409, Pf09726, Pf10174, Pf10186, Pf12718, Pf13166, Pf13851	1.129	0.474	1.694	0.35	0.701	0.696	0.352	0.703	0.529	131.1	147.9	62.2	222.1	45.9	91.9	91.2
FALSE	High	IsMasterProtein	F1LN59	Protein Eif4g2 OS=Rattus norvegicus GN=Eif4g2 PE=1 SV=2	0	274.691	35.5408	30	146	30	1	906	102.05	7.14	High	High	High	High	High	High	High	High	High	High			ENSRNOG00000017158		1	regulation of biological process		protein binding;RNA binding	Pf02020, Pf02847, Pf02854	1.736	0.547	2.265	0.293	0.502	0.518	0.317	0.591	0.468	121.4	210.8	66.4	275	35.6	60.9	62.8
FALSE	High	IsMasterProtein	B1WC61	Acad9 protein OS=Rattus norvegicus GN=Acad9 PE=1 SV=1	0	274.449	50.88	31	169	31	1	625	68.8	7.69	High	High	High	High	High	High	High	High	High	High		294973	ENSRNOG00000014178	Acad9	2	cell organization and biogenesis;metabolic process	mitochondrion;nucleus	catalytic activity;nucleotide binding	Pf00441, Pf02770, Pf02771, Pf08028	1.149	0.469	1.605	0.685	0.789	0.758	0.659	0.67	0.586	119.5	137.3	56	191.8	81.8	94.3	90.6
FALSE	High	IsMasterProtein	D3Z941	Protein Mars OS=Rattus norvegicus GN=Mars PE=1 SV=1	0	274.381	40.133	28	196	28	1	902	101.517	6.46	High	High	High	High	High	High	High	High	High	High		299851	ENSRNOG00000025459	Mars	7	metabolic process	cytoplasm;cytosol;membrane;mitochondrion	catalytic activity;nucleotide binding	Pf00043, Pf00133, Pf00458, Pf09334, Pf13410, Pf14497	1.327	0.473	1.872	0.314	0.496	0.545	0.332	0.583	0.455	135.2	179.4	63.9	253.1	42.5	67	73.6
FALSE	High	IsMasterProtein	Q5XIC6	Proteasome (Prosome, macropain) 26S subunit, non-ATPase, 12 OS=Rattus norvegicus GN=Psmd12 PE=1 SV=1	0	274.307	55.7018	26	223	26	1	456	52.903	7.36	High	High	High	High	High	High	High	High	High	High		287772	ENSRNOG00000003117	Psmd12	10	metabolic process	cytoplasm;membrane;proteasome	protein binding	Pf01399	1.552	0.503	1.976	0.277	0.513	0.487	0.337	0.53	0.47	130.8	203	65.7	258.5	36.2	67.1	63.8
FALSE	High	IsMasterProtein	B2GUZ9	Fam49b protein OS=Rattus norvegicus GN=Fam49b PE=1 SV=1	0	274.212	73.4568	17	239	15	1	324	36.753	6.06	High	High	High	High	High	High	High	High	High	High		299909	ENSRNOG00000061246	Fam49b	7				Pf07159	0.784	0.345	1.007	0.645	0.696	1.177	0.668	1.179	1.05	117	91.7	40.3	117.8	75.4	81.4	137.6
FALSE	High	IsMasterProtein	A0A0U1RRT8	Protein Sept6 OS=Rattus norvegicus GN=Sept6 PE=1 SV=1	0	274.042	56.0185	22	144	11	1	432	49.378	6.8	High	High	High	High	High	High	High	High	High	High								nucleotide binding	Pf00735	0.694	0.272	0.877	1.27	0.844	0.912	1.19	0.835	0.676	116.7	81	31.8	102.3	148.2	98.5	106.4
FALSE	High	IsMasterProtein	Q5BJP4	Protein LOC100910882 OS=Rattus norvegicus GN=Rbm39 PE=1 SV=1	0	274.027	50.9542	23	198	23	1	524	58.647	10.13	High	High	High	High	High	High	High	High	High	High	Phospho [S97; S136]	362251; 100910882	ENSRNOG00000049814; ENSRNOG00000019848	Rbm39; LOC100910882	3	metabolic process	cytoskeleton;nucleus	nucleotide binding;RNA binding	Pf00076, Pf13893, Pf14259, Pf15519	1.336	0.532	1.84	0.22	0.4	0.443	0.234	0.402	0.323	148.6	198.5	79.1	273.4	32.7	59.4	65.9
FALSE	High	IsMasterProtein	O35244	Peroxiredoxin-6 OS=Rattus norvegicus GN=Prdx6 PE=1 SV=3	0	273.805	86.1607	19	199	19	1	224	24.803	5.94	High	High	High	High	High	High	High	High	High	High		94167	ENSRNOG00000002896	Prdx6	13	cell organization and biogenesis;cellular homeostasis;metabolic process;regulation of biological process;response to stimulus	cytoplasm;cytosol;membrane;mitochondrion;vacuole	antioxidant activity;catalytic activity;protein binding	Pf00578, Pf08534, Pf10417	1.046	0.457	1.431	0.555	0.891	0.976	0.503	1.051	0.707	116	121.4	53.1	166.1	64.5	103.4	113.2
FALSE	High	IsMasterProtein	A0A0G2K9J1	Heterogeneous nuclear ribonucleoprotein Q OS=Rattus norvegicus GN=Syncrip PE=1 SV=1	0	273.804	47.6548	23	209	1	1	533	59.656	8.79	High	High	High	High	High	High	High	High	High	High			ENSRNOG00000000204		8			nucleotide binding	Pf00076, Pf13893, Pf14259	1.067	0.621	1.533	0.209	0.437	0.275	0.191	0.378	0.215	168.8	180	104.8	258.7	35.2	73.7	46.5
FALSE	High	IsMasterProtein	M0R3N4	Protein Vat1l OS=Rattus norvegicus GN=Vat1l PE=1 SV=2	0	273.764	68.7831	26	184	26	1	378	41.576	5.33	High	High	High	High	High	High	High	High	High	High			ENSRNOG00000011989		19	metabolic process		catalytic activity;metal ion binding	Pf00107, Pf08240, Pf13602	0.98	0.29	0.886	1.215	1.307	0.953	0.952	1.556	0.673	101.9	99.9	29.5	90.3	123.8	133.2	97.1
FALSE	High	IsMasterProtein	B5DF89	Cullin-3 OS=Rattus norvegicus GN=Cul3 PE=1 SV=2	0	273.674	45.7031	35	163	34	1	768	88.875	8.48	High	High	High	High	High	High	High	High	High	High		301555	ENSRNOG00000015633	Cul3	9	cell death;cell division;cell organization and biogenesis;cellular component movement;metabolic process;regulation of biological process;response to stimulus;transport	cytoplasm;Golgi;membrane;nucleus	catalytic activity;protein binding	Pf00888, Pf10557	1.323	0.418	1.849	0.481	0.642	0.723	0.547	0.819	0.702	117.6	155.6	49.1	217.5	56.5	75.5	85
FALSE	High	IsMasterProtein	F1MAA1	Protein Usp47 OS=Rattus norvegicus GN=Usp47 PE=1 SV=1	0	273.487	29.4465	33	176	33	1	1355	154.594	5.08	High	High	High	High	High	High	High	High	High	High		308896	ENSRNOG00000026754	Usp47	1	metabolic process;regulation of biological process;response to stimulus	cytoplasm;nucleus	catalytic activity;protein binding	Pf00443, Pf13423	1.311	0.515	1.867	0.324	0.47	0.49	0.337	0.525	0.414	137.9	180.7	71	257.4	44.7	64.8	67.6
FALSE	High	IsMasterProtein	B0BN63	LOC681996 protein OS=Rattus norvegicus GN=Ahsa1 PE=1 SV=1	0	272.994	71.3018	24	167	24	1	338	38.08	5.53	High	High	High	High	High	High	High	High	High	High		681996	ENSRNOG00000048981	Ahsa1; LOC681996	6	regulation of biological process;response to stimulus	cytoplasm	enzyme regulator activity;protein binding	Pf08327, Pf09229	1.338	0.503	1.574	0.618	0.729	0.689	0.55	0.695	0.51	121.9	163.1	61.3	191.8	75.4	88.9	83.9
FALSE	High	IsMasterProtein	D4A2P1	Protein Ccar1 OS=Rattus norvegicus GN=Ccar1 PE=1 SV=2	0	272.738	31.9686	32	168	32	1	1148	132.072	5.99	High	High	High	High	High	High	High	High	High	High	Phospho [Y1025]	361849	ENSRNOG00000000397	Ccar1	20	cell division;regulation of biological process		DNA binding;RNA binding	Pf02037, Pf14443, Pf14444	1.368	0.506	1.883	0.297	0.455	0.49	0.294	0.504	0.415	138.6	189.6	70.1	261.1	41.2	63.1	68
FALSE	High	IsMasterProtein	Q8VHK7	Hepatoma-derived growth factor OS=Rattus norvegicus GN=Hdgf PE=1 SV=2	0	272.415	82.7004	21	233	19	1	237	26.472	4.81	High	High	High	High	High	High	High	High	High	High	Phospho [S132; S133; S165]	114499		Hdgf	2	metabolic process;regulation of biological process	cytoplasm;nucleus	DNA binding;nucleotide binding;protein binding;RNA binding	Pf00855	1.55	0.482	2.366	0.196	0.428	0.404	0.234	0.454	0.363	133.7	207.3	64.5	316.4	26.2	57.2	54
FALSE	High	IsMasterProtein	D4A3E3	Protein Arid1a OS=Rattus norvegicus GN=Arid1a PE=1 SV=3	0	272.376	22.0188	34	176	33	1	2021	217.443	6.77	High	High	High	High	High	High	High	High	High	High	Phospho [S909; S911]		ENSRNOG00000006137		5	cell differentiation;cell organization and biogenesis;regulation of biological process;response to stimulus;transport		DNA binding;protein binding	Pf01388, Pf12031	1.301	0.506	1.883	0.34	0.501	0.548	0.338	0.581	0.504	133.3	173.5	67.4	251.1	45.3	66.8	73
FALSE	High	IsMasterProtein	Q6P9V7	Proteasome (Prosome, macropain) activator subunit 1 OS=Rattus norvegicus GN=Psme1 PE=1 SV=1	0	272.236	75.1004	22	197	21	1	249	28.617	5.81	High	High	High	High	High	High	High	High	High	High		29630	ENSRNOG00000019041	Psme1	15	regulation of biological process	cytoplasm;proteasome	enzyme regulator activity	Pf02251, Pf02252	0.966	0.407	1.229	0.549	0.74	1.008	0.554	1.1	0.922	118	114	48.1	145.1	64.8	87.3	118.9
FALSE	High	IsMasterProtein	A0A0G2K7T6	Nuclear pore complex protein Nup155 OS=Rattus norvegicus GN=Nup155 PE=1 SV=1	0	272.135	27.6978	29	141	29	1	1390	154.956	6.18	High	High	High	High	High	High	High	High	High	High	Phospho [S991]	117021	ENSRNOG00000013411	Nup155	2	cell organization and biogenesis;transport	cytoplasm;membrane	protein binding;structural molecule activity;transporter activity	Pf03177, Pf08801	1.299	0.499	1.821	0.415	0.579	0.647	0.404	0.657	0.553	127	164.9	63.4	231.2	52.7	73.6	82.2
FALSE	High	IsMasterProtein	P04961	Proliferating cell nuclear antigen OS=Rattus norvegicus GN=Pcna PE=1 SV=1	0	271.969	80.4598	19	207	19	1	261	28.73	4.69	High	High	High	High	High	High	High	High	High	High		25737	ENSRNOG00000021264	Pcna	3	cell differentiation;cell organization and biogenesis;cellular homeostasis;metabolic process;regulation of biological process;response to stimulus	cytoplasm;nucleus	catalytic activity;DNA binding;enzyme regulator activity;protein binding	Pf00705, Pf02747	1.61	0.801	2.17	0.104	0.31	0.223	0.147	0.223	0.199	147.4	237.2	118	319.8	15.3	45.6	32.9
FALSE	High	IsMasterProtein	P47728	Calretinin OS=Rattus norvegicus GN=Calb2 PE=1 SV=1	0	271.536	79.7048	21	216	20	1	271	31.384	5.02	High	High	High	High	High	High	High	High	High	High		117059	ENSRNOG00000016977	Calb2	19	cellular homeostasis	cytoplasm;nucleus	metal ion binding	Pf00036, Pf13405, Pf13499	0.266	0.179	0.386	2.325	1.604	1.562	1.958	1.361	1.039	85.6	22.8	15.3	33	199	137.3	133.8
FALSE	High	IsMasterProtein	G3V9V3	Cytoplasmic dynein 1 intermediate chain 2 OS=Rattus norvegicus GN=Dync1i2 PE=1 SV=3	0	271.524	43.1034	20	141	19	1	638	71.295	5.24	High	High	High	High	High	High	High	High	High	High		116659	ENSRNOG00000009781	Dync1i2	3	cellular component movement;transport	cytoplasm	catalytic activity;motor activity;protein binding	Pf00400, Pf11540	1.326	0.535	2.07	0.329	0.565	0.546	0.353	0.566	0.474	128.8	170.8	68.9	266.6	42.4	72.8	70.3
FALSE	High	IsMasterProtein	Q68FZ8	Propionyl coenzyme A carboxylase, beta polypeptide OS=Rattus norvegicus GN=Pccb PE=1 SV=1	0	270.571	49.353	21	152	5	1	541	58.641	7.84	High	High	High	High	High	High	High	High	High	High		24624	ENSRNOG00000015869	Pccb	8	metabolic process	mitochondrion;organelle lumen	catalytic activity;nucleotide binding	Pf01039	0.697	0.339	1.004	0.9	1.113	1.061	0.807	1.111	0.809	113.1	78.8	38.3	113.6	101.8	125.9	120
FALSE	High	IsMasterProtein	P48675	Desmin OS=Rattus norvegicus GN=Des PE=1 SV=2	0	270.568	54.7974	27	244	22	1	469	53.424	5.27	High	High	High	High	High	High	High	High	High	High		64362		Des	9	cell organization and biogenesis	cytoplasm;cytoskeleton;membrane	protein binding;structural molecule activity	Pf00038, Pf03962, Pf04732	0.569	0.23	0.757	0.955	1.718	1.345	0.55	1.384	1.271	102.3	58.1	23.6	77.4	97.7	175.7	137.6
FALSE	High	IsMasterProtein	G3V6V1	Aminopeptidase B OS=Rattus norvegicus GN=Rnpep PE=1 SV=1	0	270.315	53.0769	27	183	27	1	650	72.642	5.59	High	High	High	High	High	High	High	High	High	High		81761	ENSRNOG00000006720	Rnpep	13	metabolic process	extracellular;Golgi;membrane	catalytic activity;metal ion binding	Pf01433, Pf09127, Pf13485	1.38	0.488	1.752	0.457	0.724	0.699	0.475	0.712	0.516	121.9	168.3	59.5	213.6	55.7	88.2	85.2
FALSE	High	IsMasterProtein	M0R6E6	Protein Safb2 OS=Rattus norvegicus GN=Safb2 PE=1 SV=2	0	270.261	30.8861	23	131	9	1	790	89.91	5.76	High	High	High	High	High	High	High	High	High	High	Phospho [S357]		ENSRNOG00000049511		9			nucleotide binding;protein binding;RNA binding	Pf00076, Pf02037, Pf13893, Pf14259	1.38	0.548	1.947	0.256	0.474	0.496	0.302	0.514	0.384	137	189	75	266.7	35.1	64.9	67.9
FALSE	High	IsMasterProtein	Q9JKB7	Guanine deaminase OS=Rattus norvegicus GN=Gda PE=1 SV=1	0	270.259	73.7885	27	155	27	1	454	50.869	5.72	High	High	High	High	High	High	High	High	High	High		83585	ENSRNOG00000018282	Gda	1	metabolic process;regulation of biological process		catalytic activity;metal ion binding	Pf01979, Pf07969, Pf13147	0.373	0.21	0.544	1.099	1.671	1.977	1.022	2.296	1.785	83.5	31.1	17.6	45.5	91.7	139.5	165.1
FALSE	High	IsMasterProtein	Q66H80	Coatomer subunit delta OS=Rattus norvegicus GN=Arcn1 PE=2 SV=1	0	270.062	54.2074	28	198	28	1	511	57.163	6.21	High	High	High	High	High	High	High	High	High	High		300674	ENSRNOG00000061108	Arcn1	8	response to stimulus;transport	cytoplasm;endoplasmic reticulum;Golgi;membrane	RNA binding	Pf00928	1.368	0.509	2.042	0.32	0.61	0.588	0.337	0.706	0.537	124.7	170.6	63.5	254.7	39.9	76.1	73.4
FALSE	High	IsMasterProtein	P50442	Glycine amidinotransferase, mitochondrial OS=Rattus norvegicus GN=Gatm PE=1 SV=1	0	269.374	70.2128	22	157	22	1	423	48.211	7.49	High	High	High	High	High	High	High	High	High	High		81660	ENSRNOG00000000168	Gatm	3	metabolic process;response to stimulus	membrane;mitochondrion	catalytic activity	Pf02274	0.645	0.377	1.059	0.565	0.607	0.863	0.619	1.051	0.908	129.9	83.8	49	137.7	73.4	78.9	112.2
FALSE	High	IsMasterProtein	A0A0G2JYB1	F-actin-capping protein subunit beta OS=Rattus norvegicus GN=Capzb PE=1 SV=1	0	269.168	56.0811	21	229	21	1	296	33.368	5.49	High	High	High	High	High	High	High	High	High	High			ENSRNOG00000007330		5	cell organization and biogenesis;regulation of biological process	cytoplasm;cytoskeleton;membrane	protein binding	Pf01115	0.93	0.379	1.36	0.623	0.756	0.933	0.655	1	0.837	118	109.8	44.7	160.5	73.5	89.2	110.1
FALSE	High	IsMasterProtein	P09495	Tropomyosin alpha-4 chain OS=Rattus norvegicus GN=Tpm4 PE=1 SV=3	0	268.925	70.1613	24	410	14	1	248	28.492	4.69	High	High	High	High	High	High	High	High	High	High		24852	ENSRNOG00000015496	Tpm4	16	cell differentiation	cytoplasm;cytoskeleton;membrane	metal ion binding;protein binding	Pf00261, Pf12718	1.086	0.469	1.533	0.453	0.925	0.85	0.404	0.896	0.688	120.4	130.8	56.5	184.6	54.5	111.4	102.4
FALSE	High	IsMasterProtein	F1LP76	Elongator complex protein 1 OS=Rattus norvegicus GN=Ikbkap PE=1 SV=2	0	268.759	33.8092	38	173	38	1	1331	149.104	6.34	High	High	High	High	High	High	High	High	High	High		140934	ENSRNOG00000016725	Ikbkap	5	metabolic process;regulation of biological process	cytoplasm;nucleus	catalytic activity;enzyme regulator activity;nucleotide binding;protein binding	Pf04762	1.457	0.558	1.836	0.356	0.489	0.446	0.357	0.467	0.371	136.3	198.6	76	250.3	48.6	66.6	60.8
FALSE	High	IsMasterProtein	Q5XI28	Ribonucleoprotein PTB-binding 1 OS=Rattus norvegicus GN=Raver1 PE=1 SV=1	0	268.751	42.5134	21	143	21	1	748	79.24	8.88	High	High	High	High	High	High	High	High	High	High		298705	ENSRNOG00000020710	Raver1	8	metabolic process	cytoplasm;nucleus	nucleotide binding;RNA binding	Pf00076, Pf13893, Pf14259	1.237	0.539	1.999	0.375	0.522	0.575	0.368	0.6	0.493	129.7	160.5	69.9	259.3	48.7	67.8	74.6
FALSE	High	IsMasterProtein	G3V9T9	Tyrosine-protein phosphatase non-receptor type OS=Rattus norvegicus GN=Ptpn6 PE=1 SV=1	0	268.631	53.1811	28	173	28	1	613	69.575	7.75	High	High	High	High	High	High	High	High	High	High	Phospho [S12]	116689	ENSRNOG00000014294	Ptpn6	4	cell differentiation;cell proliferation;defense response;metabolic process;regulation of biological process;response to stimulus	cytoplasm;nucleus	catalytic activity;protein binding;receptor activity;signal transducer activity	Pf00017, Pf00102, Pf00782, Pf14566	0.342	0.225	0.646	0.569	0.558	1.312	0.625	1.414	1.177	127.1	43.5	28.7	82.1	72.3	70.9	166.8
FALSE	High	IsMasterProtein	A0A0G2K8H0	Caprin-1 OS=Rattus norvegicus GN=Caprin1 PE=1 SV=1	0	268.331	45.1389	23	193	23	1	720	79.584	5.3	High	High	High	High	High	High	High	High	High	High		362173	ENSRNOG00000009152	Caprin1	3	regulation of biological process	cytoplasm;cytosol;membrane	RNA binding	Pf12287	1.416	0.515	2.215	0.118	0.415	0.353	0.183	0.362	0.312	145.2	205.5	74.8	321.5	17.1	60.2	51.3
FALSE	High	IsMasterProtein	A0A0G2JXZ3	Transcriptional regulator ATRX OS=Rattus norvegicus GN=Atrx PE=1 SV=1	0	268.261	19.1919	36	132	36	1	2475	279.187	6.9	High	High	High	High	High	High	High	High	High	High	Phospho [S667; S669]		ENSRNOG00000056703		X	cell organization and biogenesis;metabolic process;regulation of biological process;response to stimulus	chromosome;nucleus	catalytic activity;nucleotide binding;protein binding	Pf00176, Pf00271	1.346	0.51	1.801	0.349	0.465	0.552	0.345	0.543	0.392	136.9	184.3	69.9	246.6	47.8	63.7	75.6
FALSE	High	IsMasterProtein	F7EPH4	Protein Ppa1 OS=Rattus norvegicus GN=Ppa1 PE=1 SV=1	0	267.647	67.128	17	152	17	1	289	32.75	5.47	High	High	High	High	High	High	High	High	High	High		294504	ENSRNOG00000000557	Ppa1	20	metabolic process	cytoplasm	catalytic activity;metal ion binding	Pf00719	1.334	0.595	1.751	0.306	0.436	0.413	0.309	0.379	0.304	146.5	195.3	87.1	256.5	44.9	63.9	60.5
FALSE	High	IsMasterProtein	D4ABD7	Protein Trip11 OS=Rattus norvegicus GN=Trip11 PE=1 SV=3	0	267.627	27.305	43	162	43	1	1974	225.835	5.35	High	High	High	High	High	High	High	High	High	High		314393	ENSRNOG00000005292	Trip11	6	cell differentiation;cell organization and biogenesis;metabolic process;transport	Golgi;membrane;nucleus	catalytic activity;motor activity;protein binding	Pf01576, Pf04156, Pf07888, Pf12128, Pf13166	1.142	0.474	1.747	0.403	0.65	0.621	0.379	0.743	0.585	129.1	147.5	61.2	225.6	52	83.9	80.1
FALSE	High	IsMasterProtein	A0A0G2JSH9	Peroxiredoxin-2 OS=Rattus norvegicus GN=Prdx2 PE=1 SV=1	0	267.582	63.6364	12	204	12	1	198	21.784	5.59	High	High	High	High	High	High	High	High	High	High		29338	ENSRNOG00000003520	Prdx2	19	cell proliferation;cellular homeostasis;metabolic process;regulation of biological process;response to stimulus	cytosol;mitochondrion	antioxidant activity;catalytic activity	Pf00578, Pf08534, Pf10417	0.933	0.432	1.204	0.916	0.778	0.83	0.956	0.761	0.67	117.9	110	51	142	108	91.7	97.8
FALSE	High	IsMasterProtein	A0A0H2UHV9	Coatomer subunit gamma OS=Rattus norvegicus GN=Copg2 PE=1 SV=1	0	267.444	47.7011	30	156	27	1	870	97.507	5.74	High	High	High	High	High	High	High	High	High	High			ENSRNOG00000011014		4	transport	cytoplasm;Golgi;membrane	structural molecule activity	Pf01602, Pf08752	1.363	0.568	1.836	0.306	0.535	0.557	0.329	0.552	0.415	134	182.7	76.2	246.1	41	71.8	74.6
FALSE	High	IsMasterProtein	Q68FS2	COP9 signalosome complex subunit 4 OS=Rattus norvegicus GN=Cops4 PE=1 SV=1	0	266.776	72.1675	24	170	24	1	406	46.261	5.85	High	High	High	High	High	High	High	High	High	High		360915	ENSRNOG00000023650	Cops4	14	metabolic process	cytoplasm;cytosol;nucleus	catalytic activity;protein binding	Pf01399	1.267	0.47	1.691	0.598	0.712	0.69	0.594	0.768	0.628	118.8	150.5	55.9	200.9	71	84.6	82
FALSE	High	IsMasterProtein	D3ZFU9	Protein Mylk OS=Rattus norvegicus GN=Mylk PE=1 SV=2	0	266.367	17.2361	29	161	28	1	1961	214.778	6.02	High	High	High	High	High	High	High	High	High	High		288057	ENSRNOG00000002215	Mylk	11	cell organization and biogenesis;metabolic process;regulation of biological process;response to stimulus	cytoplasm	catalytic activity;nucleotide binding;protein binding	Pf00041, Pf00047, Pf00069, Pf07679, Pf07714, Pf08205, Pf13895, Pf13927	0.446	0.235	0.548	0.948	1.487	1.432	0.627	1.475	1.222	106.2	47.4	25	58.1	100.6	157.9	152
FALSE	High	IsMasterProtein	G3V6S3	Calumenin OS=Rattus norvegicus GN=Calu PE=1 SV=1	0	266.337	62.8571	20	168	4	1	315	37.041	4.67	High	High	High	High	High	High	High	High	High	High	Phospho [Y47]	64366	ENSRNOG00000006197	Calu	4	cell organization and biogenesis;regulation of biological process;response to stimulus	endoplasmic reticulum;extracellular;Golgi;membrane;organelle lumen	enzyme regulator activity;metal ion binding;protein binding	Pf13499	1.346	0.605	2.036	0.28	0.532	0.434	0.263	0.407	0.313	138.6	186.5	83.8	282.2	38.7	73.7	60.2
FALSE	High	IsMasterProtein	A0A0H2UHJ5	Zinc finger RNA-binding protein OS=Rattus norvegicus GN=Zfr PE=1 SV=1	0	266.263	32.0298	31	138	31	1	1074	116.841	9.04	High	High	High	High	High	High	High	High	High	High	Phospho [S1054]	365703	ENSRNOG00000011627	Zfr	2	development	chromosome;cytoplasm;nucleus	DNA binding;metal ion binding;protein binding;RNA binding	Pf07528, Pf12171, Pf12874	1.289	0.505	1.86	0.313	0.491	0.51	0.316	0.498	0.423	138.8	179	70.1	258.1	43.4	68.1	70.9
FALSE	High	IsMasterProtein	B5DFN2	Adenosylhomocysteinase 2 OS=Rattus norvegicus GN=Ahcyl1 PE=1 SV=2	0	266.034	55.2795	26	208	11	1	483	53.719	7.44	High	High	High	High	High	High	High	High	High	High		362013	ENSRNOG00000018569	Ahcyl1	2	metabolic process;regulation of biological process;response to stimulus;transport	cytoplasm;cytosol;endoplasmic reticulum;membrane	catalytic activity;nucleotide binding;RNA binding	Pf00670, Pf01262, Pf01488, Pf02254, Pf02826, Pf05221	0.685	0.402	0.951	0.883	1.018	0.934	0.794	1.113	0.559	119.9	82.1	48.2	114.1	105.9	122.1	112
FALSE	High	IsMasterProtein	Q4V8H5	Aspartyl aminopeptidase OS=Rattus norvegicus GN=Dnpep PE=1 SV=1	0	266.002	58.9474	20	173	20	1	475	52.522	7.25	High	High	High	High	High	High	High	High	High	High		301529	ENSRNOG00000019772	Dnpep	9	metabolic process	cytoplasm;nucleus	catalytic activity;metal ion binding	Pf02127	1.169	0.45	1.634	0.516	0.664	0.733	0.549	0.865	0.655	121.4	141.9	54.6	198.4	62.7	80.7	89
FALSE	High	IsMasterProtein	A0A0G2JY26	Protein Dnajc6 OS=Rattus norvegicus GN=Dnajc6 PE=1 SV=1	0	265.175	40.6183	28	149	27	1	938	102.124	7.33	High	High	High	High	High	High	High	High	High	High	Phospho [S35; S36; S42]	313409	ENSRNOG00000052887	Dnajc6	5	cell organization and biogenesis;regulation of biological process		protein binding	Pf00226, Pf10409	0.404	0.208	0.574	1.967	1.389	1.31	1.811	0.972	0.845	95.4	38.5	19.9	54.7	187.7	132.6	125
FALSE	High	IsMasterProtein	A0A0G2JWK7	Transgelin OS=Rattus norvegicus GN=Tagln PE=1 SV=1	0	265.018	75.3623	18	214	17	1	207	23.325	8.66	High	High	High	High	High	High	High	High	High	High			ENSRNOG00000017628		8	cell differentiation		protein binding	Pf00307, Pf00402	0.314	0.181	0.453	1.265	2.106	1.69	0.681	1.822	1.312	92.4	29	16.7	41.9	116.9	194.5	156.1
FALSE	High	IsMasterProtein	Q62599	Metastasis-associated protein MTA1 OS=Rattus norvegicus GN=Mta1 PE=1 SV=1	0	264.543	53.6273	32	159	27	1	703	79.363	9.14	High	High	High	High	High	High	High	High	High	High		64520		Mta1	6	cell organization and biogenesis;metabolic process;regulation of biological process;response to stimulus	cytoplasm;cytoskeleton;endoplasmic reticulum;Golgi;nucleus	DNA binding;metal ion binding;protein binding	Pf00249, Pf00320, Pf01426, Pf01448	1.429	0.572	2.053	0.268	0.417	0.412	0.273	0.383	0.315	140.4	200.7	80.3	288.2	37.6	58.6	57.9
FALSE	High	IsMasterProtein	F1LQJ7	Protein Pck2 OS=Rattus norvegicus GN=Pck2 PE=1 SV=2	0	264.476	47.8939	25	124	25	1	641	71.161	8.34	High	High	High	High	High	High	High	High	High	High			ENSRNOG00000018536		15	cellular homeostasis;metabolic process;regulation of biological process;response to stimulus	mitochondrion	catalytic activity;nucleotide binding	Pf00821	0.752	0.384	1.062	0.906	1.016	0.89	0.895	0.782	0.649	120	90.2	46.1	127.4	108.7	121.8	106.8
FALSE	High	IsMasterProtein	F1LVV4	Protein Rcc2 OS=Rattus norvegicus GN=Rcc2 PE=1 SV=1	0	264.348	68.6183	21	156	21	1	427	46.622	8.21	High	High	High	High	High	High	High	High	High	High			ENSRNOG00000006327		5	cell organization and biogenesis;regulation of biological process;response to stimulus	membrane;nucleus	protein binding;RNA binding	Pf00415, Pf13540	1.621	0.637	2.263	0.22	0.376	0.36	0.249	0.358	0.295	135.5	219.7	86.4	306.7	29.8	51	48.7
FALSE	High	IsMasterProtein	A0JN25	Microtubule-associated protein OS=Rattus norvegicus GN=Mapt PE=1 SV=1	0	264.273	69.6793	20	168	2	1	343	35.874	9.44	High	High	High	High	High	High	High	High	High	High	Phospho [S111; T114; S132; S135; T138; T164; S168; Y296; S298; S302; T305; S306]	29477	ENSRNOG00000005133	Mapt	10	cell death;cell differentiation;cell growth;cell organization and biogenesis;cellular component movement;regulation of biological process;response to stimulus;transport	cytoplasm;cytoskeleton;cytosol;membrane;nucleus	protein binding	Pf00418	1.525	0.384	1.959	0.092	0.223	0.227	0.162	0.192	0.155	169	257.6	64.8	331	15.6	37.6	38.4
FALSE	High	IsMasterProtein	Q63355	Unconventional myosin-Ic OS=Rattus norvegicus GN=Myo1c PE=1 SV=2	0	264.231	36.7816	32	136	31	1	1044	119.737	9.39	High	High	High	High	High	High	High	High	High	High	Phospho [T59; S67; Y71]	65261	ENSRNOG00000004072	Myo1c	10	cell organization and biogenesis;regulation of biological process;response to stimulus;transport	cytoplasm;membrane;nucleus	catalytic activity;motor activity;nucleotide binding;protein binding	Pf00063, Pf06017	0.616	0.321	0.816	0.908	1.471	1.233	0.715	0.982	0.816	112.6	69.4	36.1	92	102.3	165.7	138.9
FALSE	High	IsMasterProtein	A0A0G2KA27	MAP kinase-activating death domain protein OS=Rattus norvegicus GN=Madd PE=1 SV=1	0	264.093	23.909	31	125	31	1	1627	181.024	6.21	High	High	High	High	High	High	High	High	High	High	Phospho [S819]		ENSRNOG00000012568		3	regulation of biological process	cytoplasm;membrane		Pf02141, Pf03455, Pf03456	0.679	0.291	1.004	1.259	1.097	1.052	1.188	0.932	0.802	107.5	73	31.3	107.9	135.3	117.9	113.1
FALSE	High	IsMasterProtein	Q5XIG8	Serine-threonine kinase receptor-associated protein OS=Rattus norvegicus GN=Strap PE=1 SV=1	0	263.9	70.8571	20	140	20	1	350	38.432	5.12	High	High	High	High	High	High	High	High	High	High		297699	ENSRNOG00000007134	Strap	4	cell organization and biogenesis;metabolic process;regulation of biological process	cytoplasm;cytosol;nucleus	protein binding;RNA binding	Pf00400	1.377	0.483	2.069	0.199	0.442	0.433	0.215	0.473	0.355	141.9	195.4	68.6	293.7	28.2	62.7	61.4
FALSE	High	IsMasterProtein	Q9ER24	Ataxin-10 OS=Rattus norvegicus GN=Atxn10 PE=1 SV=1	0	263.498	54.5263	23	171	23	1	475	53.692	5.15	High	High	High	High	High	High	High	High	High	High		170821	ENSRNOG00000014637	Atxn10	7	cell organization and biogenesis	cytoplasm;cytosol;membrane	protein binding	Pf09759	1.719	0.538	2.262	0.137	0.342	0.271	0.201	0.283	0.233	143.1	246	77	323.8	19.6	49	38.8
FALSE	High	IsMasterProtein	Q4V8F9	Hydroxysteroid dehydrogenase-like protein 2 OS=Rattus norvegicus GN=Hsdl2 PE=2 SV=1	0	263.44	56.8702	26	147	26	1	524	58.307	6.19	High	High	High	High	High	High	High	High	High	High		313200	ENSRNOG00000016692	Hsdl2	5	metabolic process	membrane;mitochondrion	catalytic activity	Pf00106, Pf02036, Pf14864	0.71	0.416	1.19	0.924	1.197	0.966	0.794	0.823	0.651	115.3	81.9	48	137.3	106.6	138	111.4
[truncated: 6,650 more rows]
[truncated: 9 more columns]
