# Supplementary material for: Changes in the Oligodendrocyte Progenitor Cell Proteome with Ageing
Source: Mol Cell Proteomics. 2020 Nov 23;19(8):1281–302. doi: 10.1074/mcp.RA120.002102 (PMC8015006; doi:10.1074/mcp.RA120.002102)
Supplement: Supplementary file 1 [file mmc1.zip › 160324_0_supp_515368_q95d33.xlsx]

## Sheet: 160524_Clare_OPC_expt2_tech1_te
Checked	Protein FDR Confidence	Master	Accession	Description	Exp. q-value	Sum PEP Score	Coverage	# Peptides	# PSMs	# Unique Peptides	# Protein Groups	# AAs	MW [kDa]	calc. pI	Found in Sample: [S1] F1: 126, Sample, pool, n/a	Found in Sample: [S2] F1: 127N, Sample, Neo, 3	Found in Sample: [S3] F1: 127C, Sample, Neo, 5	Found in Sample: [S4] F1: 128N, Sample, Neo, 6	Found in Sample: [S5] F1: 128C, Sample, 3mon, 10	Found in Sample: [S6] F1: 129N, Sample, 3mon, 11	Found in Sample: [S7] F1: 129C, Sample, 3mon, 12	Found in Sample: [S8] F1: 130N, Sample, 15mon, 16	Found in Sample: [S9] F1: 130C, Sample, 15mon, 17	Found in Sample: [S10] F1: 131, Sample, 15mon, 18	Modifications	Entrez Gene ID	Ensembl Gene ID	Gene ID	Chromosome	Biological Process	Cellular Component	Molecular Function	Pfam IDs	Abundance Ratio: (Neo, 3) / (pool, n/a)	Abundance Ratio: (Neo, 5) / (pool, n/a)	Abundance Ratio: (Neo, 6) / (pool, n/a)	Abundance Ratio: (3mon, 10) / (pool, n/a)	Abundance Ratio: (3mon, 11) / (pool, n/a)	Abundance Ratio: (3mon, 12) / (pool, n/a)	Abundance Ratio: (15mon, 16) / (pool, n/a)	Abundance Ratio: (15mon, 17) / (pool, n/a)	Abundance Ratio: (15mon, 18) / (pool, n/a)	Abundances (Scaled): F1: 126, Sample, pool, n/a	Abundances (Scaled): F1: 127N, Sample, Neo, 3	Abundances (Scaled): F1: 127C, Sample, Neo, 5	Abundances (Scaled): F1: 128N, Sample, Neo, 6	Abundances (Scaled): F1: 128C, Sample, 3mon, 10	Abundances (Scaled): F1: 129N, Sample, 3mon, 11	Abundances (Scaled): F1: 129C, Sample, 3mon, 12
FALSE	High	IsMasterProtein	cRAP087	Common Laboratory Contaminant - Serum albumin OS=Bos taurus GN=ALB PE=1 SV=4	0	3332.77	94.2339	150	22706	144	1	607	69.248	6.18	High	High	High	High	High	High	High	High	High	High	Phospho [S52; Y54; S82; T92; Y424]									0.723	0.662	1.529	0.503	1.196	0.851	0.745	1.137	1.391	102.7	74.3	68	157.1	51.6	122.8	87.4
FALSE	High	IsMasterProtein	M0R9X8	Cytoplasmic dynein 1 heavy chain 1 OS=Rattus norvegicus GN=Dync1h1 PE=1 SV=2	0	2679.25	58.1611	259	1716	259	1	4644	531.712	6.42	High	High	High	High	High	High	High	High	High	High		29489	ENSRNOG00000006178	Dync1h1	6	cell organization and biogenesis;cellular component movement;transport	cytoplasm;membrane	catalytic activity;motor activity;nucleotide binding;protein binding;RNA binding	Pf00769, Pf03028, Pf03915, Pf04156, Pf07246, Pf07728, Pf08385, Pf08393, Pf12774, Pf12775, Pf12777, Pf12780, Pf12781, Pf13173, Pf13207, Pf13401	1.657	0.889	1.008	0.606	0.283	0.203	0.339	0.28	0.171	155.4	257.4	138.1	156.6	94.2	44	31.5
FALSE	High	IsMasterProtein	A0A0G2JZ69	Spectrin alpha chain, non-erythrocytic 1 OS=Rattus norvegicus GN=Sptan1 PE=1 SV=1	0	2062.49	70.1487	190	1287	3	1	2489	286.534	5.39	High	High	High	High	High	High	High	High	High	High		64159	ENSRNOG00000015396	Sptan1	3	cell organization and biogenesis;regulation of biological process	cytoskeleton;cytosol;membrane	metal ion binding;protein binding	Pf00018, Pf00036, Pf00435, Pf07653, Pf08239, Pf08726, Pf13405, Pf13499, Pf14604	1.13	0.656	0.79	0.86	0.39	0.207	0.375	0.415	0.158	167.2	188.9	109.7	132.1	143.8	65.2	34.6
FALSE	High	IsMasterProtein	Q6IRK8	Spectrin alpha chain, non-erythrocytic 1 OS=Rattus norvegicus GN=Sptan1 PE=1 SV=1	0	2061.05	70.9217	189	1281	2	1	2452	282.206	5.31	High	High	High	High	High	High	High	High	High	High		64159	ENSRNOG00000015396	Sptan1	3	cell organization and biogenesis;regulation of biological process	cytoskeleton;cytosol;membrane	metal ion binding;protein binding	Pf00018, Pf00036, Pf00435, Pf07653, Pf08239, Pf08726, Pf13405, Pf13499, Pf14604	1.089	0.763	0.913	0.736	0.424	0.226	0.259	0.336	0.136	170	185.1	129.7	155.2	125.1	72.1	38.4
FALSE	High	IsMasterProtein	G3V6P7	Myosin, heavy polypeptide 9, non-muscle OS=Rattus norvegicus GN=Myh9 PE=1 SV=1	0	2002.63	66.5306	170	1497	136	1	1960	226.273	5.66	High	High	High	High	High	High	High	High	High	High	Phospho [S1943]	100911597; 25745	ENSRNOG00000004860; ENSRNOG00000049236	LOC100911597; Myh9; Myh9l1	7	cell differentiation;cell organization and biogenesis;cellular component movement;metabolic process;regulation of biological process;transport	cytoplasm;cytoskeleton;cytosol;endosome;membrane;nucleus	catalytic activity;motor activity;nucleotide binding;protein binding;RNA binding;transporter activity	Pf00063, Pf01496, Pf01576, Pf01765, Pf02736, Pf03962, Pf04111, Pf04156, Pf05266, Pf05911, Pf06637, Pf07888, Pf09726, Pf09731, Pf11068, Pf11559, Pf12128, Pf13094, Pf13166	1.035	0.62	0.751	1.033	0.625	0.288	0.514	0.641	0.273	147.5	152.6	91.5	110.8	152.3	92.2	42.5
FALSE	High	IsMasterProtein	G3V852	Protein Tln1 OS=Rattus norvegicus GN=Tln1 PE=1 SV=1	0	1745.7	73.8292	138	1128	125	1	2541	269.504	6.2	High	High	High	High	High	High	High	High	High	High		313494	ENSRNOG00000016630	Tln1	5	cell organization and biogenesis	cytoplasm;cytoskeleton;membrane	protein binding;structural molecule activity	Pf00373, Pf01608, Pf02174, Pf08913, Pf09141, Pf09379	0.914	0.678	0.822	1.082	0.567	0.299	0.605	0.708	0.296	143.4	131.2	97.3	117.9	155.3	81.4	42.9
FALSE	High	IsMasterProtein	F1M779	Clathrin heavy chain OS=Rattus norvegicus GN=Cltc PE=1 SV=1	0	1613.86	67.5224	113	1259	113	1	1675	191.438	5.69	High	High	High	High	High	High	High	High	High	High			ENSRNOG00000004291		10	transport	membrane;mitochondrion	protein binding;structural molecule activity	Pf00637, Pf01394, Pf04053, Pf09268, Pf13838	0.737	0.513	0.562	1.075	0.359	0.445	0.641	0.362	0.285	167.2	123.3	85.8	94	179.7	60	74.3
FALSE	High	IsMasterProtein	C0JPT7	Filamin alpha OS=Rattus norvegicus GN=Flna PE=1 SV=1	0	1562.33	66.5025	136	903	126	1	2639	280.32	6.04	High	High	High	High	High	High	High	High	High	High	Phospho [S2144; S2150]	293860	ENSRNOG00000054890	Flna	X	cell organization and biogenesis;cellular component movement;metabolic process;regulation of biological process;response to stimulus;transport	cytoplasm;cytoskeleton;cytosol;membrane;nucleus	protein binding;RNA binding;signal transducer activity	Pf00307, Pf00630	1.384	0.904	1.117	0.678	0.511	0.191	0.262	0.452	0.189	149.5	206.9	135.1	167	101.5	76.4	28.6
FALSE	High	IsMasterProtein	F1LRL9	Microtubule-associated protein 1B OS=Rattus norvegicus GN=Map1b PE=1 SV=1	0	1549.89	58.5534	117	1073	115	1	2461	269.477	4.81	High	High	High	High	High	High	High	High	High	High	Phospho [S609; S614; S929; S930; Y935; S1009; S1138; T1141; T1146; S1148; S1150; S1254; S1257; T1287; S1368; S1369; S1371; S1389; S1393; S1436; S1465; S1611; S1613; S1778; T1781; S1785; S1786; T1788; S1790; Y1807; T1809; S1810; S1811; S1812; S1870; T1871; T1872; S1874; S1908; T2024; T2025; S2027; T2030; S2031; Y2033; T2054; S2055; Y2059; T2060; S2065; T2088; S2091; S2093]		ENSRNOG00000017428		2	cell growth;cell organization and biogenesis;cellular component movement;regulation of biological process;transport	cytoplasm;cytosol;membrane	protein binding		2.023	0.964	1.097	0.291	0.191	0.118	0.162	0.134	0.093	164.7	333.1	158.8	180.6	47.9	31.5	19.5
FALSE	High	IsMasterProtein	A0A0G2K8W9	Protein Sptbn1 OS=Rattus norvegicus GN=Sptbn1 PE=1 SV=1	0	1548.53	64.3766	138	1020	125	1	2358	273.307	5.64	High	High	High	High	High	High	High	High	High	High	Phospho [S2097; S2132]		ENSRNOG00000005434		14	cell organization and biogenesis;metabolic process;regulation of biological process;transport	cytoplasm;cytoskeleton;membrane;nucleus	protein binding;RNA binding;structural molecule activity	Pf00169, Pf00307, Pf00435, Pf11971, Pf12128, Pf15410	1.14	0.681	0.795	0.847	0.423	0.231	0.371	0.418	0.187	164.2	187.1	111.7	130.5	139.1	69.4	38
FALSE	High	IsMasterProtein	F7FF45	Protein Numa1 OS=Rattus norvegicus GN=Numa1 PE=1 SV=2	0	1490.57	65.4232	129	861	9	1	2091	234.796	5.73	High	High	High	High	High	High	High	High	High	High	Phospho [S162; S166; S268; S397; S1736; T2078; T2081; T2082]		ENSRNOG00000000417		1	cell differentiation;cell organization and biogenesis	cytoplasm;membrane;nucleus	protein binding		1.848	1.014	1.201	0.512	0.255	0.133	0.248	0.269	0.138	151.1	279.2	153.2	181.5	77.4	38.5	20.1
FALSE	High	IsMasterProtein	P12785	Fatty acid synthase OS=Rattus norvegicus GN=Fasn PE=1 SV=3	0	1451.81	64.3114	119	848	119	1	2505	272.478	6.39	High	High	High	High	High	High	High	High	High	High		50671	ENSRNOG00000045636	Fasn	10	cell differentiation;metabolic process;response to stimulus	cytoplasm;cytosol;Golgi;membrane;mitochondrion	catalytic activity;nucleotide binding;protein binding;RNA binding	Pf00106, Pf00107, Pf00109, Pf00698, Pf00975, Pf02801, Pf08241, Pf08242, Pf08659, Pf12847, Pf13489, Pf13602, Pf13847, Pf14765	1.7	1.246	1.369	0.383	0.217	0.137	0.19	0.179	0.114	153	260.1	190.7	209.5	58.6	33.2	20.9
FALSE	High	IsMasterProtein	F7F9U6	Plectin OS=Rattus norvegicus GN=Plec PE=1 SV=1	0	1437.24	48.7896	189	928	1	1	4544	517.096	5.76	High	High	High	High	High	High	High	Not Found	Not Found	High	Phospho [S4244; S4245; S4246]	64204	ENSRNOG00000023781	Plec	7	cell differentiation;cell organization and biogenesis;response to stimulus	cytoplasm;cytoskeleton;membrane	protein binding;RNA binding;structural molecule activity	Pf00307, Pf00681, Pf07812, Pf11971	0.929	0.564	0.674	0.956	0.644	0.21	0.01	0.01	0.493	182.8	169.8	103.1	123.3	174.8	117.6	38.5
FALSE	High	IsMasterProtein	Q6S3A3	Plectin OS=Rattus norvegicus GN=Plec PE=1 SV=1	0	1429.98	48.7066	189	928	1	1	4523	514.798	5.74	High	High	High	High	High	High	High	High	High	High	Phospho [S4223; S4224; S4225]	64204	ENSRNOG00000023781	Plec	7	cell differentiation;cell organization and biogenesis;response to stimulus	cytoplasm;cytoskeleton;membrane	protein binding;RNA binding;structural molecule activity	Pf00307, Pf00681, Pf07812, Pf11971	1.071	0.734	0.823	0.773	0.563	0.255	0.351	0.487	0.205	159.7	171	117.2	131.4	123.5	90	40.7
FALSE	High	IsMasterProtein	G3V9Y1	Myosin, heavy polypeptide 10, non-muscle, isoform CRA_b OS=Rattus norvegicus GN=Myh10 PE=1 SV=1	0	1424.32	61.9939	137	1035	103	1	1976	228.857	5.54	High	High	High	High	High	High	High	High	High	High	Phospho [S200; S201; S1956]	79433	ENSRNOG00000002886	Myh10	10	cell organization and biogenesis;cell proliferation;cellular component movement;metabolic process;regulation of biological process;transport	cytoplasm;cytoskeleton;membrane;mitochondrion;nucleus	catalytic activity;motor activity;nucleotide binding;protein binding;transporter activity	Pf00063, Pf00769, Pf01496, Pf01576, Pf02736, Pf02841, Pf04111, Pf05622, Pf05667, Pf05911, Pf06637, Pf07888, Pf09726, Pf09731, Pf12128, Pf13094, Pf13514	1.8	1.029	1.22	0.447	0.291	0.158	0.218	0.248	0.12	153.1	275.6	157.5	186.8	68.5	44.6	24.1
FALSE	High	IsMasterProtein	F1LW91	Protein Numa1 OS=Rattus norvegicus GN=Numa1 PE=1 SV=2	0	1383.17	65.3294	122	813	2	1	2019	226.771	5.64	High	High	High	High	High	High	High	High	High	High	Phospho [S76; S80; S182; S311; S1664; T2006; T2009; T2010]		ENSRNOG00000000417		1		membrane;nucleus	protein binding		0.957	0.692	0.798	1.16	0.252	0.119	0.578	0.562	0.181	158.8	152	109.9	126.6	184.1	40	18.9
FALSE	High	IsMasterProtein	A0A0G2K6S9	Myosin-11 OS=Rattus norvegicus GN=Myh11 PE=1 SV=1	0	1349.74	58.4133	136	897	1	1	1979	227.906	5.49	High	High	High	High	High	High	High	High	High	High		24582	ENSRNOG00000057880	Myh11	10	cell organization and biogenesis;metabolic process;transport		catalytic activity;motor activity;nucleotide binding;protein binding;structural molecule activity	Pf00063, Pf01576, Pf02736, Pf03842, Pf04111, Pf04156, Pf07888, Pf09726, Pf10079, Pf12128, Pf13514	0.095	0.133	0.052	2.056	1.065	0.205	0.55	1.185	0.439	147.5	14	19.7	7.7	303.3	157	30.2
FALSE	High	IsMasterProtein	E9PTU4	Myosin-11 OS=Rattus norvegicus GN=Myh11 PE=1 SV=2	0	1342.05	58.2657	136	897	1	1	1972	227.156	5.49	High	High	High	High	High	High	High	High	High	High		24582	ENSRNOG00000057880	Myh11	10	cell organization and biogenesis;metabolic process;transport		catalytic activity;motor activity;nucleotide binding;protein binding;structural molecule activity	Pf00063, Pf01576, Pf02736, Pf03842, Pf04111, Pf04156, Pf07888, Pf09726, Pf10079, Pf12128, Pf13514	0.396	0.286	0.301	1.478	1.033	0.312	0.509	1.113	0.422	146	57.9	41.7	43.9	215.7	150.8	45.5
FALSE	High	IsMasterProtein	A0A0G2JWA8	Microtubule-actin cross-linking factor 1 OS=Rattus norvegicus GN=Macf1 PE=1 SV=1	0	1334.01	29.411	172	755	9	1	7351	830.228	5.41	High	High	High	High	High	High	High	High	High	High	Phospho [S280; S3883; S3885]	362587	ENSRNOG00000016047	Macf1	5	cell organization and biogenesis;regulation of biological process;response to stimulus;transport	cytoplasm;cytoskeleton;Golgi;membrane	catalytic activity;metal ion binding;protein binding;RNA binding	Pf00036, Pf00307, Pf00435, Pf00681, Pf02187, Pf11971, Pf12128, Pf13499, Pf13514, Pf13833	1.621	0.92	1.022	0.583	0.323	0.169	0.281	0.323	0.153	156.4	253.4	143.9	159.9	91.1	50.6	26.4
FALSE	High	IsMasterProtein	D3ZHV2	Microtubule-actin cross-linking factor 1 OS=Rattus norvegicus GN=Macf1 PE=1 SV=1	0	1310.61	38.7477	170	754	7	1	5430	619.216	5.4	High	High	High	High	High	High	High	High	High	High	Phospho [S280; S1860; S1862]	362587	ENSRNOG00000016047	Macf1	5	cell organization and biogenesis;regulation of biological process;response to stimulus;transport	cytoplasm;cytoskeleton;Golgi;membrane	catalytic activity;metal ion binding;protein binding;RNA binding	Pf00036, Pf00307, Pf00435, Pf02187, Pf11971, Pf12128, Pf13499, Pf13833	1.468	1.047	1.175	0.692	0.276	0.159	0.281	0.364	0.129	151.7	222.6	158.8	178.3	104.9	41.9	24.2
FALSE	High	IsMasterProtein	A0A0G2JXT8	Protein Flnb OS=Rattus norvegicus GN=Flnb PE=1 SV=1	0	1159.21	61.2606	114	636	103	1	2602	277.67	5.67	High	High	High	High	High	High	High	High	High	High		306204	ENSRNOG00000009470	Flnb	15	cell differentiation;cell organization and biogenesis	cytoplasm;membrane	protein binding;RNA binding	Pf00307, Pf00630	1.17	0.745	0.874	0.801	0.567	0.246	0.296	0.461	0.186	157.6	184.4	117.3	137.8	126.2	89.4	38.8
FALSE	High	IsMasterProtein	P63039	60 kDa heat shock protein, mitochondrial OS=Rattus norvegicus GN=Hspd1 PE=1 SV=1	0	1102.74	88.6562	64	965	64	1	573	60.917	6.18	High	High	High	High	High	High	High	High	High	High		63868	ENSRNOG00000014525	Hspd1	9	cell organization and biogenesis;cell proliferation;metabolic process;regulation of biological process;response to stimulus	cell surface;cytoplasm;cytosol;endoplasmic reticulum;endosome;Golgi;membrane;mitochondrion;organelle lumen	nucleotide binding;protein binding;RNA binding	Pf00118	0.929	0.718	0.854	0.736	0.527	0.647	0.519	0.375	0.316	151	140.3	108.5	129	111.1	79.6	97.7
FALSE	High	IsMasterProtein	G3V7C6	Tubulin beta-4B chain OS=Rattus norvegicus GN=Tubb4b PE=1 SV=2	0	1082.48	73.1752	35	1631	3	1	548	61.148	4.86	High	High	High	High	High	High	High	High	High	High			ENSRNOG00000010170		3		cytoplasm;cytoskeleton;nucleus	catalytic activity;nucleotide binding;RNA binding;structural molecule activity	Pf00091, Pf03953, Pf10644	1.564	0.949	1.146	0.577	0.375	0.258	0.358	0.335	0.212	147.6	230.9	140.1	169.2	85.2	55.4	38.1
FALSE	High	IsMasterProtein	P69897	Tubulin beta-5 chain OS=Rattus norvegicus GN=Tubb5 PE=1 SV=1	0	1076.17	76.5766	34	1826	6	1	444	49.639	4.89	High	High	High	High	High	High	High	High	High	High	Phospho [T72]	29214	ENSRNOG00000061216	Tubb5	20	cell organization and biogenesis	cytoplasm;cytoskeleton;nucleus	catalytic activity;nucleotide binding;protein binding;structural molecule activity	Pf00091, Pf03953, Pf10644	1.345	1.114	1.468	0.583	0.38	0.253	0.347	0.312	0.207	142.7	191.9	158.9	209.5	83.1	54.2	36.1
FALSE	High	IsMasterProtein	A0A0G2JUA5	Protein Ahnak OS=Rattus norvegicus GN=Ahnak PE=1 SV=1	0	1074.61	54.4771	123	596	123	1	5450	580.754	6.14	High	High	High	High	High	High	High	High	High	High	Phospho [S94; S5319]	191572	ENSRNOG00000057569	Ahnak	1	cell organization and biogenesis;regulation of biological process	cytoplasm;cytoskeleton;cytosol;membrane;nucleus	protein binding;RNA binding;structural molecule activity		0.944	0.499	0.571	0.989	0.578	0.286	0.411	0.572	0.25	163.9	154.8	81.7	93.7	162.1	94.7	46.9
FALSE	High	IsMasterProtein	P06687	Sodium/potassium-transporting ATPase subunit alpha-3 OS=Rattus norvegicus GN=Atp1a3 PE=1 SV=2	0	1065.66	57.157	66	852	44	1	1013	111.62	5.41	High	High	High	High	High	High	High	High	High	High	Phospho [S212; T216; S218; T222; T705; S712]	24213	ENSRNOG00000020263	Atp1a3	1	cellular homeostasis;regulation of biological process;response to stimulus;transport	cytoplasm;endoplasmic reticulum;Golgi;membrane;nucleus	catalytic activity;metal ion binding;nucleotide binding;protein binding;transporter activity	Pf00122, Pf00689, Pf00690, Pf00702, Pf08282, Pf12710, Pf13246	0.36	0.253	0.272	1.266	0.428	0.497	0.844	0.379	0.32	178	64.1	45.1	48.5	225.3	76.1	88.4
FALSE	High	IsMasterProtein	V9GZ85	Actin, cytoplasmic 2 OS=Rattus norvegicus GN=Actg1 PE=3 SV=2	0	1030.51	92	40	2679	19	1	375	41.766	5.48	High	High	High	High	High	High	High	High	High	High		100361457; 287876	ENSRNOG00000036701; ENSRNOG00000053452	LOC100361457; Actg1	3; 10	cell organization and biogenesis;response to stimulus	cytoplasm;cytoskeleton;cytosol;membrane;nucleus	nucleotide binding;protein binding;structural molecule activity	Pf00022	1.045	0.842	0.991	0.827	0.542	0.347	0.516	0.552	0.298	143.7	150.2	121	142.4	118.8	77.8	49.8
FALSE	High	IsMasterProtein	F1LNJ2	U5 small nuclear ribonucleoprotein 200 kDa helicase OS=Rattus norvegicus GN=Snrnp200 PE=1 SV=1	0	1013.64	55.8205	109	654	109	1	2139	244.72	6.09	High	High	High	High	High	High	High	High	High	High		296126	ENSRNOG00000012157	Snrnp200	3	cell differentiation;metabolic process	membrane;nucleus;spliceosomal complex	catalytic activity;DNA binding;nucleotide binding;protein binding;RNA binding	Pf00270, Pf00271, Pf02889, Pf04851	1.859	1.017	1.19	0.524	0.259	0.142	0.268	0.285	0.134	149.8	278.3	152.3	178.3	78.4	38.7	21.3
FALSE	High	IsMasterProtein	P85108	Tubulin beta-2A chain OS=Rattus norvegicus GN=Tubb2a PE=1 SV=1	0	1007.12	76.4045	34	1737	2	1	445	49.875	4.89	High	High	High	High	High	High	High	High	High	High	Phospho [T72]	498736	ENSRNOG00000017558	Tubb2a	17		cytoplasm;cytoskeleton;nucleus	catalytic activity;nucleotide binding;structural molecule activity	Pf00091, Pf03953, Pf10644	1.753	0.828	1.009	0.468	0.306	0.301	0.257	0.222	0.185	158	277	130.8	159.5	74	48.3	47.6
FALSE	High	IsMasterProtein	Q3KRE8	Tubulin beta-2B chain OS=Rattus norvegicus GN=Tubb2b PE=1 SV=1	0	1004.76	76.4045	34	1752	2	1	445	49.921	4.89	High	High	High	High	High	High	High	High	High	High	Phospho [T72]	291081	ENSRNOG00000017445	Tubb2b	17	cellular component movement	cytoplasm;cytoskeleton;nucleus	catalytic activity;nucleotide binding;structural molecule activity	Pf00091, Pf03953, Pf10644	2.013	1.139	1.364	0.176	0.19	0.089	0.094	0.111	0.078	159.9	321.9	182.2	218.1	28.2	30.4	14.2
FALSE	High	IsMasterProtein	E9PU01	Protein Chd4 OS=Rattus norvegicus GN=Chd4 PE=1 SV=3	0	1003.79	52.3686	88	630	66	1	1921	218.046	5.81	High	High	High	High	High	High	High	High	High	High	Phospho [Y358; T360; S421; S508; T522; S524; S1528]	117535	ENSRNOG00000018309	Chd4	4	cell organization and biogenesis;regulation of biological process	cytoplasm;membrane;nucleus	catalytic activity;DNA binding;metal ion binding;nucleotide binding;protein binding	Pf00176, Pf00271, Pf00385, Pf00628, Pf04851, Pf06461, Pf06465, Pf08073, Pf08074, Pf13831	1.886	1.041	1.283	0.537	0.28	0.144	0.271	0.298	0.139	145.4	274.3	151.3	186.6	78	40.6	20.9
FALSE	High	IsMasterProtein	P34058	Heat shock protein HSP 90-beta OS=Rattus norvegicus GN=Hsp90ab1 PE=1 SV=4	0	978.519	75.1381	74	1171	52	1	724	83.229	5.03	High	High	High	High	High	High	High	High	High	High	Phospho [S226; S255; T696; S701; S718]	301252	ENSRNOG00000019834	Hsp90ab1	9	cell organization and biogenesis;metabolic process;regulation of biological process;response to stimulus	cell surface;cytoplasm;cytosol;membrane;mitochondrion	enzyme regulator activity;nucleotide binding;protein binding;RNA binding	Pf00183, Pf02518, Pf13589	1.635	1.02	1.235	0.529	0.33	0.175	0.268	0.276	0.146	151.2	247.1	154.2	186.8	79.9	49.9	26.5
FALSE	High	IsMasterProtein	P11980	Pyruvate kinase PKM OS=Rattus norvegicus GN=Pkm PE=1 SV=3	0	965.82	82.1092	47	878	7	1	531	57.781	7.06	High	High	High	High	High	High	High	High	High	High		25630	ENSRNOG00000011329	Pkm	8	cell death;metabolic process;response to stimulus	cytoplasm;membrane;mitochondrion;nucleus	catalytic activity;metal ion binding;nucleotide binding;protein binding;RNA binding	Pf00224, Pf02887	0.937	0.635	0.813	0.845	0.437	0.483	0.635	0.471	0.355	151.3	141.7	96	123	127.8	66.1	73.1
FALSE	High	IsMasterProtein	Q5U300	Ubiquitin-like modifier-activating enzyme 1 OS=Rattus norvegicus GN=Uba1 PE=1 SV=1	0	959.169	69.0926	60	685	43	1	1058	117.713	5.57	High	High	High	High	High	High	High	High	High	High	Phospho [S13; S21; S24; S25]	314432	ENSRNOG00000019164	Uba1	X	metabolic process;response to stimulus	cytoplasm;cytosol;membrane;mitochondrion;nucleus	catalytic activity;nucleotide binding;RNA binding	Pf00899, Pf02134, Pf09358, Pf10585	1.651	0.991	1.111	0.523	0.372	0.246	0.292	0.274	0.176	150.7	248.8	149.3	167.5	78.8	56	37
FALSE	High	IsMasterProtein	Q9ER34	Aconitate hydratase, mitochondrial OS=Rattus norvegicus GN=Aco2 PE=1 SV=2	0	956.136	74.4872	62	693	62	1	780	85.38	7.83	High	High	High	High	High	High	High	High	High	High		79250	ENSRNOG00000024128	Aco2	7	metabolic process	mitochondrion;nucleus	catalytic activity;metal ion binding;protein binding	Pf00330, Pf00694	0.56	0.408	0.485	1.093	0.463	0.597	0.798	0.501	0.38	159.1	89.1	65	77.2	173.9	73.6	95
FALSE	High	IsMasterProtein	P05197	Elongation factor 2 OS=Rattus norvegicus GN=Eef2 PE=1 SV=4	0	953.234	73.5431	67	723	66	1	858	95.223	6.83	High	High	High	High	High	High	High	High	High	High		29565	ENSRNOG00000020266	Eef2	7	cell differentiation;cell proliferation;metabolic process;regulation of biological process;response to stimulus	cytoplasm;cytosol;membrane;nucleus;ribosome	catalytic activity;nucleotide binding;protein binding;RNA binding	Pf00009, Pf00679, Pf03144, Pf03764, Pf14492	1.822	1.224	1.584	0.383	0.297	0.15	0.238	0.25	0.13	141.3	257.4	172.9	223.8	54.2	42	21.2
FALSE	High	IsMasterProtein	G3V6D3	ATP synthase subunit beta OS=Rattus norvegicus GN=Atp5b PE=1 SV=1	0	950.029	82.7977	34	940	34	1	529	56.309	5.27	High	High	High	High	High	High	High	High	High	High		171374	ENSRNOG00000002840	Atp5b	7	cell differentiation;cellular homeostasis;metabolic process;regulation of biological process;transport	cell surface;membrane;mitochondrion;nucleus	catalytic activity;metal ion binding;nucleotide binding;protein binding;receptor activity;transporter activity	Pf00006, Pf00306, Pf02874	0.689	0.511	0.607	0.867	0.493	0.538	0.689	0.471	0.349	160.9	110.9	82.2	97.7	139.5	79.3	86.6
FALSE	High	IsMasterProtein	P63018	Heat shock cognate 71 kDa protein OS=Rattus norvegicus GN=Hspa8 PE=1 SV=1	0	935.078	73.065	52	943	36	1	646	70.827	5.52	High	High	High	High	High	High	High	High	High	High	Phospho [Y443; T450; T462; S633; S637; S638; T641]	24468		Hspa8	8	cell organization and biogenesis;cellular component movement;metabolic process;regulation of biological process;response to stimulus;transport	cell surface;cytoplasm;cytosol;endosome;membrane;nucleus;spliceosomal complex;vacuole	catalytic activity;nucleotide binding;protein binding;RNA binding	Pf00012, Pf02463, Pf06723	1.364	1.044	1.332	0.546	0.417	0.3	0.42	0.352	0.255	142.2	194	148.5	189.5	77.7	59.3	42.7
FALSE	High	IsMasterProtein	P46462	Transitional endoplasmic reticulum ATPase OS=Rattus norvegicus GN=Vcp PE=1 SV=3	0	933.349	78.66	65	648	64	1	806	89.293	5.26	High	High	High	High	High	High	High	High	High	High		116643	ENSRNOG00000034242	Vcp	5	cell organization and biogenesis;metabolic process;regulation of biological process;response to stimulus;transport	cytoplasm;cytosol;endoplasmic reticulum;membrane;nucleus;proteasome	catalytic activity;enzyme regulator activity;nucleotide binding;protein binding;RNA binding	Pf00004, Pf00910, Pf01057, Pf01078, Pf02359, Pf02933, Pf05496, Pf05673, Pf06068, Pf07724, Pf07726, Pf07728, Pf09336, Pf13191, Pf13207, Pf13401	1.853	0.978	1.232	0.524	0.3	0.182	0.285	0.28	0.163	147.1	272.7	143.9	181.2	77.1	44.1	26.8
FALSE	High	IsMasterProtein	P04797	Glyceraldehyde-3-phosphate dehydrogenase OS=Rattus norvegicus GN=Gapdh PE=1 SV=3	0	929.165	90.6907	36	1513	2	1	333	35.805	8.03	High	High	High	High	High	High	High	High	High	High		24383; 685186	ENSRNOG00000018630	Gapdh; LOC685186	4; 5	cell death;cell organization and biogenesis;development;metabolic process;regulation of biological process;response to stimulus	cytoplasm;cytoskeleton;cytosol;membrane;mitochondrion;nucleus	catalytic activity;nucleotide binding;protein binding	Pf00044, Pf02800	1.101	0.795	1.061	0.71	0.484	0.425	0.519	0.382	0.317	147.2	162.1	116.9	156.2	104.5	71.3	62.6
FALSE	High	IsMasterProtein	P68370	Tubulin alpha-1A chain OS=Rattus norvegicus GN=Tuba1a PE=1 SV=1	0	927.938	96.6741	36	2516	2	1	451	50.104	5.06	High	High	High	High	High	High	High	High	High	High	Phospho [S48; T292]	64158	ENSRNOG00000060728	Tuba1a	7		cytoplasm;cytoskeleton;endosome;nucleus	catalytic activity;nucleotide binding;protein binding;structural molecule activity	Pf00091, Pf03953	1.556	0.941	1.082	0.516	0.333	0.217	0.29	0.29	0.187	155.9	242.7	146.7	168.7	80.5	52	33.8
FALSE	High	IsMasterProtein	B4F7C2	Protein Tubb4a OS=Rattus norvegicus GN=Tubb4a PE=1 SV=1	0	915.593	75.6757	32	1254	8	1	444	49.554	4.88	High	High	High	High	High	High	High	High	High	High		29213	ENSRNOG00000047505	Tubb4a	9		cytoplasm;cytoskeleton;nucleus	catalytic activity;nucleotide binding;structural molecule activity	Pf00091, Pf03953, Pf10644	0.636	0.36	0.364	0.942	0.232	0.264	0.585	0.279	0.308	201.2	127.9	72.5	73.2	189.5	46.7	53.1
FALSE	High	IsMasterProtein	P82995	Heat shock protein HSP 90-alpha OS=Rattus norvegicus GN=Hsp90aa1 PE=1 SV=3	0	909.894	70.9413	73	972	53	1	733	84.762	5.01	High	High	High	High	High	High	High	High	High	High	Phospho [S231; S263]	299331; 103692716	ENSRNOG00000007219; ENSRNOG00000059714	Hsp90aa1; LOC103692716	6	cell death;cell organization and biogenesis;cellular component movement;metabolic process;regulation of biological process;response to stimulus;transport	cell surface;cytoplasm;cytosol;membrane;nucleus	catalytic activity;enzyme regulator activity;nucleotide binding;protein binding;RNA binding	Pf00183, Pf02518, Pf13589	1.387	0.994	1.185	0.542	0.314	0.186	0.298	0.275	0.163	157.6	218.6	156.7	186.9	85.4	49.5	29.3
FALSE	High	IsMasterProtein	Q6IMY8	Heterogeneous nuclear ribonucleoprotein U OS=Rattus norvegicus GN=Hnrnpu PE=1 SV=1	0	906.938	57.2682	52	786	52	1	798	87.678	6.24	High	High	High	High	High	High	High	High	High	High	Phospho [S245; T260]	117280	ENSRNOG00000033790	Hnrnpu	13	cell differentiation;regulation of biological process;response to stimulus	membrane;nucleus;spliceosomal complex	DNA binding;protein binding;RNA binding	Pf00622, Pf13671	1.737	1.141	1.506	0.485	0.307	0.15	0.294	0.317	0.152	141.1	245	160.9	212.4	68.5	43.2	21.2
FALSE	High	IsMasterProtein	Q66HD3	Nuclear autoantigenic sperm protein OS=Rattus norvegicus GN=Nasp PE=1 SV=1	0	904.24	66.8814	51	644	51	1	776	84.149	4.34	High	High	High	High	High	High	High	High	High	High	Phospho [S306; S468]	298441	ENSRNOG00000016454	Nasp	5	cell organization and biogenesis;cell proliferation;metabolic process;response to stimulus;transport	cytoplasm;nucleus	protein binding	Pf10516, Pf13414, Pf13424	2.104	1.245	1.589	0.141	0.132	0.059	0.07	0.079	0.057	154.4	324.8	192.3	245.3	21.8	20.4	9.1
FALSE	High	IsMasterProtein	P31000	Vimentin OS=Rattus norvegicus GN=Vim PE=1 SV=2	0	890.848	87.7682	58	1236	52	1	466	53.7	5.12	High	High	High	High	High	High	High	High	High	High	Phospho [S55; S56; S325; T327]	81818		Vim	17	cell differentiation;cell organization and biogenesis;metabolic process;regulation of biological process;response to stimulus	cytoplasm;cytoskeleton;cytosol;membrane;nucleus	protein binding;RNA binding;structural molecule activity	Pf00038, Pf04111, Pf04156, Pf04732, Pf10186	1.59	1.053	1.202	0.57	0.526	0.256	0.239	0.341	0.197	143.4	228	151	172.3	81.8	75.5	36.7
FALSE	High	IsMasterProtein	A0A0G2JVG3	Pyruvate kinase OS=Rattus norvegicus GN=Pkm PE=1 SV=1	0	888.464	79.3456	42	769	4	1	489	53.16	7.83	High	High	High	High	High	High	High	High	High	High			ENSRNOG00000011329		8	metabolic process		catalytic activity;metal ion binding	Pf00224, Pf02887	1.587	0.86	1.447	0.999	0.5	0.256	0.663	0.761	0.379	118.3	187.8	101.7	171.2	118.2	59.2	30.3
FALSE	High	IsMasterProtein	P62630	Elongation factor 1-alpha 1 OS=Rattus norvegicus GN=Eef1a1 PE=2 SV=1	0	885.734	78.1385	38	1067	5	1	462	50.082	9.01	High	High	High	High	High	High	High	High	High	High	Phospho [S194; S205]	171361	ENSRNOG00000009439	Eef1a1	8	cell organization and biogenesis;metabolic process;regulation of biological process;response to stimulus	cytoplasm;cytoskeleton;cytosol;membrane;nucleus	catalytic activity;nucleotide binding;protein binding;RNA binding	Pf00009, Pf03143, Pf03144	1.42	1.178	1.478	0.527	0.37	0.212	0.316	0.326	0.171	142.9	202.8	168.3	211.2	75.4	52.9	30.3
FALSE	High	IsMasterProtein	M0R5J4	Uncharacterized protein OS=Rattus norvegicus PE=3 SV=1	0	884.909	80.6452	37	1116	32	1	434	47.045	6.37	High	High	High	High	High	High	High	High	High	High			ENSRNOG00000028543		3	metabolic process		catalytic activity;metal ion binding	Pf00113, Pf03952	1.285	0.897	1.171	0.644	0.391	0.313	0.361	0.311	0.223	151.6	194.8	136	177.5	97.6	59.2	47.4
FALSE	High	IsMasterProtein	G3V7U4	Lamin-B1 OS=Rattus norvegicus GN=Lmnb1 PE=1 SV=1	0	883.877	80.0681	69	937	60	1	587	66.646	5.16	High	High	High	High	High	High	High	High	High	High	Phospho [T20; S23]		ENSRNOG00000013774	LOC497722	18	regulation of biological process	membrane;nucleus	catalytic activity;motor activity;protein binding;structural molecule activity	Pf00038, Pf00932, Pf01576, Pf09726, Pf10186, Pf12128	1.992	1.089	1.295	0.443	0.254	0.136	0.195	0.216	0.117	148.4	295.6	161.6	192.2	65.8	37.7	20.2
FALSE	High	IsMasterProtein	D4A678	Protein Spta1 OS=Rattus norvegicus GN=Spta1 PE=1 SV=3	0	883.405	52.8146	108	502	107	1	2416	279.902	5.03	High	High	High	High	High	High	High	High	High	High		289257	ENSRNOG00000003537	Spta1	13	cell organization and biogenesis;metabolic process;regulation of biological process	cytoskeleton;membrane	metal ion binding;protein binding	Pf00018, Pf00435, Pf07653, Pf08726, Pf14604	0.443	0.417	0.367	1.209	0.432	0.271	0.614	0.484	0.227	183	81	76.3	67.1	221.2	79.1	49.6
FALSE	High	IsMasterProtein	P47942	Dihydropyrimidinase-related protein 2 OS=Rattus norvegicus GN=Dpysl2 PE=1 SV=1	0	877.255	87.2378	39	1156	33	1	572	62.239	6.38	High	High	High	High	High	High	High	High	High	High	Phospho [S507; T509; T514; T569]	25416	ENSRNOG00000009625	Dpysl2	15	cell differentiation;cell organization and biogenesis;cellular component movement;development;regulation of biological process;response to stimulus;transport	cytoplasm;cytoskeleton;cytosol;membrane;mitochondrion	catalytic activity;protein binding	Pf01979, Pf07969, Pf13147, Pf13594	1.36	0.807	0.985	0.659	0.301	0.265	0.431	0.298	0.248	157.4	214	127	155	103.7	47.4	41.6
FALSE	High	IsMasterProtein	F1MA98	Nucleoprotein TPR OS=Rattus norvegicus GN=Tpr PE=1 SV=1	0	867.471	42.7542	96	498	96	1	2360	267.144	5	High	High	High	High	High	High	High	High	High	High	Phospho [S2152]	304862	ENSRNOG00000002394	Tpr	13	cell division;cell organization and biogenesis;metabolic process;regulation of biological process;response to stimulus;transport	chromosome;cytoplasm;cytoskeleton;membrane;nucleus	catalytic activity;motor activity;protein binding;RNA binding;transporter activity	Pf01496, Pf01576, Pf02463, Pf03962, Pf04111, Pf04156, Pf05557, Pf07926, Pf09726, Pf12128, Pf13166, Pf14915	1.639	1.012	1.178	0.572	0.247	0.117	0.277	0.314	0.133	154.1	252.6	156	181.5	88.1	38.1	18
FALSE	High	IsMasterProtein	G3V8F8	Nestin OS=Rattus norvegicus GN=Nes PE=1 SV=1	0	863.889	51.5055	74	520	74	1	1893	208.788	4.32	High	High	High	High	High	High	High	High	High	High	Phospho [S169; S681; S685; S1166]	25491	ENSRNOG00000018681	Nes	2	cell differentiation;cell organization and biogenesis;cell proliferation;regulation of biological process;response to stimulus	cytoplasm;cytoskeleton	protein binding;structural molecule activity	Pf00038	2.048	1.197	1.377	0.191	0.171	0.083	0.101	0.141	0.085	156.4	320.3	187.2	215.4	29.9	26.8	12.9
FALSE	High	IsMasterProtein	P06685	Sodium/potassium-transporting ATPase subunit alpha-1 OS=Rattus norvegicus GN=Atp1a1 PE=1 SV=1	0	863.202	50.3421	59	700	38	1	1023	112.982	5.45	High	High	High	High	High	High	High	High	High	High	Phospho [T715; S722]	24211	ENSRNOG00000030019	Atp1a1	2	cellular homeostasis;metabolic process;regulation of biological process;response to stimulus;transport	endoplasmic reticulum;endosome;Golgi;membrane	catalytic activity;metal ion binding;nucleotide binding;protein binding;transporter activity	Pf00122, Pf00689, Pf00690, Pf00702, Pf08282, Pf12710, Pf13246	0.744	0.501	0.705	0.948	1.226	0.391	0.442	0.947	0.196	140.8	104.8	70.5	99.3	133.5	172.7	55.1
FALSE	High	IsMasterProtein	P15999	ATP synthase subunit alpha, mitochondrial OS=Rattus norvegicus GN=Atp5a1 PE=1 SV=2	0	859.664	74.6835	60	1322	60	1	553	59.717	9.19	High	High	High	High	High	High	High	High	High	High		65262		Atp5a1	18	metabolic process;regulation of biological process;transport	membrane;mitochondrion	catalytic activity;nucleotide binding;protein binding;RNA binding;transporter activity	Pf00006, Pf00306, Pf02663, Pf02874, Pf05943	0.711	0.497	0.613	0.859	0.535	0.616	0.705	0.482	0.375	156.4	111.2	77.7	96	134.4	83.7	96.3
FALSE	High	IsMasterProtein	A0A0A0MY09	Endoplasmin OS=Rattus norvegicus GN=Hsp90b1 PE=1 SV=1	0	823.686	62.8109	61	712	59	1	804	92.842	4.81	High	High	High	High	High	High	High	High	High	High			ENSRNOG00000026963		7	cell organization and biogenesis;metabolic process;regulation of biological process;response to stimulus;transport	cytosol;endoplasmic reticulum;membrane;nucleus;organelle lumen	nucleotide binding;protein binding;RNA binding	Pf00183, Pf02518, Pf13589	1.249	0.823	1.062	0.854	0.57	0.237	0.527	0.666	0.247	138.2	172.6	113.7	146.8	118.1	78.8	32.7
FALSE	High	IsMasterProtein	A0A0U1RRX4	Microtubule-associated protein OS=Rattus norvegicus GN=Map2 PE=1 SV=1	0	820.403	56.479	73	489	3	1	1829	198.784	4.83	High	High	High	High	High	High	High	High	High	High	Phospho [T15; S16; T20; S28; S884; S889; S893; S896; S898; T1161; S1162; T1165; S1166; T1624; T1651; T1782; S1784; S1786]	25595	ENSRNOG00000011841	Map2	9	cell organization and biogenesis;regulation of biological process;response to stimulus	cytoplasm;cytoskeleton;endoplasmic reticulum	protein binding	Pf00418, Pf08377	2.395	0.873	1.021	0.331	0.178	0.113	0.165	0.163	0.091	158	378.4	137.9	161.3	52.4	28.1	17.8
FALSE	High	IsMasterProtein	G3V6H2	Pre-mRNA processing factor 8, isoform CRA_a OS=Rattus norvegicus GN=Prpf8 PE=1 SV=1	0	819.733	49.0792	95	530	95	1	2335	273.443	8.84	High	High	High	High	High	High	High	High	High	High		287530	ENSRNOG00000003495	Prpf8	10	cell organization and biogenesis;metabolic process;response to stimulus	membrane;nucleus;spliceosomal complex	catalytic activity;protein binding;RNA binding	Pf01398, Pf08082, Pf08083, Pf08084, Pf10596, Pf10597, Pf10598, Pf12134	1.858	1.082	1.197	0.5	0.259	0.178	0.241	0.266	0.133	149	276.8	161.1	178.3	74.5	38.5	26.5
FALSE	High	IsMasterProtein	D3ZQQ5	Dynamin-1 OS=Rattus norvegicus GN=Dnm1 PE=1 SV=3	0	810.902	72.338	62	549	47	1	864	97.234	6.87	High	High	High	High	High	High	High	High	High	High		140694	ENSRNOG00000033835	Dnm1	3	cell communication;cell organization and biogenesis;metabolic process;regulation of biological process;response to stimulus;transport	cytoplasm;cytoskeleton;Golgi;membrane	catalytic activity;nucleotide binding;protein binding;RNA binding	Pf00169, Pf00350, Pf01031, Pf02212	0.359	0.253	0.259	1.144	0.277	0.626	0.879	0.314	0.408	181.2	65	45.9	46.9	207.3	50.3	113.3
FALSE	High	IsMasterProtein	O08629	Transcription intermediary factor 1-beta OS=Rattus norvegicus GN=Trim28 PE=1 SV=2	0	810.469	80.3593	44	728	44	1	835	88.9	5.77	High	High	High	High	High	High	High	High	High	High	Phospho [S47; S49; S51; S52; S595; S597]	116698	ENSRNOG00000027487	Trim28	1	cell organization and biogenesis;defense response;metabolic process;regulation of biological process;response to stimulus	chromosome;nucleus	catalytic activity;DNA binding;metal ion binding;protein binding;RNA binding	Pf00628, Pf00643	1.845	1.016	1.33	0.482	0.299	0.146	0.273	0.309	0.155	145.9	269.1	148.2	193.9	70.4	43.7	21.3
FALSE	High	IsMasterProtein	P15146	Microtubule-associated protein 2 OS=Rattus norvegicus GN=Map2 PE=1 SV=3	0	808.536	54.9704	72	475	1	1	1861	202.288	4.86	High	High	High	High	High	High	High	High	High	High	Phospho [T15; S16; T20; S28; S884; S889; S893; S896; S898; T1161; S1162; T1165; S1166; T1625; T1652; T1814; S1816; S1818]	25595		Map2	9	cell organization and biogenesis;regulation of biological process;response to stimulus	cytoplasm;cytoskeleton;endoplasmic reticulum	protein binding	Pf00418, Pf08377	1.954	1.582	1.858	0.4	0.296	0.13	0.283	0.344	0.135	125.3	244.7	198.2	232.7	50.1	37.1	16.3
FALSE	High	IsMasterProtein	Q9QXQ0	Alpha-actinin-4 OS=Rattus norvegicus GN=Actn4 PE=1 SV=2	0	805.95	68.8255	65	571	1	1	911	104.849	5.44	High	High	High	High	High	High	High	High	High	High		63836	ENSRNOG00000020433	Actn4	1	cell organization and biogenesis;cellular component movement;regulation of biological process;response to stimulus;transport	cytoplasm;cytoskeleton;cytosol;nucleus	DNA binding;metal ion binding;protein binding;RNA binding	Pf00307, Pf00435, Pf08726, Pf11971, Pf13499	1.143	0.749	0.953	0.734	0.624	0.2	0.344	0.57	0.181	153.9	176	115.3	146.6	112.9	96	30.8
FALSE	High	IsMasterProtein	A0A0G2K5U9	Alpha-actinin-4 OS=Rattus norvegicus GN=Actn4 PE=1 SV=1	0	795.612	68.8255	65	565	1	1	911	104.85	5.44	High	High	High	High	High	High	High	High	High	High		63836	ENSRNOG00000020433	Actn4	1	cell organization and biogenesis;cellular component movement;regulation of biological process;response to stimulus;transport	cytoplasm;cytoskeleton;cytosol;nucleus	DNA binding;metal ion binding;protein binding;RNA binding	Pf00307, Pf00435, Pf08726, Pf11971, Pf13499	1.183	0.776	0.925	0.839	0.582	0.221	0.348	0.521	0.217	151.2	178.9	117.4	139.9	126.9	88.1	33.4
FALSE	High	IsMasterProtein	P07335	Creatine kinase B-type OS=Rattus norvegicus GN=Ckb PE=1 SV=2	0	793.336	87.1391	31	1019	30	1	381	42.698	5.67	High	High	High	High	High	High	High	High	High	High	Phospho [T35; Y39; S103; T108; Y125; S163; S164; S199]	24264	ENSRNOG00000010872	Ckb	6	cellular homeostasis;metabolic process	cytoplasm;membrane;mitochondrion	catalytic activity;nucleotide binding;protein binding	Pf00217, Pf02807	1.251	0.808	1.003	0.957	0.557	0.308	0.587	0.582	0.286	136.3	170.5	110.1	136.6	130.4	75.9	42
FALSE	High	IsMasterProtein	O88600	Heat shock 70 kDa protein 4 OS=Rattus norvegicus GN=Hspa4 PE=1 SV=1	0	792.119	74.7619	65	523	63	1	840	93.997	5.21	High	High	High	High	High	High	High	High	High	High		266759		Hspa4	10	cell organization and biogenesis;regulation of biological process;response to stimulus;transport	cytoplasm;cytosol;nucleus	nucleotide binding;protein binding	Pf00012, Pf06723	1.484	0.948	1.229	0.594	0.357	0.228	0.381	0.352	0.207	147.5	218.8	139.8	181.3	87.6	52.6	33.6
FALSE	High	IsMasterProtein	Q6AYZ1	Tubulin alpha-1C chain OS=Rattus norvegicus GN=Tuba1c PE=1 SV=1	0	791.497	96.6592	36	1529	3	1	449	49.905	5.1	High	High	High	High	High	High	High	High	High	High	Phospho [S48]	300218; 100909441	ENSRNOG00000015544; ENSRNOG00000021438	Tuba1c; LOC100909441	7; 2		cytoplasm;cytoskeleton;nucleus	catalytic activity;nucleotide binding;structural molecule activity	Pf00091, Pf03953	1.603	0.902	1.074	0.57	0.333	0.233	0.314	0.298	0.205	153.1	245.4	138.1	164.5	87.3	51	35.6
FALSE	High	IsMasterProtein	P06761	78 kDa glucose-regulated protein OS=Rattus norvegicus GN=Hspa5 PE=1 SV=1	0	789.205	66.3609	55	686	52	1	654	72.302	5.16	High	High	High	High	High	High	High	High	High	High		25617	ENSRNOG00000018294	Hspa5	3	cell communication;cell organization and biogenesis;metabolic process;regulation of biological process;response to stimulus;transport	cell surface;cytoplasm;endoplasmic reticulum;membrane;mitochondrion;nucleus;organelle lumen	catalytic activity;nucleotide binding;protein binding	Pf00012, Pf01968, Pf06723	1.206	0.833	1.092	0.725	0.752	0.281	0.489	0.698	0.269	136.1	164.2	113.5	148.7	98.6	102.4	38.3
FALSE	High	IsMasterProtein	M0R3M4	Protein Ranbp2 OS=Rattus norvegicus GN=Ranbp2 PE=1 SV=1	0	778.786	38.4067	98	440	97	1	3088	344.179	6.02	High	High	High	High	High	High	High	High	High	High	Phospho [S954; T1150; S1154]	294429	ENSRNOG00000000796	Ranbp2	20	metabolic process;regulation of biological process;response to stimulus;transport	membrane;mitochondrion	catalytic activity;metal ion binding;protein binding	Pf00160, Pf00515, Pf00638, Pf00641, Pf07719, Pf12185, Pf13414, Pf13432	1.376	1.01	1.173	0.683	0.321	0.166	0.33	0.37	0.161	151.7	208.8	153.2	178	103.6	48.7	25.1
FALSE	High	IsMasterProtein	D4A9D6	DEAH (Asp-Glu-Ala-His) box polypeptide 9 (Predicted) OS=Rattus norvegicus GN=Dhx9 PE=1 SV=1	0	777.241	57.8365	60	473	60	1	1174	131.647	6.35	High	High	High	High	High	High	High	High	High	High		304859	ENSRNOG00000002735	Dhx9	13	cell differentiation;metabolic process;regulation of biological process;response to stimulus	cytoplasm;membrane;nucleus	catalytic activity;nucleotide binding;protein binding;RNA binding	Pf00035, Pf00270, Pf00271, Pf04408, Pf07717	2	1	1.352	0.435	0.253	0.134	0.24	0.274	0.149	146.3	292.5	146.2	197.7	63.6	37	19.5
FALSE	High	IsMasterProtein	Q4QRB4	Tubulin beta-3 chain OS=Rattus norvegicus GN=Tubb3 PE=1 SV=1	0	767.067	70.4444	27	1077	11	1	450	50.386	4.93	High	High	High	High	High	High	High	High	High	High	Phospho [T72]	246118	ENSRNOG00000017209	Tubb3	19	cell differentiation;cell organization and biogenesis;cellular component movement	cytoplasm;cytoskeleton;nucleus	catalytic activity;nucleotide binding;structural molecule activity	Pf00091, Pf03953, Pf10644	1.948	0.694	0.744	0.45	0.193	0.196	0.262	0.164	0.139	172.7	336.4	119.9	128.5	77.8	33.3	33.8
FALSE	High	IsMasterProtein	P50137	Transketolase OS=Rattus norvegicus GN=Tkt PE=1 SV=1	0	765.048	77.3676	46	455	1	1	623	67.601	7.49	High	High	High	High	High	High	High	High	High	High		64524		Tkt	16	metabolic process;regulation of biological process	membrane;nucleus	catalytic activity;metal ion binding;protein binding	Pf00456, Pf00676, Pf02779, Pf02780, Pf09364	1.237	0.737	0.911	0.568	0.49	0.264	0.349	0.367	0.297	160.8	198.8	118.5	146.5	91.4	78.8	42.4
FALSE	High	IsMasterProtein	G3V826	Transketolase OS=Rattus norvegicus GN=Tkt PE=1 SV=1	0	762.85	73.5878	46	434	1	1	655	71.113	7.62	High	High	High	High	High	High	High	High	High	High		64524	ENSRNOG00000016064	Tkt	16	metabolic process;regulation of biological process	membrane;nucleus	catalytic activity;metal ion binding;protein binding	Pf00456, Pf00676, Pf02779, Pf02780, Pf09364	1.242	0.877	1.202	0.68	0.396	0.289	0.514	0.429	0.339	143.5	178.3	125.8	172.5	97.6	56.8	41.5
FALSE	High	IsMasterProtein	A0A0G2JZI2	Protein Eprs OS=Rattus norvegicus GN=Eprs PE=1 SV=1	0	752.328	58.0026	78	485	77	1	1512	169.753	7.44	High	High	High	High	High	High	High	High	High	High		289352	ENSRNOG00000002393	Eprs	13	metabolic process;regulation of biological process;response to stimulus	cytoplasm;membrane	catalytic activity;nucleotide binding;protein binding;RNA binding	Pf00458, Pf00587, Pf00749, Pf01406, Pf03129, Pf03950, Pf09180, Pf14497	1.565	1.09	1.309	0.501	0.274	0.148	0.275	0.291	0.139	151.7	237.4	165.3	198.7	76.1	41.6	22.4
FALSE	High	IsMasterProtein	F1M3D3	Heterogeneous nuclear ribonucleoprotein M OS=Rattus norvegicus GN=Hnrnpm PE=1 SV=1	0	748.08	77.3663	58	685	58	1	729	77.578	8.63	High	High	High	High	High	High	High	High	High	High		116655	ENSRNOG00000007921	Hnrnpm	7	metabolic process;regulation of biological process;response to stimulus	cell surface;membrane;spliceosomal complex	nucleotide binding;protein binding;RNA binding	Pf00076, Pf11532, Pf11608, Pf13893, Pf14259	1.971	1.012	1.317	0.525	0.341	0.171	0.331	0.384	0.18	138.3	272.5	139.9	182.2	72.6	47.1	23.7
FALSE	High	IsMasterProtein	Q5M7W5	Microtubule-associated protein 4 OS=Rattus norvegicus GN=Map4 PE=1 SV=1	0	742.907	63.3869	52	501	6	1	1057	110.233	4.73	High	High	High	High	High	High	High	High	High	High	Phospho [S509; S515; S520; S522; S618; S668; T760; S761; T785; S786]	367171	ENSRNOG00000020748	Map4	8	cell division;cell organization and biogenesis;cellular component movement;regulation of biological process	cytoplasm;cytoskeleton;membrane	protein binding;RNA binding	Pf00418	1.312	0.74	0.931	0.85	0.306	0.158	0.495	0.461	0.234	154.2	202.2	114.1	143.5	131	47.2	24.4
FALSE	High	IsMasterProtein	P06686	Sodium/potassium-transporting ATPase subunit alpha-2 OS=Rattus norvegicus GN=Atp1a2 PE=1 SV=1	0	741.784	53.6275	58	574	34	1	1020	112.145	5.55	High	High	High	High	High	High	High	High	High	High	Phospho [T712; S719]	24212	ENSRNOG00000007290	Atp1a2	13	cellular homeostasis;metabolic process;regulation of biological process;response to stimulus;transport	cytoplasm;cytosol;endosome;membrane	catalytic activity;metal ion binding;nucleotide binding;protein binding;transporter activity	Pf00122, Pf00689, Pf00690, Pf00702, Pf08282, Pf12710, Pf13246	0.978	0.504	0.599	1.062	0.216	0.205	0.311	0.217	0.126	191.6	187.3	96.6	114.8	203.5	41.3	39.4
FALSE	High	IsMasterProtein	P62738	Actin, aortic smooth muscle OS=Rattus norvegicus GN=Acta2 PE=2 SV=1	0	735.075	76.9231	34	1530	3	1	377	41.982	5.39	High	High	High	High	High	High	High	High	High	High		81633		Acta2	1	regulation of biological process;response to stimulus	cytoplasm;cytoskeleton	nucleotide binding;protein binding	Pf00022	0.838	0.537	0.65	1.043	0.891	0.488	0.52	0.891	0.43	137.2	115	73.6	89.1	143.1	122.2	67
FALSE	High	IsMasterProtein	F1M842	Protein Tp53bp1 OS=Rattus norvegicus GN=Tp53bp1 PE=1 SV=3	0	732.43	46.7039	54	369	54	1	1972	212.728	4.64	High	High	High	High	High	High	High	High	High	High	Phospho [S269; S270; S383; S384; T386; S426; S431; T446; S449; S454; S459; S466; S468; S473; S535; S1116; S1118; S1460; S1462]	296099	ENSRNOG00000013837	Tp53bp1	3	metabolic process;regulation of biological process;response to stimulus	chromosome;cytoplasm;nucleus	DNA binding;protein binding	Pf09038, Pf15057	2.127	1.004	1.218	0.343	0.207	0.097	0.175	0.221	0.114	153.7	327	154.4	187.2	52.8	31.8	14.9
FALSE	High	IsMasterProtein	P11517	Hemoglobin subunit beta-2 OS=Rattus norvegicus PE=1 SV=2	0	731.52	91.1565	26	2768	8	1	147	15.972	8.79	High	High	High	High	High	High	High	High	High	High	Phospho [S140]	100134871; 689064; 103694857	ENSRNOG00000054582; ENSRNOG00000061299; ENSRNOG00000047098	LOC100134871; LOC689064; LOC103694857	1	transport		metal ion binding;transporter activity	Pf00042	0.324	0.495	0.363	1.093	0.656	0.582	0.695	0.567	0.332	163.8	53.1	81	59.4	178.9	107.4	95.3
FALSE	High	IsMasterProtein	A0A0G2JSW3	Hemoglobin subunit beta-1 OS=Rattus norvegicus GN=Hbb PE=1 SV=1	0	728.623	100	28	3726	10	1	147	15.955	8.07	High	High	High	High	High	High	High	High	High	High	Phospho [S51; S53; S140]	24440	ENSRNOG00000058105	Hbb	1	cell organization and biogenesis;metabolic process;regulation of biological process;response to stimulus;transport		antioxidant activity;catalytic activity;metal ion binding;protein binding;transporter activity	Pf00042	0.35	0.444	0.368	1.085	0.589	0.484	0.722	0.578	0.348	167.6	58.7	74.5	61.7	181.7	98.6	81.2
FALSE	High	IsMasterProtein	P50399	Rab GDP dissociation inhibitor beta OS=Rattus norvegicus GN=Gdi2 PE=1 SV=2	0	726.544	84.9438	49	473	40	1	445	50.505	6.25	High	High	High	High	High	High	High	High	High	High		29662	ENSRNOG00000018091	Gdi2	17	metabolic process;regulation of biological process;response to stimulus;transport	cytoplasm;cytosol;Golgi;membrane	catalytic activity;enzyme regulator activity;protein binding;RNA binding	Pf00996	1.359	1.022	1.112	0.651	0.353	0.238	0.35	0.344	0.191	151	205.2	154.3	167.9	98.4	53.4	35.9
FALSE	High	IsMasterProtein	A0A0G2JW88	Microtubule-associated protein OS=Rattus norvegicus GN=Map4 PE=1 SV=1	0	725.539	29.0323	50	493	4	1	2201	233.25	5.62	High	High	High	High	High	High	High	High	High	High	Phospho [S509; S515; S520; S522; S618; S1744; T1836; S1837; T1861; S1862]	367171	ENSRNOG00000020748	Map4	8	cell division;cell organization and biogenesis;cellular component movement;regulation of biological process	cytoplasm;cytoskeleton;membrane	protein binding;RNA binding	Pf00418	1.291	0.77	1.04	0.892	0.496	0.261	0.486	0.496	0.257	143.1	184.7	110.1	148.8	127.6	71	37.4
FALSE	High	IsMasterProtein	F1LRI5	Protein Gcn1l1 OS=Rattus norvegicus GN=Gcn1l1 PE=1 SV=3	0	725.107	43.9161	100	468	100	1	2671	292.886	7.3	High	High	High	High	High	High	High	High	High	High		690632	ENSRNOG00000021871	Gcn1l1	12	cell communication;regulation of biological process;response to stimulus	cytoplasm;membrane	enzyme regulator activity;protein binding;RNA binding	Pf12074, Pf13646	1.76	1.081	1.274	0.464	0.289	0.163	0.246	0.271	0.152	149.3	262.7	161.3	190.2	69.3	43.2	24.3
FALSE	High	IsMasterProtein	P50398	Rab GDP dissociation inhibitor alpha OS=Rattus norvegicus GN=Gdi1 PE=1 SV=1	0	718.939	86.5772	45	463	36	1	447	50.504	5.14	High	High	High	High	High	High	High	High	High	High		25183	ENSRNOG00000056870	Gdi1	X	metabolic process;regulation of biological process;response to stimulus;transport	cytoplasm;Golgi	catalytic activity;enzyme regulator activity;protein binding	Pf00996	1.372	0.689	0.789	0.631	0.318	0.267	0.326	0.253	0.205	171	234.6	117.7	134.9	107.9	54.3	45.6
FALSE	High	IsMasterProtein	Q5XIF6	Tubulin alpha-4A chain OS=Rattus norvegicus GN=Tuba4a PE=1 SV=1	0	712.421	83.4821	33	1977	11	1	448	49.892	5.06	High	High	High	High	High	High	High	High	High	High	Phospho [T292]	316531	ENSRNOG00000003597	Tuba4a	9		cytoplasm;cytoskeleton	catalytic activity;nucleotide binding;protein binding;structural molecule activity	Pf00091, Pf03953	0.508	0.393	0.456	1.033	0.468	0.437	0.75	0.496	0.34	170	86.4	66.8	77.5	175.7	79.6	74.4
FALSE	High	IsMasterProtein	A0A0G2JSR7	Matrin-3 OS=Rattus norvegicus GN=Matr3 PE=1 SV=1	0	712.321	61.1834	58	615	58	1	845	94.444	6.25	High	High	High	High	High	High	High	High	High	High	Phospho [S188; S195; S598]	29150	ENSRNOG00000019875	Matr3	18	regulation of biological process	cytoplasm;membrane;nucleus	metal ion binding;nucleotide binding;RNA binding	Pf00076, Pf13893, Pf14259	1.993	1.069	1.311	0.386	0.275	0.152	0.214	0.222	0.13	148.1	295.2	158.3	194.2	57.1	40.7	22.5
FALSE	High	IsMasterProtein	P09117	Fructose-bisphosphate aldolase C OS=Rattus norvegicus GN=Aldoc PE=1 SV=3	0	712.039	92.562	39	619	33	1	363	39.259	7.12	High	High	High	High	High	High	High	High	High	High	Phospho [S45]	24191	ENSRNOG00000011452	Aldoc	10	cell death;cell differentiation;cell organization and biogenesis;metabolic process;response to stimulus	cytoplasm;mitochondrion	catalytic activity;protein binding	Pf00274	1.535	1.009	1.23	0.493	0.263	0.259	0.305	0.204	0.182	154.3	236.9	155.7	189.8	76.1	40.5	39.9
FALSE	High	IsMasterProtein	M0R660	Glyceraldehyde-3-phosphate dehydrogenase OS=Rattus norvegicus PE=1 SV=1	0	708.208	74.1742	29	904	2	1	333	35.76	8.25	High	High	High	High	High	High	High	High	High	High		500983	ENSRNOG00000050630	RGD1565368	8	metabolic process		catalytic activity;nucleotide binding	Pf00044, Pf02800	0.137	1.353	1.686	0.158	0.702	0.659	0.872	0.419	0.545	132.8	18.2	179.7	223.9	21	93.2	87.5
FALSE	High	IsMasterProtein	F1M6C2	Protein LOC103691939 OS=Rattus norvegicus GN=LOC103691939 PE=1 SV=1	0	706.152	71.2195	29	787	1	1	410	44.275	7.97	High	High	High	High	High	High	High	High	High	High	Phospho [S142; S153]		ENSRNOG00000029996		3	metabolic process	cytoplasm	catalytic activity;nucleotide binding;RNA binding	Pf00009, Pf03143, Pf03144	0.693	1.304	1.551	0.523	0.656	0.433	0.391	0.365	0.264	139.3	96.6	181.6	216.1	72.9	91.4	60.3
FALSE	High	IsMasterProtein	G3V6Y6	Alpha-1,4 glucan phosphorylase OS=Rattus norvegicus GN=Pygb PE=1 SV=2	0	702.71	64.7754	60	426	5	1	846	96.713	6.9	High	High	High	High	High	High	High	High	High	High		25739	ENSRNOG00000007583	Pygb	3	metabolic process	cytoplasm;membrane	catalytic activity;protein binding	Pf00343	1.175	0.905	1.06	0.74	0.312	0.215	0.462	0.358	0.208	155.4	182.5	140.7	164.7	115	48.5	33.4
FALSE	High	IsMasterProtein	F1LQ48	Protein Fblim1 OS=Rattus norvegicus GN=Hnrnpl PE=1 SV=2	0	701.271	70.1445	33	665	33	1	623	67.86	8.47	High	High	High	High	High	High	High	High	High	High		80846	ENSRNOG00000020235	Hnrnpl	1	cell communication;metabolic process;regulation of biological process;response to stimulus	cytoplasm;cytosol;membrane;nucleus	DNA binding;nucleotide binding;protein binding;RNA binding	Pf00076, Pf13893, Pf14259	1.706	1.068	1.361	0.437	0.286	0.154	0.252	0.259	0.16	149.7	255.2	159.8	203.6	65.3	42.9	23.1
FALSE	High	IsMasterProtein	Q7M135	Lysyl Endopeptidase (LysC) for sample preparation OS=Lysobacter enzymogenes PE=1 SV=1	0	696.975	100	21	1459	21	1	269	27.943	6.71	High	High	High	High	High	High	High	High	High	High	Phospho [T33; T37; S39; S87; S88; T121; Y127]					metabolic process	extracellular	catalytic activity	Pf13365	0.716	0.887	1.059	0.866	1.272	0.395	1.105	0.982	0.314	116.3	83.3	103.2	123.2	100.8	148	45.9
FALSE	High	IsMasterProtein	A0A0G2K6U1	Vesicle-fusing ATPase OS=Rattus norvegicus GN=Nsf PE=1 SV=1	0	686.781	78.2258	72	512	71	1	744	82.591	6.95	High	High	High	High	High	High	High	High	High	High	Phospho [S207]		ENSRNOG00000003905		10	metabolic process;response to stimulus		catalytic activity;nucleotide binding;RNA binding	Pf00004, Pf00910, Pf01078, Pf02359, Pf02933, Pf05272, Pf05496, Pf06068, Pf07724, Pf07728, Pf13173, Pf13191, Pf13207, Pf13401	0.323	0.246	0.262	1.181	0.265	0.572	0.856	0.305	0.41	184.5	59.5	45.4	48.4	217.9	48.9	105.5
FALSE	High	IsMasterProtein	A0A0H2UHM5	Protein disulfide-isomerase OS=Rattus norvegicus GN=Pdia3 PE=1 SV=1	0	684.066	69.6078	53	567	53	1	510	57.043	6.21	High	High	High	High	High	High	High	High	High	High		29468	ENSRNOG00000015018	Pdia3	3	cell communication;cellular homeostasis;metabolic process;regulation of biological process;response to stimulus	cell surface;cytoplasm;endoplasmic reticulum;extracellular;membrane;mitochondrion;nucleus;organelle lumen	catalytic activity;protein binding;RNA binding	Pf00085, Pf13098, Pf13848, Pf13899, Pf13905	1.125	0.804	1.058	0.73	0.779	0.291	0.485	0.674	0.257	138.9	156.2	111.6	147	101.3	108.1	40.4
FALSE	High	IsMasterProtein	G3V928	Protein Lrp1 OS=Rattus norvegicus GN=Lrp1 PE=1 SV=1	0	682.498	23.0143	78	379	78	1	4545	504.558	5.36	High	High	High	High	High	High	High	High	High	High		299858	ENSRNOG00000025053	Lrp1	7	cell proliferation;metabolic process;regulation of biological process;response to stimulus;transport	cytoplasm;endosome;membrane	metal ion binding;protein binding;RNA binding	Pf00057, Pf00058, Pf07645, Pf12662, Pf14670	1.05	0.684	0.783	0.74	0.807	0.2	0.562	1.034	0.232	141	148	96.5	110.4	104.3	113.8	28.2
FALSE	High	IsMasterProtein	F1LNF1	Heterogeneous nuclear ribonucleoproteins A2/B1 OS=Rattus norvegicus GN=Hnrnpa2b1 PE=1 SV=1	0	681.985	86.3636	34	786	3	1	352	37.275	9.07	High	High	High	High	High	High	High	High	High	High	Phospho [S258]		ENSRNOG00000011175		4	metabolic process;regulation of biological process;transport	membrane;nucleus;spliceosomal complex	DNA binding;nucleotide binding;RNA binding	Pf00076, Pf13893, Pf14259	2.029	0.896	1.1	0.501	0.279	0.163	0.267	0.261	0.152	150.4	305.2	134.7	165.4	75.4	42	24.5
FALSE	High	IsMasterProtein	F1M953	Stress-70 protein, mitochondrial OS=Rattus norvegicus GN=Hspa9 PE=1 SV=1	0	681.975	67.5994	49	492	49	1	679	73.699	6.16	High	High	High	High	High	High	High	High	High	High	Phospho [T192]	291671	ENSRNOG00000019525	Hspa9	18	cell organization and biogenesis;metabolic process;response to stimulus;transport	cytoplasm;mitochondrion	nucleotide binding;protein binding;RNA binding	Pf00012, Pf06723	1.159	0.644	0.836	0.822	0.39	0.346	0.549	0.431	0.244	155.7	180.5	100.3	130.2	127.9	60.8	53.8
FALSE	High	IsMasterProtein	P10860	Glutamate dehydrogenase 1, mitochondrial OS=Rattus norvegicus GN=Glud1 PE=1 SV=2	0	678.565	71.8638	46	553	46	1	558	61.377	8	High	High	High	High	High	High	High	High	High	High		24399	ENSRNOG00000057367	Glud1	16	metabolic process;regulation of biological process;response to stimulus	cytoplasm;membrane;mitochondrion;organelle lumen	catalytic activity;nucleotide binding;protein binding	Pf00208, Pf02812	0.78	0.699	0.819	0.949	0.395	0.387	0.542	0.425	0.271	159.6	124.4	111.6	130.7	151.5	63	61.8
FALSE	High	IsMasterProtein	Q5XI78	2-oxoglutarate dehydrogenase, mitochondrial OS=Rattus norvegicus GN=Ogdh PE=1 SV=1	0	674.474	60.2151	56	417	46	1	1023	116.221	6.77	High	High	High	High	High	High	High	High	High	High		360975	ENSRNOG00000005130	Ogdh	14	cellular component movement;metabolic process	cytosol;membrane;mitochondrion;organelle lumen	catalytic activity;metal ion binding;protein binding	Pf00676, Pf02779	0.678	0.45	0.553	1.064	0.444	0.444	0.677	0.511	0.326	162.7	110.3	73.1	90	173	72.3	72.2
FALSE	High	IsMasterProtein	A0A0G2JVH4	MICOS complex subunit MIC60 OS=Rattus norvegicus GN=Immt PE=1 SV=1	0	673.81	61.2113	51	450	51	1	776	86.176	5.85	High	High	High	High	High	High	High	High	High	High			ENSRNOG00000009097		4	cell organization and biogenesis;cellular homeostasis	membrane;mitochondrion	RNA binding	Pf09731, Pf12128	0.764	0.466	0.556	1.015	0.367	0.353	0.616	0.444	0.256	171.3	130.8	79.8	95.3	173.9	62.8	60.5
FALSE	High	IsMasterProtein	P11507	Sarcoplasmic/endoplasmic reticulum calcium ATPase 2 OS=Rattus norvegicus GN=Atp2a2 PE=1 SV=1	0	672.534	43.3365	42	381	29	1	1043	114.694	5.34	High	High	High	High	High	High	High	High	High	High		29693	ENSRNOG00000001285	Atp2a2	12	cell organization and biogenesis;cellular homeostasis;regulation of biological process;response to stimulus;transport	endoplasmic reticulum;membrane	catalytic activity;metal ion binding;nucleotide binding;protein binding;transporter activity	Pf00122, Pf00689, Pf00690, Pf00702, Pf08282, Pf12710, Pf13246	1.305	0.675	0.877	0.833	0.501	0.19	0.392	0.54	0.173	154.2	201.1	104.1	135.2	128.4	77.2	29.2
FALSE	High	IsMasterProtein	A0A0G2JTN4	Protein LOC100912917 OS=Rattus norvegicus GN=Pfas PE=1 SV=1	0	670.924	61.4061	47	355	47	1	1337	144.301	5.73	High	High	High	High	High	High	High	High	High	High		287420	ENSRNOG00000005193	Pfas	10	metabolic process;response to stimulus	cytoplasm	catalytic activity;nucleotide binding	Pf00586, Pf02769, Pf13507	1.77	1.068	1.351	0.433	0.258	0.177	0.261	0.244	0.158	148.8	263.4	158.9	201.1	64.4	38.4	26.4
FALSE	High	IsMasterProtein	P00507	Aspartate aminotransferase, mitochondrial OS=Rattus norvegicus GN=Got2 PE=1 SV=2	0	669.478	80.9302	42	502	42	1	430	47.284	9	High	High	High	High	High	High	High	High	High	High		25721	ENSRNOG00000011782	Got2	19	metabolic process;response to stimulus;transport	cell surface;membrane;mitochondrion;organelle lumen	catalytic activity;protein binding;RNA binding	Pf00155	0.452	0.361	0.417	0.973	0.45	0.679	0.822	0.437	0.394	167.1	75.5	60.4	69.7	162.6	75.1	113.4
FALSE	High	IsMasterProtein	Q9JLA3	UDP-glucose:glycoprotein glucosyltransferase 1 OS=Rattus norvegicus GN=Uggt1 PE=1 SV=2	0	665.376	56.8021	64	375	63	1	1551	176.32	5.66	High	High	High	High	High	High	High	High	High	High		171129	ENSRNOG00000014901	Uggt1	9	metabolic process	endoplasmic reticulum;organelle lumen	catalytic activity;protein binding	Pf06427	1.411	0.951	1.114	0.618	0.347	0.179	0.321	0.421	0.174	153	215.9	145.5	170.5	94.6	53.1	27.3
FALSE	High	IsMasterProtein	P97536	Cullin-associated NEDD8-dissociated protein 1 OS=Rattus norvegicus GN=Cand1 PE=1 SV=1	0	663.119	56.4228	63	422	62	1	1230	136.275	5.78	High	High	High	High	High	High	High	High	High	High		117152	ENSRNOG00000007834	Cand1	7	cell differentiation;cell organization and biogenesis;metabolic process;regulation of biological process	cytoplasm;Golgi;membrane;nucleus	protein binding	Pf08623, Pf12755, Pf13513	1.653	1.049	1.213	0.492	0.266	0.173	0.296	0.24	0.15	153.1	253	160.5	185.7	75.3	40.7	26.5
FALSE	High	IsMasterProtein	P30009	Myristoylated alanine-rich C-kinase substrate OS=Rattus norvegicus GN=Marcks PE=1 SV=2	0	662.572	92.8803	25	530	25	1	309	29.777	4.34	High	High	High	High	High	High	High	High	High	High	Phospho [S26; S27; S29; S46; T79; S113; S115; S138; S140; S141; T143; S267; T279; S285; S289; S291; S299]	25603		Marcks	20	cell organization and biogenesis;regulation of biological process;transport	cytoplasm;cytoskeleton;cytosol;membrane;nucleus;vacuole	protein binding		1.905	1.017	1.281	0.542	0.191	0.094	0.241	0.211	0.105	151.8	289.2	154.4	194.5	82.3	28.9	14.3
FALSE	High	IsMasterProtein	P05065	Fructose-bisphosphate aldolase A OS=Rattus norvegicus GN=Aldoa PE=1 SV=2	0	655.931	93.6813	39	609	12	1	364	39.327	8.09	High	High	High	High	High	High	High	High	High	High	Phospho [T119; T123; T124; T125; S132]	24189	ENSRNOG00000052802	Aldoa	1	cell organization and biogenesis;cellular homeostasis;metabolic process;regulation of biological process;response to stimulus	cytoplasm;cytoskeleton;membrane;mitochondrion;nucleus	catalytic activity;protein binding;RNA binding	Pf00274	0.914	0.528	0.724	0.887	0.596	0.664	0.661	0.475	0.444	145.1	132.6	76.6	105	128.7	86.5	96.3
FALSE	High	IsMasterProtein	G3V6T1	Coatomer subunit alpha OS=Rattus norvegicus GN=Copa PE=1 SV=1	0	652.859	60.2124	63	401	63	1	1224	138.272	7.65	High	High	High	High	High	High	High	High	High	High		304978	ENSRNOG00000006247	Copa	13	transport	cytoplasm;Golgi;membrane	protein binding;structural molecule activity	Pf00400, Pf04053, Pf06957	1.61	0.986	1.145	0.575	0.382	0.158	0.301	0.374	0.152	149.6	240.9	147.6	171.4	86	57.1	23.6
FALSE	High	IsMasterProtein	G3V7T6	Protein Sf3b1 OS=Rattus norvegicus GN=Sf3b1 PE=1 SV=1	0	652.729	51.3037	56	427	56	1	1304	145.738	7.09	High	High	High	High	High	High	High	High	High	High	Phospho [S129; T244]	84486	ENSRNOG00000013516	Sf3b1	9	cell organization and biogenesis;metabolic process;regulation of biological process;response to stimulus	chromosome;nucleus;spliceosomal complex	DNA binding;receptor activity;RNA binding;signal transducer activity	Pf02161, Pf08920, Pf12815, Pf13513	1.825	0.988	1.196	0.474	0.248	0.132	0.222	0.243	0.127	154.9	282.7	153.1	185.3	73.5	38.4	20.4
FALSE	High	IsMasterProtein	P53534	Glycogen phosphorylase, brain form (Fragment) OS=Rattus norvegicus GN=Pygb PE=1 SV=3	0	652.576	63.4845	57	396	2	1	838	96.113	6.68	High	High	High	High	High	High	High	High	High	High		25739		Pygb	3	metabolic process	cytoplasm;membrane	catalytic activity;protein binding	Pf00343	1.082	1.108	1.291	0.735	0.33	0.235	0.49	0.363	0.211	146.1	158.1	161.9	188.7	107.3	48.1	34.4
FALSE	High	IsMasterProtein	A0A0G2K548	Protein Akap9 OS=Rattus norvegicus GN=Akap9 PE=1 SV=1	0	649.428	30.7512	89	380	2	1	3847	441.348	5.06	High	High	High	High	High	High	High	High	High	High		246150	ENSRNOG00000026319	Akap9	4	cell organization and biogenesis;regulation of biological process;response to stimulus	cytoplasm;Golgi	protein binding;structural molecule activity	Pf02463, Pf04156, Pf05852, Pf06785, Pf07888, Pf10186, Pf10495, Pf13166	1.86	0.904	1.041	0.518	0.298	0.139	0.244	0.325	0.147	154.4	287.3	139.6	160.7	80	46	21.4
FALSE	High	IsMasterProtein	D4A133	Protein Atp6v1a OS=Rattus norvegicus GN=Atp6v1a PE=1 SV=1	0	648.846	81.0373	47	405	47	1	617	68.222	5.58	High	High	High	High	High	High	High	High	High	High		685232	ENSRNOG00000001992	Atp6v1a	11	metabolic process;transport	cytosol;membrane;mitochondrion	catalytic activity;nucleotide binding;transporter activity	Pf00006, Pf00306, Pf02874	0.573	0.362	0.408	1.047	0.294	0.506	0.707	0.318	0.344	179.9	103.1	65.1	73.4	188.4	52.8	91
FALSE	High	IsMasterProtein	Q64428	Trifunctional enzyme subunit alpha, mitochondrial OS=Rattus norvegicus GN=Hadha PE=1 SV=2	0	646.645	66.9725	49	373	49	1	763	82.613	9.06	High	High	High	High	High	High	High	High	High	High		170670	ENSRNOG00000024629	Hadha	6	metabolic process;response to stimulus	membrane;mitochondrion;organelle lumen	catalytic activity;nucleotide binding;protein binding	Pf00378, Pf00725, Pf02737	1.17	0.769	1.076	0.808	0.67	0.356	0.392	0.561	0.215	142.5	166.7	109.6	153.4	115.1	95.5	50.7
FALSE	High	IsMasterProtein	F1LPB4	Protein Akap9 OS=Rattus norvegicus GN=Akap9 PE=1 SV=2	0	646.465	30.655	88	378	1	1	3771	433.681	5.06	High	High	High	High	High	High	High	High	High	High		246150	ENSRNOG00000026319	Akap9	4	cell organization and biogenesis;regulation of biological process;response to stimulus	cytoplasm;Golgi	protein binding;structural molecule activity	Pf02463, Pf04156, Pf05852, Pf07888, Pf10186, Pf10495, Pf13166	2.256	0.679	0.642	0.472	0.273	0.102	0.108	0.25	0.279	164.9	372.2	112	105.9	77.9	45.1	16.8
FALSE	High	IsMasterProtein	F1LM33	Leucine-rich PPR motif-containing protein, mitochondrial OS=Rattus norvegicus GN=Lrpprc PE=1 SV=2	0	643.545	55.3161	72	374	72	1	1392	156.581	6.61	High	High	High	High	High	High	High	High	High	High		313867	ENSRNOG00000005877	Lrpprc	6	metabolic process;regulation of biological process;transport	chromosome;cytoplasm;cytoskeleton;membrane;mitochondrion;nucleus	DNA binding;protein binding;RNA binding	Pf01535, Pf12854, Pf13041, Pf13812	1.492	0.942	1.037	0.615	0.293	0.198	0.353	0.329	0.168	155.6	232.1	146.6	161.3	95.7	45.6	30.9
FALSE	High	IsMasterProtein	F1M0L7	Annexin OS=Rattus norvegicus GN=Anxa3 PE=1 SV=3	0	642.134	83.0247	43	783	42	1	324	36.341	6.35	High	High	High	High	High	High	High	High	High	High		25291	ENSRNOG00000002045	Anxa3	14	defense response;regulation of biological process;response to stimulus;transport	cytoplasm;membrane	enzyme regulator activity;metal ion binding;protein binding	Pf00191	0.305	0.26	0.277	1.757	0.68	0.523	1.185	0.972	0.508	133.9	40.9	34.8	37	235.3	91.1	70.1
FALSE	High	IsMasterProtein	Q9Z1M9	Structural maintenance of chromosomes protein 1A OS=Rattus norvegicus GN=Smc1a PE=1 SV=1	0	638.137	57.1776	73	466	3	1	1233	143.116	7.64	High	High	High	High	High	High	High	High	High	High		63996		Smc1a	X	cell division;cell organization and biogenesis;metabolic process;regulation of biological process;response to stimulus	chromosome;cytoplasm;nucleus	nucleotide binding;protein binding;RNA binding	Pf02463, Pf05262, Pf05557, Pf06470, Pf09726, Pf09731, Pf10186, Pf12128, Pf13175, Pf13304, Pf13476, Pf13555, Pf13558	1.752	0.999	1.201	0.59	0.227	0.117	0.264	0.278	0.118	152.7	267.6	152.6	183.4	90.2	34.7	17.9
FALSE	High	IsMasterProtein	D4A8A0	DNA fragmentation factor subunit beta OS=Rattus norvegicus GN=Cad PE=1 SV=2	0	637.405	40.4227	69	316	69	1	2224	243.217	6.54	High	High	High	High	High	High	High	High	High	High	Phospho [S1858]		ENSRNOG00000026474		6	metabolic process;response to stimulus;transport	cytosol;membrane;nucleus	catalytic activity;metal ion binding;nucleotide binding;protein binding	Pf00117, Pf00185, Pf00289, Pf00988, Pf01071, Pf01979, Pf02142, Pf02222, Pf02729, Pf02786, Pf02787, Pf07478, Pf07722, Pf08443, Pf13147, Pf13535, Pf13594, Pf15632	1.58	1.187	1.374	0.506	0.325	0.225	0.255	0.291	0.164	144.8	228.8	171.9	198.9	73.3	47	32.5
FALSE	High	IsMasterProtein	P68136	Actin, alpha skeletal muscle OS=Rattus norvegicus GN=Acta1 PE=1 SV=1	0	631.616	76.9231	34	1510	2	1	377	42.024	5.39	High	High	High	High	High	High	High	High	High	High		29437	ENSRNOG00000017786	Acta1	19	cell growth;cell organization and biogenesis;regulation of biological process;response to stimulus	cytoplasm;cytoskeleton	nucleotide binding	Pf00022	0.836	0.729	0.896	0.704	0.823	0.562	0.458	0.382	0.302	149.5	124.9	108.9	133.9	105.2	123	83.9
FALSE	High	IsMasterProtein	P35565	Calnexin OS=Rattus norvegicus GN=Canx PE=1 SV=1	0	630.54	65.1438	44	452	44	1	591	67.213	4.63	High	High	High	High	High	High	High	High	High	High	Phospho [S553; T561; S563; S582]	29144	ENSRNOG00000003343	Canx	10	metabolic process;transport	cytoplasm;cytosol;endoplasmic reticulum;membrane;ribosome	metal ion binding;protein binding;RNA binding	Pf00262	1.318	0.735	0.94	0.798	0.364	0.161	0.435	0.509	0.158	155.8	205.4	114.6	146.4	124.3	56.7	25.1
FALSE	High	IsMasterProtein	Q2PQA9	Kinesin-1 heavy chain OS=Rattus norvegicus GN=Kif5b PE=1 SV=1	0	630.314	61.9938	55	341	41	1	963	109.463	6.44	High	High	High	High	High	High	High	High	High	High		117550	ENSRNOG00000017466	Kif5b	17	cell organization and biogenesis;cellular component movement;metabolic process;regulation of biological process;transport	cytoplasm;cytoskeleton;membrane	catalytic activity;motor activity;nucleotide binding;protein binding	Pf00225, Pf01576, Pf02463, Pf03999, Pf04111, Pf04156, Pf05483, Pf05557, Pf05622, Pf06160, Pf07888, Pf10174, Pf12128, Pf13514, Pf13851, Pf14915	1.411	0.972	1.178	0.631	0.337	0.197	0.347	0.347	0.183	151.5	213.7	147.2	178.5	95.6	51.1	29.8
FALSE	High	IsMasterProtein	Q66HF1	NADH-ubiquinone oxidoreductase 75 kDa subunit, mitochondrial OS=Rattus norvegicus GN=Ndufs1 PE=1 SV=1	0	629.713	79.2297	52	437	52	1	727	79.362	5.9	High	High	High	High	High	High	High	High	High	High		301458	ENSRNOG00000011849	Ndufs1	9	cell organization and biogenesis;metabolic process;transport	membrane;mitochondrion	catalytic activity;metal ion binding	Pf00111, Pf00384, Pf09326, Pf10588, Pf13510	0.75	0.451	0.544	1.062	0.409	0.448	0.66	0.436	0.297	165.1	123.9	74.4	89.8	175.3	67.6	73.9
FALSE	High	IsMasterProtein	Q6XDA0	Erythroid spectrin beta OS=Rattus norvegicus GN=Sptb PE=1 SV=1	0	626.207	41.0388	73	359	67	1	2137	246.176	5.31	High	High	High	High	High	High	High	High	High	High		314251	ENSRNOG00000006911	Sptb	6	cell organization and biogenesis;metabolic process	cell surface;cytoplasm;cytoskeleton;membrane	protein binding;structural molecule activity	Pf00307, Pf00435, Pf11971	0.476	0.441	0.39	1.183	0.436	0.318	0.592	0.479	0.239	180.1	85.7	79.4	70.2	213	78.5	57.2
FALSE	High	IsMasterProtein	Q3ZB97	AP complex subunit beta OS=Rattus norvegicus GN=Ap2b1 PE=1 SV=1	0	624.453	54.0484	55	418	35	1	951	105.625	5.34	High	High	High	High	High	High	High	High	High	High		140670; 100912146	ENSRNOG00000061543	Ap2b1; LOC100912146	10	cell communication;cell organization and biogenesis;transport	cytoplasm;cytosol;membrane	protein binding;transporter activity	Pf01602, Pf02883, Pf09066, Pf12717, Pf13646	0.972	0.687	0.789	0.88	0.311	0.338	0.485	0.331	0.272	164.9	160.3	113.2	130.1	145.1	51.3	55.7
FALSE	High	IsMasterProtein	Q62952	Dihydropyrimidinase-related protein 3 OS=Rattus norvegicus GN=Dpysl3 PE=1 SV=2	0	621.472	71.5789	32	650	26	1	570	61.928	6.49	High	High	High	High	High	High	High	High	High	High	Phospho [T509]	25418	ENSRNOG00000018992	Dpysl3	18	cell organization and biogenesis;regulation of biological process;response to stimulus	cytoplasm;cytosol	catalytic activity;protein binding	Pf01979, Pf04909, Pf13147, Pf13594	2.143	0.986	1.195	0.271	0.188	0.142	0.196	0.164	0.123	156	334.4	153.9	186.5	42.3	29.3	22.2
FALSE	High	IsMasterProtein	A0A0G2K4U6	Interleukin enhancer-binding factor 3 OS=Rattus norvegicus GN=Ilf3 PE=1 SV=1	0	619.698	61.0929	43	411	38	1	915	98.019	8.78	High	High	High	High	High	High	High	High	High	High	Phospho [S500; S504; S521; S524; S525]		ENSRNOG00000022741		8	metabolic process;regulation of biological process	cytoplasm;membrane;mitochondrion;nucleus	DNA binding;RNA binding	Pf00035, Pf07528, Pf14709	2.021	1.036	1.263	0.41	0.226	0.132	0.232	0.251	0.132	149.2	301.5	154.5	188.3	61.2	33.7	19.6
FALSE	High	IsMasterProtein	P16617	Phosphoglycerate kinase 1 OS=Rattus norvegicus GN=Pgk1 PE=1 SV=2	0	619.191	88.2494	41	453	36	1	417	44.51	7.9	High	High	High	High	High	High	High	High	High	High		24644	ENSRNOG00000058249	Pgk1	X	cell differentiation;metabolic process	cytoplasm;cytosol;membrane	catalytic activity;nucleotide binding	Pf00162	1.087	0.814	1.058	0.674	0.526	0.43	0.447	0.381	0.266	149.6	162.6	121.8	158.3	100.8	78.8	64.3
FALSE	High	IsMasterProtein	Q5RKI0	WD repeat-containing protein 1 OS=Rattus norvegicus GN=Wdr1 PE=1 SV=3	0	612.742	75.9076	44	351	44	1	606	66.14	6.62	High	High	High	High	High	High	High	High	High	High		360950	ENSRNOG00000028498	Wdr1	14	cell organization and biogenesis;regulation of biological process	cytoplasm;cytoskeleton	protein binding	Pf00400, Pf04762, Pf08662, Pf14783	0.955	0.686	0.859	1.061	0.524	0.362	0.739	0.623	0.368	139.3	133	95.6	119.7	147.8	73	50.4
FALSE	High	IsMasterProtein	D3ZM69	Protein Epb41l2 OS=Rattus norvegicus GN=Epb41l2 PE=1 SV=2	0	612.544	58.0321	59	383	9	1	996	110.643	5.43	High	High	High	High	High	High	High	High	High	High		309557	ENSRNOG00000012346	Epb4.1l2; Epb41l2	1	cell organization and biogenesis	cytoplasm;cytoskeleton;membrane;nucleus	protein binding;structural molecule activity	Pf00373, Pf04382, Pf05902, Pf08736, Pf09379, Pf09380	0.793	0.608	0.707	1.391	0.513	0.28	0.727	0.776	0.282	141.3	112	86	99.9	196.6	72.5	39.6
FALSE	High	IsMasterProtein	F1LSS1	Structural maintenance of chromosomes protein OS=Rattus norvegicus GN=Smc1a PE=1 SV=3	0	610.847	54.4643	72	460	2	1	1232	142.859	7.15	High	High	High	High	High	High	High	High	High	High			ENSRNOG00000003139		X	cell organization and biogenesis;metabolic process;regulation of biological process;response to stimulus	chromosome;cytoplasm;nucleus	nucleotide binding;protein binding;RNA binding	Pf02463, Pf05262, Pf05557, Pf06470, Pf09726, Pf09731, Pf10186, Pf12128, Pf13175, Pf13304, Pf13476, Pf13555, Pf13558	1.315	1.128	1.428	0.396	0.466	0.245	0.335	0.459	0.237	142.6	187.7	161	203.7	56.5	66.4	35
FALSE	High	IsMasterProtein	D4A8U7	Dynactin 1, isoform CRA_a OS=Rattus norvegicus GN=Dctn1 PE=1 SV=2	0	610.844	56.9867	62	376	62	1	1281	141.856	5.9	High	High	High	High	High	High	High	High	High	High	Phospho [T103; T104; S105]	29167	ENSRNOG00000010048	Dctn1	4	cell organization and biogenesis;cellular component movement;regulation of biological process;transport	chromosome;cytoplasm;cytoskeleton;cytosol;membrane	catalytic activity;motor activity;protein binding	Pf01302, Pf05622, Pf05667, Pf06160, Pf12128, Pf12455, Pf15035	1.63	0.779	0.924	0.634	0.246	0.164	0.319	0.261	0.15	163.8	266.9	127.6	151.3	103.8	40.3	26.9
FALSE	High	IsMasterProtein	A0A0G2JTL5	Pyruvate carboxylase, mitochondrial OS=Rattus norvegicus GN=Pc PE=1 SV=1	0	609.212	55.834	51	461	51	1	1277	139.916	6.77	High	High	High	High	High	High	High	High	High	High		25104	ENSRNOG00000019372	Pc	1	metabolic process;regulation of biological process	cytoplasm;membrane;mitochondrion;organelle lumen	catalytic activity;DNA binding;metal ion binding;nucleotide binding	Pf00289, Pf00364, Pf00682, Pf02222, Pf02436, Pf02785, Pf02786, Pf07478, Pf08443, Pf13535, Pf15632	0.99	0.669	0.722	0.831	0.395	0.354	0.5	0.38	0.242	164.4	162.8	110	118.7	136.6	64.9	58.1
FALSE	High	IsMasterProtein	D4ACB8	Chaperonin subunit 8 (Theta) (Predicted), isoform CRA_a OS=Rattus norvegicus GN=Cct8 PE=1 SV=1	0	607.771	80.4745	44	459	44	1	548	59.55	5.54	High	High	High	High	High	High	High	High	High	High		288305	ENSRNOG00000001592	Cct8	11	cell organization and biogenesis;metabolic process;regulation of biological process;transport	cytoplasm;cytoskeleton;cytosol	nucleotide binding;protein binding	Pf00118	1.737	1.042	1.251	0.426	0.234	0.131	0.234	0.216	0.125	156.4	271.5	162.9	195.6	66.7	36.5	20.4
FALSE	High	IsMasterProtein	G3V8L3	Lamin A, isoform CRA_b OS=Rattus norvegicus GN=Lmna PE=1 SV=1	0	606.079	69.7744	57	520	55	1	665	74.267	6.98	High	High	High	High	High	High	High	High	High	High		60374	ENSRNOG00000019638	Lmna	2	cell organization and biogenesis;regulation of biological process;response to stimulus;transport	cytoplasm;membrane;nucleus	protein binding;structural molecule activity	Pf00038, Pf00932, Pf12128	0.618	0.37	0.427	1.165	0.601	0.293	0.619	0.702	0.323	163.5	101	60.5	69.9	190.4	98.3	47.8
FALSE	High	IsMasterProtein	P18418	Calreticulin OS=Rattus norvegicus GN=Calr PE=1 SV=1	0	604.329	78.6058	43	566	43	1	416	47.966	4.49	High	High	High	High	High	High	High	High	High	High		64202	ENSRNOG00000003029	Calr	19	cell differentiation;cell organization and biogenesis;metabolic process;regulation of biological process;response to stimulus;transport	cell surface;cytoplasm;cytosol;endoplasmic reticulum;Golgi;membrane;nucleus;organelle lumen	metal ion binding;protein binding;RNA binding	Pf00262	1.037	0.707	0.962	0.824	0.772	0.346	0.551	0.708	0.297	138.8	144	98.2	133.5	114.4	107.2	48
FALSE	High	IsMasterProtein	P13264	Glutaminase kidney isoform, mitochondrial OS=Rattus norvegicus GN=Gls PE=1 SV=2	0	600.236	67.5074	43	438	13	1	674	73.976	7.87	High	High	High	High	High	High	High	High	High	High		24398		Gls	9	cell communication;cell organization and biogenesis;metabolic process;regulation of biological process;response to stimulus	cytoplasm;cytosol;mitochondrion;organelle lumen	catalytic activity;protein binding	Pf04960, Pf12796	0.318	0.195	0.21	1.243	0.226	0.49	0.88	0.3	0.371	191.1	60.8	37.3	40.2	237.5	43.2	93.6
FALSE	High	IsMasterProtein	A0A096MK30	Moesin OS=Rattus norvegicus GN=Msn PE=1 SV=1	0	600.207	75.7366	52	471	39	1	577	67.785	6.47	High	High	High	High	High	High	High	High	High	High		81521	ENSRNOG00000030118	Msn	X	cell differentiation;cell organization and biogenesis;cellular component movement;regulation of biological process;response to stimulus	cell surface;cytoplasm;cytoskeleton;membrane;nucleus	protein binding;RNA binding	Pf00373, Pf00769, Pf09379, Pf09380	1.159	0.788	0.968	1.016	0.594	0.273	0.497	0.581	0.262	140.1	162.4	110.4	135.6	142.3	83.2	38.2
FALSE	High	IsMasterProtein	F1M853	Protein Rrbp1 OS=Rattus norvegicus GN=Rrbp1 PE=1 SV=3	0	597.417	43.0833	63	361	63	1	1453	157.409	9.07	High	High	High	High	High	High	High	High	High	High		311483	ENSRNOG00000005958	Rrbp1	3	cell differentiation;metabolic process;regulation of biological process;transport	endoplasmic reticulum;membrane;ribosome	catalytic activity;motor activity;receptor activity;RNA binding;structural molecule activity	Pf00038, Pf01576, Pf03276, Pf03962, Pf04111, Pf04156, Pf05104, Pf05557, Pf07888, Pf08317, Pf09606, Pf10186, Pf12128, Pf13779	1.299	0.931	1.117	0.723	0.391	0.161	0.466	0.511	0.217	146.7	190.5	136.6	163.8	106.1	57.4	23.6
FALSE	High	IsMasterProtein	P05708	Hexokinase-1 OS=Rattus norvegicus GN=Hk1 PE=1 SV=4	0	596.433	56.1002	56	425	10	1	918	102.342	6.71	High	High	High	High	High	High	High	High	High	High		25058		Hk1	20	cellular homeostasis;metabolic process;regulation of biological process;response to stimulus	cytosol;membrane;mitochondrion	catalytic activity;nucleotide binding;protein binding	Pf00349, Pf03727	0.523	0.338	0.374	1.123	0.373	0.497	0.753	0.378	0.313	176.3	92.2	59.6	65.9	198	65.7	87.7
FALSE	High	IsMasterProtein	G3V888	ATP-citrate synthase OS=Rattus norvegicus GN=Acly PE=1 SV=1	0	595.899	59.5822	59	410	1	1	1101	120.704	7.44	High	High	High	High	High	High	High	High	High	High	Phospho [S455]	24159	ENSRNOG00000016924	Acly	10	metabolic process	cytoplasm;membrane;mitochondrion	catalytic activity;metal ion binding;nucleotide binding	Pf00285, Pf00549, Pf02629	1.578	0.946	1.107	0.574	0.256	0.193	0.322	0.27	0.179	155.7	245.6	147.2	172.3	89.4	39.8	30.1
FALSE	High	IsMasterProtein	G3V9G4	ATP-citrate synthase OS=Rattus norvegicus GN=Acly PE=1 SV=1	0	592.425	59.67	59	413	1	1	1091	119.637	7.44	High	High	High	High	High	High	High	High	High	High	Phospho [S455]	24159	ENSRNOG00000016924	Acly	10	metabolic process	cytoplasm;membrane;mitochondrion	catalytic activity;metal ion binding;nucleotide binding	Pf00285, Pf00549, Pf02629	1.411	0.898	1.175	0.395	0.528	0.372	0.524	0.471	0.379	139.8	197.3	125.5	164.2	55.3	73.8	52.1
FALSE	High	IsMasterProtein	Q9Z2L0	Voltage-dependent anion-selective channel protein 1 OS=Rattus norvegicus GN=Vdac1 PE=1 SV=4	0	590.876	88.3392	28	779	28	1	283	30.737	8.54	High	High	High	High	High	High	High	High	High	High		83529	ENSRNOG00000006375	Vdac1	10	cell communication;cell death;cell differentiation;defense response;regulation of biological process;response to stimulus;transport	membrane;mitochondrion;nucleus	nucleotide binding;protein binding;transporter activity	Pf01459	0.762	0.406	0.594	0.803	0.345	0.456	0.685	0.314	0.251	178.1	135.7	72.2	105.8	143.1	61.4	81.1
FALSE	High	IsMasterProtein	Q5XIM9	T-complex protein 1 subunit beta OS=Rattus norvegicus GN=Cct2 PE=1 SV=3	0	586.177	78.5047	41	350	41	1	535	57.422	6.46	High	High	High	High	High	High	High	High	High	High	Phospho [S143; S144; S150; T165]	299809	ENSRNOG00000021317	Cct2	7	cell organization and biogenesis;metabolic process;regulation of biological process;transport	cytoplasm	nucleotide binding;protein binding	Pf00118	1.636	1.011	1.296	0.526	0.3	0.18	0.292	0.265	0.163	149.9	245.3	151.7	194.3	78.9	44.9	27.1
FALSE	High	IsMasterProtein	Q6P502	T-complex protein 1 subunit gamma OS=Rattus norvegicus GN=Cct3 PE=1 SV=1	0	585.486	69.7248	43	438	43	1	545	60.608	6.64	High	High	High	High	High	High	High	High	High	High		295230	ENSRNOG00000019090	Cct3	2	cell organization and biogenesis;metabolic process;regulation of biological process;transport	cytoplasm;membrane	nucleotide binding;protein binding;RNA binding	Pf00118	1.782	1.065	1.31	0.462	0.299	0.18	0.265	0.254	0.173	147.3	262.5	156.8	193	68	44	26.5
FALSE	High	IsMasterProtein	D3ZA84	Protein Tln2 OS=Rattus norvegicus GN=Tln2 PE=1 SV=3	0	582.484	33.3202	63	387	49	1	2542	271.514	5.55	High	High	High	High	High	High	High	High	High	High			ENSRNOG00000018373		8	cell organization and biogenesis	cytoskeleton	protein binding;structural molecule activity	Pf00373, Pf01608, Pf02174, Pf08913, Pf09141, Pf09379	1.055	0.77	0.887	0.713	0.34	0.268	0.394	0.308	0.214	168.1	177.3	129.4	149.1	119.9	57.1	45
FALSE	High	IsMasterProtein	P04636	Malate dehydrogenase, mitochondrial OS=Rattus norvegicus GN=Mdh2 PE=1 SV=2	0	582.433	90.2367	32	451	32	1	338	35.661	8.68	High	High	High	High	High	High	High	High	High	High		81829	ENSRNOG00000001440	Mdh2	12	metabolic process	membrane;mitochondrion;nucleus;organelle lumen	catalytic activity;nucleotide binding;protein binding;RNA binding	Pf00056, Pf01073, Pf01118, Pf02866, Pf13460	0.587	0.401	0.478	0.968	0.422	0.672	0.792	0.419	0.371	163.7	96.1	65.7	78.2	158.5	69	110
FALSE	High	IsMasterProtein	D4A4Z9	Protein Ktn1 OS=Rattus norvegicus GN=Ktn1 PE=1 SV=2	0	574.465	56.0755	65	340	65	1	1325	151.702	6.01	High	High	High	High	High	High	High	High	High	High	Phospho [S75; S77]	361029	ENSRNOG00000012255	Ktn1	15	cellular component movement	endoplasmic reticulum;membrane	protein binding;RNA binding		1.54	0.868	1.017	0.622	0.28	0.146	0.318	0.346	0.154	158.9	244.8	137.9	161.7	98.9	44.5	23.3
FALSE	High	IsMasterProtein	Q66X93	Staphylococcal nuclease domain-containing protein 1 OS=Rattus norvegicus GN=Snd1 PE=1 SV=1	0	570.48	66.3366	53	419	53	1	909	101.888	7.18	High	High	High	High	High	High	High	High	High	High		64635	ENSRNOG00000031173	Snd1	4	cell differentiation;metabolic process;regulation of biological process	cytoplasm;membrane;mitochondrion;nucleus	catalytic activity;protein binding;RNA binding	Pf00565, Pf00567	1.521	0.938	1.213	0.614	0.452	0.204	0.372	0.398	0.212	144.4	219.7	135.4	175.1	88.7	65.3	29.5
FALSE	High	IsMasterProtein	P62815	V-type proton ATPase subunit B, brain isoform OS=Rattus norvegicus GN=Atp6v1b2 PE=1 SV=1	0	570.212	75.7339	36	376	36	1	511	56.515	5.81	High	High	High	High	High	High	High	High	High	High		117596	ENSRNOG00000011891	Atp6v1b2	16	cellular homeostasis;metabolic process;transport	cytoplasm;cytosol;membrane	catalytic activity;nucleotide binding;transporter activity	Pf00006, Pf00306, Pf02874	0.574	0.385	0.456	0.936	0.374	0.684	0.724	0.354	0.429	169	97	65.1	77.1	158.2	63.2	115.7
FALSE	High	IsMasterProtein	D4A510	Protein Smarcc2 OS=Rattus norvegicus GN=Smarcc2 PE=1 SV=3	0	568.586	46.4317	52	388	44	1	1135	124.661	5.44	High	High	High	High	High	High	High	High	High	High	Phospho [S283; S302; S347; T356]	685179	ENSRNOG00000031135	LOC685179; Smarcc2	7	cell organization and biogenesis;regulation of biological process	nucleus	DNA binding;protein binding	Pf04433	1.888	0.963	1.102	0.519	0.186	0.092	0.234	0.246	0.098	158	298.3	152.1	174.2	82	29.4	14.6
FALSE	High	IsMasterProtein	Q5BJZ3	Nicotinamide nucleotide transhydrogenase OS=Rattus norvegicus GN=Nnt PE=1 SV=1	0	568.282	42.6335	46	355	46	1	1086	113.796	7.88	High	High	High	High	High	High	High	High	High	High		310378	ENSRNOG00000026842	Nnt	2	metabolic process;transport	membrane;mitochondrion	catalytic activity;nucleotide binding	Pf01262, Pf02233, Pf05222, Pf12769	0.885	0.587	0.773	0.924	0.549	0.331	0.582	0.663	0.277	152.2	134.7	89.4	117.6	140.6	83.6	50.4
FALSE	High	IsMasterProtein	P14408	Fumarate hydratase, mitochondrial OS=Rattus norvegicus GN=Fh PE=1 SV=1	0	566.128	67.4556	28	286	28	1	507	54.429	8.95	High	High	High	High	High	High	High	High	High	High		24368		Fh	13	cell organization and biogenesis;metabolic process	cytoplasm;cytosol;mitochondrion	catalytic activity	Pf00206, Pf10415	0.747	0.453	0.573	1.133	0.405	0.405	0.716	0.518	0.356	158.6	118.4	71.8	90.9	179.6	64.3	64.2
FALSE	High	IsMasterProtein	E9PST5	Protein Acin1 OS=Rattus norvegicus GN=Acin1 PE=1 SV=1	0	564.94	47.05	56	412	56	1	1339	150.948	5.86	High	High	High	High	High	High	High	High	High	High	Phospho [S385; S387; S411; T415; S479; S491; S658; S730]	305884	ENSRNOG00000013533	Acin1	15	cell differentiation;cell organization and biogenesis;metabolic process;regulation of biological process	cytoplasm;membrane;nucleus	nucleotide binding;RNA binding	Pf02037, Pf13893	1.781	1	1.181	0.532	0.237	0.118	0.255	0.275	0.13	153.6	273.7	153.6	181.5	81.7	36.4	18.2
FALSE	High	IsMasterProtein	P27008	Poly [ADP-ribose] polymerase 1 OS=Rattus norvegicus GN=Parp1 PE=1 SV=4	0	564.386	56.0158	57	321	57	1	1014	112.589	8.97	High	High	High	High	High	High	High	High	High	High		25591	ENSRNOG00000003084	Parp1	13	cell organization and biogenesis;metabolic process;regulation of biological process;response to stimulus	cytoplasm;membrane;mitochondrion;nucleus	catalytic activity;DNA binding;metal ion binding;nucleotide binding;protein binding;RNA binding	Pf00533, Pf00644, Pf00645, Pf02877, Pf05406, Pf08063	1.574	0.927	1.187	0.846	0.326	0.183	0.42	0.441	0.186	141.1	222	130.8	167.4	119.3	46	25.8
FALSE	High	IsMasterProtein	F2Z3Q8	Importin subunit beta-1 OS=Rattus norvegicus GN=Kpnb1 PE=1 SV=1	0	563.737	52.2831	37	346	37	1	876	97.122	4.78	High	High	High	High	High	High	High	High	High	High			ENSRNOG00000009275		10	cell organization and biogenesis;cellular component movement;regulation of biological process;response to stimulus;transport	cytoplasm;membrane	protein binding;RNA binding;transporter activity	Pf02985, Pf03810, Pf13513	1.567	1.055	1.259	0.644	0.319	0.203	0.327	0.297	0.159	146.4	229.4	154.5	184.2	94.3	46.7	29.8
FALSE	High	IsMasterProtein	P50554	4-aminobutyrate aminotransferase, mitochondrial OS=Rattus norvegicus GN=Abat PE=1 SV=3	0	562.852	80	38	349	38	1	500	56.419	7.93	High	High	High	High	High	High	High	High	High	High		81632	ENSRNOG00000002636	Abat	10	metabolic process;regulation of biological process;response to stimulus	mitochondrion;organelle lumen	catalytic activity;metal ion binding;protein binding	Pf00202, Pf13481	0.531	0.396	0.411	1.101	0.377	0.418	0.576	0.33	0.243	185.8	98.6	73.5	76.3	204.6	70.1	77.7
FALSE	High	IsMasterProtein	Q5D059	Hnrpk protein OS=Rattus norvegicus GN=Hnrnpk PE=1 SV=1	0	561.555	67.0259	34	618	34	1	464	50.996	5.33	High	High	High	High	High	High	High	High	High	High	Phospho [S116; T118; T120; S121; S127]	117282	ENSRNOG00000019113	Hnrnpk	17	cellular homeostasis;defense response;metabolic process;regulation of biological process;response to stimulus	cytosol;membrane;mitochondrion;nucleus;spliceosomal complex	DNA binding;protein binding;RNA binding	Pf00013, Pf08067, Pf13014, Pf13083	2.123	1.103	1.255	0.405	0.223	0.117	0.204	0.226	0.11	147.8	313.8	163	185.5	59.9	32.9	17.3
FALSE	High	IsMasterProtein	Q66HM2	AP-2 complex subunit alpha-2 OS=Rattus norvegicus GN=Ap2a2 PE=1 SV=1	0	560.927	58.2535	49	332	1	1	939	104.108	6.83	High	High	High	High	High	High	High	High	High	High		81637	ENSRNOG00000019534	Ap2a2	1	transport	cytoplasm;Golgi;membrane	protein binding;transporter activity	Pf01602, Pf02296, Pf02883, Pf13646	1.726	0.584	0.547	0.674	0.266	0.169	0.294	0.309	0.158	174.6	301.5	101.9	95.4	117.7	46.4	29.4
FALSE	High	IsMasterProtein	Q920L2	Succinate dehydrogenase [ubiquinone] flavoprotein subunit, mitochondrial OS=Rattus norvegicus GN=Sdha PE=1 SV=1	0	560.624	66.6159	33	416	33	1	656	71.57	7.17	High	High	High	High	High	High	High	High	High	High		157074	ENSRNOG00000013331	Sdha	1	metabolic process;transport	membrane;mitochondrion	catalytic activity;nucleotide binding	Pf00890, Pf02910	0.884	0.582	0.71	0.918	0.467	0.4	0.628	0.493	0.318	156.2	138.1	90.9	111	143.4	73	62.5
FALSE	High	IsMasterProtein	P18484	AP-2 complex subunit alpha-2 OS=Rattus norvegicus GN=Ap2a2 PE=1 SV=3	0	558.693	58.209	49	332	1	1	938	103.979	6.93	High	High	High	High	High	High	High	High	High	High		81637		Ap2a2	1	transport	Golgi;membrane	protein binding;transporter activity	Pf01602, Pf02296, Pf02883, Pf13646	0.98	0.719	0.806	0.811	0.344	0.382	0.536	0.34	0.293	161	157.8	115.8	129.7	130.5	55.5	61.5
FALSE	High	IsMasterProtein	F1LM82	Heterogeneous nuclear ribonucleoproteins A2/B1 OS=Rattus norvegicus GN=Hnrnpa2b1 PE=1 SV=2	0	556.601	84.7176	32	678	1	1	301	32.467	8.72	High	High	High	High	High	High	High	High	High	High			ENSRNOG00000011175		4			nucleotide binding	Pf00076, Pf13893, Pf14259	1.045	0.623	0.994	0.664	0.326	0.169	0.374	0.248	0.16	178.5	186.5	111.2	177.3	118.5	58.3	30.2
FALSE	High	IsMasterProtein	D4A1B9	Structural maintenance of chromosomes protein OS=Rattus norvegicus GN=Smc3 PE=1 SV=1	0	556.007	49.5481	61	403	7	1	1217	141.454	7.18	High	High	High	High	High	High	High	High	High	High		29486	ENSRNOG00000014173	Smc3	1	cell division;cell organization and biogenesis;metabolic process;regulation of biological process;response to stimulus;transport	chromosome;cytoplasm;nucleus	nucleotide binding;protein binding;transporter activity	Pf01496, Pf02463, Pf04111, Pf06470, Pf10168, Pf12128, Pf13304, Pf13476, Pf13555	1.691	1.019	1.182	0.592	0.249	0.136	0.264	0.284	0.129	152.8	258.3	155.7	180.6	90.5	38	20.7
FALSE	High	IsMasterProtein	D3ZAY7	Protein Epb41l2 OS=Rattus norvegicus GN=Epb41l2 PE=1 SV=3	0	548.314	62.7182	51	342	2	1	802	89.075	5.78	High	High	High	High	High	High	High	High	High	High		309557	ENSRNOG00000012346	Epb4.1l2; Epb41l2	1	cell organization and biogenesis	cytoplasm;cytoskeleton;membrane;nucleus	protein binding;structural molecule activity	Pf00373, Pf05902, Pf08736, Pf09379, Pf09380	0.856	0.607	0.76	1.334	0.473	0.261	0.746	0.796	0.252	141.1	120.9	85.7	107.2	188.3	66.8	36.8
FALSE	High	IsMasterProtein	A0A0G2K2M9	Protein Srrm2 OS=Rattus norvegicus GN=Srrm2 PE=1 SV=1	0	547.81	27.5582	51	380	51	1	2707	295.932	12.02	High	High	High	High	High	High	High	High	High	High	Phospho [T288; S300; S310; T315; S321; S322; S326; T975; T1038; S1039; S1040; S1050; S1069; S1070; S1099; S1153; T1216; S1218; S1278; S1280; S1306; S1340; S1341; S1342; S1345; S1361; S1362; S1382; S1383; T1428; T1431; S1433; S2228; T2353; S2354; S2407; S2538]		ENSRNOG00000058561		10		spliceosomal complex	protein binding;RNA binding		1.815	0.998	1.228	0.46	0.28	0.147	0.247	0.293	0.156	151	274.1	150.6	185.3	69.5	42.2	22.2
FALSE	High	IsMasterProtein	O35567	Bifunctional purine biosynthesis protein PURH OS=Rattus norvegicus GN=Atic PE=1 SV=2	0	546.913	78.2095	38	386	38	1	592	64.168	7.14	High	High	High	High	High	High	High	High	High	High	Phospho [T109; S112; T116; T130]	81643	ENSRNOG00000015511	Atic	9	metabolic process;response to stimulus	membrane;mitochondrion	catalytic activity;protein binding	Pf01808, Pf02142	1.245	0.844	1.102	0.795	0.351	0.237	0.422	0.394	0.224	151.2	188.2	127.7	166.6	120.2	53	35.8
FALSE	High	IsMasterProtein	F1LQI5	E3 ubiquitin-protein ligase UBR4 OS=Rattus norvegicus GN=Ubr4 PE=1 SV=1	0	545.882	17.501	69	302	69	1	5194	573.442	6.05	High	High	High	High	High	High	High	High	High	High	Phospho [S178; S181; S2718; S2719]		ENSRNOG00000018183		5	metabolic process	cytoplasm;membrane	catalytic activity;metal ion binding;protein binding	Pf02207, Pf13764	1.274	0.906	1.009	0.725	0.305	0.202	0.349	0.358	0.169	158.8	202.3	143.9	160.3	115.1	48.5	32
FALSE	High	IsMasterProtein	D3ZHA0	Filamin-C OS=Rattus norvegicus GN=Flnc PE=1 SV=1	0	544.902	28.0998	64	312	50	1	2726	290.804	5.9	High	High	High	High	High	High	High	High	High	High		362332	ENSRNOG00000007281	Flnc	4		cytoplasm;cytoskeleton;membrane	protein binding	Pf00307, Pf00630	1.601	1.338	1.789	0.288	0.261	0.142	0.169	0.197	0.132	144.6	231.4	193.5	258.6	41.6	37.7	20.6
FALSE	High	IsMasterProtein	Q7TPB1	T-complex protein 1 subunit delta OS=Rattus norvegicus GN=Cct4 PE=1 SV=3	0	544.004	81.0761	39	385	38	1	539	58.063	8.02	High	High	High	High	High	High	High	High	High	High		29374	ENSRNOG00000009642	Cct4	14	metabolic process;regulation of biological process;transport	cytoplasm;cytoskeleton	nucleotide binding;protein binding;RNA binding	Pf00118	1.74	1.09	1.233	0.478	0.295	0.165	0.263	0.305	0.16	148.6	258.5	162	183.3	71	43.8	24.6
FALSE	High	IsMasterProtein	Q62950	Dihydropyrimidinase-related protein 1 OS=Rattus norvegicus GN=Crmp1 PE=1 SV=1	0	540.645	75.6993	32	344	28	1	572	62.157	7.12	High	High	High	High	High	High	High	High	High	High	Phospho [T509]	25415	ENSRNOG00000004781	Crmp1	14	cell organization and biogenesis;cellular component movement;regulation of biological process;response to stimulus	cytoplasm;cytoskeleton	catalytic activity;protein binding	Pf01979, Pf07969, Pf13147, Pf13594	2.036	0.953	1.22	0.354	0.197	0.145	0.214	0.148	0.108	156.9	319.3	149.5	191.4	55.5	30.9	22.7
FALSE	High	IsMasterProtein	P09951	Synapsin-1 OS=Rattus norvegicus GN=Syn1 PE=1 SV=3	0	537.721	74.5739	33	330	30	1	704	73.943	9.8	High	High	High	High	High	High	High	High	High	High	Phospho [S67; S70; S71; S78; S79; S425; S662; S664; S697]	24949	ENSRNOG00000010365	Syn1	X	transport	cytosol;Golgi;membrane	catalytic activity;nucleotide binding;protein binding	Pf02078, Pf02750, Pf08443, Pf10581	0.324	0.22	0.23	1.026	0.228	0.597	0.824	0.267	0.455	193.4	62.7	42.5	44.5	198.5	44.1	115.5
FALSE	High	IsMasterProtein	G3V6L4	Kinesin-like protein OS=Rattus norvegicus GN=Kif5c PE=1 SV=3	0	534.294	59.5812	52	305	38	1	955	109.073	6.02	High	High	High	High	High	High	High	High	High	High		311024	ENSRNOG00000004680	Kif5c	3	cellular component movement;transport	cytoplasm	catalytic activity;motor activity;nucleotide binding;protein binding	Pf00225, Pf14362	1.843	0.928	1.067	0.492	0.222	0.195	0.287	0.198	0.158	156.5	288.3	145.3	166.9	77	34.8	30.6
FALSE	High	IsMasterProtein	Q3KRF2	High density lipoprotein binding protein (Vigilin) OS=Rattus norvegicus GN=Hdlbp PE=1 SV=1	0	531.599	53.47	60	343	60	1	1268	141.608	6.95	High	High	High	High	High	High	High	High	High	High	Phospho [S31; S35]	64474	ENSRNOG00000031479	Hdlbp	9	metabolic process;transport	cytoplasm;membrane;nucleus	RNA binding	Pf00013, Pf13014, Pf14611	1.399	0.851	1.06	0.735	0.451	0.186	0.381	0.513	0.205	147.4	206.3	125.5	156.3	108.4	66.6	27.4
FALSE	High	IsMasterProtein	A0A0G2JSI1	4-trimethylaminobutyraldehyde dehydrogenase OS=Rattus norvegicus GN=Aldh9a1 PE=1 SV=1	0	531.364	83.2998	32	318	32	1	497	54.015	6.67	High	High	High	High	High	High	High	High	High	High		64040	ENSRNOG00000004027	Aldh9a1	13	metabolic process	cytosol;mitochondrion	catalytic activity;nucleotide binding;protein binding	Pf00171	0.918	0.699	0.847	1.009	0.432	0.253	0.668	0.64	0.343	146.8	134.8	102.7	124.4	148.2	63.5	37.2
FALSE	High	IsMasterProtein	Q6IMZ3	Annexin OS=Rattus norvegicus GN=Anxa6 PE=1 SV=1	0	530.479	78.4547	55	430	55	1	673	75.708	5.57	High	High	High	High	High	High	High	High	High	High		79125	ENSRNOG00000010668	Anxa6	10	cell organization and biogenesis;cellular homeostasis;regulation of biological process;response to stimulus;transport	cytoplasm;membrane;mitochondrion;nucleus	metal ion binding;nucleotide binding;protein binding;transporter activity	Pf00191	1.225	1.03	1.077	0.819	0.496	0.214	0.373	0.394	0.181	146.8	179.9	151.3	158.1	120.3	72.8	31.5
FALSE	High	IsMasterProtein	A0A0G2K014	Protein Lcp1 OS=Rattus norvegicus GN=Lcp1 PE=1 SV=1	0	528.173	71.938	40	336	37	1	645	71.935	5.34	High	High	High	High	High	High	High	High	High	High		306071	ENSRNOG00000010319	Lcp1	15	cell organization and biogenesis;cellular component movement;regulation of biological process;response to stimulus	cytoplasm;cytoskeleton;cytosol;membrane	metal ion binding;protein binding	Pf00036, Pf00307, Pf13405, Pf13499, Pf13833	0.578	0.4	0.475	1.335	0.446	0.265	1.075	0.937	0.434	144	83.2	57.6	68.5	192.2	64.2	38.1
FALSE	High	IsMasterProtein	D3ZUY8	Adaptor protein complex AP-2, alpha 1 subunit (Predicted) OS=Rattus norvegicus GN=Ap2a1 PE=1 SV=1	0	525.626	54.2477	47	357	36	1	977	107.607	7.06	High	High	High	High	High	High	High	High	High	High		308578	ENSRNOG00000026243	Ap2a1	1	regulation of biological process;transport	cytoplasm;membrane	protein binding;transporter activity	Pf01602, Pf02296, Pf02883, Pf13646	0.919	0.562	0.623	0.907	0.293	0.342	0.501	0.298	0.263	175.2	161	98.4	109.2	159	51.3	59.9
FALSE	High	IsMasterProtein	Q68FQ0	T-complex protein 1 subunit epsilon OS=Rattus norvegicus GN=Cct5 PE=1 SV=1	0	523.707	81.5157	42	424	41	1	541	59.499	5.72	High	High	High	High	High	High	High	High	High	High		294864	ENSRNOG00000011632	Cct5	2	metabolic process;regulation of biological process;response to stimulus;transport	cytoplasm;cytoskeleton	nucleotide binding;protein binding	Pf00118	1.652	1.108	1.337	0.464	0.251	0.147	0.267	0.253	0.148	150.9	249.3	167.2	201.8	70	37.8	22.2
FALSE	High	IsMasterProtein	Q32PX7	Far upstream element-binding protein 1 OS=Rattus norvegicus GN=Fubp1 PE=1 SV=1	0	520.274	63.5368	33	363	27	1	639	67.155	7.61	High	High	High	High	High	High	High	High	High	High	Phospho [T624; S625]	654496	ENSRNOG00000043370	Fubp1	2	cell division;cell growth;cell proliferation;metabolic process;regulation of biological process	nucleus	DNA binding;RNA binding	Pf00013, Pf07650, Pf13014	1.842	1.04	1.402	0.378	0.252	0.128	0.206	0.232	0.121	151.5	279.1	157.5	212.4	57.3	38.1	19.4
FALSE	High	IsMasterProtein	P28480	T-complex protein 1 subunit alpha OS=Rattus norvegicus GN=Tcp1 PE=1 SV=1	0	519.314	82.0144	36	338	36	1	556	60.322	6.21	High	High	High	High	High	High	High	High	High	High		24818	ENSRNOG00000014160	Tcp1	1	metabolic process;regulation of biological process;transport	cytoplasm;cytoskeleton;Golgi	nucleotide binding;protein binding;RNA binding	Pf00118	1.641	1.145	1.329	0.534	0.277	0.181	0.241	0.237	0.141	148.7	244	170.3	197.6	79.4	41.2	26.9
FALSE	High	IsMasterProtein	P04256	Heterogeneous nuclear ribonucleoprotein A1 OS=Rattus norvegicus GN=Hnrnpa1 PE=1 SV=3	0	518.291	72.8125	28	539	21	1	320	34.191	9.14	High	High	High	High	High	High	High	High	High	High		29578		Hnrnpa1	7	metabolic process;regulation of biological process;response to stimulus;transport	cytoplasm;cytosol;membrane;nucleus;spliceosomal complex	catalytic activity;DNA binding;nucleotide binding;protein binding;RNA binding	Pf00076, Pf13893, Pf14259	2.134	0.908	1.17	0.378	0.217	0.147	0.194	0.182	0.123	155	330.7	140.6	181.3	58.6	33.7	22.8
FALSE	High	IsMasterProtein	Q4FZT9	26S proteasome non-ATPase regulatory subunit 2 OS=Rattus norvegicus GN=Psmd2 PE=1 SV=1	0	517.06	60.1322	44	328	44	1	908	100.124	5.2	High	High	High	High	High	High	High	High	High	High	Phospho [S17; T19]	287984	ENSRNOG00000001719	Psmd2	11	metabolic process;regulation of biological process	membrane;nucleus;proteasome	catalytic activity;enzyme regulator activity	Pf01851	1.722	1.049	1.255	0.526	0.248	0.142	0.265	0.259	0.131	151.6	261.1	159	190.2	79.7	37.6	21.5
FALSE	High	IsMasterProtein	F1LQN3	Reticulon OS=Rattus norvegicus GN=Rtn4 PE=1 SV=1	0	516.677	54.5142	42	325	42	1	1163	126.324	4.49	High	High	High	High	High	High	High	High	High	High	Phospho [S107]		ENSRNOG00000004621		14	cell organization and biogenesis;cellular component movement;regulation of biological process	endoplasmic reticulum;membrane	RNA binding	Pf02453	1.605	0.87	1.034	0.481	0.261	0.198	0.257	0.23	0.166	163.9	263	142.6	169.5	78.7	42.7	32.5
FALSE	High	IsMasterProtein	P50475	Alanine--tRNA ligase, cytoplasmic OS=Rattus norvegicus GN=Aars PE=1 SV=3	0	516.182	59.814	43	334	43	1	968	106.723	5.62	High	High	High	High	High	High	High	High	High	High		292023	ENSRNOG00000018404	Aars	19	metabolic process;regulation of biological process;response to stimulus	cytoplasm;cytosol;membrane;mitochondrion	catalytic activity;metal ion binding;nucleotide binding;RNA binding	Pf01411, Pf02272, Pf07973	1.574	0.955	1.156	0.55	0.299	0.196	0.331	0.326	0.215	151.5	238.4	144.7	175	83.3	45.3	29.7
FALSE	High	IsMasterProtein	G3V9U2	3-ketoacyl-CoA thiolase, mitochondrial OS=Rattus norvegicus GN=Acaa2 PE=1 SV=3	0	516.049	83.3753	26	259	26	1	397	41.859	8.15	High	High	High	High	High	High	High	High	High	High		170465	ENSRNOG00000013766	Acaa2	18	cell organization and biogenesis;metabolic process;regulation of biological process;response to stimulus	membrane;mitochondrion;organelle lumen	catalytic activity;RNA binding	Pf00108, Pf02801, Pf02803	1.068	0.961	1.013	0.807	0.653	0.189	0.252	0.647	0.113	149.2	159.4	143.4	151.1	120.4	97.5	28.2
FALSE	High	IsMasterProtein	G3V6S5	C-1-tetrahydrofolate synthase, cytoplasmic OS=Rattus norvegicus GN=Mthfd1 PE=1 SV=1	0	513.65	61.0695	48	309	46	1	935	100.902	7.42	High	High	High	High	High	High	High	High	High	High		64300	ENSRNOG00000005602	Mthfd1	6	metabolic process	cytoplasm;cytosol;membrane;mitochondrion	catalytic activity;nucleotide binding	Pf00763, Pf01268, Pf02882	1.534	1.03	1.368	0.567	0.39	0.193	0.308	0.355	0.158	144.9	222.3	149.2	198.3	82.2	56.4	27.9
FALSE	High	IsMasterProtein	O35814	Stress-induced-phosphoprotein 1 OS=Rattus norvegicus GN=Stip1 PE=1 SV=1	0	512.359	62.9834	48	403	48	1	543	62.53	6.8	High	High	High	High	High	High	High	High	High	High		192277	ENSRNOG00000021164	Stip1	1		cytoplasm;nucleus	protein binding;RNA binding	Pf00515, Pf07719, Pf13414, Pf13424, Pf13432	1.644	1.024	1.318	0.495	0.34	0.205	0.319	0.284	0.184	146.8	241.3	150.3	193.4	72.7	49.9	30.1
FALSE	High	IsMasterProtein	P38659	Protein disulfide-isomerase A4 OS=Rattus norvegicus GN=Pdia4 PE=1 SV=2	0	512.159	63.6081	44	314	44	1	643	72.675	5.12	High	High	High	High	High	High	High	High	High	High		116598		Pdia4	4	cellular homeostasis;metabolic process;regulation of biological process;response to stimulus	cell surface;endoplasmic reticulum;organelle lumen	catalytic activity;metal ion binding;protein binding;RNA binding	Pf00085, Pf01216, Pf13098, Pf13848, Pf13905	1.341	0.843	1.071	0.752	0.396	0.184	0.44	0.49	0.2	148.9	199.8	125.5	159.4	111.9	58.9	27.4
FALSE	High	IsMasterProtein	Q9EPH8	Polyadenylate-binding protein 1 OS=Rattus norvegicus GN=Pabpc1 PE=1 SV=1	0	511.985	63.522	38	427	21	1	636	70.656	9.5	High	High	High	High	High	High	High	High	High	High		171350	ENSRNOG00000008639	Pabpc1	7	metabolic process;regulation of biological process	cytoplasm;membrane;nucleus;spliceosomal complex	nucleotide binding;protein binding;RNA binding	Pf00076, Pf00658, Pf13893, Pf14259	1.808	1.047	1.518	0.438	0.31	0.14	0.326	0.347	0.171	140.7	254.5	147.4	213.6	61.6	43.6	19.7
FALSE	High	IsMasterProtein	Q3B8Q1	Nucleolar RNA helicase 2 OS=Rattus norvegicus GN=Ddx21 PE=2 SV=1	0	511.778	60.7417	50	275	49	1	782	85.913	9.33	High	High	High	High	High	High	High	High	High	High	Phospho [S119; S169; T171]	317399	ENSRNOG00000043099	Ddx21	20	cell differentiation;metabolic process;response to stimulus	membrane;nucleus	catalytic activity;nucleotide binding;RNA binding	Pf00270, Pf00271, Pf08152, Pf14617	1.821	1.119	1.333	0.382	0.217	0.116	0.183	0.214	0.108	154	280.4	172.3	205.3	58.9	33.4	17.8
FALSE	High	IsMasterProtein	Q6T487	Alpha-actinin-1 OS=Rattus norvegicus GN=Actn1 PE=1 SV=1	0	507.366	53.5011	51	414	29	1	914	105.405	5.39	High	High	High	High	High	High	High	High	High	High		81634	ENSRNOG00000056756	Actn1	6	cell differentiation;cell organization and biogenesis;regulation of biological process	cytoplasm;cytoskeleton;cytosol;membrane;nucleus	metal ion binding;protein binding;RNA binding	Pf00036, Pf00307, Pf00435, Pf08726, Pf11971, Pf13405, Pf13833	0.971	0.742	0.84	0.958	0.744	0.263	0.354	0.691	0.267	146.4	142.1	108.6	123	140.3	109	38.4
FALSE	High	IsMasterProtein	Q5U302	Catenin (Cadherin associated protein), alpha 1 OS=Rattus norvegicus GN=Ctnna1 PE=1 SV=1	0	507.153	65.859	41	267	34	1	908	100.174	6.23	High	High	High	High	High	High	High	High	High	High		307505	ENSRNOG00000005796	Ctnna1	18	cell organization and biogenesis;regulation of biological process;response to stimulus	cytoplasm;cytoskeleton;cytosol;Golgi;membrane	protein binding;RNA binding;structural molecule activity	Pf01044	1.487	1.043	1.206	0.564	0.45	0.225	0.26	0.376	0.156	147.8	219.8	154.1	178.2	83.3	66.4	33.2
FALSE	High	IsMasterProtein	P27139	Carbonic anhydrase 2 OS=Rattus norvegicus GN=Ca2 PE=1 SV=2	0	507.037	76.1538	25	364	25	1	260	29.096	7.4	High	High	High	High	High	High	High	High	High	High		54231	ENSRNOG00000009629	Ca2; Car2	2	cell differentiation;cellular homeostasis;metabolic process;regulation of biological process;response to stimulus;transport	cytoplasm;cytosol;membrane	catalytic activity;metal ion binding;protein binding	Pf00194	0.409	0.362	0.404	1.152	0.6	0.316	0.58	0.636	0.279	174.3	71.3	63.1	70.4	200.8	104.5	55.1
FALSE	High	IsMasterProtein	F1M3W5	Protein Dmxl2 OS=Rattus norvegicus GN=Dmxl2 PE=1 SV=3	0	506.789	26.7343	61	254	58	1	3056	341.078	6.38	High	High	High	High	High	High	High	High	High	High	Phospho [S1153; S1289; S2397; S2399]	315676	ENSRNOG00000009170	Dmxl2; Dmxl2-ps1	8			protein binding	Pf00400, Pf12234	0.539	0.373	0.406	1.089	0.298	0.471	0.668	0.296	0.289	184.2	99.4	68.7	74.7	200.6	55	86.7
FALSE	High	IsMasterProtein	Q5U328	Nucleolin OS=Rattus norvegicus GN=Ncl PE=1 SV=1	0	506.436	48.7395	52	863	52	1	714	77.23	4.73	High	High	High	High	High	High	High	High	High	High	Phospho [S406; S567]	25135	ENSRNOG00000018273	Ncl	9	regulation of biological process;response to stimulus;transport	cell surface;cytoplasm;membrane;nucleus	DNA binding;metal ion binding;nucleotide binding;protein binding;RNA binding	Pf00076, Pf13893, Pf14259	1.757	1.338	1.658	0.408	0.275	0.128	0.248	0.253	0.133	138.9	244.1	185.9	230.3	56.7	38.2	17.8
FALSE	High	IsMasterProtein	M0RAQ6	Hexokinase OS=Rattus norvegicus GN=Hk1 PE=1 SV=2	0	503.825	47.4804	48	365	2	1	893	99.493	7.14	High	High	High	High	High	High	High	High	High	High			ENSRNOG00000046891		20	cellular homeostasis;metabolic process	cytosol;membrane;mitochondrion	catalytic activity;nucleotide binding	Pf00349, Pf03727	0.56	0.365	0.46	0.752	0.629	0.743	0.895	0.5	0.488	156.4	87.6	57.1	71.9	117.7	98.3	116.3
FALSE	High	IsMasterProtein	A0A0G2K5C6	Microtubule-associated protein 1A OS=Rattus norvegicus GN=Map1a PE=1 SV=1	0	502.507	27.0073	56	279	54	1	3014	325.417	4.97	High	High	High	High	High	High	High	High	High	High	Phospho [S836; S1218]	25152	ENSRNOG00000014230	Map1a	3	cell organization and biogenesis;regulation of biological process	cytoplasm;cytosol	protein binding		1.391	0.857	0.936	0.574	0.283	0.168	0.311	0.246	0.171	168.5	234.3	144.3	157.6	96.8	47.6	28.2
FALSE	High	IsMasterProtein	Q6P6V0	Glucose-6-phosphate isomerase OS=Rattus norvegicus GN=Gpi PE=1 SV=1	0	501.673	67.5627	41	347	41	1	558	62.787	7.77	High	High	High	High	High	High	High	High	High	High		292804	ENSRNOG00000023150	Gpi	1	metabolic process;regulation of biological process;response to stimulus	cytoplasm;cytosol;extracellular;membrane	catalytic activity;protein binding	Pf00342	1.028	0.73	0.974	0.705	0.45	0.352	0.543	0.406	0.287	154.4	158.7	112.8	150.5	108.9	69.5	54.4
FALSE	High	IsMasterProtein	P97690	Structural maintenance of chromosomes protein 3 OS=Rattus norvegicus GN=Smc3 PE=1 SV=1	0	500.342	46.5995	56	367	2	1	1191	138.362	7.85	High	High	High	High	High	High	High	High	High	High		29486		Smc3	1	cell division;cell organization and biogenesis;metabolic process;regulation of biological process;response to stimulus;transport	chromosome;cytoplasm;nucleus	nucleotide binding;protein binding;transporter activity	Pf01496, Pf02463, Pf04111, Pf06470, Pf10168, Pf12128, Pf13175, Pf13304, Pf13476, Pf13555	2.219	1.082	1.356	0.592	0.248	0.147	0.206	0.196	0.152	138.9	308.3	150.3	188.4	82.3	34.5	20.5
FALSE	High	IsMasterProtein	Q6AYI1	DEAD (Asp-Glu-Ala-Asp) box polypeptide 5 OS=Rattus norvegicus GN=Ddx5 PE=1 SV=1	0	498.729	67.1545	45	408	35	1	615	69.196	8.92	High	High	High	High	High	High	High	High	High	High		287765	ENSRNOG00000030680	Ddx5	10	metabolic process;regulation of biological process;response to stimulus	membrane;nucleus;spliceosomal complex	catalytic activity;nucleotide binding;protein binding;RNA binding	Pf00270, Pf00271, Pf08061	2.09	1.11	1.583	0.397	0.256	0.126	0.223	0.235	0.12	140.1	292.8	155.5	221.7	55.6	35.8	17.6
FALSE	High	IsMasterProtein	F1LM66	Protein Eftud2 OS=Rattus norvegicus GN=Eftud2 PE=1 SV=1	0	496.54	63.786	54	320	53	1	972	109.408	5	High	High	High	High	High	High	High	High	High	High		287739	ENSRNOG00000002818	Eftud2	10	metabolic process;response to stimulus	cytoplasm;membrane;nucleus;spliceosomal complex	catalytic activity;nucleotide binding;RNA binding	Pf00009, Pf00679, Pf03144, Pf03764, Pf14492	1.842	1.075	1.277	0.557	0.29	0.162	0.272	0.284	0.149	144.8	266.7	155.6	184.8	80.6	42	23.4
FALSE	High	IsMasterProtein	P61765	Syntaxin-binding protein 1 OS=Rattus norvegicus GN=Stxbp1 PE=1 SV=1	0	495.008	78.2828	44	323	43	1	594	67.526	6.96	High	High	High	High	High	High	High	High	High	High		25558	ENSRNOG00000015420	Stxbp1	3	cell communication;cell organization and biogenesis;regulation of biological process;transport	cytoplasm;cytosol;membrane;mitochondrion	protein binding;RNA binding	Pf00995	0.488	0.236	0.242	1.176	0.238	0.388	0.771	0.282	0.268	196.5	95.8	46.3	47.6	231.1	46.7	76.3
FALSE	High	IsMasterProtein	D4A781	Protein Ipo5 OS=Rattus norvegicus GN=Ipo5 PE=1 SV=1	0	494.207	56.3355	49	306	48	1	1097	123.626	4.96	High	High	High	High	High	High	High	High	High	High		306182	ENSRNOG00000010989	Ipo5	15	cell organization and biogenesis;regulation of biological process;response to stimulus;transport	cytoplasm;Golgi;membrane;nucleus	protein binding;RNA binding;transporter activity	Pf02985, Pf12755, Pf13513, Pf13646	1.649	1.274	1.437	0.427	0.223	0.142	0.211	0.207	0.125	149.3	246.3	190.3	214.7	63.7	33.4	21.2
FALSE	High	IsMasterProtein	Q4QQV0	Protein Tubb6 OS=Rattus norvegicus GN=Tubb6 PE=1 SV=1	0	490.27	60.8501	23	661	9	1	447	50.027	4.89	High	High	High	High	High	High	High	High	High	High		307351	ENSRNOG00000018371	Tubb6	18		cytoplasm;cytoskeleton;nucleus	catalytic activity;nucleotide binding;structural molecule activity	Pf00091, Pf03953	1.635	0.952	1.342	0.596	0.491	0.302	0.408	0.302	0.266	137.1	224.1	130.6	184	81.7	67.3	41.4
FALSE	High	IsMasterProtein	F1LM18	Polypyrimidine tract-binding protein 1 OS=Rattus norvegicus GN=Ptbp1 PE=1 SV=1	0	489.724	70.2166	27	314	1	1	554	59.187	9.1	High	High	High	High	High	High	High	High	High	High			ENSRNOG00000010448		7	metabolic process	nucleus	nucleotide binding;RNA binding	Pf00076, Pf13893, Pf14259	1.378	0.732	1.005	0.742	0.374	0.25	0.362	0.429	0.25	153.3	211.3	112.2	154	113.8	57.3	38.4
FALSE	High	IsMasterProtein	A0A0G2K4T7	General transcription factor II-I OS=Rattus norvegicus GN=Gtf2i PE=1 SV=1	0	488.453	63.3634	55	302	55	1	999	112.24	6.39	High	High	High	High	High	High	High	High	High	High		353256	ENSRNOG00000001479	Gtf2i	12	cellular homeostasis;development;metabolic process;regulation of biological process	cytoplasm;membrane;nucleus	DNA binding;protein binding	Pf02946	1.843	1.056	1.372	0.472	0.245	0.138	0.244	0.271	0.137	147.5	271.8	155.8	202.5	69.6	36.1	20.4
FALSE	High	IsMasterProtein	G3V661	Bromodomain adjacent to zinc finger domain protein 1B OS=Rattus norvegicus GN=Baz1b PE=1 SV=1	0	487.626	46.206	66	338	66	1	1476	170.184	8.53	High	High	High	High	High	High	High	High	High	High		368002	ENSRNOG00000001453	Baz1b	12	cell organization and biogenesis;metabolic process;regulation of biological process;response to stimulus	chromosome;nucleus	catalytic activity;metal ion binding;protein binding	Pf00439, Pf00628, Pf10537, Pf15613, Pf15614	1.823	1.066	1.282	0.516	0.254	0.133	0.253	0.281	0.129	148.4	270.5	158.3	190.3	76.6	37.8	19.8
FALSE	High	IsMasterProtein	G3V7Q7	IQ motif containing GTPase activating protein 1 (Predicted), isoform CRA_b OS=Rattus norvegicus GN=Iqgap1 PE=1 SV=1	0	487.202	45.0211	50	268	47	1	1657	188.714	6.43	High	High	High	High	High	High	High	High	High	High		361598	ENSRNOG00000012002	Iqgap1	1	cell growth;regulation of biological process;response to stimulus	cytoplasm;cytoskeleton;membrane;nucleus	enzyme regulator activity;protein binding	Pf00307, Pf00616, Pf03836, Pf11016	1.304	0.738	0.919	0.749	0.439	0.207	0.259	0.353	0.145	163.6	213.3	120.7	150.4	122.5	71.8	33.8
FALSE	High	IsMasterProtein	G3V9N8	AP complex subunit beta OS=Rattus norvegicus GN=Ap1b1 PE=1 SV=3	0	486.818	51.2118	44	318	24	1	949	104.473	5.1	High	High	High	High	High	High	High	High	High	High		29663	ENSRNOG00000008786	Ap1b1	14	cell organization and biogenesis;transport	cytoplasm;Golgi;membrane	protein binding;transporter activity	Pf01602, Pf02883, Pf09066, Pf12717, Pf13646	0.981	0.771	0.914	0.79	0.388	0.317	0.457	0.37	0.253	160.2	157.1	123.5	146.5	126.6	62.2	50.9
FALSE	High	IsMasterProtein	P04785	Protein disulfide-isomerase OS=Rattus norvegicus GN=P4hb PE=1 SV=2	0	485.24	77.0138	45	492	45	1	509	56.916	4.93	High	High	High	High	High	High	High	High	High	High		25506	ENSRNOG00000036689	P4hb	10	cellular homeostasis;metabolic process;regulation of biological process;response to stimulus	endoplasmic reticulum;membrane;organelle lumen	catalytic activity;metal ion binding;protein binding;RNA binding	Pf00085, Pf01216, Pf13098, Pf13848, Pf13899, Pf13905	1.457	0.979	1.229	0.647	0.464	0.193	0.469	0.553	0.217	138.7	202.2	135.8	170.4	89.8	64.4	26.8
FALSE	High	IsMasterProtein	P62260	14-3-3 protein epsilon OS=Rattus norvegicus GN=Ywhae PE=1 SV=1	0	484.171	78.8235	28	906	25	1	255	29.155	4.74	High	High	High	High	High	High	High	High	High	High	Phospho [S210]	29753	ENSRNOG00000005290	Ywhae	10	cellular component movement;regulation of biological process;response to stimulus;transport	cytoplasm;membrane;mitochondrion	enzyme regulator activity;protein binding;RNA binding	Pf00244	1.548	0.851	1.048	0.61	0.256	0.171	0.312	0.297	0.165	159.8	247.4	136	167.5	97.5	41	27.4
FALSE	High	IsMasterProtein	A0A0G2JWP8	DNA topoisomerase 2 OS=Rattus norvegicus GN=Top2a PE=1 SV=1	0	482.856	42.3429	64	311	64	1	1528	173.179	8.82	High	High	High	High	High	High	High	High	High	High	Phospho [T1352]		ENSRNOG00000053047		10	cell differentiation;cell division;cell organization and biogenesis;metabolic process;regulation of biological process;response to stimulus	chromosome;nucleus	catalytic activity;DNA binding;metal ion binding;nucleotide binding;protein binding;RNA binding	Pf00204, Pf00521, Pf01751, Pf02518, Pf08070	1.838	1.312	1.62	0.291	0.22	0.124	0.157	0.17	0.093	146.5	269.3	192.2	237.4	42.7	32.3	18.1
FALSE	High	IsMasterProtein	Q62780	Probable ATP-dependent RNA helicase DDX46 OS=Rattus norvegicus GN=Ddx46 PE=1 SV=1	0	481.756	51.5504	53	319	53	1	1032	117.313	9.26	High	High	High	High	High	High	High	High	High	High		245957	ENSRNOG00000021637	Ddx46	17	metabolic process;regulation of biological process	membrane;nucleus	catalytic activity;nucleotide binding;RNA binding	Pf00270, Pf00271	1.862	1.028	1.276	0.534	0.269	0.136	0.262	0.312	0.134	146.8	273.3	150.9	187.3	78.4	39.5	20
FALSE	High	IsMasterProtein	P07323	Gamma-enolase OS=Rattus norvegicus GN=Eno2 PE=1 SV=2	0	480.776	79.9539	26	479	22	1	434	47.111	5.16	High	High	High	High	High	High	High	High	High	High		24334; 100911625	ENSRNOG00000013141; ENSRNOG00000048365	Eno2; LOC100911625	4; 9	metabolic process;response to stimulus	cytoplasm;membrane	catalytic activity;metal ion binding;protein binding	Pf00113, Pf03952, Pf13378	0.441	0.305	0.311	0.985	0.391	0.655	0.702	0.294	0.346	184.2	81.2	56.1	57.3	181.3	72	120.7
FALSE	High	IsMasterProtein	D4ABT8	Protein Hnrnpul2 OS=Rattus norvegicus GN=Hnrnpul2 PE=1 SV=1	0	480.172	52.0805	39	425	39	1	745	84.807	4.91	High	High	High	High	High	High	High	High	High	High	Phospho [S159; T163; S224; S226]	309197	ENSRNOG00000019507	Hnrnpul2	1		membrane;nucleus	protein binding;RNA binding	Pf00622, Pf02037, Pf08433, Pf13671	1.456	0.884	1.12	0.781	0.361	0.192	0.416	0.413	0.196	146.7	213.5	129.6	164.2	114.6	53	28.2
FALSE	High	IsMasterProtein	A0A0U1RS25	Protein Upf1 OS=Rattus norvegicus GN=Upf1 PE=1 SV=1	0	478.445	55.9609	52	269	52	1	1124	123.874	6.61	High	High	High	High	High	High	High	High	High	High		684558	ENSRNOG00000020134	LOC684558; Upf1	16	cell organization and biogenesis;cellular homeostasis;metabolic process;regulation of biological process;response to stimulus	chromosome;cytoplasm;nucleus;spliceosomal complex	catalytic activity;DNA binding;metal ion binding;nucleotide binding;RNA binding	Pf04851, Pf09416, Pf13086, Pf13087, Pf13245, Pf13604	1.741	1.012	1.313	0.527	0.284	0.157	0.263	0.281	0.148	148.7	258.9	150.5	195.2	78.3	42.3	23.4
FALSE	High	IsMasterProtein	D3ZLC1	Protein Lmnb2 OS=Rattus norvegicus GN=Lmnb2 PE=1 SV=2	0	477.08	72.0779	51	381	42	1	616	68.809	5.26	High	High	High	High	High	High	High	High	High	High	Phospho [T30]	299625	ENSRNOG00000025742	Lmnb2	7		membrane;nucleus	structural molecule activity	Pf00038, Pf00932	1.559	0.787	0.934	0.828	0.363	0.184	0.425	0.49	0.225	147.2	229.4	115.8	137.5	121.8	53.4	27.1
FALSE	High	IsMasterProtein	Q1JU68	Eukaryotic translation initiation factor 3 subunit A OS=Rattus norvegicus GN=Eif3a PE=2 SV=2	0	476.94	46.9719	65	380	65	1	1354	163.097	6.77	High	High	High	High	High	High	High	High	High	High		292148	ENSRNOG00000010117	Eif3a	1	cell organization and biogenesis;metabolic process;regulation of biological process	cytoplasm;membrane;nucleus	protein binding;RNA binding	Pf01399	1.876	1.189	1.458	0.434	0.256	0.124	0.225	0.258	0.121	144.1	270.3	171.3	210.1	62.6	36.9	17.8
FALSE	High	IsMasterProtein	Q62733	Lamina-associated polypeptide 2, isoform beta OS=Rattus norvegicus GN=Tmpo PE=1 SV=3	0	476.139	69.9115	34	404	34	1	452	50.247	9.39	High	High	High	High	High	High	High	High	High	High	Phospho [S67; T74; S79; S82; S158; T159; S179; Y182; S183; S221; Y222; S223; T228]	25359	ENSRNOG00000008797	Tmpo	7	cell organization and biogenesis;regulation of biological process	chromosome;membrane;nucleus	DNA binding;protein binding	Pf03020, Pf08198	1.83	0.948	1.309	0.552	0.465	0.239	0.298	0.305	0.204	139.9	255.9	132.5	183	77.2	65.1	33.4
FALSE	High	IsMasterProtein	G3V8T4	DNA damage-binding protein 1 OS=Rattus norvegicus GN=Ddb1 PE=1 SV=1	0	475.042	47.6316	52	290	52	1	1140	126.86	5.26	High	High	High	High	High	High	High	High	High	High		64470	ENSRNOG00000020715	Ddb1	1	cell organization and biogenesis;metabolic process;regulation of biological process;response to stimulus	cytoplasm;nucleus	DNA binding;protein binding	Pf03178, Pf10433	1.529	1.242	1.328	0.479	0.237	0.135	0.239	0.239	0.117	152.8	233.7	189.7	202.9	73.1	36.2	20.7
FALSE	High	IsMasterProtein	G3V6S2	Aconitate hydratase OS=Rattus norvegicus GN=Aco1 PE=1 SV=1	0	474.234	59.5051	43	276	43	1	889	98.13	7.39	High	High	High	High	High	High	High	High	High	High			ENSRNOG00000005849		5	cellular homeostasis;metabolic process;regulation of biological process;response to stimulus;transport	cytoplasm;cytosol;endoplasmic reticulum;Golgi;mitochondrion	catalytic activity;metal ion binding;RNA binding	Pf00330, Pf00694	1.531	1.125	1.382	0.513	0.29	0.161	0.298	0.292	0.174	147.8	226.3	166.2	204.3	75.8	42.9	23.7
FALSE	High	IsMasterProtein	D3ZXK9	Purine nucleoside phosphorylase OS=Rattus norvegicus GN=Pnp PE=1 SV=3	0	473.72	85.4671	23	357	23	1	289	32.281	6.93	High	High	High	High	High	High	High	High	High	High		290029	ENSRNOG00000009982	Pnp	15	metabolic process;regulation of biological process;response to stimulus;transport	cytoplasm;cytoskeleton;extracellular;nucleus	catalytic activity	Pf01048	0.982	0.77	0.902	1.089	0.446	0.286	0.528	0.582	0.29	145.5	142.8	112	131.3	158.4	64.9	41.5
FALSE	High	IsMasterProtein	Q66HA8	Heat shock protein 105 kDa OS=Rattus norvegicus GN=Hsph1 PE=1 SV=1	0	473.664	64.5688	43	328	41	1	858	96.357	5.55	High	High	High	High	High	High	High	High	High	High	Phospho [S558; T562; S563]	288444	ENSRNOG00000000902	Hsph1	12	metabolic process;regulation of biological process	cytoplasm;cytosol;nucleus	nucleotide binding;protein binding	Pf00012	1.433	0.931	1.172	0.619	0.339	0.219	0.317	0.316	0.206	152.6	218.7	142.1	178.8	94.4	51.8	33.5
FALSE	High	IsMasterProtein	Q6P3V8	Eukaryotic translation initiation factor 4A1 OS=Rattus norvegicus GN=Eif4a1 PE=1 SV=1	0	473.609	66.5025	31	343	18	1	406	46.125	5.48	High	High	High	High	High	High	High	High	High	High		287436	ENSRNOG00000030628	Eif4a1	10	metabolic process;regulation of biological process	cytoplasm;membrane;nucleus	catalytic activity;DNA binding;nucleotide binding;RNA binding	Pf00270, Pf00271, Pf04851	1.857	1.178	1.345	0.364	0.24	0.129	0.211	0.214	0.118	150.2	279.1	177	202	54.7	36.1	19.3
FALSE	High	IsMasterProtein	P85845	Fascin OS=Rattus norvegicus GN=Fscn1 PE=1 SV=2	0	473.128	63.8945	34	370	11	1	493	54.457	6.74	High	High	High	High	High	High	High	High	High	High		683788		Fscn1; LOC683788	12	cell communication;cell organization and biogenesis;cellular component movement;regulation of biological process;response to stimulus	cytoplasm;cytoskeleton;cytosol;membrane	protein binding;RNA binding	Pf06268	1.428	0.901	1.078	0.867	0.323	0.194	0.464	0.384	0.266	144.8	206.7	130.5	156.1	125.6	46.8	28
FALSE	High	IsMasterProtein	Q641Y8	ATP-dependent RNA helicase DDX1 OS=Rattus norvegicus GN=Ddx1 PE=1 SV=1	0	471.91	63.2432	41	259	41	1	740	82.445	7.23	High	High	High	High	High	High	High	High	High	High		84474	ENSRNOG00000006652	Ddx1	6	development;metabolic process;regulation of biological process;response to stimulus	cytoplasm;membrane;nucleus	catalytic activity;DNA binding;nucleotide binding;protein binding;RNA binding	Pf00270, Pf00271, Pf00622	1.78	0.99	1.315	0.535	0.315	0.174	0.321	0.333	0.166	144.3	256.9	142.9	189.8	77.2	45.4	25.1
FALSE	High	IsMasterProtein	E9PT66	Protein Sf3b3 OS=Rattus norvegicus GN=Sf3b3 PE=1 SV=2	0	468.634	42.6459	48	343	48	1	1217	135.465	5.26	High	High	High	High	High	High	High	High	High	High		292019	ENSRNOG00000017724	Sf3b3	19	metabolic process;regulation of biological process	nucleus;spliceosomal complex	protein binding;RNA binding	Pf03178, Pf10433	1.722	1.095	1.344	0.504	0.32	0.169	0.321	0.36	0.173	142.7	245.7	156.3	191.7	71.9	45.6	24.1
FALSE	High	IsMasterProtein	A0A0G2JWG6	Protein Golgb1 OS=Rattus norvegicus GN=Golgb1 PE=1 SV=1	0	468.626	27.1995	71	296	70	1	3228	368.852	5.06	High	High	High	High	High	High	High	High	High	High		192243	ENSRNOG00000030314	Golgb1	11	metabolic process;regulation of biological process	Golgi;membrane	RNA binding	Pf04111, Pf05557, Pf07888, Pf09726, Pf12128	1.494	0.914	1.108	0.652	0.41	0.157	0.272	0.402	0.169	152.1	227.1	139	168.4	99.1	62.4	23.8
FALSE	High	IsMasterProtein	F1LS72	Protein Uba2 OS=Rattus norvegicus GN=Uba2 PE=1 SV=3	0	466.726	72.605	39	259	39	1	595	66.297	5.16	High	High	High	High	High	High	High	High	High	High			ENSRNOG00000021113		1	metabolic process	cytosol	catalytic activity;nucleotide binding;protein binding	Pf00899, Pf02134, Pf05029, Pf10585, Pf14732	1.614	1.122	1.242	0.48	0.255	0.138	0.247	0.257	0.13	154.2	248.9	173	191.5	74	39.4	21.3
FALSE	High	IsMasterProtein	D3ZU13	Protein Eif4g1 OS=Rattus norvegicus GN=Eif4g1 PE=1 SV=1	0	465.752	38.1727	56	299	1	1	1598	175.596	5.38	High	High	High	High	High	High	High	High	High	High	Phospho [S1229]	287986	ENSRNOG00000001738	Eif4g1	11	defense response;regulation of biological process;response to stimulus	cytoplasm;membrane	protein binding;RNA binding	Pf00566, Pf02020, Pf02847, Pf02854	1.905	1.09	1.308	0.415	0.246	0.12	0.237	0.256	0.122	149.3	284.4	162.8	195.3	62	36.8	17.9
FALSE	High	IsMasterProtein	D4AD15	Protein Eif4g1 OS=Rattus norvegicus GN=Eif4g1 PE=1 SV=2	0	465.265	38.3794	56	298	1	1	1592	174.979	5.36	High	High	High	High	High	High	High	High	High	High	Phospho [S1223]	287986	ENSRNOG00000001738	Eif4g1	11	defense response;regulation of biological process;response to stimulus	cytoplasm;membrane	protein binding;RNA binding	Pf00566, Pf02020, Pf02847, Pf02854	2.506	0.797	0.93	0.592	0.242	0.081	0.201	0.222	0.075	150.4	377	119.8	139.9	89.1	36.5	12.2
FALSE	High	IsMasterProtein	G3V8B6	26S proteasome non-ATPase regulatory subunit 1 OS=Rattus norvegicus GN=Psmd1 PE=1 SV=1	0	464.188	55.6139	44	254	44	1	953	105.633	5.39	High	High	High	High	High	High	High	High	High	High		83806	ENSRNOG00000017730	Psmd1	9	metabolic process;regulation of biological process	membrane;nucleus;proteasome	catalytic activity;enzyme regulator activity	Pf01851, Pf13513, Pf13646	1.857	1.009	1.174	0.461	0.215	0.118	0.248	0.238	0.112	155.4	288.7	156.8	182.5	71.7	33.4	18.4
FALSE	High	IsMasterProtein	Q62669	Protein Hbb-b1 OS=Rattus norvegicus GN=LOC103694855 PE=1 SV=1	0	463.07	100	20	1737	14	1	147	16.012	8.19	High	High	High	High	High	High	High	High	High	High	Phospho [T85; S88; S90; T124; S126; S140]	361619; 103694855	ENSRNOG00000047098; ENSRNOG00000060629	Hbb-b1; LOC103694855	1	transport		metal ion binding;transporter activity	Pf00042	0.321	0.455	0.336	1.169	0.587	0.501	0.659	0.479	0.275	172.9	55.5	78.7	58.1	202.1	101.6	86.6
FALSE	High	IsMasterProtein	P01946	Hemoglobin subunit alpha-1/2 OS=Rattus norvegicus GN=Hba1 PE=1 SV=3	0	460.31	100	22	4422	4	1	142	15.319	7.97	High	High	High	High	High	High	High	High	High	High	Phospho [Y25; S50; T109]	25632	ENSRNOG00000029886	Hba-a2; Hba1	10	cell organization and biogenesis;metabolic process;regulation of biological process;response to stimulus;transport	membrane	antioxidant activity;catalytic activity;metal ion binding;protein binding;transporter activity	Pf00042	0.365	0.46	0.365	1.037	0.646	0.588	0.742	0.604	0.347	162.5	59.2	74.7	59.4	168.5	105	95.6
FALSE	High	IsMasterProtein	O35303	Dynamin-1-like protein OS=Rattus norvegicus GN=Dnm1l PE=1 SV=1	0	459.245	71.6556	45	267	45	1	755	83.856	7.08	High	High	High	High	High	High	High	High	High	High	Phospho [S635]	114114	ENSRNOG00000001813	Dnm1l	11	cell death;cell organization and biogenesis;regulation of biological process;transport	cytoplasm;cytoskeleton;cytosol;Golgi;membrane;mitochondrion	catalytic activity;nucleotide binding;protein binding	Pf00350, Pf01031, Pf02212	1.156	0.703	0.767	0.93	0.311	0.308	0.525	0.351	0.26	158.5	183.2	111.3	121.5	147.4	49.2	48.8
FALSE	High	IsMasterProtein	A0A0G2JVW5	E3 ubiquitin-protein ligase HUWE1 OS=Rattus norvegicus GN=Huwe1 PE=1 SV=1	0	458.677	18.2176	59	242	59	1	4062	447.378	5.4	High	High	High	High	High	High	High	High	High	High			ENSRNOG00000061262		X	cell organization and biogenesis;metabolic process;response to stimulus	cytoplasm;membrane	catalytic activity;protein binding;RNA binding	Pf02825, Pf06012, Pf06025, Pf14377	1.826	0.957	1.082	0.433	0.277	0.196	0.23	0.243	0.156	156.2	285.3	149.5	169.1	67.7	43.3	30.6
FALSE	High	IsMasterProtein	A0A0G2K8V2	Vinculin OS=Rattus norvegicus GN=Vcl PE=1 SV=1	0	458.354	53.0864	53	281	53	1	1134	123.514	5.71	High	High	High	High	High	High	High	High	High	High			ENSRNOG00000010765		15	cell growth;cell organization and biogenesis;regulation of biological process	cytoplasm;cytoskeleton;membrane	protein binding;structural molecule activity	Pf01044	0.898	0.57	0.692	0.96	0.65	0.295	0.417	0.564	0.235	159.2	142.9	90.7	110.2	152.9	103.4	47
FALSE	High	IsMasterProtein	D3ZQM0	Protein Sf3a1 OS=Rattus norvegicus GN=Sf3a1 PE=1 SV=1	0	457.682	53.8559	43	320	43	1	791	88.532	5.22	High	High	High	High	High	High	High	High	High	High		305479	ENSRNOG00000005218	Sf3a1	14	cell organization and biogenesis;metabolic process;regulation of biological process	spliceosomal complex	protein binding;RNA binding	Pf00240, Pf01805, Pf12230, Pf14560	1.842	1.094	1.356	0.482	0.26	0.132	0.267	0.289	0.139	145.8	268.5	159.4	197.7	70.3	37.9	19.2
FALSE	High	IsMasterProtein	Q6P136	Hyou1 protein OS=Rattus norvegicus GN=Hyou1 PE=1 SV=1	0	457.352	55.8116	46	321	4	1	998	111.151	5.19	High	High	High	High	High	High	High	High	High	High		192235	ENSRNOG00000010944	Hyou1	8	regulation of biological process;response to stimulus;transport	endoplasmic reticulum;membrane;organelle lumen	nucleotide binding	Pf00012	1.464	0.812	1.036	0.733	0.488	0.215	0.415	0.499	0.194	145.8	213.5	118.4	151.1	106.9	71.2	31.4
FALSE	High	IsMasterProtein	Q5XI34	Protein Ppp2r1a OS=Rattus norvegicus GN=Ppp2r1a PE=1 SV=1	0	456.479	64.8557	37	285	28	1	589	65.281	5.11	High	High	High	High	High	High	High	High	High	High		117281	ENSRNOG00000011282	Ppp2r1a	1	cell organization and biogenesis;metabolic process;regulation of biological process	cytosol	catalytic activity;enzyme regulator activity;protein binding	Pf02985, Pf13513, Pf13646	1.681	0.922	0.992	0.541	0.235	0.188	0.254	0.22	0.133	162.2	272.7	149.5	160.9	87.7	38	30.5
FALSE	High	IsMasterProtein	Q9JHU0	Dihydropyrimidinase-related protein 5 OS=Rattus norvegicus GN=Dpysl5 PE=1 SV=1	0	456.33	71.4539	29	312	28	1	564	61.501	7.08	High	High	High	High	High	High	High	High	High	High		100910964; 65208	ENSRNOG00000008996	LOC100910964; Dpysl5	6	cell differentiation;cellular component movement	cytoplasm	catalytic activity;protein binding	Pf01979, Pf13147, Pf13594	2.452	0.931	1.019	0.242	0.16	0.118	0.146	0.12	0.088	159.3	390.7	148.3	162.4	38.5	25.5	18.9
FALSE	High	IsMasterProtein	P28037	Cytosolic 10-formyltetrahydrofolate dehydrogenase OS=Rattus norvegicus GN=Aldh1l1 PE=1 SV=3	0	455.04	63.6364	44	241	43	1	902	98.812	5.91	High	High	High	High	High	High	High	High	High	High		64392		Aldh1l1	4	metabolic process	cytoplasm;cytosol;mitochondrion	catalytic activity;protein binding	Pf00171, Pf00550, Pf00551, Pf02911	1.762	1.389	1.552	0.23	0.209	0.186	0.13	0.136	0.105	149.2	263	207.3	231.6	34.4	31.3	27.8
FALSE	High	IsMasterProtein	D3ZMS1	Protein Sf3b2 OS=Rattus norvegicus GN=Sf3b2 PE=1 SV=3	0	454.934	47.0387	40	269	40	1	878	98.086	5.62	High	High	High	High	High	High	High	High	High	High			ENSRNOG00000020412		1	metabolic process	nucleus;spliceosomal complex	RNA binding	Pf02037, Pf04037, Pf04046	1.926	0.961	1.224	0.465	0.25	0.12	0.264	0.287	0.134	150.8	290.5	144.9	184.7	70.1	37.7	18.1
FALSE	High	IsMasterProtein	Q00438	Polypyrimidine tract-binding protein 1 OS=Rattus norvegicus GN=Ptbp1 PE=1 SV=1	0	452.043	75.3153	28	269	2	1	555	59.317	9.1	High	High	High	High	High	High	High	High	High	High		29497		Ptbp1	7	metabolic process;regulation of biological process	cytoplasm;membrane;nucleus	catalytic activity;DNA binding;nucleotide binding;RNA binding	Pf00076, Pf13893, Pf14259	1.446	1.209	1.533	0.626	0.395	0.165	0.365	0.408	0.178	136.5	197.3	165.1	209.3	85.5	53.9	22.6
FALSE	High	IsMasterProtein	G3V8G5	Golgi apparatus protein 1 OS=Rattus norvegicus GN=Glg1 PE=1 SV=1	0	451.732	37.9163	39	285	39	1	1171	133.465	6.9	High	High	High	High	High	High	High	High	High	High		29476	ENSRNOG00000018668	Glg1	19	regulation of biological process;transport	Golgi;membrane	protein binding	Pf00839	1.718	1.024	1.327	0.494	0.365	0.149	0.278	0.372	0.141	145.6	250.1	149.1	193.2	71.9	53.2	21.7
FALSE	High	IsMasterProtein	A0A0G2JY08	Protein Myo18a OS=Rattus norvegicus GN=Myo18a PE=1 SV=1	0	450.85	31.11	58	277	57	1	2054	233.237	6.24	High	High	High	High	High	High	High	High	High	High	Phospho [S2020]		ENSRNOG00000033101		10	cell organization and biogenesis;cellular component movement;metabolic process;regulation of biological process;transport	cytoplasm;cytoskeleton;Golgi;membrane	catalytic activity;motor activity;nucleotide binding;protein binding;RNA binding;structural molecule activity;transporter activity	Pf00038, Pf00063, Pf00595, Pf00769, Pf01496, Pf01576, Pf02463, Pf02841, Pf03962, Pf04111, Pf04156, Pf04502, Pf04615, Pf05483, Pf05557, Pf05622, Pf05701, Pf05911, Pf05914, Pf06160, Pf06785, Pf07888, Pf09726, Pf09728, Pf09730, Pf09787, Pf10174, Pf12128, Pf12329, Pf12889, Pf13166, Pf13514, Pf13851, Pf15070, Pf15397	1.275	0.789	0.883	0.85	0.407	0.22	0.505	0.508	0.239	149.8	191	118.1	132.2	127.4	61	33
FALSE	High	IsMasterProtein	F1LN88	Aldehyde dehydrogenase, mitochondrial OS=Rattus norvegicus GN=Aldh2 PE=1 SV=2	0	450.8	67.052	35	337	33	1	519	56.481	7.33	High	High	High	High	High	High	High	High	High	High		29539	ENSRNOG00000001344	Aldh2	12	metabolic process;regulation of biological process;response to stimulus	mitochondrion;organelle lumen	catalytic activity;nucleotide binding;protein binding	Pf00171	0.742	0.6	0.843	1.006	0.884	0.341	0.489	0.846	0.241	143	106.2	85.8	120.5	143.9	126.4	48.8
FALSE	High	IsMasterProtein	A0A0G2JV65	14-3-3 protein zeta/delta OS=Rattus norvegicus GN=Ywhaz PE=1 SV=1	0	450.306	70.7031	27	380	23	1	256	28.97	4.78	High	High	High	High	High	High	High	High	High	High	Phospho [S241; T243]		ENSRNOG00000008195		7	cell organization and biogenesis;regulation of biological process;transport	mitochondrion;nucleus	protein binding;RNA binding	Pf00244	1.513	0.794	0.997	0.61	0.306	0.244	0.359	0.337	0.18	157.7	238.7	125.2	157.2	96.1	48.3	38.5
FALSE	High	IsMasterProtein	F1LNL2	Protein Smarca5 OS=Rattus norvegicus GN=Smarca5 PE=1 SV=2	0	450.118	47.3367	49	309	36	1	995	116.581	8.41	High	High	High	High	High	High	High	High	High	High		307766	ENSRNOG00000018149	Smarca5	19	cell organization and biogenesis;metabolic process;regulation of biological process;response to stimulus	chromosome;nucleus	catalytic activity;DNA binding;nucleotide binding;protein binding	Pf00176, Pf00270, Pf00271, Pf04851, Pf09110, Pf09111, Pf11496	1.989	1.039	1.22	0.485	0.218	0.116	0.224	0.245	0.113	150.4	299.2	156.3	183.5	72.9	32.8	17.4
FALSE	High	IsMasterProtein	O35821	Myb-binding protein 1A OS=Rattus norvegicus GN=Mybbp1a PE=1 SV=2	0	449.136	44.2708	50	261	50	1	1344	152.191	8.95	High	High	High	High	High	High	High	High	High	High		60571	ENSRNOG00000015236	Mybbp1a	10	cell communication;cell differentiation;metabolic process;regulation of biological process;response to stimulus;transport	cytoplasm;membrane;nucleus	catalytic activity;DNA binding;RNA binding	Pf04931	1.963	1.037	1.309	0.42	0.24	0.134	0.228	0.243	0.142	148.9	292.3	154.5	194.9	62.6	35.7	19.9
FALSE	High	IsMasterProtein	A0A0G2JSV6	Protein Hba-a2 OS=Rattus norvegicus GN=Hba-a2 PE=1 SV=1	0	448.903	99.2958	21	4402	3	1	142	15.275	8.31	High	High	High	High	High	High	High	High	High	High	Phospho [Y25; S50; T109]	360504; 25632	ENSRNOG00000047321	Hba2; Hba-a2; Hba1	10	cell organization and biogenesis;metabolic process;regulation of biological process;response to stimulus;transport	membrane	antioxidant activity;catalytic activity;metal ion binding;protein binding;transporter activity	Pf00042	0.306	0.373	0.323	0.721	2.026	2.938	0.438	0.417	0.23	114	34.9	42.5	36.8	82.2	230.9	334.9
FALSE	High	IsMasterProtein	Q64560	Tripeptidyl-peptidase 2 OS=Rattus norvegicus GN=Tpp2 PE=2 SV=3	0	447.999	50.3603	53	249	53	1	1249	138.206	6.38	High	High	High	High	High	High	High	High	High	High		81815	ENSRNOG00000011194	Tpp2	9	metabolic process	cytoplasm;nucleus	catalytic activity	Pf00082, Pf12580	1.624	1.039	1.265	0.477	0.282	0.177	0.246	0.245	0.137	154	250.2	160.1	194.8	73.4	43.5	27.2
FALSE	High	IsMasterProtein	Q68FY0	Cytochrome b-c1 complex subunit 1, mitochondrial OS=Rattus norvegicus GN=Uqcrc1 PE=1 SV=1	0	447.981	60.8333	25	314	24	1	480	52.815	5.88	High	High	High	High	High	High	High	High	High	High		301011	ENSRNOG00000032134	Uqcrc1	8	metabolic process;response to stimulus;transport	membrane;mitochondrion	catalytic activity;metal ion binding;protein binding	Pf00675, Pf05193, Pf08367	0.654	0.454	0.541	1.099	0.501	0.554	0.822	0.504	0.402	153.1	100.2	69.5	82.8	168.4	76.7	84.8
FALSE	High	IsMasterProtein	Q6AYD3	Proliferation-associated protein 2G4 OS=Rattus norvegicus GN=Pa2g4 PE=1 SV=1	0	447.283	81.9797	29	418	29	1	394	43.629	6.86	High	High	High	High	High	High	High	High	High	High		288778	ENSRNOG00000004904	Pa2g4	7	metabolic process;regulation of biological process	cytoplasm;membrane;nucleus	catalytic activity;DNA binding;protein binding;RNA binding	Pf00557	1.752	1.187	1.459	0.34	0.215	0.12	0.179	0.195	0.1	152.7	267.6	181.4	222.9	51.9	32.9	18.3
FALSE	High	IsMasterProtein	D3ZC56	Protein Dst OS=Rattus norvegicus GN=Dst PE=1 SV=3	0	445.409	12.5266	74	260	68	1	7512	846.683	5.34	High	High	High	High	High	High	High	High	High	High			ENSRNOG00000012207		9	cell organization and biogenesis;regulation of biological process	cytoskeleton	metal ion binding;protein binding	Pf00036, Pf00307, Pf00435, Pf00681, Pf02187, Pf11971, Pf13499, Pf13514, Pf13833	1.321	0.762	0.89	0.763	0.32	0.176	0.387	0.425	0.192	160.3	211.9	122.1	142.7	122.4	51.3	28.3
FALSE	High	IsMasterProtein	A0A096MIX2	DEAD (Asp-Glu-Ala-Asp) box polypeptide 17, isoform CRA_a OS=Rattus norvegicus GN=Ddx17 PE=1 SV=1	0	443.314	56.7485	47	363	37	1	652	72.599	8.68	High	High	High	High	High	High	High	High	High	High		315133	ENSRNOG00000051170	Ddx17	7	metabolic process;regulation of biological process	membrane;nucleus	catalytic activity;nucleotide binding;protein binding;RNA binding	Pf00270, Pf00271	2.066	0.971	1.271	0.442	0.277	0.147	0.227	0.275	0.128	146.9	303.6	142.6	186.8	65	40.7	21.6
FALSE	High	IsMasterProtein	D4A5Q2	Structural maintenance of chromosomes protein OS=Rattus norvegicus GN=Smc2 PE=1 SV=1	0	440.672	42.0655	50	252	50	1	1191	134.197	8.53	High	High	High	High	High	High	High	High	High	High		362519	ENSRNOG00000022325	Smc2	5	cell organization and biogenesis;cellular component movement;metabolic process	chromosome;cytoplasm;nucleus	catalytic activity;motor activity;nucleotide binding;protein binding	Pf01576, Pf02463, Pf03938, Pf04156, Pf05262, Pf05483, Pf05911, Pf06470, Pf07888, Pf08317, Pf09726, Pf10174, Pf12128, Pf12718, Pf13094, Pf13166, Pf13175, Pf13304, Pf13476, Pf13555, Pf13851, Pf13863, Pf14362, Pf15175, Pf15619	1.812	1.396	1.708	0.226	0.227	0.21	0.13	0.139	0.1	143.9	260.8	200.9	245.8	32.6	32.7	30.3
FALSE	High	IsMasterProtein	F1LQT9	DNA (cytosine-5)-methyltransferase OS=Rattus norvegicus GN=Dnmt1 PE=1 SV=3	0	440.557	37.6311	52	288	52	1	1621	182.924	8.07	High	High	High	High	High	High	High	High	High	High	Phospho [S718]	84350	ENSRNOG00000039859	Dnmt1	8	cell differentiation;cell organization and biogenesis;metabolic process;regulation of biological process;response to stimulus	cytoplasm;nucleus	catalytic activity;DNA binding;metal ion binding;nucleotide binding;protein binding;RNA binding	Pf00145, Pf01426, Pf02008, Pf06464, Pf12047	1.93	1.221	1.563	0.308	0.267	0.151	0.179	0.189	0.109	144.6	279.1	176.5	225.9	44.5	38.6	21.9
FALSE	High	IsMasterProtein	D4A0Y6	Protein Mki67 OS=Rattus norvegicus GN=Mki67 PE=1 SV=2	0	439.315	35.8769	60	265	59	1	3119	343.142	9.74	High	High	High	High	High	High	High	High	High	High	Phospho [S336; S517; S2718]	291234	ENSRNOG00000028137	Mki67	1	cell organization and biogenesis;cell proliferation;metabolic process;response to stimulus	chromosome;cytoplasm;membrane;nucleus	protein binding;RNA binding	Pf00498, Pf08065, Pf15276	1.871	1.347	1.726	0.249	0.26	0.112	0.14	0.16	0.104	143.5	268.5	193.3	247.7	35.8	37.2	16.1
FALSE	High	IsMasterProtein	D3ZD97	DEAH (Asp-Glu-Ala-His) box polypeptide 15 (Predicted), isoform CRA_b OS=Rattus norvegicus GN=Dhx15 PE=1 SV=1	0	438.752	57.8616	45	371	44	1	795	90.919	7.46	High	High	High	High	High	High	High	High	High	High		289693	ENSRNOG00000003844	Dhx15	14	metabolic process;response to stimulus	cytoplasm;nucleus;spliceosomal complex	catalytic activity;nucleotide binding;RNA binding	Pf00270, Pf00271, Pf04408, Pf07717, Pf13401	1.879	1.063	1.207	0.45	0.266	0.158	0.225	0.243	0.136	150.9	283.5	160.4	182.1	67.9	40.2	23.9
FALSE	High	IsMasterProtein	F1M949	Protein Ckap5 OS=Rattus norvegicus GN=Ckap5 PE=1 SV=3	0	437.177	39.2815	54	249	54	1	1698	187.801	8.12	High	High	High	High	High	High	High	High	High	High		311191	ENSRNOG00000016067	Ckap5	3	cell organization and biogenesis	membrane	protein binding	Pf12348	1.698	1.058	1.208	0.449	0.272	0.17	0.248	0.253	0.142	153.9	261.3	162.8	185.9	69.1	41.9	26.1
FALSE	High	IsMasterProtein	Q63617	Hypoxia up-regulated protein 1 OS=Rattus norvegicus GN=Hyou1 PE=1 SV=1	0	436.777	54.2543	43	301	1	1	999	111.22	5.19	High	High	High	High	High	High	High	High	High	High		192235		Hyou1	8	regulation of biological process;response to stimulus;transport	endoplasmic reticulum;membrane;organelle lumen	nucleotide binding	Pf00012	1.267	0.859	1.607	0.395	0.751	0.095	0.315	0.846	0.473	131.4	166.6	112.9	211.2	51.9	98.7	12.5
FALSE	High	IsMasterProtein	P17764	Acetyl-CoA acetyltransferase, mitochondrial OS=Rattus norvegicus GN=Acat1 PE=1 SV=1	0	435.643	70.9906	31	235	31	1	424	44.666	8.76	High	High	High	High	High	High	High	High	High	High		25014	ENSRNOG00000007862	Acat1	8	cell organization and biogenesis;metabolic process;response to stimulus	membrane;mitochondrion;organelle lumen	catalytic activity;metal ion binding;protein binding	Pf00108, Pf00109, Pf02803	1.176	0.67	0.868	0.774	0.67	0.254	0.416	0.832	0.17	146.4	172.1	98.2	127.1	113.3	98.1	37.2
FALSE	High	IsMasterProtein	D3ZN95	Protein Hcfc1 OS=Rattus norvegicus GN=Hcfc1 PE=1 SV=1	0	435.617	28.4661	41	234	40	1	2034	209.022	7.01	High	High	High	High	High	High	High	High	High	High	Phospho [S1516]	363519	ENSRNOG00000051948	Hcfc1	X	cell organization and biogenesis;metabolic process;regulation of biological process;response to stimulus	cytoplasm;membrane;mitochondrion;nucleus	catalytic activity;protein binding	Pf01344, Pf13415, Pf13418, Pf13854, Pf13964	1.825	0.99	1.355	0.496	0.268	0.153	0.26	0.282	0.165	147.2	268.7	145.7	199.5	72.9	39.4	22.5
FALSE	High	IsMasterProtein	A0A0G2K2B3	Far upstream element-binding protein 2 OS=Rattus norvegicus GN=Khsrp PE=1 SV=1	0	435.47	71.7914	35	311	30	1	748	76.701	7.33	High	High	High	High	High	High	High	High	High	High	Phospho [S182]	171137	ENSRNOG00000047628	Khsrp	9	metabolic process;regulation of biological process;transport	cytoplasm;membrane;nucleus	DNA binding;protein binding;RNA binding	Pf00013, Pf07650, Pf09005, Pf13014	1.656	1.292	1.595	0.386	0.317	0.17	0.266	0.279	0.176	140.1	232	181	223.5	54	44.5	23.9
FALSE	High	IsMasterProtein	Q08163	Adenylyl cyclase-associated protein 1 OS=Rattus norvegicus GN=Cap1 PE=1 SV=3	0	433.946	75.7384	35	297	34	1	474	51.556	7.52	High	High	High	High	High	High	High	High	High	High		64185	ENSRNOG00000013492	Cap1	5	cell organization and biogenesis;cellular component movement;transport	cytoplasm;cytoskeleton;membrane	protein binding	Pf01213, Pf07986, Pf08603	0.862	0.613	0.713	1.214	0.397	0.293	0.668	0.573	0.307	150.6	129.8	92.4	107.4	182.9	59.8	44.1
FALSE	High	IsMasterProtein	Q68FS4	Cytosol aminopeptidase OS=Rattus norvegicus GN=Lap3 PE=1 SV=1	0	433.749	74.1811	30	309	30	1	519	56.115	7.21	High	High	High	High	High	High	High	High	High	High		289668	ENSRNOG00000003289	Lap3	14	metabolic process	cytoplasm;mitochondrion;nucleus	catalytic activity;metal ion binding	Pf00883, Pf02789	0.797	0.547	0.697	1.117	0.392	0.256	0.786	0.689	0.367	150.4	119.8	82.3	104.9	168	59	38.5
FALSE	High	IsMasterProtein	P85834	Elongation factor Tu, mitochondrial OS=Rattus norvegicus GN=Tufm PE=1 SV=1	0	432.886	70.354	34	596	34	1	452	49.491	7.56	High	High	High	High	High	High	High	High	High	High		293481	ENSRNOG00000018604	Tufm	1	metabolic process;response to stimulus	membrane;mitochondrion	catalytic activity;nucleotide binding;RNA binding	Pf00009, Pf03143, Pf03144	0.966	0.566	0.694	0.912	0.353	0.375	0.646	0.403	0.318	160.5	155	90.8	111.3	146.3	56.6	60.2
FALSE	High	IsMasterProtein	A0A0G2K2C7	Protein Usp9x OS=Rattus norvegicus GN=Usp9x PE=1 SV=1	0	431.394	24.5889	57	268	57	1	2554	290.042	5.82	High	High	High	High	High	High	High	High	High	High		363445	ENSRNOG00000003261	Usp9x	X	cell growth;cellular component movement;metabolic process;regulation of biological process;response to stimulus	cytoplasm;membrane	catalytic activity;protein binding	Pf00443, Pf13423	1.462	0.865	0.961	0.699	0.368	0.229	0.358	0.365	0.195	153.8	224.8	133.1	147.8	107.5	56.6	35.3
FALSE	High	IsMasterProtein	Q63413	Spliceosome RNA helicase Ddx39b OS=Rattus norvegicus GN=Ddx39b PE=2 SV=3	0	431.196	65.8879	32	317	19	1	428	49.004	5.67	High	High	High	High	High	High	High	High	High	High		114612	ENSRNOG00000000841	Ddx39b	20	cell organization and biogenesis;metabolic process;regulation of biological process;response to stimulus;transport	cytoplasm;nucleus;spliceosomal complex	catalytic activity;nucleotide binding;protein binding;RNA binding	Pf00270, Pf00271, Pf14617	1.93	1.197	1.281	0.418	0.213	0.126	0.213	0.227	0.124	148.6	286.9	177.8	190.4	62.1	31.6	18.7
FALSE	High	IsMasterProtein	Q4KLK7	Nucleolar protein 5A OS=Rattus norvegicus GN=Nop56 PE=1 SV=1	0	430.672	68.7075	37	411	37	1	588	65.359	9.01	High	High	High	High	High	High	High	High	High	High	Phospho [S517; S543]	362214	ENSRNOG00000007128	Nop56	3	metabolic process	membrane	protein binding;RNA binding	Pf01798, Pf08060, Pf08156	1.843	1.036	1.315	0.49	0.286	0.148	0.299	0.32	0.15	145.2	267.6	150.4	190.9	71.1	41.6	21.5
FALSE	High	IsMasterProtein	F1M9V7	Protein Npepps OS=Rattus norvegicus GN=Npepps PE=1 SV=1	0	430.51	62.2826	48	252	48	1	920	103.279	5.77	High	High	High	High	High	High	High	High	High	High		50558	ENSRNOG00000023095	Npepps	10	metabolic process;response to stimulus	cytoplasm;membrane	catalytic activity;metal ion binding	Pf01433, Pf11838, Pf13485	1.427	0.873	1.037	0.566	0.325	0.228	0.36	0.298	0.197	158.5	226.2	138.3	164.3	89.7	51.4	36.1
FALSE	High	IsMasterProtein	A0A0G2K0J0	Protein Supt6h OS=Rattus norvegicus GN=Supt6h PE=1 SV=1	0	429.597	33.5652	42	216	42	1	1725	198.822	4.93	High	High	High	High	High	High	High	High	High	High	Phospho [S124]	303281	ENSRNOG00000012240	Supt6h	10	metabolic process;regulation of biological process		DNA binding;protein binding;RNA binding	Pf00017, Pf09371, Pf12836, Pf14633, Pf14635, Pf14639, Pf14641, Pf14878	1.635	0.915	1.082	0.55	0.255	0.146	0.274	0.289	0.143	159	259.9	145.5	172	87.5	40.5	23.2
FALSE	High	IsMasterProtein	D3ZFP4	DNA helicase OS=Rattus norvegicus GN=Mcm3 PE=1 SV=3	0	426.254	63.2226	44	285	44	1	813	91.602	5.48	High	High	High	High	High	High	High	High	High	High	Phospho [S672; T720]	316273	ENSRNOG00000012543	Mcm3	9	metabolic process	cytoplasm;membrane;nucleus	catalytic activity;DNA binding;nucleotide binding	Pf00493, Pf01078, Pf07728, Pf14551	1.872	1.407	1.776	0.24	0.189	0.094	0.126	0.126	0.099	144.3	270.1	203	256.3	34.6	27.3	13.6
FALSE	High	IsMasterProtein	Q6P747	Heterochromatin protein 1-binding protein 3 OS=Rattus norvegicus GN=Hp1bp3 PE=1 SV=1	0	425.785	55.1537	45	309	45	1	553	60.769	9.67	High	High	High	High	High	High	High	High	High	High	Phospho [T51; S70; S71; S74]	313647		Hp1bp3	5	cell organization and biogenesis;regulation of biological process;response to stimulus	chromosome;nucleus	DNA binding;protein binding	Pf00538	1.642	0.873	1.142	0.783	0.418	0.246	0.506	0.462	0.236	136.8	224.7	119.4	156.3	107.2	57.2	33.6
FALSE	High	IsMasterProtein	A0A0G2K9D6	Protein Smarcc1 OS=Rattus norvegicus GN=Smarcc1 PE=1 SV=1	0	425.602	47.3684	44	259	36	1	1083	120.877	5.81	High	High	High	High	High	High	High	High	High	High	Phospho [S327; S329]	301020	ENSRNOG00000020804	Smarcc1	8	cell organization and biogenesis;regulation of biological process;response to stimulus	chromosome;nucleus	DNA binding;protein binding	Pf04433	1.738	1.24	1.55	0.396	0.312	0.197	0.249	0.259	0.145	141.2	245.3	175	218.7	55.8	44	27.9
FALSE	High	IsMasterProtein	A0A0G2K2P5	Protein Tjp1 OS=Rattus norvegicus GN=Tjp1 PE=1 SV=1	0	423.772	44.1926	51	281	50	1	1765	197.028	6.6	High	High	High	High	High	High	High	High	High	High	Phospho [S617; S622; S1614; S1616]		ENSRNOG00000011077		1	cellular homeostasis;response to stimulus	cytoplasm;membrane;nucleus	protein binding	Pf00595, Pf00625, Pf00791, Pf07653, Pf13180	1.306	0.788	0.957	0.685	0.518	0.279	0.288	0.413	0.185	155.8	203.5	122.7	149.1	106.8	80.8	43.5
FALSE	High	IsMasterProtein	B4F772	Heat shock 70 kDa protein 4L OS=Rattus norvegicus GN=Hspa4l PE=1 SV=1	0	423.14	60.5012	45	263	44	1	838	94.161	5.69	High	High	High	High	High	High	High	High	High	High		294993	ENSRNOG00000010819	Hspa4l	2	metabolic process;response to stimulus	cytoplasm;cytosol;nucleus	nucleotide binding	Pf00012	0.843	0.597	0.72	0.842	0.353	0.392	0.525	0.323	0.28	170.2	143.4	101.6	122.6	143.4	60	66.7
FALSE	High	IsMasterProtein	D4AC23	Protein Cct7 OS=Rattus norvegicus GN=Cct7 PE=1 SV=1	0	422.806	72.2426	38	295	38	1	544	59.62	8	High	High	High	High	High	High	High	High	High	High		297406	ENSRNOG00000015630	Cct7	4	metabolic process;regulation of biological process;transport	cytoplasm;mitochondrion	nucleotide binding;protein binding	Pf00118	1.847	1.138	1.41	0.413	0.281	0.174	0.255	0.235	0.135	145.2	268.2	165.2	204.7	60	40.7	25.2
FALSE	High	IsMasterProtein	cRAP003	Common Laboratory Contaminant - Fructose-bisphosphate aldolase A OS=Oryctolagus cuniculus GN=ALDOA PE=1 SV=2	0	422.214	59.0659	28	351	1	1	364	39.318	8.09	High	High	High	High	High	High	High	High	High	High	Phospho [T119; T123; T124; T125; S132]									1.039	0.712	0.867	0.88	0.464	0.61	0.425	0.347	0.395	148.4	154.1	105.6	128.7	130.6	68.8	90.6
FALSE	High	IsMasterProtein	F1LM55	Protein Ccar2 OS=Rattus norvegicus GN=Ccar2 PE=1 SV=1	0	421.817	48.9154	40	262	40	1	922	102.729	5.16	High	High	High	High	High	High	High	High	High	High		306007	ENSRNOG00000018295	RGD1309922; Ccar2	15	cell organization and biogenesis;metabolic process;regulation of biological process;response to stimulus	cytoplasm;nucleus;organelle lumen;spliceosomal complex	enzyme regulator activity;protein binding;RNA binding	Pf14443, Pf14444	1.936	1.048	1.242	0.445	0.226	0.112	0.228	0.244	0.131	151.2	292.8	158.5	187.9	67.2	34.1	16.9
FALSE	High	IsMasterProtein	P02770	Serum albumin OS=Rattus norvegicus GN=Alb PE=1 SV=2	0	421.667	64.1447	43	2086	38	1	608	68.686	6.48	High	High	High	High	High	High	High	High	High	High		24186		Alb	14	cell communication;regulation of biological process;response to stimulus;transport	cytoplasm;endoplasmic reticulum;extracellular;Golgi;nucleus	DNA binding;metal ion binding;protein binding	Pf00273	0.645	0.45	0.432	0.983	0.917	0.471	0.524	0.954	0.265	150.6	97.2	67.8	65.1	148	138	71
FALSE	High	IsMasterProtein	P42123	L-lactate dehydrogenase B chain OS=Rattus norvegicus GN=Ldhb PE=1 SV=2	0	417.835	70.0599	29	384	27	1	334	36.589	6.05	High	High	High	High	High	High	High	High	High	High		24534	ENSRNOG00000013000	Ldhb	4	metabolic process	cytoplasm;membrane;mitochondrion	catalytic activity;nucleotide binding;protein binding	Pf00056, Pf02866	1.273	0.916	1.107	0.722	0.326	0.253	0.438	0.304	0.195	153	194.8	140.2	169.4	110.4	49.9	38.8
FALSE	High	IsMasterProtein	Q6URK4	Heterogeneous nuclear ribonucleoprotein A3 OS=Rattus norvegicus GN=Hnrnpa3 PE=1 SV=1	0	417.609	51.4512	30	462	26	1	379	39.628	9.01	High	High	High	High	High	High	High	High	High	High	Phospho [S357; S359]	362152	ENSRNOG00000052968	Hnrnpa3	3	metabolic process;transport	cytoplasm;nucleus;spliceosomal complex	nucleotide binding;RNA binding;transporter activity	Pf00076, Pf13893, Pf14259	2.061	0.911	1.281	0.557	0.294	0.154	0.309	0.302	0.162	142.2	293.2	129.6	182.1	79.2	41.8	21.9
FALSE	High	IsMasterProtein	P04642	L-lactate dehydrogenase A chain OS=Rattus norvegicus GN=Ldha PE=1 SV=1	0	417.359	87.0482	31	296	28	1	332	36.427	8.27	High	High	High	High	High	High	High	High	High	High		24533	ENSRNOG00000013009	Ldha	1	cell communication;metabolic process;regulation of biological process;response to stimulus	cytoplasm;cytosol;membrane;mitochondrion;nucleus	catalytic activity;nucleotide binding;protein binding	Pf00056, Pf02866	1.367	1.086	1.274	0.561	0.334	0.212	0.348	0.278	0.185	150.5	205.8	163.5	191.7	84.4	50.3	32
FALSE	High	IsMasterProtein	G3V681	Protein Mcm4 OS=Rattus norvegicus GN=Mcm4 PE=1 SV=1	0	416.426	51.8561	37	232	37	1	862	96.51	7.23	High	High	High	High	High	High	High	High	High	High		29728	ENSRNOG00000001833	Mcm4	11	metabolic process	membrane;nucleus	catalytic activity;DNA binding;nucleotide binding	Pf00493, Pf07728, Pf14551	1.911	1.32	1.653	0.23	0.174	0.117	0.11	0.116	0.085	148.9	284.5	196.6	246.1	34.3	25.9	17.5
FALSE	High	IsMasterProtein	A0A0G2JZI0	Scaffold attachment factor B OS=Rattus norvegicus GN=Safb PE=1 SV=1	0	415.95	32.6596	32	215	21	1	940	105.453	5.36	High	High	High	High	High	High	High	High	High	High	Phospho [S367]	64196	ENSRNOG00000050543	Safb	9	metabolic process;regulation of biological process;response to stimulus	nucleus	DNA binding;nucleotide binding;protein binding;RNA binding	Pf00076, Pf02037, Pf13893, Pf14259	1.987	1.003	1.27	0.507	0.264	0.13	0.262	0.273	0.124	146.6	291.3	147	186.2	74.4	38.6	19.1
FALSE	High	IsMasterProtein	Q5FVM4	Non-POU domain-containing octamer-binding protein OS=Rattus norvegicus GN=Nono PE=1 SV=3	0	415.306	62.395	27	328	25	1	476	54.891	8.95	High	High	High	High	High	High	High	High	High	High		317259	ENSRNOG00000003689	Nono	X	metabolic process;regulation of biological process;response to stimulus	membrane;nucleus	DNA binding;nucleotide binding;protein binding;RNA binding	Pf00076, Pf08075, Pf13893, Pf14259	2.105	1.081	1.337	0.364	0.22	0.117	0.219	0.251	0.115	146.8	309	158.8	196.4	53.5	32.3	17.2
FALSE	High	IsMasterProtein	A0A0G2K613	Uncharacterized protein OS=Rattus norvegicus PE=4 SV=1	0	415.009	92.4623	20	235	20	1	199	19.816	4.69	High	High	High	High	High	High	High	High	High	High	Phospho [S22; S71; T85; T148; S182; T183; S185; S189; S193; S195]		ENSRNOG00000054614		1			protein binding		2.028	1.521	1.908	0.16	0.147	0.066	0.091	0.078	0.056	141.8	287.4	215.6	270.4	22.7	20.8	9.4
FALSE	High	IsMasterProtein	M0R735	Heterogeneous nuclear ribonucleoprotein Q OS=Rattus norvegicus GN=Syncrip PE=1 SV=2	0	414.294	60.3203	36	304	8	1	562	62.633	7.56	High	High	High	High	High	High	High	High	High	High		363113	ENSRNOG00000000204	Syncrip	8	cell differentiation;metabolic process;regulation of biological process;response to stimulus	cytoplasm;endoplasmic reticulum;membrane;nucleus;spliceosomal complex	nucleotide binding;RNA binding	Pf00076, Pf13893, Pf14259	2.081	1.184	1.534	0.303	0.196	0.098	0.172	0.174	0.091	146.4	304.5	173.3	224.5	44.3	28.6	14.4
FALSE	High	IsMasterProtein	Q4V7C6	GMP synthase [glutamine-hydrolyzing] OS=Rattus norvegicus GN=Gmps PE=1 SV=1	0	413.231	65.8009	35	231	35	1	693	76.709	6.64	High	High	High	High	High	High	High	High	High	High		295088		Gmps	2	metabolic process;response to stimulus	cytoplasm;cytosol	catalytic activity;nucleotide binding;protein binding	Pf00117, Pf00733, Pf00958, Pf01171, Pf02540, Pf03054, Pf06508, Pf07722	1.818	1.047	1.324	0.401	0.239	0.142	0.214	0.213	0.138	153	278.1	160.2	202.6	61.4	36.6	21.7
FALSE	High	IsMasterProtein	A0A0G2K9Q6	Calcium-transporting ATPase OS=Rattus norvegicus GN=Atp2b3 PE=1 SV=1	0	410.837	35.6121	39	246	24	1	1258	138.485	5.94	High	High	High	High	High	High	High	High	High	High			ENSRNOG00000061304		X	transport	Golgi;membrane	catalytic activity;metal ion binding;nucleotide binding;transporter activity	Pf00122, Pf00689, Pf00690, Pf00702, Pf08282, Pf12424, Pf12710, Pf13246	0.592	0.438	0.641	0.95	0.806	0.358	0.526	0.684	0.229	160.7	95.2	70.4	103	152.7	129.5	57.5
FALSE	High	IsMasterProtein	Q5PPJ6	Leucyl-tRNA synthetase OS=Rattus norvegicus GN=Lars PE=1 SV=1	0	410.72	44.7368	48	262	48	1	1178	134.192	7.28	High	High	High	High	High	High	High	High	High	High		291624	ENSRNOG00000018304	Lars	18	metabolic process;regulation of biological process	cytoplasm;cytosol;nucleus	catalytic activity;nucleotide binding	Pf00133, Pf01406, Pf08264, Pf09334	1.723	0.97	1.21	0.522	0.28	0.147	0.273	0.292	0.14	152.5	262.8	147.9	184.5	79.5	42.7	22.4
FALSE	High	IsMasterProtein	A9CMB8	DNA helicase OS=Rattus norvegicus GN=Mcm6 PE=1 SV=1	0	410.343	55.7856	46	361	46	1	821	92.757	5.43	High	High	High	High	High	High	High	High	High	High		29685	ENSRNOG00000003703	Mcm6	13	metabolic process	nucleus	catalytic activity;DNA binding;nucleotide binding;protein binding	Pf00493, Pf01078, Pf14551	1.976	1.4	1.65	0.239	0.168	0.09	0.108	0.121	0.08	146.4	289.3	204.9	241.5	35	24.5	13.2
FALSE	High	IsMasterProtein	D3ZQ57	Plexin B2 OS=Rattus norvegicus GN=Plxnb2 PE=1 SV=1	0	410.138	32.8626	44	247	43	1	1841	205.818	5.99	High	High	High	High	High	High	High	High	High	High		315217	ENSRNOG00000007133	Plxnb2	7	cell proliferation;regulation of biological process;response to stimulus	cell surface;membrane	protein binding;receptor activity;signal transducer activity	Pf01403, Pf01437, Pf01833, Pf08337	1.469	0.874	1.057	0.748	0.371	0.193	0.338	0.42	0.189	150.2	220.6	131.2	158.7	112.3	55.7	29
FALSE	High	IsMasterProtein	G3V6M3	Synaptotagmin II OS=Rattus norvegicus GN=Syt2 PE=1 SV=1	0	409.843	58.7678	33	228	24	1	422	47.207	7.99	High	High	High	High	High	High	High	High	High	High		24805	ENSRNOG00000004756	Syt2	13	cell differentiation;cell organization and biogenesis;regulation of biological process;transport	cytosol;membrane	metal ion binding;protein binding	Pf00168	0.251	0.2	0.199	1.324	0.311	0.717	1.019	0.348	0.439	172.2	43.2	34.4	34.3	227.9	53.6	123.5
FALSE	High	IsMasterProtein	Q5BJY9	Keratin, type I cytoskeletal 18 OS=Rattus norvegicus GN=Krt18 PE=1 SV=3	0	409.763	82.5059	39	257	36	1	423	47.732	5.26	High	High	High	High	High	High	High	High	High	High		294853	ENSRNOG00000047393	Krt18	7	cell death;cell organization and biogenesis;regulation of biological process;response to stimulus;transport	cytoplasm;nucleus	protein binding;RNA binding;structural molecule activity	Pf00038	0.571	0.41	0.804	1.013	1.801	0.206	0.219	1.056	0.104	139.2	79.5	57.1	111.9	140.9	250.7	28.7
FALSE	High	IsMasterProtein	O35142	Coatomer subunit beta' OS=Rattus norvegicus GN=Copb2 PE=1 SV=3	0	409.185	55.0276	40	222	15	1	905	102.486	5.27	High	High	High	High	High	High	High	High	High	High		60384		Copb2	8	transport	cytoplasm;cytosol;Golgi;membrane	protein binding;structural molecule activity	Pf00400, Pf04053	1.483	1.136	1.208	0.53	0.356	0.137	0.3	0.359	0.14	150.4	223.1	170.8	181.7	79.7	53.6	20.6
FALSE	High	IsMasterProtein	Q6TRW4	Sister chromatid cohesion protein PDS5 homolog B OS=Rattus norvegicus GN=Pds5b PE=1 SV=2	0	407.346	40.152	52	257	45	1	1447	164.355	8.53	High	High	High	High	High	High	High	High	High	High	Phospho [S1357]	304218		Pds5b	12	cell division;cell organization and biogenesis;regulation of biological process	chromosome;nucleus			1.727	1.081	1.252	0.59	0.255	0.144	0.274	0.294	0.147	147.8	255.3	159.9	185.1	87.3	37.7	21.3
FALSE	High	IsMasterProtein	Q6P7A7	Dolichyl-diphosphooligosaccharide--protein glycosyltransferase subunit 1 OS=Rattus norvegicus GN=Rpn1 PE=1 SV=1	0	407.132	65.6766	38	208	38	1	606	68.359	6.51	High	High	High	High	High	High	High	High	High	High		25596	ENSRNOG00000046345	Rpn1	4	metabolic process;transport	endoplasmic reticulum;membrane	catalytic activity;RNA binding	Pf04597	1.423	0.891	1.146	0.684	0.455	0.196	0.397	0.494	0.177	145.7	207.3	129.9	167	99.7	66.3	28.5
FALSE	High	IsMasterProtein	A0A0G2KAN7	Glutaminase kidney isoform, mitochondrial OS=Rattus norvegicus GN=Gls PE=1 SV=1	0	407.12	55.4817	32	271	2	1	602	65.796	8.12	High	High	High	High	High	High	High	High	High	High			ENSRNOG00000056246		9	metabolic process		catalytic activity	Pf04960	0.956	0.59	0.742	0.718	0.403	0.254	0.423	0.478	0.17	174.4	166.7	102.8	129.4	125.3	70.3	44.3
FALSE	High	IsMasterProtein	Q5M7V8	Thyroid hormone receptor-associated protein 3 OS=Rattus norvegicus GN=Thrap3 PE=1 SV=1	0	405.223	40.5889	44	308	43	1	951	108.188	10.15	High	High	High	High	High	High	High	High	High	High	Phospho [S243; S253; S320; S679; S924; S935]	313591	ENSRNOG00000009977	Thrap3	5	metabolic process;regulation of biological process;response to stimulus	nucleus	DNA binding;nucleotide binding;protein binding;receptor activity;RNA binding	Pf15440	1.882	0.978	1.151	0.507	0.234	0.111	0.248	0.243	0.1	155	291.6	151.6	178.4	78.5	36.3	17.1
FALSE	High	IsMasterProtein	P10760	Adenosylhomocysteinase OS=Rattus norvegicus GN=Ahcy PE=1 SV=3	0	405.163	73.8426	34	320	32	1	432	47.507	6.54	High	High	High	High	High	High	High	High	High	High		29443	ENSRNOG00000017777	Ahcy	3	defense response;metabolic process;response to stimulus;transport	cytoplasm;cytosol;nucleus	catalytic activity;metal ion binding;nucleotide binding;protein binding	Pf00670, Pf02254, Pf02826, Pf05221	1.198	0.915	1.071	0.735	0.409	0.259	0.528	0.557	0.343	142.6	170.8	130.5	152.7	104.7	58.3	36.9
FALSE	High	IsMasterProtein	F1LM09	Ubiquitin carboxyl-terminal hydrolase 7 OS=Rattus norvegicus GN=Usp7 PE=1 SV=2	0	404.815	48.0508	45	229	45	1	1103	128.349	5.55	High	High	High	High	High	High	High	High	High	High			ENSRNOG00000025496		10	metabolic process;regulation of biological process;response to stimulus	cytosol;nucleus	catalytic activity;protein binding	Pf00443, Pf00917, Pf12436, Pf13423, Pf14533	1.657	1.008	1.17	0.519	0.245	0.158	0.26	0.252	0.137	156.1	258.6	157.4	182.6	81	38.2	24.6
FALSE	High	IsMasterProtein	P39052	Dynamin-2 OS=Rattus norvegicus GN=Dnm2 PE=1 SV=1	0	404.662	46.8966	43	322	4	1	870	98.169	7.43	High	High	High	High	High	High	High	High	High	High	Phospho [T353]	25751	ENSRNOG00000007649	Dnm2	8	cell organization and biogenesis;metabolic process;regulation of biological process;response to stimulus;transport	cytoplasm;cytoskeleton;cytosol;endosome;Golgi;membrane;nucleus	catalytic activity;nucleotide binding;protein binding	Pf00169, Pf00350, Pf01031, Pf02212	1.082	0.683	0.884	0.996	0.495	0.266	0.641	0.636	0.297	143.3	155	97.9	126.7	142.7	70.9	38.1
FALSE	High	IsMasterProtein	F1LR10	Epithelial protein lost in neoplasm OS=Rattus norvegicus GN=Lima1 PE=1 SV=2	0	404.634	61.9868	39	256	38	1	755	83.746	6.25	High	High	High	High	High	High	High	High	High	High	Phospho [S225; S228; S230; S360; S371; S372; S481; T485; S488; T632; T634; S636]	300228	ENSRNOG00000059801	Lima1	7	cell organization and biogenesis;regulation of biological process	cytoplasm;cytoskeleton;membrane	metal ion binding;protein binding	Pf00412	1.807	1.138	1.377	0.379	0.263	0.13	0.225	0.237	0.136	149.4	270.1	170	205.8	56.7	39.3	19.4
FALSE	High	IsMasterProtein	Q80U96	Exportin-1 OS=Rattus norvegicus GN=Xpo1 PE=1 SV=1	0	403.178	43.5107	42	282	42	1	1071	122.959	6.07	High	High	High	High	High	High	High	High	High	High		85252	ENSRNOG00000009935	Xpo1	14	regulation of biological process;response to stimulus;transport	chromosome;cytoplasm;membrane;nucleus	protein binding;RNA binding;transporter activity	Pf03810, Pf08389, Pf08767	1.769	1.079	1.162	0.529	0.252	0.144	0.247	0.27	0.132	151.9	268.7	163.8	176.5	80.4	38.3	21.8
FALSE	High	IsMasterProtein	D4A208	SLIT-ROBO Rho GTPase-activating protein 2 OS=Rattus norvegicus GN=Srgap2 PE=1 SV=1	0	402.175	45.5649	38	247	6	1	1071	120.802	6.76	High	High	High	High	High	High	High	High	High	High		360840	ENSRNOG00000006733	Srgap2	13	cell organization and biogenesis;cell proliferation;regulation of biological process;response to stimulus	cytoplasm;cytosol;membrane;nucleus	enzyme regulator activity;protein binding	Pf00018, Pf00611, Pf00620, Pf07653, Pf14604	1.189	0.682	0.833	1.126	0.38	0.21	0.595	0.692	0.23	144.1	171.4	98.3	120.1	162.3	54.8	30.3
FALSE	High	IsMasterProtein	P49793	Nuclear pore complex protein Nup98-Nup96 OS=Rattus norvegicus GN=Nup98 PE=1 SV=2	0	402.147	36.2335	48	225	48	1	1816	197.16	6.23	High	High	High	High	High	High	High	High	High	High	Phospho [S623; S888]	81738	ENSRNOG00000020347	Nup98	1	cell organization and biogenesis;metabolic process;transport	chromosome;membrane;nucleus	protein binding;RNA binding;structural molecule activity;transporter activity	Pf04096, Pf12110, Pf13634	1.586	0.924	1.134	0.635	0.343	0.178	0.32	0.353	0.206	149.7	237.5	138.4	169.9	95.1	51.3	26.6
FALSE	High	IsMasterProtein	P32551	Cytochrome b-c1 complex subunit 2, mitochondrial OS=Rattus norvegicus GN=Uqcrc2 PE=1 SV=2	0	401.672	74.5575	31	286	31	1	452	48.366	9.14	High	High	High	High	High	High	High	High	High	High		293448	ENSRNOG00000036742	Uqcrc2	1	metabolic process;transport	membrane;mitochondrion	catalytic activity;metal ion binding;protein binding	Pf00675, Pf05193	0.615	0.442	0.518	1.057	0.496	0.575	0.801	0.485	0.373	157.2	96.7	69.5	81.5	166.1	78	90.4
FALSE	High	IsMasterProtein	Q6AYU5	Poly(RC) binding protein 2 OS=Rattus norvegicus GN=Pcbp2 PE=1 SV=1	0	401.082	87.6712	21	353	3	1	365	38.556	6.79	High	High	High	High	High	High	High	High	High	High	Phospho [T259; T263]	363005	ENSRNOG00000036852	Pcbp2	7	metabolic process;regulation of biological process	cytoplasm;membrane;nucleus	DNA binding;protein binding;RNA binding	Pf00013, Pf13014	1.628	1.128	1.343	0.454	0.324	0.174	0.243	0.273	0.148	148.9	242.4	168	200	67.5	48.2	25.9
FALSE	High	IsMasterProtein	Q60587	Trifunctional enzyme subunit beta, mitochondrial OS=Rattus norvegicus GN=Hadhb PE=1 SV=1	0	400.235	63.3684	27	264	27	1	475	51.382	9.47	High	High	High	High	High	High	High	High	High	High		171155	ENSRNOG00000010800	Hadhb	6	metabolic process	endoplasmic reticulum;membrane;mitochondrion	catalytic activity;nucleotide binding;protein binding;RNA binding	Pf00108, Pf00109, Pf02803	1.225	0.81	1.052	0.793	0.491	0.254	0.375	0.539	0.209	148.2	181.5	120.1	155.9	117.5	72.7	37.7
FALSE	High	IsMasterProtein	Q6P6U2	26S protease regulatory subunit 6A OS=Rattus norvegicus GN=Psmc3 PE=1 SV=1	0	398.844	66.9683	28	281	28	1	442	49.518	5.19	High	High	High	High	High	High	High	High	High	High		29677	ENSRNOG00000011414	Psmc3	3	metabolic process;regulation of biological process;response to stimulus	cytoplasm;membrane;nucleus;proteasome	catalytic activity;nucleotide binding;protein binding	Pf00004, Pf01078, Pf05496, Pf07724, Pf07728, Pf13191	1.714	0.973	1.194	0.487	0.304	0.175	0.268	0.274	0.162	152.7	261.7	148.5	182.3	74.3	46.4	26.7
FALSE	High	IsMasterProtein	P23514	Coatomer subunit beta OS=Rattus norvegicus GN=Copb1 PE=1 SV=1	0	398.667	47.3242	40	232	40	1	953	106.943	5.96	High	High	High	High	High	High	High	High	High	High		114023	ENSRNOG00000057623	Copb1	1	transport	cytoplasm;endoplasmic reticulum;Golgi;membrane	protein binding;structural molecule activity	Pf01602, Pf07718, Pf14806	1.501	0.992	1.131	0.631	0.373	0.225	0.299	0.368	0.159	149.8	224.8	148.5	169.4	94.4	55.9	33.7
FALSE	High	IsMasterProtein	Q04462	Valine--tRNA ligase OS=Rattus norvegicus GN=Vars PE=2 SV=2	0	398.132	41.5348	45	263	45	1	1264	140.28	7.61	High	High	High	High	High	High	High	High	High	High		25009	ENSRNOG00000000867	Vars	20	metabolic process;regulation of biological process	cytosol;mitochondrion	catalytic activity;nucleotide binding	Pf00043, Pf00133, Pf08264, Pf09334, Pf13603	1.629	1.08	1.31	0.507	0.369	0.214	0.332	0.341	0.204	143.2	233.2	154.6	187.6	72.5	52.9	30.6
FALSE	High	IsMasterProtein	Q05175	Brain acid soluble protein 1 OS=Rattus norvegicus GN=Basp1 PE=1 SV=2	0	397.415	81.8182	23	180	5	1	220	21.777	4.51	High	High	High	High	High	High	High	High	High	High		64160		Basp1	2	cell differentiation;regulation of biological process	cytoplasm;membrane;nucleus	DNA binding;protein binding		1.748	0.568	0.739	0.805	0.218	0.129	0.388	0.258	0.139	166.9	291.8	94.8	123.3	134.3	36.4	21.5
FALSE	High	IsMasterProtein	F1LNF0	Protein Myh14 OS=Rattus norvegicus GN=Myh14 PE=1 SV=1	0	394.123	29.3	51	263	36	1	2000	228.775	5.55	High	High	High	High	High	High	High	High	High	High		308572	ENSRNOG00000020014	Myh14	1	cell organization and biogenesis;cellular component movement;response to stimulus	cytoplasm;membrane	catalytic activity;motor activity;nucleotide binding;protein binding	Pf00063, Pf01576	1.191	0.806	1.023	0.734	0.557	0.261	0.327	0.439	0.23	152.3	181.3	122.8	155.8	111.7	84.8	39.7
FALSE	High	IsMasterProtein	A0A0A0MY48	Dynamin-2 OS=Rattus norvegicus GN=Dnm2 PE=1 SV=1	0	393.979	45.6322	41	318	1	1	870	98.095	7.65	High	High	High	High	High	High	High	High	High	High	Phospho [T353]		ENSRNOG00000007649		8			catalytic activity;nucleotide binding	Pf00169, Pf00350, Pf01031, Pf02212	1.499	1.1	1.447	0.606	0.492	0.226	0.478	0.44	0.216	133.3	199.7	146.6	192.8	80.8	65.5	30.1
FALSE	High	IsMasterProtein	A0A0G2K719	Protein Ddx3x OS=Rattus norvegicus GN=Ddx3x PE=1 SV=1	0	393.908	60.7251	42	402	9	1	662	73.1	7.18	High	High	High	High	High	High	High	High	High	High		317335	ENSRNOG00000023383	Ddx3x	X	cell organization and biogenesis;defense response;metabolic process;regulation of biological process;response to stimulus	cytoplasm;nucleus	catalytic activity;DNA binding;nucleotide binding;protein binding;RNA binding	Pf00270, Pf00271, Pf04851	2.029	1.143	1.422	0.463	0.304	0.118	0.238	0.322	0.109	139.9	283.9	159.8	198.9	64.7	42.6	16.6
FALSE	High	IsMasterProtein	D3ZVQ0	Protein Usp5 OS=Rattus norvegicus GN=Usp5 PE=1 SV=1	0	393.82	51.7483	33	255	33	1	858	95.718	5.01	High	High	High	High	High	High	High	High	High	High		297593	ENSRNOG00000015409	Usp5	4	metabolic process;regulation of biological process		catalytic activity;metal ion binding;protein binding	Pf00443, Pf00627, Pf02148, Pf13423	1.516	0.912	1.06	0.548	0.267	0.203	0.306	0.256	0.167	160.4	243.1	146.3	170	87.9	42.8	32.6
FALSE	High	IsMasterProtein	A0A0G2JTB6	Chloride intracellular channel protein OS=Rattus norvegicus GN=Clic6 PE=1 SV=1	0	393.573	52.6917	28	264	24	1	613	64.747	4.32	High	High	High	High	High	High	High	High	High	High	Phospho [S304; S322; S369]	304081	ENSRNOG00000026870	Clic6	11	metabolic process;regulation of biological process;transport	cytoplasm;membrane;nucleus	catalytic activity;protein binding;transporter activity	Pf13409, Pf13410, Pf13417, Pf14497	0.74	0.582	1.076	0.897	1.007	0.143	0.19	0.843	0.099	152	112.5	88.5	163.6	136.4	153.1	21.8
FALSE	High	IsMasterProtein	G3V918	Phosphoribosylglycinamide formyltransferase, isoform CRA_a OS=Rattus norvegicus GN=Gart PE=1 SV=1	0	393.508	45.1485	36	201	36	1	1010	107.512	6.61	High	High	High	High	High	High	High	High	High	High		288259	ENSRNOG00000028292	Gart	11	metabolic process;response to stimulus	cytoplasm	catalytic activity;metal ion binding;nucleotide binding	Pf00551, Pf00586, Pf01071, Pf02222, Pf02593, Pf02769, Pf02843, Pf02844, Pf03435, Pf08442, Pf13535, Pf15632	1.563	1.085	1.397	0.56	0.306	0.215	0.287	0.312	0.2	144.4	225.7	156.7	201.8	80.8	44.2	31.1
FALSE	High	IsMasterProtein	A0A0G2KAM3	Pyruvate dehydrogenase E1 component subunit beta, mitochondrial OS=Rattus norvegicus GN=Pdhb PE=1 SV=1	0	392.178	56.0284	22	286	22	1	423	46.163	8.41	High	High	High	High	High	High	High	High	High	High			ENSRNOG00000007895		15	metabolic process	mitochondrion;nucleus	catalytic activity	Pf02779, Pf02780	0.493	0.314	0.361	1.07	0.324	0.476	0.807	0.376	0.347	179.6	88.6	56.4	64.9	192.1	58.1	85.5
FALSE	High	IsMasterProtein	A0A0H2UHL9	Drebrin OS=Rattus norvegicus GN=Dbn1 PE=1 SV=1	0	390.808	41.9263	28	271	1	1	706	77.296	4.5	High	High	High	High	High	Not Found	Not Found	Not Found	Not Found	Not Found	Phospho [T377; T381; S383]	81653	ENSRNOG00000014170	Dbn1	17	cell communication;cell differentiation;cell organization and biogenesis;cell proliferation;regulation of biological process;response to stimulus	cytoplasm;cytoskeleton;membrane	protein binding	Pf00241	2.55	0.83	1.017	0.219	0.127	0.071	0.123	0.107	0.065	163.7	417.5	135.9	166.5	35.8	20.8	11.6
FALSE	High	IsMasterProtein	Q4V8F6	Pcbp2 protein OS=Rattus norvegicus GN=Pcbp2 PE=1 SV=1	0	390.761	86.5672	20	332	2	1	335	35.324	8	High	High	High	High	High	High	High	High	High	High	Phospho [T228; T232]	363005	ENSRNOG00000036852	Pcbp2	7	metabolic process;regulation of biological process	cytoplasm;membrane;nucleus	DNA binding;protein binding;RNA binding	Pf00013, Pf13014	1.041	1.129	1.462	0.429	0.233	0.145	0.221	0.228	0.11	166.7	173.5	188.2	243.7	71.6	38.9	24.1
FALSE	High	IsMasterProtein	Q5XIN6	LETM1 and EF-hand domain-containing protein 1, mitochondrial OS=Rattus norvegicus GN=Letm1 PE=1 SV=1	0	389.301	48.9851	35	213	35	1	739	83.008	6.6	High	High	High	High	High	High	High	High	High	High		305457	ENSRNOG00000016427	Letm1	14	cell organization and biogenesis	membrane;mitochondrion	metal ion binding	Pf07766	0.87	0.541	0.651	1.048	0.332	0.332	0.657	0.43	0.26	163.4	142.2	88.4	106.3	171.1	54.3	54.2
FALSE	High	IsMasterProtein	Q5XI22	Acetyl-CoA acetyltransferase, cytosolic OS=Rattus norvegicus GN=Acat2 PE=1 SV=1	0	389.282	69.7733	16	165	7	1	397	41.082	7.3	High	High	High	High	High	High	High	High	High	High		308100	ENSRNOG00000019189	Acat2; Acat3	1	cell communication;metabolic process;regulation of biological process;response to stimulus	cytoplasm;cytosol;mitochondrion;nucleus	catalytic activity	Pf00108, Pf00109, Pf02803, Pf08541	1.741	1.314	1.67	0.294	0.261	0.213	0.201	0.155	0.139	143.1	249.2	188	239.1	42.1	37.3	30.4
FALSE	High	IsMasterProtein	Q566E4	Heterogeneous nuclear ribonucleoprotein R OS=Rattus norvegicus GN=Hnrnpr PE=1 SV=1	0	388.684	63.2911	37	323	28	1	632	70.83	8.13	High	High	High	High	High	High	High	High	High	High		319110	ENSRNOG00000011910	Hnrnpr	5	regulation of biological process	cytoplasm;nucleus;spliceosomal complex	nucleotide binding;RNA binding	Pf00076, Pf13893, Pf14259	1.941	0.961	1.234	0.35	0.28	0.148	0.2	0.199	0.111	155.6	302.1	149.6	192.1	54.4	43.6	23.1
FALSE	High	IsMasterProtein	P04762	Catalase OS=Rattus norvegicus GN=Cat PE=1 SV=3	0	388.422	71.1575	33	272	33	1	527	59.719	7.5	High	High	High	High	High	High	High	High	High	High		24248	ENSRNOG00000008364	Cat	3	cell differentiation;cell organization and biogenesis;metabolic process;regulation of biological process;response to stimulus	cytosol;endoplasmic reticulum;Golgi;membrane;mitochondrion;vacuole	antioxidant activity;catalytic activity;metal ion binding;nucleotide binding;protein binding	Pf00199, Pf06628	1.164	0.91	0.992	0.689	0.386	0.243	0.381	0.325	0.192	159.2	185.3	144.8	158	109.7	61.4	38.7
FALSE	High	IsMasterProtein	A0A0G2QC06	Serotransferrin OS=Rattus norvegicus GN=Tf PE=1 SV=1	0	387.968	48.1103	46	273	13	1	979	107.34	8.05	High	High	High	High	High	High	High	High	High	High			ENSRNOG00000030625		8	regulation of biological process;response to stimulus;transport	cell surface;endosome;extracellular;membrane	metal ion binding;nucleotide binding;protein binding	Pf00009, Pf00025, Pf00405, Pf01926, Pf09439, Pf12974	0.996	0.674	0.817	0.9	0.692	0.303	0.563	0.731	0.286	143.6	143	96.8	117.4	129.3	99.5	43.5
FALSE	High	IsMasterProtein	Q3MHS9	Chaperonin containing Tcp1, subunit 6A (Zeta 1) OS=Rattus norvegicus GN=Cct6a PE=1 SV=1	0	386.855	60.8286	28	331	28	1	531	57.981	7.08	High	High	High	High	High	High	High	High	High	High		288620	ENSRNOG00000000923	Cct6a	12	metabolic process;regulation of biological process;transport	cytoplasm	nucleotide binding;protein binding;RNA binding	Pf00118	1.779	1.102	1.401	0.47	0.325	0.188	0.277	0.261	0.168	143.5	255.3	158.1	201	67.4	46.6	27
FALSE	High	IsMasterProtein	D4A4J0	Protein Supt16h OS=Rattus norvegicus GN=Supt16h PE=1 SV=1	0	386.702	45.4632	46	249	46	1	1047	119.79	5.66	High	High	High	High	High	High	High	High	High	High		305851	ENSRNOG00000011953	Supt16h	15		nucleus	RNA binding	Pf00557, Pf08512, Pf08644, Pf14826	1.773	1.25	1.288	0.379	0.208	0.113	0.184	0.196	0.105	153.9	272.9	192.4	198.3	58.4	32	17.5
FALSE	High	IsMasterProtein	G3V733	Synapsin II, isoform CRA_a OS=Rattus norvegicus GN=Syn2 PE=1 SV=3	0	385.905	63.1399	23	262	19	1	586	63.373	8.43	High	High	High	High	High	High	High	High	High	High	Phospho [S426; S579]	29179	ENSRNOG00000008157	Syn2	4	regulation of biological process;transport	membrane	catalytic activity;nucleotide binding;protein binding	Pf02078, Pf02750, Pf10581	0.2	0.167	0.152	1.012	0.205	0.594	0.825	0.251	0.452	205.8	41.2	34.4	31.2	208.3	42.1	122.3
FALSE	High	IsMasterProtein	Q6P3V9	60S ribosomal protein L4 OS=Rattus norvegicus GN=Rpl4 PE=1 SV=1	0	385.688	50.3563	29	276	29	1	421	47.271	11.02	High	High	High	High	High	High	High	High	High	High		64302	ENSRNOG00000009378	Rpl4	8	cell differentiation;metabolic process;regulation of biological process;response to stimulus	cytoplasm;membrane;nucleus;ribosome	protein binding;RNA binding;structural molecule activity	Pf00573, Pf14374	1.973	1.065	1.614	0.366	0.598	0.287	0.269	0.278	0.148	131.6	259.7	140.1	212.4	48.1	78.8	37.8
FALSE	High	IsMasterProtein	A0A0G2K4Y7	Unconventional myosin-Va OS=Rattus norvegicus GN=Myo5a PE=1 SV=1	0	385.016	34.2998	55	232	52	1	1828	212.021	8.59	High	High	High	High	High	High	High	High	High	High			ENSRNOG00000058866		8	cell communication;cell differentiation;cell organization and biogenesis;cellular component movement;metabolic process;regulation of biological process;response to stimulus;transport	cytoplasm;cytosol;endoplasmic reticulum;endosome;Golgi;membrane;vacuole	catalytic activity;metal ion binding;motor activity;nucleotide binding;protein binding;RNA binding	Pf00063, Pf00261, Pf00612, Pf00769, Pf01576, Pf01843, Pf02463, Pf04111, Pf04156, Pf05483, Pf05557, Pf05615, Pf05622, Pf06548, Pf07888, Pf07926, Pf08317, Pf09311, Pf09726, Pf09731, Pf09744, Pf10174, Pf10473, Pf12128, Pf13851	1.094	0.639	0.728	0.834	0.298	0.322	0.563	0.345	0.241	164.9	180.4	105.4	120.1	137.5	49.1	53.1
FALSE	High	IsMasterProtein	Q07266	Drebrin OS=Rattus norvegicus GN=Dbn1 PE=1 SV=3	0	383.985	42.0085	28	270	1	1	707	77.424	4.5	High	High	High	High	High	High	Not Found	High	High	High	Phospho [T377; T381; S383]	81653	ENSRNOG00000014170	Dbn1	17	cell communication;cell differentiation;cell organization and biogenesis;cell proliferation;development;regulation of biological process;response to stimulus	cytoplasm;cytoskeleton;membrane	protein binding	Pf00241	2.561	0.95	1.085	0.353	0.235	0.01	0.17	0.204	0.268	146.5	375.1	139.1	159	51.7	34.5
FALSE	High	IsMasterProtein	Q08877	Dynamin-3 OS=Rattus norvegicus GN=Dnm3 PE=1 SV=2	0	383.441	39.5857	35	246	16	1	869	97.853	8.35	High	High	High	High	High	High	High	High	High	High		171574	ENSRNOG00000026490	Dnm3	13	cell organization and biogenesis;regulation of biological process;transport	cytoplasm;cytoskeleton;cytosol;Golgi;membrane;mitochondrion	catalytic activity;nucleotide binding;protein binding	Pf00169, Pf00350, Pf01031, Pf02212	0.742	0.438	0.451	0.959	0.289	0.409	0.641	0.338	0.319	179	132.8	78.4	80.7	171.7	51.7	73.3
FALSE	High	IsMasterProtein	P56574	Isocitrate dehydrogenase [NADP], mitochondrial OS=Rattus norvegicus GN=Idh2 PE=1 SV=2	0	382.946	66.3717	34	315	32	1	452	50.935	8.69	High	High	High	High	High	High	High	High	High	High		361596	ENSRNOG00000013949	Idh2	1	metabolic process	cytosol;membrane;mitochondrion	catalytic activity;metal ion binding;nucleotide binding	Pf00180	1.159	0.809	1.142	0.881	0.625	0.297	0.422	0.665	0.22	138.5	160.5	112	158.1	122.1	86.6	41.1
FALSE	High	IsMasterProtein	Q6Q0N1	Cytosolic non-specific dipeptidase OS=Rattus norvegicus GN=Cndp2 PE=1 SV=1	0	382.009	81.6842	31	196	31	1	475	52.66	5.66	High	High	High	High	High	High	High	High	High	High		291394	ENSRNOG00000015591	Cndp2	18	metabolic process	cytoplasm	catalytic activity;metal ion binding	Pf01546, Pf07687	0.92	0.616	0.828	1.083	0.412	0.288	0.736	0.683	0.341	144.8	133.3	89.2	119.8	156.8	59.6	41.6
FALSE	High	IsMasterProtein	G3V8L7	Integrin alpha M OS=Rattus norvegicus GN=Itgam PE=1 SV=1	0	381.967	44.6568	39	213	39	1	1151	127.112	6.76	High	High	High	High	High	High	High	High	High	High		25021	ENSRNOG00000019728	Itgam	1	cell differentiation;cell proliferation;cellular component movement;regulation of biological process;response to stimulus	cell surface;membrane;nucleus	protein binding	Pf00092, Pf00357, Pf01839, Pf08441, Pf13519	0.472	0.36	0.426	2.039	0.527	0.34	0.866	0.765	0.338	140.2	66.2	50.4	59.8	285.8	73.9	47.6
FALSE	High	IsMasterProtein	Q6P685	Eukaryotic translation initiation factor 2, subunit 2 (Beta) OS=Rattus norvegicus GN=Eif2s2 PE=1 SV=1	0	381.701	64.8649	31	224	31	1	333	38.219	5.8	High	High	High	High	High	High	High	High	High	High		296302	ENSRNOG00000017447	Eif2s2	3	cell proliferation;metabolic process	cytoplasm;nucleus	protein binding;RNA binding	Pf01873	1.767	1.051	1.236	0.445	0.216	0.101	0.225	0.231	0.095	157	277.4	165.1	194.1	69.9	34	15.9
FALSE	High	IsMasterProtein	P11506	Plasma membrane calcium-transporting ATPase 2 OS=Rattus norvegicus GN=Atp2b2 PE=1 SV=2	0	381.114	37.1681	42	236	3	1	1243	136.724	5.97	High	High	High	High	High	High	High	High	High	High	Phospho [S1234]	24215		Atp2b2	4	cell differentiation;cell organization and biogenesis;cellular homeostasis;metabolic process;regulation of biological process;response to stimulus;transport	cytoplasm;cytosol;endoplasmic reticulum;membrane	catalytic activity;metal ion binding;nucleotide binding;protein binding;transporter activity	Pf00122, Pf00689, Pf00690, Pf00702, Pf08282, Pf12424, Pf12710, Pf13246	0.537	0.408	0.54	1.099	0.489	0.374	0.606	0.506	0.255	172	92.3	70.2	92.9	188.9	84.1	64.3
FALSE	High	IsMasterProtein	P31977	Ezrin OS=Rattus norvegicus GN=Ezr PE=1 SV=3	0	380.851	73.8908	47	320	33	1	586	69.348	6.1	High	High	High	High	High	High	High	High	High	High		54319	ENSRNOG00000018524	Ezr	1	cell differentiation;cell organization and biogenesis;metabolic process;regulation of biological process;response to stimulus;transport	cytoplasm;cytoskeleton;cytosol;endosome;membrane	protein binding;RNA binding;structural molecule activity	Pf00373, Pf00769, Pf09379, Pf09380	1.313	1.184	1.895	0.475	0.898	0.118	0.161	0.507	0.084	131	172	155.1	248.2	62.2	117.6	15.5
FALSE	High	IsMasterProtein	Q6P6R2	Dihydrolipoyl dehydrogenase, mitochondrial OS=Rattus norvegicus GN=Dld PE=1 SV=1	0	380.795	63.6542	25	219	25	1	509	54.004	7.87	High	High	High	High	High	High	High	High	High	High		298942	ENSRNOG00000006364	Dld	6	cellular homeostasis;metabolic process;regulation of biological process	mitochondrion;organelle lumen	catalytic activity;nucleotide binding	Pf00070, Pf00890, Pf01134, Pf01946, Pf02852, Pf03486, Pf07992, Pf12831, Pf13450	0.641	0.432	0.514	1.067	0.448	0.543	0.781	0.483	0.388	158.8	101.8	68.6	81.6	169.4	71.2	86.3
FALSE	High	IsMasterProtein	Q6AYN8	DNA helicase OS=Rattus norvegicus GN=Mcm7 PE=1 SV=1	0	380.451	64.6732	38	246	38	1	719	81.011	6.25	High	High	High	High	High	High	High	High	High	High		288532	ENSRNOG00000001349	Mcm7	12	cell proliferation;metabolic process;regulation of biological process;response to stimulus	cytoplasm;cytosol;membrane;nucleus	catalytic activity;DNA binding;nucleotide binding	Pf00493, Pf07728, Pf14551	1.858	1.413	1.624	0.284	0.194	0.119	0.138	0.17	0.11	144.7	268.9	204.5	235.1	41.1	28.1	17.3
FALSE	High	IsMasterProtein	D3Z9Z0	Ankyrin 1, erythroid OS=Rattus norvegicus GN=Ank1 PE=1 SV=1	0	380.394	29.8184	40	209	36	1	1707	187.008	6.7	High	High	High	High	High	High	High	High	High	High		306570	ENSRNOG00000018241	Ank1	16	cell organization and biogenesis;metabolic process;regulation of biological process;transport	cytoskeleton;endoplasmic reticulum;membrane;nucleus	protein binding	Pf00023, Pf00791, Pf12796, Pf13606, Pf13637, Pf13857	0.576	0.457	0.453	1.017	0.477	0.368	0.647	0.476	0.274	174.1	100.2	79.5	78.8	177.1	83.1	64.1
FALSE	High	IsMasterProtein	G3V7L1	Protein Utrn OS=Rattus norvegicus GN=Utrn PE=1 SV=3	0	379.65	23.2817	64	233	63	1	3419	391.069	5.29	High	High	High	High	High	High	High	High	High	High	Phospho [S933; S935]	25600	ENSRNOG00000011058	Utrn	1	cell organization and biogenesis;regulation of biological process	cytoplasm;cytoskeleton;membrane	metal ion binding;protein binding	Pf00307, Pf00397, Pf00435, Pf00569, Pf09068, Pf09069, Pf11971	0.901	0.587	0.692	1.015	0.699	0.312	0.396	0.595	0.254	155	139.6	91.1	107.3	157.4	108.4	48.3
FALSE	High	IsMasterProtein	F1LX07	Protein Slc25a12 OS=Rattus norvegicus GN=Slc25a12 PE=1 SV=3	0	379.435	60.458	32	233	27	1	655	71.871	8.12	High	High	High	High	High	High	High	High	High	High			ENSRNOG00000022922		3	metabolic process;response to stimulus;transport	membrane;mitochondrion	metal ion binding;structural molecule activity;transporter activity	Pf00153, Pf13499	0.548	0.377	0.388	1.139	0.39	0.428	0.655	0.367	0.279	179.5	98.3	67.7	69.7	204.5	70.1	76.8
FALSE	High	IsMasterProtein	Q64303	Serine/threonine-protein kinase PAK 2 OS=Rattus norvegicus GN=Pak2 PE=1 SV=1	0	378.828	70.4198	31	236	20	1	524	57.924	5.77	High	High	High	High	High	High	High	High	High	High	Phospho [S141; T143]	100910732; 29432	ENSRNOG00000001747; ENSRNOG00000048597	LOC100910732; Pak2	11	metabolic process;regulation of biological process;response to stimulus	cytoplasm;membrane;nucleus	catalytic activity;enzyme regulator activity;nucleotide binding;protein binding;signal transducer activity	Pf00069, Pf00786, Pf07714, Pf14531	1.44	0.852	1.12	0.608	0.328	0.229	0.399	0.375	0.254	151.4	218	128.9	169.5	92.1	49.7	34.7
FALSE	High	IsMasterProtein	A0A0G2K8K0	Protein Sfpq OS=Rattus norvegicus GN=Sfpq PE=1 SV=1	0	378.362	49.569	35	496	34	1	696	75.039	9.39	High	High	High	High	High	High	High	High	High	High			ENSRNOG00000058461		5	cell organization and biogenesis;metabolic process;regulation of biological process;response to stimulus	chromosome;nucleus	DNA binding;nucleotide binding;protein binding;RNA binding	Pf00076, Pf08075, Pf13893, Pf14259	2.054	1.055	1.466	0.377	0.363	0.158	0.278	0.284	0.175	138.7	284.9	146.3	203.4	52.3	50.4	21.9
FALSE	High	IsMasterProtein	A0A0G2JTG7	Heterogeneous nuclear ribonucleoprotein H OS=Rattus norvegicus GN=Hnrnph1 PE=1 SV=1	0	377.245	57.2383	17	1399	10	1	449	49.168	6.3	High	High	High	High	High	High	High	High	High	High	Phospho [S104]	140931	ENSRNOG00000003399	Hnrnph1; Hnrph1	10	metabolic process;regulation of biological process;response to stimulus	cytoplasm;membrane;nucleus;spliceosomal complex	nucleotide binding;protein binding;RNA binding	Pf00076, Pf08080, Pf14259	2.045	0.941	1.093	0.407	0.175	0.088	0.175	0.189	0.085	161.3	330	151.8	176.4	65.7	28.2	14.3
FALSE	High	IsMasterProtein	Q9JKL8	Activity-dependent neuroprotector homeobox protein OS=Rattus norvegicus GN=Adnp PE=1 SV=2	0	376.584	46.6908	40	183	40	1	1103	123.548	7.33	High	High	High	High	High	High	High	High	High	High		64622	ENSRNOG00000010975	Adnp	3	cell communication;metabolic process;regulation of biological process;response to stimulus	cytoplasm;nucleus	DNA binding;metal ion binding;protein binding	Pf00046, Pf12756, Pf13909	1.893	0.971	1.295	0.453	0.285	0.179	0.265	0.286	0.156	147.4	279.1	143.1	190.9	66.8	42	26.4
FALSE	High	IsMasterProtein	Q10758	Keratin, type II cytoskeletal 8 OS=Rattus norvegicus GN=Krt8 PE=1 SV=3	0	375.575	74.3271	43	297	32	1	483	53.985	6	High	High	High	High	High	High	High	High	High	High		25626	ENSRNOG00000009779	Krt8	7	cell death;cell differentiation;cell organization and biogenesis;regulation of biological process;response to stimulus	cytoplasm;membrane;nucleus	catalytic activity;motor activity;protein binding;structural molecule activity	Pf00038, Pf01576, Pf10186, Pf13166	0.542	0.414	0.812	0.976	1.622	0.167	0.26	1.091	0.114	142.9	77.5	59.1	116.1	139.5	231.8	23.9
FALSE	High	IsMasterProtein	G3V936	Citrate synthase OS=Rattus norvegicus GN=Cs PE=1 SV=1	0	374.622	62.6609	30	270	30	1	466	51.797	8.41	High	High	High	High	High	High	High	High	High	High			ENSRNOG00000023520		7	metabolic process	mitochondrion;nucleus;organelle lumen	catalytic activity;RNA binding	Pf00285	0.684	0.492	0.554	0.931	0.345	0.458	0.755	0.408	0.344	167.5	114.5	82.3	92.7	156	57.7	76.7
FALSE	High	IsMasterProtein	P63245	Receptor of activated protein C kinase 1 OS=Rattus norvegicus GN=Rack1 PE=1 SV=3	0	373.992	77.6025	23	298	23	1	317	35.055	7.69	High	High	High	High	High	High	High	High	High	High		83427; 100911540	ENSRNOG00000049070; ENSRNOG00000052620	Gnb2l1; Rack1; LOC100911540	10; 12	cell death;cell differentiation;cellular homeostasis;development;metabolic process;regulation of biological process;response to stimulus	cytoplasm;cytosol;membrane;mitochondrion;nucleus	enzyme regulator activity;protein binding;RNA binding	Pf00400	1.621	1.228	1.43	0.433	0.259	0.138	0.229	0.235	0.138	149	241.5	183.1	213.1	64.5	38.6	20.6
FALSE	High	IsMasterProtein	F1LM47	Succinyl-CoA ligase subunit beta OS=Rattus norvegicus GN=Sucla2 PE=1 SV=1	0	373.107	69.8925	38	268	38	1	465	50.274	7.69	High	High	High	High	High	High	High	High	High	High		361071	ENSRNOG00000017481	Sucla2	15	metabolic process	mitochondrion	catalytic activity;metal ion binding;nucleotide binding	Pf00549, Pf02222, Pf02786, Pf08442, Pf13535, Pf13549	0.498	0.363	0.426	1.215	0.45	0.575	0.83	0.496	0.367	160.8	80	58.4	68.5	195.3	72.4	92.4
FALSE	High	IsMasterProtein	D4A8H8	Cytoplasmic FMR1 interacting protein 1 (Predicted) OS=Rattus norvegicus GN=Cyfip1 PE=1 SV=1	0	371.01	36.6321	43	232	32	1	1253	145.164	6.9	High	High	High	High	High	High	High	High	High	High		308666	ENSRNOG00000011945	Cyfip1	1	cell growth;cell organization and biogenesis;regulation of biological process;response to stimulus		protein binding	Pf05994, Pf07159	0.952	0.581	0.702	1.358	0.441	0.221	0.662	0.742	0.256	144.6	137.7	84	101.5	196.4	63.7	32
FALSE	High	IsMasterProtein	Q5BJT9	Creatine kinase, mitochondrial 1, ubiquitous OS=Rattus norvegicus GN=Ckmt1b PE=1 SV=1	0	369.703	64.8325	29	237	6	1	418	46.932	8.32	High	High	High	High	High	High	High	High	High	High		29593	ENSRNOG00000014573	Ckmt1b	3	metabolic process;regulation of biological process	membrane;mitochondrion	catalytic activity;nucleotide binding	Pf00217, Pf02807	0.378	0.301	0.303	1.018	0.357	0.773	0.862	0.316	0.452	173.6	65.6	52.2	52.6	176.8	62	134.2
FALSE	High	IsMasterProtein	G3V7J0	Aldehyde dehydrogenase family 6, subfamily A1, isoform CRA_b OS=Rattus norvegicus GN=Aldh6a1 PE=1 SV=1	0	368.38	67.4766	33	242	33	1	535	57.711	8.18	High	High	High	High	High	High	High	High	High	High		81708	ENSRNOG00000011419	Aldh6a1	6	cell differentiation;metabolic process	mitochondrion	catalytic activity;RNA binding	Pf00171	1.252	0.755	0.94	0.776	0.459	0.229	0.331	0.501	0.186	155.6	194.8	117.4	146.2	120.7	71.4	35.6
FALSE	High	IsMasterProtein	Q924S5	Lon protease homolog, mitochondrial OS=Rattus norvegicus GN=Lonp1 PE=2 SV=1	0	368.313	50.4211	40	226	40	1	950	105.726	6.6	High	High	High	High	High	High	High	High	High	High		170916	ENSRNOG00000046502	Lonp1	9	cell organization and biogenesis;metabolic process;regulation of biological process;response to stimulus	cytoplasm;membrane;mitochondrion;nucleus;organelle lumen	catalytic activity;DNA binding;nucleotide binding;protein binding;RNA binding	Pf00004, Pf00910, Pf02190, Pf05362, Pf05496, Pf07724, Pf07726, Pf07728, Pf08298, Pf13173, Pf13191, Pf13207, Pf13401, Pf13541	1.365	0.811	1.096	0.817	0.367	0.257	0.444	0.441	0.212	146.9	200.5	119.1	160.9	120	53.9	37.8
FALSE	High	IsMasterProtein	Q2TA68	Dynamin-like 120 kDa protein, mitochondrial OS=Rattus norvegicus GN=Opa1 PE=1 SV=1	0	367.889	49.4792	47	226	47	1	960	111.238	7.53	High	High	High	High	High	High	High	High	High	High		171116	ENSRNOG00000001717	Opa1	11	cell death;cell organization and biogenesis;regulation of biological process;response to stimulus	cytoplasm;membrane;mitochondrion	catalytic activity;nucleotide binding	Pf00350, Pf01926	0.754	0.452	0.502	1.046	0.273	0.281	0.63	0.357	0.237	180.8	136.3	81.8	90.7	189.1	49.4	50.8
FALSE	High	IsMasterProtein	Q2I6B5	V-type proton ATPase subunit a OS=Rattus norvegicus GN=Atp6v0a1 PE=1 SV=1	0	367.107	40.6921	34	239	34	1	838	96.193	6.54	High	High	High	High	High	High	High	High	High	High		29757	ENSRNOG00000036814	Atp6v0a1	10	cell organization and biogenesis;cellular homeostasis;metabolic process;regulation of biological process;transport	cytoplasm;Golgi;membrane	catalytic activity;protein binding;transporter activity	Pf01496	0.395	0.276	0.286	1.296	0.34	0.828	1.064	0.396	0.502	156.7	61.9	43.2	44.8	203.1	53.3	129.7
FALSE	High	IsMasterProtein	Q02874	Core histone macro-H2A.1 OS=Rattus norvegicus GN=H2afy PE=1 SV=4	0	367.009	68.1941	24	306	22	1	371	39.479	9.79	High	High	High	High	High	High	High	High	High	High	Phospho [S169; S172; T173; T174]	29384	ENSRNOG00000011523	H2afy	17	cell organization and biogenesis;regulation of biological process	chromosome;nucleus	DNA binding;enzyme regulator activity;protein binding	Pf00125, Pf01661	1.19	0.945	1.013	1.047	0.474	0.238	0.52	0.642	0.234	136.9	162.9	129.4	138.7	143.3	64.9	32.6
FALSE	High	IsMasterProtein	O08839	Myc box-dependent-interacting protein 1 OS=Rattus norvegicus GN=Bin1 PE=1 SV=1	0	366.898	53.4014	27	195	3	1	588	64.493	5.03	High	High	High	High	High	High	High	High	High	High	Phospho [S296; S298]	117028		Bin1	18	cell differentiation;cell organization and biogenesis;development;regulation of biological process;transport	cytoplasm;membrane;nucleus	protein binding	Pf00018, Pf03114, Pf07653, Pf14604	0.514	0.406	0.515	0.842	0.329	0.557	0.673	0.358	0.437	177.6	91.4	72	91.5	149.6	58.5	98.9
FALSE	High	IsMasterProtein	D4A0F5	Septin-7 OS=Rattus norvegicus GN=Sept7 PE=1 SV=3	0	366.692	57.9909	28	302	26	1	438	50.801	8.57	High	High	High	High	High	High	High	High	High	High			ENSRNOG00000006545		8		cytoplasm;cytoskeleton;membrane	nucleotide binding	Pf00735, Pf01926, Pf05368	1.324	0.898	1.131	0.604	0.366	0.244	0.367	0.322	0.193	155	205.2	139.3	175.4	93.7	56.7	37.9
FALSE	High	IsMasterProtein	A0A0G2JSZ5	Protein disulfide-isomerase A6 OS=Rattus norvegicus GN=Pdia6 PE=1 SV=1	0	366.655	55.7303	27	194	27	1	445	48.73	5.19	High	High	High	High	High	High	High	High	High	High		286906	ENSRNOG00000050197	Pdia6	6	cellular homeostasis;metabolic process;regulation of biological process;response to stimulus;transport	endoplasmic reticulum;membrane;organelle lumen	catalytic activity;metal ion binding;protein binding	Pf00085, Pf13098, Pf13848, Pf13899, Pf13905	1.352	1.002	1.301	0.724	0.553	0.231	0.404	0.543	0.222	136.4	184.4	136.6	177.4	98.8	75.4	31.5
FALSE	High	IsMasterProtein	G3V790	Transcription activator BRG1 OS=Rattus norvegicus GN=Smarca4 PE=1 SV=2	0	366.256	27.0924	42	253	24	1	1613	181.285	8	High	High	High	High	High	High	High	High	High	High	Phospho [S1349]	171379	ENSRNOG00000009271	Smarca4	8	cell differentiation;cell organization and biogenesis;metabolic process;regulation of biological process	membrane;nucleus	catalytic activity;DNA binding;nucleotide binding;protein binding	Pf00176, Pf00270, Pf00271, Pf00439, Pf07529, Pf07533, Pf08880, Pf09606, Pf11496, Pf14619	1.967	1.007	1.202	0.471	0.233	0.115	0.224	0.243	0.113	152.1	299.1	153.1	182.8	71.6	35.5	17.5
FALSE	High	IsMasterProtein	A0A0G2JU73	E3 ubiquitin-protein ligase TRIP12 OS=Rattus norvegicus GN=Trip12 PE=1 SV=1	0	366.117	27.9686	41	206	41	1	2038	225.471	8.5	High	High	High	High	High	High	High	High	High	High	Phospho [S325]		ENSRNOG00000016963		9	metabolic process;regulation of biological process;response to stimulus	nucleus	catalytic activity;metal ion binding;protein binding	Pf00632, Pf02825	1.542	1.036	1.104	0.63	0.325	0.161	0.298	0.346	0.159	151.5	233.5	157	167.2	95.5	49.2	24.4
FALSE	High	IsMasterProtein	P10960	Prosaposin OS=Rattus norvegicus GN=Psap PE=1 SV=1	0	365.31	45.6679	24	468	24	1	554	61.084	5.25	High	High	High	High	High	High	High	High	High	High		25524		Psap	20	cell differentiation;metabolic process;regulation of biological process;response to stimulus;transport	cytoplasm;extracellular;mitochondrion;vacuole	enzyme regulator activity;protein binding	Pf02199, Pf03489, Pf05184	0.728	0.415	0.525	0.903	0.355	0.184	1.208	1.047	0.361	148.7	108.3	61.7	78.1	134.2	52.8	27.4
FALSE	High	IsMasterProtein	P09495	Tropomyosin alpha-4 chain OS=Rattus norvegicus GN=Tpm4 PE=1 SV=3	0	365.103	72.1774	38	299	21	1	248	28.492	4.69	High	High	High	High	High	High	High	High	High	High		24852	ENSRNOG00000015496	Tpm4	16	cell differentiation	cytoplasm;cytoskeleton;membrane	metal ion binding;protein binding	Pf00261, Pf12718	1.126	0.763	0.953	0.973	0.561	0.229	0.447	0.57	0.245	145.6	164.1	111.1	138.8	141.6	81.7	33.3
FALSE	High	IsMasterProtein	P13233	2',3'-cyclic-nucleotide 3'-phosphodiesterase OS=Rattus norvegicus GN=Cnp PE=1 SV=2	0	364.962	76.1905	41	263	41	1	420	47.239	8.9	High	High	High	High	High	High	High	High	High	High		25275	ENSRNOG00000017496	Cnp	10	cell differentiation;cell organization and biogenesis;metabolic process;response to stimulus	cytoplasm;membrane;nucleus	catalytic activity;nucleotide binding;RNA binding	Pf01591, Pf05881, Pf06414, Pf08302, Pf13207, Pf13238, Pf13401, Pf13671	0.432	0.294	0.324	0.838	0.715	0.234	0.621	0.335	0.34	194.9	84.1	57.2	63.1	163.2	139.3	45.6
FALSE	High	IsMasterProtein	P24155	Thimet oligopeptidase OS=Rattus norvegicus GN=Thop1 PE=1 SV=4	0	364.727	57.933	37	262	37	1	687	78.335	5.94	High	High	High	High	High	High	High	High	High	High		64517	ENSRNOG00000019924	Thop1	7	metabolic process;regulation of biological process;response to stimulus	cytoplasm	catalytic activity;metal ion binding;protein binding	Pf01432	1.77	1.054	1.257	0.403	0.194	0.117	0.232	0.21	0.137	156.9	277.7	165.3	197.1	63.2	30.4	18.4
FALSE	High	IsMasterProtein	F1MA36	Spectrin beta 3 OS=Rattus norvegicus GN=Sptbn2 PE=1 SV=2	0	363.673	26.9263	53	203	41	1	2388	270.849	5.83	High	High	High	High	High	High	High	High	High	High		29211	ENSRNOG00000058842	Sptbn2	1	cell organization and biogenesis;regulation of biological process;response to stimulus;transport	cytoplasm;cytosol;endosome;membrane	protein binding;structural molecule activity	Pf00169, Pf00307, Pf00435, Pf11971, Pf15410	1.314	0.611	0.709	0.539	0.335	0.22	0.273	0.357	0.182	180.5	237.2	110.3	127.9	97.3	60.5	39.8
FALSE	High	IsMasterProtein	D4A3E1	Protein Hnrnpll OS=Rattus norvegicus GN=Hnrnpll PE=1 SV=1	0	363.609	67.6819	30	225	30	1	591	64.322	5.95	High	High	High	High	High	High	High	High	High	High	Phospho [Y35; S36]	313842	ENSRNOG00000006929	Hnrnpll; Hnrpll	6	metabolic process;regulation of biological process	membrane;nucleus	nucleotide binding;RNA binding	Pf00076, Pf13893, Pf14259	1.769	1.07	1.424	0.469	0.301	0.166	0.275	0.283	0.169	144.4	255.4	154.4	205.6	67.8	43.4	23.9
FALSE	High	IsMasterProtein	P31044	Phosphatidylethanolamine-binding protein 1 OS=Rattus norvegicus GN=Pebp1 PE=1 SV=3	0	363.488	82.3529	22	231	22	1	187	20.788	5.8	High	High	High	High	High	High	High	High	High	High		29542	ENSRNOG00000001136	Pebp1	12	metabolic process;regulation of biological process;response to stimulus	cell surface;cytoplasm;endoplasmic reticulum;Golgi;membrane;mitochondrion;nucleus	enzyme regulator activity;nucleotide binding;protein binding;RNA binding	Pf01161	1.572	0.754	1.014	0.586	0.277	0.192	0.343	0.263	0.178	161.8	254.4	122.1	164.1	94.8	44.9	31
FALSE	High	IsMasterProtein	Q499Q4	Phosphoglucomutase 1 OS=Rattus norvegicus GN=Pgm1 PE=1 SV=2	0	362.686	72.4199	34	247	34	1	562	61.352	6.57	High	High	High	High	High	High	High	High	High	High	Phospho [T115; S117]	24645	ENSRNOG00000009889	Pgm1	5	cellular homeostasis;metabolic process;response to stimulus	cytoskeleton;cytosol	catalytic activity;metal ion binding	Pf00408, Pf02878, Pf02879, Pf02880	1.637	1.088	1.225	0.443	0.259	0.16	0.239	0.238	0.143	155.5	254.6	169.1	190.4	68.9	40.2	24.8
FALSE	High	IsMasterProtein	G3V997	Neuronal migration protein doublecortin OS=Rattus norvegicus GN=Dcx PE=1 SV=1	0	361.943	67.3973	26	208	22	1	365	40.518	9.28	High	High	High	High	High	High	High	High	High	High	Phospho [S28; T30; S32; S287; S304; S306; S310; T319; S320; S321; S322; S339]	84394	ENSRNOG00000047712	Dcx	X	cell growth;cell organization and biogenesis;cellular component movement;metabolic process;regulation of biological process;response to stimulus	cytoplasm;nucleus	catalytic activity;protein binding	Pf03607	2.704	1.029	1.249	0.146	0.133	0.064	0.088	0.082	0.048	152.8	413.3	157.3	190.8	22.3	20.3	9.8
FALSE	High	IsMasterProtein	P13084	Nucleophosmin OS=Rattus norvegicus GN=Npm1 PE=1 SV=1	0	360.506	71.5753	21	357	15	1	292	32.54	4.77	High	High	High	High	High	High	High	High	High	High	Phospho [S112; S125]	25498	ENSRNOG00000004616	Npm1	10	cell growth;cell organization and biogenesis;cellular homeostasis;metabolic process;regulation of biological process;response to stimulus;transport	cytoplasm;cytoskeleton;cytosol;membrane;nucleus	DNA binding;enzyme regulator activity;protein binding;RNA binding	Pf03066	1.745	1.537	2.074	0.324	0.319	0.129	0.243	0.272	0.135	128.6	224.3	197.6	266.7	41.7	41.1	16.5
FALSE	High	IsMasterProtein	B1WBQ0	CDC5 cell division cycle 5-like (S. pombe) OS=Rattus norvegicus GN=Cdc5l PE=1 SV=1	0	360.422	57.8554	39	219	39	1	802	92.161	8.02	High	High	High	High	High	High	High	High	High	High		85434	ENSRNOG00000019975	Cdc5l	9	cell division;metabolic process;regulation of biological process;response to stimulus	cytoplasm;membrane;nucleus;spliceosomal complex	DNA binding;protein binding;RNA binding	Pf00249, Pf11831, Pf13921	1.832	0.99	1.231	0.488	0.263	0.147	0.255	0.265	0.155	150.9	276.5	149.4	185.8	73.7	39.7	22.2
FALSE	High	IsMasterProtein	A0A0G2K8H0	Caprin-1 OS=Rattus norvegicus GN=Caprin1 PE=1 SV=1	0	360.044	45.2778	23	229	23	1	720	79.584	5.3	High	High	High	High	High	High	High	High	High	High		362173	ENSRNOG00000009152	Caprin1	3	regulation of biological process	cytoplasm;cytosol;membrane	RNA binding	Pf12287	2.072	0.942	1.272	0.413	0.224	0.102	0.225	0.259	0.114	151	312.9	142.2	192.1	62.3	33.8	15.4
FALSE	High	IsMasterProtein	B5DEJ1	SLIT-ROBO Rho GTPase-activating protein 2 OS=Rattus norvegicus GN=Srgap2 PE=1 SV=1	0	358.96	47.4359	33	230	1	1	858	98.306	6.06	High	High	High	High	High	High	High	High	High	High		360840	ENSRNOG00000006733	Srgap2	13	cell organization and biogenesis;cell proliferation;regulation of biological process;response to stimulus	cytoplasm;cytosol;membrane;nucleus	enzyme regulator activity;protein binding	Pf00018, Pf00611, Pf00620, Pf07653, Pf14604	0.552	0.413	0.63	0.679	0.687	0.324	0.651	1.003	0.511	155.1	85.6	64.1	97.6	105.3	106.5	50.2
FALSE	High	IsMasterProtein	D4A5A6	DNA-directed RNA polymerase OS=Rattus norvegicus GN=Polr2a PE=1 SV=1	0	357.505	29.4924	49	239	49	1	1970	217.069	7.37	High	High	High	High	High	High	High	High	High	High	Phospho [Y3831; Y3831; S3832; S3832; S3832; T3834; T3834; T3834; T3834; T3834; S3835; S3835; S3835; S3835; S3835; S3835; S3835; T3837; T3837; T3837; Y3838; Y3838]	363633	ENSRNOG00000028834	Polr2a	10	metabolic process;regulation of biological process;response to stimulus	nucleus	catalytic activity;DNA binding;protein binding;RNA binding	Pf00623, Pf04983, Pf04990, Pf04992, Pf04997, Pf04998, Pf05000	1.686	1.015	1.171	0.504	0.259	0.144	0.278	0.298	0.132	154.1	259.8	156.5	180.4	77.7	39.9	22.2
FALSE	High	IsMasterProtein	Q09073	ADP/ATP translocase 2 OS=Rattus norvegicus GN=Slc25a5 PE=1 SV=3	0	356.57	69.4631	31	507	17	1	298	32.88	9.73	High	High	High	High	High	High	High	High	High	High		25176	ENSRNOG00000039980	Slc25a5	X	metabolic process;regulation of biological process;transport	membrane;mitochondrion;nucleus	protein binding;RNA binding;structural molecule activity;transporter activity	Pf00153	0.763	0.536	0.603	1.13	0.425	0.506	0.659	0.422	0.281	158.2	120.6	84.7	95.3	178.7	67.2	80
FALSE	High	IsMasterProtein	P48500	Triosephosphate isomerase OS=Rattus norvegicus GN=Tpi1 PE=1 SV=2	0	356.215	89.1566	24	243	24	1	249	26.832	7.24	High	High	High	High	High	High	High	High	High	High		24849; 100911515	ENSRNOG00000015290; ENSRNOG00000050669	Tpi1; LOC100911515	4; 9	development;metabolic process	cytosol;nucleus	catalytic activity;protein binding	Pf00121	1.088	0.855	1.078	0.759	0.421	0.398	0.568	0.39	0.307	145.7	158.5	124.6	157.1	110.6	61.3	58
FALSE	High	IsMasterProtein	Q62717	Calcium-dependent secretion activator 1 OS=Rattus norvegicus GN=Cadps PE=1 SV=1	0	356.113	36.6951	41	208	2	1	1289	146.173	5.82	High	High	High	High	High	High	High	High	High	High	Phospho [S88; S89]	26989		Cadps	15	cell organization and biogenesis;regulation of biological process;transport	cytosol;membrane	metal ion binding;protein binding	Pf00169, Pf06292	0.37	0.284	0.288	1.205	0.224	0.48	0.746	0.255	0.302	194	71.7	55.1	55.9	233.9	43.4	93.2
FALSE	High	IsMasterProtein	Q6AYT3	tRNA-splicing ligase RtcB homolog OS=Rattus norvegicus GN=Rtcb PE=2 SV=1	0	355.945	55.8416	25	231	25	1	505	55.214	7.23	High	High	High	High	High	High	High	High	High	High		362855	ENSRNOG00000004813	LOC362855; Rtcb	7	metabolic process	cytoplasm;membrane;nucleus	catalytic activity;metal ion binding;nucleotide binding;protein binding;RNA binding	Pf01139	1.822	0.898	1.144	0.493	0.244	0.124	0.286	0.304	0.167	154.3	281.1	138.6	176.4	76	37.7	19.1
FALSE	High	IsMasterProtein	Q66HC5	Nuclear pore complex protein Nup93 OS=Rattus norvegicus GN=Nup93 PE=1 SV=1	0	355.238	49.3284	40	236	40	1	819	93.243	5.72	High	High	High	High	High	High	High	High	High	High		291874	ENSRNOG00000018564	Nup93	19	cell organization and biogenesis;regulation of biological process;transport	membrane;nucleus	structural molecule activity	Pf04097	1.67	1.032	1.16	0.551	0.261	0.155	0.293	0.303	0.143	152.3	254.3	157.2	176.7	83.8	39.8	23.6
FALSE	High	IsMasterProtein	Q9QZA2	Programmed cell death 6-interacting protein OS=Rattus norvegicus GN=Pdcd6ip PE=1 SV=2	0	354.953	52.6919	41	221	41	1	873	96.57	6.52	High	High	High	High	High	High	High	High	High	High		501083	ENSRNOG00000008981	Pdcd6ip	8	cell death;cell division;cell organization and biogenesis;regulation of biological process;transport	cytoplasm;cytoskeleton;cytosol;extracellular;membrane	protein binding	Pf03097, Pf13949	1.075	0.689	0.826	0.87	0.376	0.248	0.462	0.426	0.256	160.6	172.6	110.6	132.6	139.7	60.4	39.8
FALSE	High	IsMasterProtein	B1WC16	BCL2-associated transcription factor 1, isoform CRA_a OS=Rattus norvegicus GN=Bclaf1 PE=1 SV=1	0	354.223	35.2877	36	229	35	1	921	106.001	9.99	High	High	High	High	High	High	High	High	High	High	Phospho [S177; S397; S496; Y511; S512; S531; S658]	293017	ENSRNOG00000058050	Bclaf1	1	cell death;regulation of biological process;response to stimulus	nucleus	DNA binding;RNA binding	Pf15440	1.991	1.146	1.427	0.399	0.257	0.122	0.211	0.239	0.121	144.7	288	165.8	206.4	57.7	37.1	17.6
FALSE	High	IsMasterProtein	A0A0G2K7B3	Heterogeneous nuclear ribonucleoprotein C OS=Rattus norvegicus GN=LOC100911576 PE=1 SV=1	0	353.651	70.6667	23	280	1	1	300	33.036	5.03	High	High	High	High	High	High	High	High	High	High	Phospho [S218; S219; S228; S255; S293; S300]	100911576; 290046	ENSRNOG00000050800	LOC100911576; Hnrnpc	14; 15	cell differentiation;cell organization and biogenesis;metabolic process;regulation of biological process	cytosol;membrane;nucleus;spliceosomal complex	DNA binding;enzyme regulator activity;nucleotide binding;protein binding;RNA binding	Pf00076, Pf13893, Pf14259	1.773	1.033	1.335	0.436	0.256	0.126	0.246	0.242	0.117	152.4	270.1	157.4	203.4	66.4	39	19.2
FALSE	High	IsMasterProtein	B4F777	High mobility group nucleosome-binding domain-containing protein 5 OS=Rattus norvegicus GN=Hmgn5 PE=2 SV=1	0	352.675	71.3287	26	212	26	1	429	48.576	4.37	High	High	High	High	High	High	High	High	High	High		681284	ENSRNOG00000029078	Hmgn5; Hmgn5b; Nsbp1_predicted	1	cell organization and biogenesis;metabolic process;regulation of biological process	chromosome;nucleus	DNA binding;protein binding	Pf01101	2.026	1.117	1.377	0.251	0.205	0.089	0.131	0.151	0.081	155.6	315.1	173.8	214.2	39	31.9	13.9
FALSE	High	IsMasterProtein	Q75Q39	Mitochondrial import receptor subunit TOM70 OS=Rattus norvegicus GN=Tomm70a PE=1 SV=1	0	352.469	61.9672	37	273	37	1	610	67.402	7.5	High	High	High	High	High	High	High	High	High	High		304017	ENSRNOG00000001640	Tomm70a; Tomm70	11	transport	membrane;mitochondrion	protein binding	Pf00515, Pf07719, Pf13414	0.838	0.62	0.744	0.938	0.299	0.368	0.609	0.356	0.29	165	138.3	102.3	122.7	154.7	49.4	60.7
FALSE	High	IsMasterProtein	Q6IN39	Hsd17b4 protein OS=Rattus norvegicus GN=Hsd17b4 PE=1 SV=1	0	352.366	49.534	29	232	29	1	751	81.038	8.48	High	High	High	High	High	High	High	High	High	High		79244	ENSRNOG00000015840	Hsd17b4	18	cell differentiation;metabolic process;response to stimulus	membrane;mitochondrion	catalytic activity;protein binding	Pf00106, Pf01575, Pf02036, Pf08659, Pf13452, Pf13561, Pf14864	1.534	1.185	1.371	0.478	0.286	0.151	0.247	0.306	0.141	149.3	228.9	176.9	204.7	71.3	42.7	22.6
FALSE	High	IsMasterProtein	G3V699	Protein transport protein Sec31A OS=Rattus norvegicus GN=Sec31a PE=1 SV=1	0	352.32	36.9095	40	238	40	1	1249	135.113	6.93	High	High	High	High	High	High	High	High	High	High		93646	ENSRNOG00000002251	Sec31a	14	response to stimulus;transport	cytoplasm;endoplasmic reticulum;endosome;membrane	protein binding	Pf12931	1.468	0.99	1.112	0.623	0.337	0.165	0.31	0.359	0.168	153.1	224.7	151.6	170.2	95.3	51.6	25.2
FALSE	High	IsMasterProtein	G3V949	CAP-Gly domain-containing linker protein 2 OS=Rattus norvegicus GN=Clip2 PE=1 SV=1	0	351.821	46.2273	39	198	31	1	1047	115.747	6.54	High	High	High	High	High	High	High	High	High	High	Phospho [S161; T176; T178]	29264	ENSRNOG00000021611	Clip2	12	regulation of biological process		catalytic activity;motor activity;protein binding	Pf01302, Pf01576, Pf02463, Pf08317, Pf10174, Pf10473, Pf12128, Pf14257	1.527	0.793	0.925	0.635	0.282	0.207	0.384	0.324	0.227	158.6	242.2	125.8	146.6	100.8	44.7	32.8
FALSE	High	IsMasterProtein	F1SW39	PC4 and SFRS1 interacting protein 1 OS=Rattus norvegicus GN=Psip1 PE=1 SV=1	0	351.745	50.947	33	272	31	1	528	59.579	9.13	High	High	High	High	High	High	High	High	High	High	Phospho [S105; S106; T115; S116; T122; S129; T169; S171; S176; S270; T271; S272]	313323	ENSRNOG00000011498	Psip1	5	cell organization and biogenesis;metabolic process;regulation of biological process;response to stimulus	nucleus	DNA binding;protein binding;RNA binding	Pf00855, Pf11467	1.906	1.123	1.424	0.255	0.167	0.092	0.166	0.142	0.083	157.3	299.8	176.6	224	40.1	26.3	14.5
FALSE	High	IsMasterProtein	Q6P6T6	Cathepsin D OS=Rattus norvegicus GN=Ctsd PE=1 SV=1	0	351.452	52.8256	21	277	21	1	407	44.594	7.09	High	High	High	High	High	High	High	High	High	High		171293	ENSRNOG00000020206	Ctsd	1	cell organization and biogenesis;metabolic process	membrane;mitochondrion;vacuole	catalytic activity	Pf00026, Pf14541, Pf14543	0.463	0.295	0.366	0.836	0.745	0.394	1.326	1.236	0.785	134.3	62.1	39.6	49.1	112.3	100	52.9
FALSE	High	IsMasterProtein	Q641Z6	EH domain-containing protein 1 OS=Rattus norvegicus GN=Ehd1 PE=1 SV=1	0	350.832	66.2921	32	191	17	1	534	60.565	6.83	High	High	High	High	High	High	High	High	High	High		293692	ENSRNOG00000043503	Ehd1	1	cell organization and biogenesis;regulation of biological process;response to stimulus;transport	endosome;membrane	metal ion binding;nucleotide binding;protein binding	Pf00350, Pf01926, Pf12763	1.328	0.837	1.103	0.659	0.453	0.272	0.294	0.326	0.193	154.6	205.4	129.4	170.6	101.9	70.1	42.1
FALSE	High	IsMasterProtein	A0A0G2KBB9	Protein Ank2 OS=Rattus norvegicus GN=Ank2 PE=1 SV=1	0	350.365	14.1307	42	190	1	1	3963	433.253	5.16	High	High	High	High	High	High	Not Found	High	High	High			ENSRNOG00000011076		2	cell communication;cell organization and biogenesis;regulation of biological process;response to stimulus	cytoskeleton;membrane	protein binding;structural molecule activity	Pf00023, Pf00531, Pf00791, Pf03326, Pf12796, Pf13606, Pf13637, Pf13857	1.568	0.885	0.782	0.697	0.345	0.01	0.332	0.318	0.299	160.6	251.9	142.1	125.6	111.9	55.4
FALSE	High	IsMasterProtein	P54921	Alpha-soluble NSF attachment protein OS=Rattus norvegicus GN=Napa PE=1 SV=2	0	348.967	88.8136	27	184	23	1	295	33.171	5.45	High	High	High	High	High	High	High	High	High	High		140673	ENSRNOG00000001494	Napa	1	cell communication;cell differentiation;cell organization and biogenesis;regulation of biological process;transport	membrane	protein binding	Pf14938	0.908	0.625	0.693	0.781	0.356	0.439	0.504	0.353	0.296	168	152.5	105	116.3	131.2	59.7	73.7
FALSE	High	IsMasterProtein	P08461	Dihydrolipoyllysine-residue acetyltransferase component of pyruvate dehydrogenase complex, mitochondrial OS=Rattus norvegicus GN=Dlat PE=1 SV=3	0	348.502	48.8924	27	208	27	1	632	67.123	8.53	High	High	High	High	High	High	High	High	High	High		81654	ENSRNOG00000009994	Dlat	8	metabolic process	mitochondrion;organelle lumen	catalytic activity;nucleotide binding	Pf00198, Pf00364, Pf02817	0.475	0.366	0.392	1.114	0.388	0.604	0.838	0.396	0.421	166.8	79.3	61	65.3	185.8	64.8	100.8
FALSE	High	IsMasterProtein	Q62667	Major vault protein OS=Rattus norvegicus GN=Mvp PE=1 SV=4	0	348.406	45.18	32	215	32	1	861	95.739	5.58	High	High	High	High	High	High	High	High	High	High		64681	ENSRNOG00000020182	Mvp	1	cell proliferation;metabolic process;regulation of biological process;response to stimulus	cytoplasm;cytoskeleton;membrane;nucleus	protein binding	Pf01145, Pf01505, Pf11978	0.737	0.476	0.592	1.263	0.545	0.277	0.697	0.784	0.366	148.5	109.4	70.7	87.9	187.5	80.8	41.1
FALSE	High	IsMasterProtein	P35571	Glycerol-3-phosphate dehydrogenase, mitochondrial OS=Rattus norvegicus GN=Gpd2 PE=1 SV=1	0	348.111	62.1733	34	204	34	1	727	80.921	6.62	High	High	High	High	High	High	High	High	High	High		25062		Gpd2	3	metabolic process	membrane;mitochondrion	catalytic activity;metal ion binding	Pf00890, Pf01266, Pf03486, Pf07992, Pf12831, Pf13405, Pf13499	1.025	0.67	0.766	0.876	0.515	0.282	0.416	0.612	0.194	157.4	161.3	105.5	120.5	137.8	81	44.4
FALSE	High	IsMasterProtein	D4A4P1	Myc box-dependent-interacting protein 1 OS=Rattus norvegicus GN=Bin1 PE=1 SV=3	0	347.677	51.7483	26	185	2	1	572	62.998	5.25	High	High	High	High	High	High	High	High	High	High	Phospho [S280; S282]		ENSRNOG00000012852		18	regulation of biological process	cytoplasm	protein binding	Pf00018, Pf03114, Pf07653, Pf14604	1.075	0.84	1.176	1.158	0.446	0.221	0.981	0.635	0.366	126.6	136.1	106.3	148.9	146.6	56.5	28
FALSE	High	IsMasterProtein	A0A0G2JZM8	CLIP-associating protein 2 OS=Rattus norvegicus GN=Clasp2 PE=1 SV=1	0	347.634	29.9003	37	214	1	1	1505	164.593	8.03	High	High	High	High	High	High	High	High	High	High	Phospho [S557; S558; S559; S560; S601; S603; T806; S808]		ENSRNOG00000009161		8				Pf12348	1.458	0.831	1.015	0.579	0.284	0.231	0.358	0.329	0.212	158.8	231.5	131.9	161.2	91.9	45.1	36.7
FALSE	High	IsMasterProtein	Q6P9Y4	ADP/ATP translocase 1 OS=Rattus norvegicus GN=Slc25a4 PE=1 SV=1	0	347.52	71.1409	29	558	15	1	298	32.883	9.74	High	High	High	High	High	High	High	High	High	High		85333	ENSRNOG00000010830	Slc25a4	16	cell organization and biogenesis;metabolic process;regulation of biological process;response to stimulus;transport	membrane;mitochondrion;nucleus	protein binding;structural molecule activity;transporter activity	Pf00153	0.695	0.469	0.535	1.007	0.359	0.537	0.719	0.359	0.309	167	116.1	78.3	89.3	168.1	59.9	89.6
FALSE	High	IsMasterProtein	P13221	Aspartate aminotransferase, cytoplasmic OS=Rattus norvegicus GN=Got1 PE=1 SV=3	0	346.907	79.661	31	241	31	1	413	46.4	7.21	High	High	High	High	High	High	High	High	High	High		24401	ENSRNOG00000016356	Got1	1	metabolic process;regulation of biological process;response to stimulus	cytoplasm;cytosol;mitochondrion;nucleus;vacuole	catalytic activity;protein binding	Pf00155	0.391	0.297	0.338	1.032	0.385	0.568	0.863	0.395	0.414	176	68.8	52.2	59.5	181.6	67.7	99.9
FALSE	High	IsMasterProtein	P10111	Peptidyl-prolyl cis-trans isomerase A OS=Rattus norvegicus GN=Ppia PE=1 SV=2	0	346.632	85.3659	15	675	15	1	164	17.863	8.16	High	High	High	High	High	High	High	High	High	High		25518; 100360977	ENSRNOG00000055068; ENSRNOG00000027864	Ppia; LOC100360977	14	cell differentiation;cell organization and biogenesis;metabolic process;regulation of biological process	cytoplasm;cytosol;extracellular;membrane;nucleus	catalytic activity;RNA binding	Pf00160	1.663	1.058	1.422	0.568	0.445	0.317	0.368	0.366	0.225	134.6	223.8	142.4	191.4	76.5	59.8	42.7
FALSE	High	IsMasterProtein	F1LLX6	Calcium-dependent secretion activator 1 OS=Rattus norvegicus GN=Cadps PE=1 SV=2	0	345.885	39.9826	40	204	1	1	1148	129.602	5.92	High	High	High	High	High	High	High	High	High	High	Phospho [S88; S89]		ENSRNOG00000008570		15				Pf00169, Pf06292	0.839	0.727	0.881	1.205	0.518	0.447	0.618	0.378	0.441	141.8	118.9	103.1	124.9	170.8	73.4	63.4
FALSE	High	IsMasterProtein	Q5U2Q5	Ribonucleoside-diphosphate reductase OS=Rattus norvegicus GN=Rrm1 PE=1 SV=1	0	345.605	52.2727	31	203	31	1	792	90.236	6.73	High	High	High	High	High	High	High	High	High	High		685579	ENSRNOG00000045752	Rrm1	1	cell organization and biogenesis;cell proliferation;metabolic process;response to stimulus	cytoplasm	catalytic activity;nucleotide binding	Pf00317, Pf02867, Pf03477	1.718	1.502	1.704	0.249	0.178	0.093	0.134	0.141	0.088	146.9	252.4	220.6	250.3	36.6	26.1	13.6
FALSE	High	IsMasterProtein	Q9WUL0	DNA topoisomerase 1 OS=Rattus norvegicus GN=Top1 PE=1 SV=1	0	344.83	52.412	44	254	44	1	767	90.703	9.32	High	High	High	High	High	High	High	High	High	High		64550		Top1	3	cell division;cell organization and biogenesis;metabolic process;regulation of biological process;response to stimulus	chromosome;cytoplasm;nucleus	catalytic activity;DNA binding;protein binding;RNA binding	Pf01028, Pf02919, Pf14370	1.862	1.079	1.411	0.513	0.265	0.146	0.258	0.287	0.137	143.7	267.6	155	202.8	73.7	38.1	21.1
FALSE	High	IsMasterProtein	Q9QVC8	Peptidyl-prolyl cis-trans isomerase FKBP4 OS=Rattus norvegicus GN=Fkbp4 PE=1 SV=3	0	344.829	62.6638	32	189	32	1	458	51.418	5.62	High	High	High	High	High	High	High	High	High	High		260321	ENSRNOG00000006444	Fkbp4	4	cell organization and biogenesis;metabolic process;regulation of biological process;response to stimulus;transport	cytoplasm;cytoskeleton;cytosol;membrane;mitochondrion;nucleus	catalytic activity;nucleotide binding;protein binding;RNA binding	Pf00254, Pf00515, Pf07719, Pf13414, Pf13424, Pf13432, Pf14559	1.595	0.941	1.136	0.557	0.234	0.167	0.325	0.28	0.155	156.5	249.6	147.3	177.7	87.2	36.6	26.1
FALSE	High	IsMasterProtein	A0A0H2UHJ5	Zinc finger RNA-binding protein OS=Rattus norvegicus GN=Zfr PE=1 SV=1	0	344.622	40.5959	37	183	37	1	1074	116.841	9.04	High	High	High	High	High	High	High	High	High	High		365703	ENSRNOG00000011627	Zfr	2	development	chromosome;cytoplasm;nucleus	DNA binding;metal ion binding;protein binding;RNA binding	Pf07528, Pf12171, Pf12874	1.771	0.959	1.23	0.476	0.279	0.159	0.278	0.286	0.146	151.9	268.9	145.6	186.8	72.3	42.4	24.1
FALSE	High	IsMasterProtein	F1M9N9	Protein Ank2 OS=Rattus norvegicus GN=Ank2 PE=1 SV=3	0	344.02	14.2272	43	193	2	1	3908	427.002	5.15	High	High	High	High	High	High	High	High	High	High			ENSRNOG00000011076		2	cell organization and biogenesis;regulation of biological process;response to stimulus	cytoskeleton;membrane	protein binding;structural molecule activity	Pf00023, Pf00531, Pf00791, Pf03326, Pf12796, Pf13606, Pf13637, Pf13857	0.924	0.63	0.722	0.803	0.281	0.274	0.47	0.284	0.215	178.5	165	112.4	128.8	143.4	50.1	48.9
FALSE	High	IsMasterProtein	A0A0G2K502	Malic enzyme OS=Rattus norvegicus GN=Me2 PE=1 SV=1	0	343.01	69.7124	29	208	28	1	591	66.267	7.91	High	High	High	High	High	High	High	High	High	High		307270	ENSRNOG00000015582	Me2	18	metabolic process;regulation of biological process	mitochondrion	catalytic activity;metal ion binding;nucleotide binding	Pf00390, Pf03949	0.856	0.613	0.801	0.952	0.516	0.308	0.608	0.873	0.306	146.3	125.3	89.7	117.3	139.3	75.5	45.1
FALSE	High	IsMasterProtein	A0A0G2JXW4	Heterogeneous nuclear ribonucleoprotein C OS=Rattus norvegicus GN=Hnrnpc PE=1 SV=1	0	342.104	71.885	23	273	1	1	313	34.364	5.05	High	High	High	High	High	High	High	High	High	High	Phospho [S231; S232; S241; S268; S306; S313]	100911576; 290046	ENSRNOG00000011621	LOC100911576; Hnrnpc	15; 14	cell differentiation;cell organization and biogenesis;metabolic process;regulation of biological process	cytosol;membrane;nucleus;spliceosomal complex	DNA binding;enzyme regulator activity;nucleotide binding;protein binding;RNA binding	Pf00076, Pf13893, Pf14259	1.088	1.176	1.161	0.454	0.503	0.122	0.58	0.162	0.634	145.4	158.1	171	168.7	66	73.1	17.8
FALSE	High	IsMasterProtein	D4AAG8	Protein Smchd1 OS=Rattus norvegicus GN=Smchd1 PE=1 SV=2	0	342.102	28.7637	50	205	50	1	2006	225.847	7.33	High	High	High	High	High	High	High	High	High	High			ENSRNOG00000014319		9	cell organization and biogenesis;regulation of biological process	chromosome	nucleotide binding;protein binding	Pf06470, Pf13589	1.729	1.085	1.219	0.499	0.291	0.161	0.26	0.301	0.16	149.1	257.9	161.8	181.8	74.4	43.4	24.1
FALSE	High	IsMasterProtein	A0A0G2K3Z9	Uncharacterized protein OS=Rattus norvegicus PE=4 SV=1	0	341.674	76.8844	22	261	20	1	199	22.15	8.4	High	High	High	High	High	High	High	High	High	High		100363379	ENSRNOG00000017695	Prdx1l1	2	cellular homeostasis;metabolic process;regulation of biological process		antioxidant activity;catalytic activity	Pf00578, Pf08534, Pf10417	1.43	0.955	1.234	0.529	0.36	0.23	0.377	0.344	0.21	150	214.4	143.2	185.1	79.3	53.9	34.5
FALSE	High	IsMasterProtein	D4A8B3	Calcium-transporting ATPase OS=Rattus norvegicus GN=Atp2b2 PE=1 SV=3	0	341.171	33.2777	38	214	1	1	1199	131.442	6.32	High	High	High	High	High	High	High	High	High	High			ENSRNOG00000030269		4	cell differentiation;cell organization and biogenesis;cellular homeostasis;metabolic process;regulation of biological process;response to stimulus;transport	cytoplasm;cytosol;endoplasmic reticulum;membrane	catalytic activity;metal ion binding;nucleotide binding;protein binding;transporter activity	Pf00122, Pf00689, Pf00690, Pf00702, Pf08282, Pf12424, Pf12710, Pf13246	1.354	0.818	0.75	0.804	0.221	0.355	0.369	0.405	0.336	155.9	211.2	127.5	116.9	125.4	34.5	55.4
FALSE	High	IsMasterProtein	P63159	High mobility group protein B1 OS=Rattus norvegicus GN=Hmgb1 PE=1 SV=2	0	340.284	70.2326	25	286	3	1	215	24.878	5.74	High	High	High	High	High	High	High	High	High	High		25459; 679571		Hmgb1; Hmg1l1	12; 19	cell differentiation;cell organization and biogenesis;cell proliferation;cellular component movement;cellular homeostasis;defense response;metabolic process;regulation of biological process;response to stimulus;transport	cell surface;chromosome;cytoplasm;endosome;extracellular;membrane;nucleus	catalytic activity;DNA binding;enzyme regulator activity;protein binding;RNA binding	Pf00505, Pf09011	2.022	0.801	0.946	0.368	0.104	0.02	0.181	0.145	0.071	176.8	357.4	141.5	167.3	65	18.4	3.5
FALSE	High	IsMasterProtein	Q499N5	Acyl-CoA synthetase family member 2, mitochondrial OS=Rattus norvegicus GN=Acsf2 PE=2 SV=1	0	340.128	55.6098	28	220	28	1	615	67.843	8.12	High	High	High	High	High	High	High	High	High	High		619561	ENSRNOG00000003330	Acsf2	10	metabolic process	mitochondrion	catalytic activity;nucleotide binding	Pf00501, Pf13193	0.851	0.532	0.647	1.158	0.398	0.199	0.66	0.755	0.263	154.7	131.7	82.2	100.1	179.2	61.6	30.8
FALSE	High	IsMasterProtein	A0A0G2JUI5	Protein Clasp1 OS=Rattus norvegicus GN=Clasp1 PE=1 SV=1	0	339.83	32.9465	42	197	34	1	1551	170.817	9.19	High	High	High	High	High	High	High	High	High	High	Phospho [S594; S596; S1104; S1106]		ENSRNOG00000002376		13	cell division;cell organization and biogenesis;regulation of biological process	chromosome;cytoskeleton;Golgi;membrane	protein binding	Pf02985, Pf12348	1.678	0.966	1.101	0.452	0.291	0.317	0.282	0.249	0.164	153.8	258.1	148.5	169.4	69.6	44.8	48.8
FALSE	High	IsMasterProtein	Q00981	Ubiquitin carboxyl-terminal hydrolase isozyme L1 OS=Rattus norvegicus GN=Uchl1 PE=1 SV=2	0	339.288	69.9552	15	281	15	1	223	24.822	5.24	High	High	High	High	High	High	High	High	High	High		29545	ENSRNOG00000002343	Uchl1	14	cell communication;cell organization and biogenesis;cell proliferation;cellular component movement;metabolic process;regulation of biological process;response to stimulus;transport	cytoplasm;cytosol;endoplasmic reticulum;membrane	catalytic activity;protein binding	Pf01088	1.866	0.76	0.937	0.487	0.253	0.263	0.334	0.182	0.185	159.6	297.7	121.3	149.6	77.8	40.4	41.9
FALSE	High	IsMasterProtein	A0A0G2K3V4	O-linked N-acetylglucosamine (GlcNAc) transferase (UDP-N-acetylglucosamine:polypeptide-N-acetylglucosaminyl transferase), isoform CRA_a OS=Rattus norvegicus GN=Ogt PE=1 SV=1	0	338.91	42.9254	37	201	37	1	1046	116.879	6.7	High	High	High	High	High	High	High	High	High	High		26295	ENSRNOG00000003359	Ogt	X	cell death;cell organization and biogenesis;cellular homeostasis;metabolic process;regulation of biological process;response to stimulus	cytoplasm;cytosol;membrane;mitochondrion;nucleus	catalytic activity;enzyme regulator activity;protein binding	Pf00515, Pf04184, Pf07719, Pf13176, Pf13181, Pf13374, Pf13414, Pf13424, Pf13428, Pf13429, Pf13431, Pf13432, Pf13844, Pf14559	1.614	0.945	1.118	0.54	0.276	0.208	0.293	0.264	0.163	155.7	251.3	147.1	174.1	84.1	43	32.4
FALSE	High	IsMasterProtein	Q9JMJ4	Pre-mRNA-processing factor 19 OS=Rattus norvegicus GN=Prpf19 PE=1 SV=2	0	338.071	75.3968	21	218	21	1	504	55.204	6.61	High	High	High	High	High	High	High	High	High	High		246216	ENSRNOG00000020897	Prpf19	1	cell organization and biogenesis;cell proliferation;metabolic process;regulation of biological process;response to stimulus	cytoplasm;cytoskeleton;membrane;nucleus;spliceosomal complex	catalytic activity;metal ion binding;protein binding	Pf00400, Pf04564, Pf08606, Pf11789	1.778	1.101	1.355	0.451	0.261	0.165	0.247	0.269	0.148	147.6	262.5	162.5	200.1	66.5	38.5	24.4
FALSE	High	IsMasterProtein	P41542	General vesicular transport factor p115 OS=Rattus norvegicus GN=Uso1 PE=1 SV=1	0	337.589	40.4588	35	216	34	1	959	107.096	4.96	High	High	High	High	High	High	High	High	High	High		56042	ENSRNOG00000002301	Uso1	14	cell organization and biogenesis;transport	cytoplasm;cytosol;endoplasmic reticulum;Golgi;membrane	catalytic activity;motor activity;protein binding;RNA binding;transporter activity	Pf01576, Pf02403, Pf04869, Pf04871, Pf08432, Pf12795, Pf13514	1.509	0.894	1.024	0.649	0.362	0.161	0.304	0.377	0.156	155.4	234.5	138.9	159.1	100.8	56.3	25.1
FALSE	High	IsMasterProtein	Q99JD4	CLIP-associating protein 2 OS=Rattus norvegicus GN=Clasp2 PE=1 SV=1	0	336.73	35.381	37	201	1	1	1286	140.551	8.57	High	High	High	High	High	High	High	Not Found	High	Not Found	Phospho [S330; S331; S332; S333; S374; S376]	114514	ENSRNOG00000009161	Clasp2	8	cell division;cell organization and biogenesis;cellular component movement;regulation of biological process;response to stimulus	chromosome;cytoplasm;cytoskeleton;Golgi;membrane	protein binding	Pf12348	1.187	0.787	0.881	0.943	0.433	0.253	0.01	0.51	0.01	166.8	198.1	131.3	146.9	157.3	72.2	42.2
FALSE	High	IsMasterProtein	Q6AY09	Heterogeneous nuclear ribonucleoprotein H2 OS=Rattus norvegicus GN=Hnrnph2 PE=1 SV=1	0	336.565	49.8886	15	1124	9	1	449	49.262	6.3	High	High	High	High	High	High	High	High	High	High	Phospho [S104]	308650	ENSRNOG00000011661	Hnrnph2	X		cytoplasm;membrane;nucleus	nucleotide binding;RNA binding	Pf00076, Pf08080, Pf14259	1.442	0.774	0.98	0.841	0.403	0.214	0.361	0.447	0.2	150.1	216.4	116.2	147.2	126.3	60.5	32.1
FALSE	High	IsMasterProtein	Q7TT49	Serine/threonine-protein kinase MRCK beta OS=Rattus norvegicus GN=Cdc42bpb PE=1 SV=1	0	336.492	31.3485	44	193	42	1	1713	194.765	6.46	High	High	High	High	High	High	High	High	High	High		113960	ENSRNOG00000009675	Cdc42bpb	6	cell organization and biogenesis;cellular component movement;metabolic process;regulation of biological process;response to stimulus;transport	cytoplasm;cytoskeleton;extracellular;Golgi;membrane;nucleus	catalytic activity;metal ion binding;motor activity;nucleotide binding;protein binding;structural molecule activity	Pf00038, Pf00069, Pf00130, Pf00261, Pf00769, Pf00780, Pf00786, Pf01442, Pf01540, Pf01576, Pf02029, Pf02463, Pf02841, Pf03148, Pf03938, Pf03962, Pf03999, Pf04012, Pf04111, Pf04156, Pf04849, Pf05262, Pf05276, Pf05483, Pf05557, Pf05622, Pf05667, Pf05701, Pf05911, Pf06008, Pf06160, Pf07321, Pf07714, Pf07767, Pf07888, Pf07926, Pf08017, Pf08317, Pf08826, Pf09304, Pf09321, Pf09726, Pf09728, Pf09730, Pf0…	1.344	0.835	0.983	0.744	0.386	0.221	0.387	0.441	0.209	152.7	205.2	127.5	150.1	113.6	59	33.7
FALSE	High	IsMasterProtein	Q68FR6	Elongation factor 1-gamma OS=Rattus norvegicus GN=Eef1g PE=2 SV=3	0	336.049	71.167	32	241	32	1	437	50.029	6.74	High	High	High	High	High	High	High	High	High	High		293725	ENSRNOG00000020075	Eef1g	1	metabolic process;response to stimulus	cytoplasm;endoplasmic reticulum;membrane;nucleus	catalytic activity;protein binding;RNA binding	Pf00043, Pf00647, Pf02798, Pf13409, Pf13410, Pf13417, Pf14497	1.966	1.213	1.407	0.404	0.285	0.123	0.233	0.242	0.129	142.8	280.8	173.3	200.9	57.7	40.8	17.6
FALSE	High	IsMasterProtein	A0A0G2K6P4	Protein Hmg1l1 OS=Rattus norvegicus GN=Hmg1l1 PE=4 SV=1	0	335.533	70.0935	25	285	3	1	214	24.774	6.15	High	High	High	High	High	High	High	High	High	High		679571	ENSRNOG00000034130; ENSRNOG00000051482	Hmg1l1	19; X	cell organization and biogenesis;cell proliferation;cellular component movement;defense response;metabolic process;regulation of biological process;response to stimulus	cytoplasm;endosome;nucleus	DNA binding;enzyme regulator activity;protein binding;RNA binding	Pf00505, Pf09011	2.097	0.873	1.238	0.436	0.374	0.248	0.355	0.322	0.247	139.1	291.6	121.5	172.2	60.6	52	34.5
FALSE	High	IsMasterProtein	G3V945	Aldehyde dehydrogenase family 5, subfamily A1 OS=Rattus norvegicus GN=Aldh5a1 PE=1 SV=1	0	334.874	62.3327	31	206	31	1	523	56.11	8.09	High	High	High	High	High	High	High	High	High	High		291133	ENSRNOG00000023538	Aldh5a1	17	cell organization and biogenesis;metabolic process	mitochondrion	catalytic activity;nucleotide binding	Pf00171	0.467	0.391	0.458	1.051	0.358	0.554	0.788	0.381	0.398	171.1	79.9	66.8	78.4	179.8	61.2	94.8
FALSE	High	IsMasterProtein	E9PTB2	Transcription elongation factor SPT5 OS=Rattus norvegicus GN=Supt5h PE=1 SV=2	0	334.72	43.7673	38	212	38	1	1083	120.963	5.16	High	High	High	High	High	High	High	High	High	High	Phospho [T662; S665; T1029; T1031]		ENSRNOG00000032034		1	development;metabolic process;regulation of biological process	nucleus	protein binding;RNA binding	Pf00467, Pf03439, Pf04731, Pf07223, Pf11029, Pf11942, Pf12815	1.674	0.938	1.222	0.577	0.351	0.191	0.319	0.348	0.183	147	246.1	137.9	179.7	84.8	51.6	28
FALSE	High	IsMasterProtein	Q3ZAV8	Enhancer of mRNA-decapping protein 4 OS=Rattus norvegicus GN=Edc4 PE=1 SV=1	0	333.719	44.3497	39	180	39	1	1407	152.501	5.78	High	High	High	High	High	High	High	High	High	High	Phospho [T709; S710; S728; S730]	361399	ENSRNOG00000024025	Edc4	19		cytoplasm;membrane;nucleus	protein binding	Pf00400	1.622	1.084	1.306	0.533	0.36	0.2	0.271	0.327	0.202	144.8	234.9	157	189.1	77.1	52.1	28.9
FALSE	High	IsMasterProtein	F1LQX8	Inositol 1,4,5-trisphosphate receptor type 1 OS=Rattus norvegicus GN=Itpr1 PE=1 SV=3	0	333.551	22.5027	46	215	1	1	2733	311.043	6.15	High	High	High	High	High	High	High	High	High	High	Phospho [S1739; T1741; S1742]	25262	ENSRNOG00000007104	Itpr1	4	cellular homeostasis;regulation of biological process;response to stimulus;transport	cytoplasm;endoplasmic reticulum;membrane	protein binding;receptor activity;signal transducer activity;transporter activity	Pf00520, Pf01365, Pf02815, Pf08454, Pf08709	0.574	0.391	0.428	0.992	0.391	0.258	0.62	0.559	0.238	183.4	105.3	71.7	78.5	182	71.8	47.3
FALSE	High	IsMasterProtein	B2RZC6	Ilf2 protein OS=Rattus norvegicus GN=Ilf2 PE=1 SV=1	0	333.522	80.5128	25	145	25	1	390	43.035	5.26	High	High	High	High	High	High	High	High	High	High		310612	ENSRNOG00000014154	Ilf2	2	metabolic process;regulation of biological process;response to stimulus	cytoplasm;membrane;nucleus	catalytic activity;DNA binding;nucleotide binding;RNA binding	Pf07528	2	1.05	1.246	0.419	0.237	0.148	0.235	0.211	0.123	150	299.9	157.5	186.8	62.8	35.5	22.1
FALSE	High	IsMasterProtein	Q499P2	Leukotriene A(4) hydrolase OS=Rattus norvegicus GN=Lta4h PE=1 SV=1	0	333.465	60.7201	33	195	33	1	611	69.045	6.2	High	High	High	High	High	High	High	High	High	High		299732	ENSRNOG00000004494	Lta4h	7	cell differentiation;metabolic process;response to stimulus	cytoplasm;membrane;nucleus	catalytic activity;metal ion binding;RNA binding	Pf01433, Pf09127, Pf13485	1.033	0.673	0.796	1.141	0.328	0.183	0.491	0.515	0.212	156.9	162.1	105.6	124.9	179.1	51.5	28.7
FALSE	High	IsMasterProtein	P37285	Kinesin light chain 1 OS=Rattus norvegicus GN=Klc1 PE=1 SV=2	0	333.115	71.7857	39	215	29	1	560	63.705	6.01	High	High	High	High	High	High	High	High	High	High	Phospho [S162]	171041	ENSRNOG00000011572	Klc1	6	cell organization and biogenesis;cellular component movement;transport	cytoplasm;cytoskeleton;cytosol;membrane	catalytic activity;motor activity;protein binding	Pf08317, Pf09311, Pf13374, Pf13414, Pf13424, Pf13432, Pf14559	1.624	0.887	1.064	0.511	0.23	0.174	0.31	0.245	0.164	161	261.6	142.8	171.4	82.3	37.1	28.1
FALSE	High	IsMasterProtein	B0BMW0	RAB14, member RAS oncogene family OS=Rattus norvegicus GN=Rab14 PE=1 SV=1	0	332.782	86.9767	23	208	21	1	215	23.882	6.21	High	High	High	High	High	High	High	High	High	High		94197	ENSRNOG00000018901	Rab14	3	cell organization and biogenesis;defense response;regulation of biological process;response to stimulus;transport	cytosol;endoplasmic reticulum;endosome;membrane;vacuole	catalytic activity;nucleotide binding;protein binding	Pf00009, Pf00025, Pf00071, Pf04670, Pf08477	1.189	0.689	0.853	0.865	0.429	0.295	0.487	0.431	0.243	154.3	183.5	106.3	131.6	133.4	66.1	45.6
FALSE	High	IsMasterProtein	O08651	D-3-phosphoglycerate dehydrogenase OS=Rattus norvegicus GN=Phgdh PE=1 SV=3	0	332.172	54.7842	27	277	27	1	533	56.457	6.71	High	High	High	High	High	High	High	High	High	High		58835	ENSRNOG00000019328	Phgdh	2	cell differentiation;cell organization and biogenesis;metabolic process;regulation of biological process		catalytic activity;nucleotide binding	Pf00389, Pf02826	1.801	1.42	1.792	0.283	0.232	0.111	0.169	0.161	0.111	141.2	254.4	200.6	253.1	40	32.8	15.7
FALSE	High	IsMasterProtein	B2GV01	Metastasis-associated gene family, member 2 OS=Rattus norvegicus GN=Mta2 PE=1 SV=1	0	332.103	69.3114	39	209	34	1	668	74.913	9.67	High	High	High	High	High	High	High	High	High	High	Phospho [S435; Y437; T438]	361724	ENSRNOG00000019913	Mta2	1	cell organization and biogenesis;metabolic process;regulation of biological process	membrane;nucleus	catalytic activity;DNA binding;metal ion binding;protein binding	Pf00249, Pf00320, Pf01426, Pf01448	1.928	1.076	1.328	0.54	0.243	0.136	0.265	0.276	0.14	144.3	278.2	155.2	191.6	77.9	35	19.6
FALSE	High	IsMasterProtein	D4A962	Heterogeneous nuclear ribonucleoprotein U-like 1 (Predicted) OS=Rattus norvegicus GN=Hnrnpul1 PE=1 SV=1	0	331.366	38.6496	31	212	31	1	859	95.943	6.64	High	High	High	High	High	High	High	High	High	High		361522	ENSRNOG00000020683	Hnrnpul1	1	metabolic process;response to stimulus	nucleus	protein binding;RNA binding	Pf00622, Pf02037, Pf13671	1.739	0.916	1.181	0.601	0.315	0.198	0.339	0.377	0.198	145.7	253.3	133.5	172.1	87.6	46	28.8
FALSE	High	IsMasterProtein	A0A0G2JYQ3	YLP motif-containing protein 1 OS=Rattus norvegicus GN=Ylpm1 PE=1 SV=1	0	331.24	22.4422	39	251	39	1	2121	238.945	6.81	High	High	High	High	High	High	High	High	High	High			ENSRNOG00000027317		6		cytoplasm;nucleus	RNA binding	Pf13207, Pf13671	1.848	0.947	1.09	0.425	0.243	0.133	0.223	0.241	0.129	159.3	294.3	150.9	173.6	67.6	38.7	21.2
FALSE	High	IsMasterProtein	D3ZPR0	Chromosome segregation 1-like (S. cerevisiae) (Predicted) OS=Rattus norvegicus GN=Cse1l PE=1 SV=1	0	330.69	37.5901	37	231	37	1	971	110.144	5.77	High	High	High	High	High	High	High	High	High	High		362273	ENSRNOG00000007665	Cse1l	3	transport	cytoplasm;cytosol;membrane	protein binding;transporter activity	Pf03378, Pf03810, Pf08506	1.773	1.027	1.112	0.518	0.209	0.104	0.209	0.241	0.104	158.8	281.5	163.1	176.6	82.3	33.2	16.6
FALSE	High	IsMasterProtein	P30835	ATP-dependent 6-phosphofructokinase, liver type OS=Rattus norvegicus GN=Pfkl PE=1 SV=3	0	330.605	47.0513	27	198	22	1	780	85.284	7.4	High	High	High	High	High	High	High	High	High	High		25741	ENSRNOG00000001214	Pfkl	20	cell organization and biogenesis;metabolic process;regulation of biological process;response to stimulus	cytoplasm;cytosol;membrane	catalytic activity;metal ion binding;nucleotide binding;protein binding	Pf00365	1.199	0.801	0.963	0.903	0.414	0.249	0.431	0.445	0.238	150.5	180.5	120.6	144.9	136	62.4	37.4
FALSE	High	IsMasterProtein	G3V7M0	Protein Cnot1 OS=Rattus norvegicus GN=Cnot1 PE=1 SV=1	0	330.53	20.9596	42	215	42	1	2376	266.695	7.11	High	High	High	High	High	High	High	High	High	High		291841	ENSRNOG00000012271	Cnot1	19	cell differentiation;metabolic process;regulation of biological process	cytoplasm;membrane	catalytic activity;protein binding;RNA binding;structural molecule activity	Pf04054, Pf12842	1.798	1.033	1.222	0.517	0.309	0.199	0.268	0.283	0.165	147.2	264.6	152.1	179.8	76.1	45.5	29.3
FALSE	High	IsMasterProtein	G3V8A5	Protein Vps35 OS=Rattus norvegicus GN=Vps35 PE=1 SV=1	0	330.509	54.5226	39	212	39	1	796	91.669	5.44	High	High	High	High	High	High	High	High	High	High		25479	ENSRNOG00000017612	Vps35	19	regulation of biological process;transport	cytoplasm;cytosol;endosome;membrane	transporter activity	Pf03635	1.376	0.893	0.962	0.746	0.351	0.197	0.444	0.443	0.212	151	207.8	134.8	145.3	112.6	53	29.7
FALSE	High	IsMasterProtein	D3ZAY8	Protein Pnn OS=Rattus norvegicus GN=Pnn PE=1 SV=1	0	330.142	47.8738	37	228	37	1	729	82.56	7.4	High	High	High	High	High	High	High	High	High	High	Phospho [S66; S346]	368070	ENSRNOG00000004061	Pnn	6		cytoplasm;membrane;spliceosomal complex	RNA binding	Pf04696, Pf04697	1.948	1.001	1.274	0.505	0.266	0.111	0.265	0.291	0.132	147.2	286.9	147.3	187.6	74.4	39.1	16.3
FALSE	High	IsMasterProtein	P0DMW0	Heat shock 70 kDa protein 1A OS=Rattus norvegicus GN=Hspa1a PE=2 SV=1	0	330.112	61.6225	32	294	18	1	641	70.142	5.82	High	High	High	High	High	High	High	High	High	High		294254; 24472	ENSRNOG00000045654; ENSRNOG00000050647	Hspa1b; Hspa1a	20	cell differentiation;cell organization and biogenesis;defense response;metabolic process;regulation of biological process;response to stimulus	cytoplasm;cytosol;membrane;mitochondrion;nucleus	catalytic activity;nucleotide binding;protein binding	Pf00012, Pf06723	0.468	0.544	0.565	1.383	0.402	0.551	0.663	0.277	0.734	151.8	71.1	82.5	85.8	210	61	83.7
FALSE	High	IsMasterProtein	B5DFC8	Eukaryotic translation initiation factor 3 subunit C OS=Rattus norvegicus GN=Eif3c PE=1 SV=1	0	329.778	35.7849	37	237	36	1	911	105.369	5.78	High	High	High	High	High	High	High	High	High	High	Phospho [S39; S166]	293484	ENSRNOG00000018761	Eif3c	1	cell organization and biogenesis;metabolic process;regulation of biological process	cytoplasm	protein binding;RNA binding	Pf01399, Pf05470	1.75	1.114	1.259	0.394	0.257	0.131	0.219	0.244	0.124	154	269.6	171.6	193.9	60.7	39.5	20.1
FALSE	High	IsMasterProtein	D4A8H3	Protein Uba6 OS=Rattus norvegicus GN=Uba6 PE=1 SV=1	0	329.646	54.321	43	181	43	1	1053	117.856	6.07	High	High	High	High	High	High	High	High	High	High		305268	ENSRNOG00000021931	Uba6	14	metabolic process;response to stimulus	cytoplasm;cytosol	catalytic activity	Pf00899, Pf02134, Pf09358, Pf10585	1.431	0.932	1.075	0.638	0.331	0.192	0.379	0.407	0.206	151.7	217.1	141.3	163	96.8	50.3	29.1
FALSE	High	IsMasterProtein	Q66HM7	Lupus La protein homolog OS=Rattus norvegicus GN=Ssb PE=1 SV=1	0	329.471	57.5904	33	214	33	1	415	47.757	9.76	High	High	High	High	High	High	High	High	High	High		81783	ENSRNOG00000007998	Ssb	3	metabolic process	nucleus	nucleotide binding;RNA binding	Pf00076, Pf05383, Pf08777, Pf14259	1.976	1.116	1.473	0.404	0.245	0.102	0.233	0.246	0.122	144.6	285.6	161.3	212.9	58.5	35.4	14.8
FALSE	High	IsMasterProtein	P11505	Plasma membrane calcium-transporting ATPase 1 OS=Rattus norvegicus GN=Atp2b1 PE=1 SV=2	0	329.317	28.9348	32	215	13	1	1258	138.632	6	High	High	High	High	High	High	High	High	High	High	Phospho [S1249]	29598		Atp2b1	7	cell communication;cellular homeostasis;response to stimulus;transport	membrane;nucleus	catalytic activity;metal ion binding;nucleotide binding;protein binding;transporter activity	Pf00122, Pf00689, Pf00690, Pf00702, Pf08282, Pf12424, Pf12710, Pf13246	0.941	0.671	0.867	0.942	0.435	0.295	0.559	0.533	0.237	154.3	145.2	103.5	133.8	145.4	67.1	45.6
FALSE	High	IsMasterProtein	A0A0G2K7T6	Nuclear pore complex protein Nup155 OS=Rattus norvegicus GN=Nup155 PE=1 SV=1	0	329.25	31.6547	32	159	32	1	1390	154.956	6.18	High	High	High	High	High	High	High	High	High	High		117021	ENSRNOG00000013411	Nup155	2	cell organization and biogenesis;transport	cytoplasm;membrane	protein binding;structural molecule activity;transporter activity	Pf03177, Pf08801	1.518	1.011	1.199	0.617	0.304	0.167	0.275	0.314	0.159	152.3	231.3	154	182.6	94	46.3	25.5
FALSE	High	IsMasterProtein	P25235	Dolichyl-diphosphooligosaccharide--protein glycosyltransferase subunit 2 OS=Rattus norvegicus GN=Rpn2 PE=2 SV=2	0	327.964	47.5436	24	147	24	1	631	69.035	5.97	High	High	High	High	High	High	High	High	High	High		64701	ENSRNOG00000007492	Rpn2	3	metabolic process;response to stimulus	endoplasmic reticulum;membrane;nucleus	catalytic activity	Pf05817	1.534	0.908	1.067	0.695	0.363	0.177	0.387	0.47	0.156	148	227.1	134.4	157.8	102.8	53.7	26.2
FALSE	High	IsMasterProtein	Q5XIM7	Lysine--tRNA ligase OS=Rattus norvegicus GN=Kars PE=1 SV=1	0	327.922	54.7923	33	228	33	1	626	71.578	6.6	High	High	High	High	High	High	High	High	High	High		292028	ENSRNOG00000019456	Kars	19	metabolic process	cytoplasm;cytoskeleton;mitochondrion	catalytic activity;nucleotide binding;RNA binding	Pf00152, Pf00587, Pf01336	1.815	1.059	1.232	0.483	0.253	0.137	0.279	0.264	0.137	150.2	272.6	159	185.1	72.5	37.9	20.6
FALSE	High	IsMasterProtein	D4A5I9	Protein Myo6 OS=Rattus norvegicus GN=Myo6 PE=1 SV=3	0	327.879	34.2412	36	174	36	1	1285	148.038	8.41	High	High	High	High	High	High	High	High	High	High		315840	ENSRNOG00000011852	Myo6	8	cell communication;cell differentiation;cell organization and biogenesis;regulation of biological process;response to stimulus;transport	cytoplasm;Golgi;membrane;nucleus	catalytic activity;motor activity;nucleotide binding;protein binding	Pf00063	1.558	1.026	1.142	0.509	0.276	0.124	0.226	0.257	0.121	160.3	249.8	164.4	183.1	81.6	44.2	19.9
FALSE	High	IsMasterProtein	P45592	Cofilin-1 OS=Rattus norvegicus GN=Cfl1 PE=1 SV=3	0	326.601	82.5301	29	346	20	1	166	18.521	8.09	High	High	High	High	High	High	High	High	High	High		29271	ENSRNOG00000020660	Cfl1	1	cell organization and biogenesis;cellular component movement;metabolic process;regulation of biological process;response to stimulus;transport	cytoplasm;cytoskeleton;membrane;nucleus	protein binding	Pf00241	1.445	0.988	1.371	0.608	0.334	0.234	0.48	0.383	0.24	141.2	204	139.5	193.5	85.8	47.2	33.1
FALSE	High	IsMasterProtein	Q64057	Alpha-aminoadipic semialdehyde dehydrogenase OS=Rattus norvegicus GN=Aldh7a1 PE=1 SV=2	0	325.825	55.102	26	186	26	1	539	58.711	7.87	High	High	High	High	High	High	High	High	High	High		291450	ENSRNOG00000014645	Aldh7a1	18	metabolic process	cytoplasm;cytosol;mitochondrion;nucleus	catalytic activity	Pf00171	1.486	0.974	1.224	0.654	0.422	0.168	0.249	0.405	0.115	149.3	221.8	145.4	182.7	97.6	63.1	25.1
FALSE	High	IsMasterProtein	Q66H20	Polypyrimidine tract-binding protein 2 OS=Rattus norvegicus GN=Ptbp2 PE=1 SV=1	0	325.316	64.9718	18	182	17	1	531	57.453	8.66	High	High	High	High	High	High	High	High	High	High	Phospho [S308]	310820	ENSRNOG00000010827	Ptbp2	2	cell organization and biogenesis;metabolic process;regulation of biological process	nucleus;spliceosomal complex	nucleotide binding;RNA binding	Pf00076, Pf13893, Pf14259	2.18	1.104	1.161	0.227	0.145	0.088	0.116	0.111	0.085	160.8	350.6	177.6	186.7	36.6	23.3	14.2
FALSE	High	IsMasterProtein	P40329	Arginine--tRNA ligase, cytoplasmic OS=Rattus norvegicus GN=Rars PE=1 SV=2	0	324.929	57.1212	34	213	34	1	660	75.762	7.05	High	High	High	High	High	High	High	High	High	High		287191	ENSRNOG00000007739	Rars	10	metabolic process	cytoplasm;membrane;mitochondrion	catalytic activity;nucleotide binding;RNA binding	Pf00750, Pf03485, Pf05746	1.72	1.083	1.26	0.492	0.302	0.154	0.272	0.282	0.147	149	256.2	161.3	187.8	73.3	45	22.9
FALSE	High	IsMasterProtein	P41562	Isocitrate dehydrogenase [NADP] cytoplasmic OS=Rattus norvegicus GN=Idh1 PE=1 SV=1	0	324.862	69.0821	29	247	27	1	414	46.705	6.99	High	High	High	High	High	High	High	High	High	High		24479	ENSRNOG00000015020	Idh1	9	metabolic process;regulation of biological process;response to stimulus	cytoplasm;cytosol;mitochondrion	catalytic activity;metal ion binding;nucleotide binding;protein binding	Pf00180	1.891	1.26	1.521	0.363	0.249	0.13	0.199	0.189	0.127	144.3	272.9	181.9	219.4	52.4	36	18.7
FALSE	High	IsMasterProtein	Q5XIH3	NADH dehydrogenase (Ubiquinone) flavoprotein 1 OS=Rattus norvegicus GN=Ndufv1 PE=1 SV=1	0	324.395	70.0431	33	204	33	1	464	50.699	8.07	High	High	High	High	High	High	High	High	High	High		293655	ENSRNOG00000018117	Ndufv1	1	metabolic process	membrane;mitochondrion	catalytic activity;nucleotide binding	Pf01512, Pf10531, Pf10589	0.682	0.413	0.541	1.083	0.499	0.553	0.742	0.483	0.364	157.2	107.3	65	85	170.3	78.4	87
FALSE	High	IsMasterProtein	A0A0G2K1C0	Actin-related protein 3 OS=Rattus norvegicus GN=Actr3 PE=1 SV=1	0	323.967	68.4964	27	241	27	1	419	47.553	6.18	High	High	High	High	High	High	High	High	High	High			ENSRNOG00000003206		13	cell division;cell organization and biogenesis;cellular component movement;regulation of biological process	membrane	nucleotide binding;protein binding;structural molecule activity	Pf00022	1.219	0.663	0.833	1.043	0.407	0.248	0.53	0.53	0.299	147.6	180	97.9	123.1	154	60.2	36.7
FALSE	High	IsMasterProtein	Q4AEF8	Coatomer subunit gamma-1 OS=Rattus norvegicus GN=Copg1 PE=2 SV=1	0	323.446	51.1442	29	169	3	1	874	97.551	5.39	High	High	High	High	High	High	High	High	High	High		297428	ENSRNOG00000010474	Copg1	4	cellular component movement;transport	cytoplasm;cytosol;Golgi;membrane	structural molecule activity	Pf01602, Pf08752, Pf13646	1.291	0.893	1.057	0.75	0.426	0.204	0.346	0.431	0.173	152.2	196.4	135.9	160.8	114.1	64.8	31.1
FALSE	High	IsMasterProtein	B2GV06	Succinyl-CoA:3-ketoacid coenzyme A transferase 1, mitochondrial OS=Rattus norvegicus GN=Oxct1 PE=1 SV=1	0	323.304	60.1923	24	238	24	1	520	56.168	8.47	High	High	High	High	High	High	High	High	High	High		690163	ENSRNOG00000043094	Oxct1	2	metabolic process;regulation of biological process;response to stimulus	mitochondrion;organelle lumen	catalytic activity;protein binding	Pf01144	1.292	0.794	0.987	0.731	0.348	0.298	0.45	0.409	0.225	153	197.8	121.6	151	111.9	53.3	45.7
FALSE	High	IsMasterProtein	F1MAQ7	Protein Son OS=Rattus norvegicus GN=Son PE=1 SV=2	0	322.694	23.7122	37	183	37	1	2446	265.95	5.57	High	High	High	High	High	High	High	High	High	High	Phospho [S1718]	304092	ENSRNOG00000002021	Son	11	cell organization and biogenesis;metabolic process;regulation of biological process		protein binding;RNA binding	Pf00035, Pf01585, Pf14709	1.845	0.973	1.119	0.484	0.248	0.124	0.253	0.283	0.121	155.1	286.1	150.9	173.5	75.1	38.4	19.2
FALSE	High	IsMasterProtein	D4A2P1	Protein Ccar1 OS=Rattus norvegicus GN=Ccar1 PE=1 SV=2	0	322.264	31.446	31	195	31	1	1148	132.072	5.99	High	High	High	High	High	High	High	High	High	High		361849	ENSRNOG00000000397	Ccar1	20	cell division;regulation of biological process		DNA binding;RNA binding	Pf02037, Pf14443, Pf14444	1.88	1.012	1.261	0.469	0.269	0.152	0.279	0.298	0.158	147.5	277.4	149.4	186	69.2	39.7	22.5
FALSE	High	IsMasterProtein	Q66HR2	Microtubule-associated protein RP/EB family member 1 OS=Rattus norvegicus GN=Mapre1 PE=1 SV=3	0	321.319	73.5075	22	195	19	1	268	29.985	5.22	High	High	High	High	High	High	High	High	High	High		114764	ENSRNOG00000011798	Mapre1	3	cell division;cell organization and biogenesis;regulation of biological process	cytoplasm;cytoskeleton;Golgi	protein binding;RNA binding	Pf00307, Pf03271	1.782	1.038	1.273	0.54	0.236	0.13	0.324	0.305	0.127	148.1	263.8	153.7	188.4	79.9	34.9	19.3
FALSE	High	IsMasterProtein	D3ZP96	DNA helicase OS=Rattus norvegicus GN=Mcm2 PE=1 SV=2	0	321.22	46.2983	33	215	33	1	905	102.079	5.63	High	High	High	High	High	High	High	High	High	High	Phospho [S27; S28; Y138; S140]	312538	ENSRNOG00000016316	Mcm2	4	cell organization and biogenesis;metabolic process;response to stimulus	chromosome;cytoplasm;cytoskeleton;nucleus	catalytic activity;DNA binding;nucleotide binding;protein binding	Pf00493, Pf01078, Pf07728, Pf12619, Pf14551	1.959	1.386	1.7	0.199	0.164	0.086	0.112	0.113	0.072	147.2	288.4	204	250.3	29.4	24.2	12.7
FALSE	High	IsMasterProtein	P68255	14-3-3 protein theta OS=Rattus norvegicus GN=Ywhaq PE=1 SV=1	0	320.341	66.9388	22	262	18	1	245	27.761	4.78	High	High	High	High	High	High	High	High	High	High	Phospho [T229; S230; S232]	25577	ENSRNOG00000051650	Ywhaq	6	regulation of biological process;response to stimulus;transport	cytoplasm;membrane	protein binding	Pf00244	1.715	0.844	0.915	0.52	0.203	0.137	0.212	0.205	0.124	170.2	291.8	143.6	155.8	88.6	34.6	23.4
FALSE	High	IsMasterProtein	P29994	Inositol 1,4,5-trisphosphate receptor type 1 OS=Rattus norvegicus GN=Itpr1 PE=1 SV=2	0	320.095	22.8364	46	212	1	1	2750	313.065	6.04	High	High	High	High	High	High	Not Found	Not Found	High	High	Phospho [S1756; T1758; S1759]	25262		Itpr1	4	cell death;cellular homeostasis;regulation of biological process;response to stimulus;transport	cytoplasm;endoplasmic reticulum;membrane	protein binding;receptor activity;signal transducer activity;transporter activity	Pf00520, Pf01365, Pf02815, Pf08454, Pf08709	1.584	0.82	0.683	0.41	0.297	0.01	0.01	0.546	0.186	181	286.7	148.3	123.6	74.2	53.8
FALSE	High	IsMasterProtein	P60123	RuvB-like 1 OS=Rattus norvegicus GN=Ruvbl1 PE=1 SV=1	0	320.005	74.7807	26	167	26	1	456	50.182	6.42	High	High	High	High	High	High	High	High	High	High		65137	ENSRNOG00000013195	Ruvbl1	4	cell division;cell organization and biogenesis;metabolic process;regulation of biological process;response to stimulus	cytoplasm;Golgi;nucleus	catalytic activity;nucleotide binding;protein binding	Pf00004, Pf01078, Pf01695, Pf05496, Pf06068, Pf06414, Pf07726, Pf13191, Pf13238, Pf13245, Pf13481	1.81	1.212	1.579	0.399	0.264	0.123	0.223	0.247	0.113	143.5	259.7	173.9	226.6	57.3	37.9	17.6
FALSE	High	IsMasterProtein	P81155	Voltage-dependent anion-selective channel protein 2 OS=Rattus norvegicus GN=Vdac2 PE=1 SV=2	0	319.929	72.2034	22	300	21	1	295	31.726	7.49	High	High	High	High	High	High	High	High	High	High		83531	ENSRNOG00000013505	Vdac2	15	regulation of biological process;transport	membrane;mitochondrion;nucleus	nucleotide binding;transporter activity	Pf01459	0.7	0.389	0.628	0.902	0.377	0.47	0.876	0.426	0.272	165.6	115.9	64.4	104	149.3	62.3	77.8
FALSE	High	IsMasterProtein	Q6AYK8	Eukaryotic translation initiation factor 3 subunit D OS=Rattus norvegicus GN=Eif3d PE=1 SV=1	0	319.581	55.4745	22	182	22	1	548	63.948	6.05	High	High	High	High	High	High	High	High	High	High		362952	ENSRNOG00000005804	Eif3d	7	cell organization and biogenesis;metabolic process;regulation of biological process	cytoplasm;membrane	RNA binding	Pf05091	1.732	1.145	1.325	0.465	0.258	0.141	0.238	0.267	0.148	148.8	257.7	170.5	197.3	69.2	38.3	21
FALSE	High	IsMasterProtein	Q9Z0W5	Protein kinase C and casein kinase substrate in neurons protein 1 OS=Rattus norvegicus GN=Pacsin1 PE=1 SV=1	0	318.051	73.4694	29	209	26	1	441	50.418	5.24	High	High	High	High	High	High	High	High	High	High		29704		Pacsin1	20	cell organization and biogenesis;regulation of biological process;transport	cytoplasm;cytosol;endosome;membrane	protein binding	Pf00018, Pf00611, Pf07653, Pf14604	0.254	0.193	0.185	1.218	0.284	0.613	0.885	0.362	0.446	183.8	46.7	35.5	34	223.8	52.3	112.7
FALSE	High	IsMasterProtein	G3V662	Nuclear pore complex protein Nup153 OS=Rattus norvegicus GN=Nup153 PE=1 SV=1	0	317.411	35.3542	39	153	39	1	1468	152.74	8.9	High	High	High	High	High	High	High	High	High	High		25281	ENSRNOG00000001456	Nup153	17	cell organization and biogenesis;regulation of biological process;transport	cytoplasm;membrane	DNA binding;metal ion binding;protein binding;structural molecule activity;transporter activity	Pf00641, Pf08604	1.543	1.096	1.387	0.555	0.335	0.191	0.3	0.324	0.172	144.9	223.5	158.8	200.9	80.4	48.5	27.7
FALSE	High	IsMasterProtein	G3V984	Protein bassoon OS=Rattus norvegicus GN=Bsn PE=4 SV=1	0	317.261	15.9929	40	155	36	1	3933	417.77	7.59	High	High	High	High	High	High	High	High	High	High	Phospho [S1977; T1979]	29138	ENSRNOG00000030714	Bsn	8	cell organization and biogenesis	cell surface;cytoskeleton	metal ion binding;protein binding	Pf05715	0.448	0.312	0.333	0.994	0.254	0.486	0.644	0.286	0.358	195.5	87.6	61	65.1	194.4	49.7	95
FALSE	High	IsMasterProtein	D3ZZZ9	Catenin (Cadherin associated protein), delta 1 (Predicted), isoform CRA_a OS=Rattus norvegicus GN=Ctnnd1 PE=1 SV=1	0	316.929	49.3562	37	223	37	1	932	104.008	6.95	High	High	High	High	High	High	High	High	High	High	Phospho [S268; S269]	311163	ENSRNOG00000030790	Ctnnd1	3	cell differentiation;regulation of biological process	cytoplasm;cytosol;membrane;nucleus	protein binding	Pf00514	1.598	0.86	1.042	0.597	0.383	0.161	0.284	0.371	0.158	155	247.6	133.2	161.4	92.6	59.3	25
FALSE	High	IsMasterProtein	Q66H61	Glutaminyl-tRNA synthetase OS=Rattus norvegicus GN=Qars PE=1 SV=1	0	316.719	50.7097	33	191	32	1	775	87.645	7.31	High	High	High	High	High	High	High	High	High	High		290868	ENSRNOG00000060912	Qars	8	metabolic process	cytoplasm;cytosol;mitochondrion	catalytic activity;nucleotide binding;RNA binding	Pf00749, Pf03950, Pf04557, Pf04558	1.576	1.196	1.32	0.521	0.273	0.144	0.284	0.275	0.17	148	233.2	177	195.3	77.1	40.5	21.3
FALSE	High	IsMasterProtein	P47860	ATP-dependent 6-phosphofructokinase, platelet type OS=Rattus norvegicus GN=Pfkp PE=1 SV=2	0	316.63	50.8883	33	185	30	1	788	85.665	7.28	High	High	High	High	High	High	High	High	High	High		60416		Pfkp	17	cell organization and biogenesis;metabolic process	cytoplasm;cytosol;membrane;nucleus	catalytic activity;metal ion binding;nucleotide binding;protein binding	Pf00365	0.757	0.634	0.649	0.989	0.355	0.367	0.525	0.342	0.266	169.9	128.7	107.7	110.4	168	60.4	62.3
FALSE	High	IsMasterProtein	Q5U2S7	Proteasome (Prosome, macropain) 26S subunit, non-ATPase, 3 OS=Rattus norvegicus GN=Psmd3 PE=1 SV=1	0	316.328	61.8868	34	182	34	1	530	60.65	8.44	High	High	High	High	High	High	High	High	High	High		287670	ENSRNOG00000028103	Psmd3	10	metabolic process;regulation of biological process	cytoplasm;membrane;nucleus;proteasome	enzyme regulator activity;protein binding	Pf01399, Pf08375	1.844	1.052	1.127	0.471	0.231	0.147	0.245	0.23	0.122	154.6	285	162.6	174.2	72.9	35.7	22.8
FALSE	High	IsMasterProtein	Q63560	Microtubule-associated protein 6 OS=Rattus norvegicus GN=Map6 PE=1 SV=1	0	316.319	57.0378	30	172	30	1	952	100.423	9.44	High	High	High	High	High	High	High	High	High	High		29457		Map6	1	cell organization and biogenesis;transport	cytoplasm;cytoskeleton;Golgi	protein binding	Pf05217	0.7	0.46	0.544	0.931	0.256	0.385	0.629	0.318	0.327	180.2	126.2	82.8	98.1	167.7	46.2	69.4
FALSE	High	IsMasterProtein	P54311	Guanine nucleotide-binding protein G(I)/G(S)/G(T) subunit beta-1 OS=Rattus norvegicus GN=Gnb1 PE=1 SV=4	0	316.252	64.7059	16	218	9	1	340	37.353	6	High	High	High	High	High	High	High	High	High	High		24400	ENSRNOG00000016638	Gnb1	5	cell death;cell organization and biogenesis;cell proliferation;cellular homeostasis;regulation of biological process;response to stimulus	membrane	catalytic activity;protein binding;signal transducer activity	Pf00400	0.965	0.679	0.866	0.898	0.507	0.37	0.543	0.497	0.316	150.6	145.3	102.2	130.4	135.3	76.3	55.7
FALSE	High	IsMasterProtein	Q68FP1	Gelsolin OS=Rattus norvegicus GN=Gsn PE=1 SV=1	0	315.751	49.8718	28	182	28	1	780	86.014	6.09	High	High	High	High	High	High	High	High	High	High		296654	ENSRNOG00000018991	Gsn	3	cell death;cell organization and biogenesis;metabolic process;regulation of biological process;response to stimulus;transport	cytoplasm;cytoskeleton;cytosol;extracellular;membrane;nucleus	metal ion binding;protein binding	Pf00626	0.684	0.485	0.724	1.07	1.035	0.27	0.425	1.016	0.299	142.7	97.6	69.2	103.3	152.7	147.7	38.6
FALSE	High	IsMasterProtein	P54319	Phospholipase A-2-activating protein OS=Rattus norvegicus GN=Plaa PE=1 SV=3	0	315.285	49.8113	33	193	33	1	795	87.028	6.09	High	High	High	High	High	High	High	High	High	High		116645	ENSRNOG00000007753	Plaa	5	defense response;regulation of biological process;response to stimulus		enzyme regulator activity;protein binding	Pf00400, Pf08324, Pf09070	1.526	0.881	1.007	0.585	0.234	0.153	0.289	0.279	0.149	163.9	250.1	144.3	165	95.9	38.4	25.1
FALSE	High	IsMasterProtein	P21531	60S ribosomal protein L3 OS=Rattus norvegicus GN=Rpl3 PE=1 SV=3	0	314.918	47.6427	28	246	23	1	403	46.107	10.21	High	High	High	High	High	High	High	High	High	High		300079	ENSRNOG00000016896	Rpl3	7	cell organization and biogenesis;metabolic process;response to stimulus	cytoplasm;nucleus;ribosome	RNA binding;structural molecule activity	Pf00297	1.797	1.152	1.718	0.394	0.36	0.14	0.318	0.346	0.147	135.6	243.8	156.3	233	53.4	48.9	19
FALSE	High	IsMasterProtein	A0A0G2K9E0	Ribonuclease inhibitor OS=Rattus norvegicus GN=Rnh1 PE=1 SV=1	0	314.671	75.4065	25	176	25	1	492	54.098	4.98	High	High	High	High	High	High	High	High	High	High		100360501	ENSRNOG00000016416	LOC100360501; Rnh1	1	regulation of biological process	cytoplasm	enzyme regulator activity;protein binding		1.333	0.922	1.125	0.72	0.36	0.182	0.394	0.391	0.211	150.6	200.8	138.9	169.5	108.5	54.2	27.4
FALSE	High	IsMasterProtein	Q794E4	Heterogeneous nuclear ribonucleoprotein F OS=Rattus norvegicus GN=Hnrnpf PE=1 SV=3	0	314.289	63.3735	16	609	14	1	415	45.701	5.49	High	High	High	High	High	High	High	High	High	High	Phospho [S104]	64200	ENSRNOG00000014562	Hnrnpf	4	metabolic process;regulation of biological process	cytoplasm;membrane;nucleus;spliceosomal complex	nucleotide binding;protein binding;RNA binding	Pf00076, Pf08080, Pf14259	1.663	1.062	1.272	0.574	0.279	0.119	0.306	0.323	0.179	147.6	245.4	156.8	187.8	84.7	41.1	17.5
FALSE	High	IsMasterProtein	Q3B8Q2	Eukaryotic initiation factor 4A-III OS=Rattus norvegicus GN=Eif4a3 PE=1 SV=1	0	314.167	61.0706	26	200	23	1	411	46.811	6.73	High	High	High	High	High	High	High	High	High	High		688288	ENSRNOG00000045791	Eif4a3	10	metabolic process;regulation of biological process;response to stimulus;transport	cytoplasm;membrane;nucleus;spliceosomal complex	catalytic activity;nucleotide binding;RNA binding	Pf00270, Pf00271	1.625	1.084	1.336	0.484	0.379	0.208	0.273	0.261	0.153	147	238.9	159.4	196.3	71.2	55.7	30.6
FALSE	High	IsMasterProtein	D4A0U3	Protein Zfp638 OS=Rattus norvegicus GN=Zfp638 PE=1 SV=1	0	314.11	30.1333	46	171	46	1	1875	208.015	6.3	High	High	High	High	High	High	High	High	High	High		312491	ENSRNOG00000014501	Zfp638	4	metabolic process	nucleus	metal ion binding;nucleotide binding;RNA binding	Pf00076, Pf12171, Pf13893, Pf14259	1.756	0.999	1.255	0.546	0.297	0.16	0.316	0.347	0.173	146	256.4	145.9	183.3	79.7	43.3	23.3
FALSE	High	IsMasterProtein	Q6AY56	Tubulin alpha-8 chain OS=Rattus norvegicus GN=Tuba8 PE=2 SV=1	0	313.93	42.0935	14	752	2	1	449	50.006	5.1	High	High	High	High	High	High	High	High	High	High		500377	ENSRNOG00000048169	Tuba8	4		cytoplasm;cytoskeleton	catalytic activity;nucleotide binding;structural molecule activity	Pf00091, Pf03953	1.645	0.989	1.158	0.484	0.317	0.213	0.287	0.271	0.171	153	251.7	151.4	177.2	74.1	48.5	32.6
FALSE	High	IsMasterProtein	B5DEH2	Erlin-2 OS=Rattus norvegicus GN=Erlin2 PE=1 SV=1	0	313.149	67.5516	26	201	22	1	339	37.686	5.74	High	High	High	High	High	High	High	High	High	High		290823	ENSRNOG00000013763	Erlin2	16	metabolic process;regulation of biological process;response to stimulus	cytoplasm;endoplasmic reticulum;membrane	protein binding	Pf01145	0.98	0.665	0.918	0.751	0.767	0.217	0.405	0.908	0.177	147.3	144.4	98	135.2	110.7	113	31.9
FALSE	High	IsMasterProtein	Q5PQK2	Fusion, derived from t(1216) malignant liposarcoma (Human) OS=Rattus norvegicus GN=Fus PE=1 SV=1	0	313.087	24.1313	15	250	13	1	518	52.642	9.36	High	High	High	High	High	High	High	High	High	High		317385	ENSRNOG00000023360	Fus	1	regulation of biological process;response to stimulus	cytoplasm;nucleus	metal ion binding;nucleotide binding;protein binding;RNA binding	Pf00076, Pf00641, Pf13893, Pf14259	2.06	0.95	1.216	0.315	0.202	0.108	0.183	0.191	0.118	157.7	324.7	149.8	191.8	49.6	31.8	17
FALSE	High	IsMasterProtein	Q78DZ1	Microtubule-associated protein OS=Rattus norvegicus GN=Map2 PE=1 SV=1	0	312.864	65.261	22	243	1	1	498	52.608	9.55	High	High	High	High	High	High	High	High	High	High	Phospho [T15; S16; T20; S28; T130; S136; S140; S143; T146; T153; S154; S157; T262; T289; T451; S453; S455]	25595	ENSRNOG00000011841	Map2	9	cell organization and biogenesis;regulation of biological process;response to stimulus	cytoplasm;cytoskeleton;endoplasmic reticulum	protein binding	Pf00418
FALSE	High	IsMasterProtein	Q3MIE4	Synaptic vesicle membrane protein VAT-1 homolog OS=Rattus norvegicus GN=Vat1 PE=1 SV=1	0	312.859	70.297	21	156	21	1	404	43.091	6.62	High	High	High	High	High	High	High	High	High	High		287721	ENSRNOG00000020684	Vat1	10	metabolic process;regulation of biological process	cytoplasm;membrane;mitochondrion	catalytic activity;metal ion binding	Pf00107, Pf08240, Pf13602	1.184	0.656	0.844	0.876	0.512	0.289	0.508	0.513	0.321	149.2	176.6	97.8	126	130.8	76.4	43.1
FALSE	High	IsMasterProtein	A0A0G2KAM4	Fascin OS=Rattus norvegicus GN=Fscn1 PE=1 SV=1	0	311.903	45.7317	24	239	1	1	492	53.848	7.4	High	High	High	High	High	High	High	High	High	High			ENSRNOG00000056585		12	cell organization and biogenesis;cellular component movement;regulation of biological process	cytoplasm;cytoskeleton	protein binding;RNA binding	Pf06268	0.498	0.389	0.466	0.419	3.354	2.303	0.404	0.559	1.008	96.2	47.8	37.5	44.8	40.3	322.5	221.5
FALSE	High	IsMasterProtein	Q4G061	Eukaryotic translation initiation factor 3 subunit B OS=Rattus norvegicus GN=Eif3b PE=1 SV=1	0	311.805	55.7089	35	187	35	1	797	90.854	5.08	High	High	High	High	High	High	High	High	High	High	Phospho [S114; S117]	288516	ENSRNOG00000001253	Eif3b	12	cell organization and biogenesis;metabolic process;regulation of biological process	cytoplasm	nucleotide binding;protein binding;RNA binding	Pf00076, Pf08662, Pf13893, Pf14259	1.775	1.097	1.248	0.392	0.262	0.164	0.204	0.236	0.141	153.4	272.3	168.2	191.4	60.1	40.3	25.1
FALSE	High	IsMasterProtein	P41499	Tyrosine-protein phosphatase non-receptor type 11 OS=Rattus norvegicus GN=Ptpn11 PE=1 SV=4	0	311.735	62.3116	30	206	30	1	597	68.415	7.28	High	High	High	High	High	High	High	High	High	High		25622	ENSRNOG00000030124	Ptpn11	12	cell differentiation;cell organization and biogenesis;cellular component movement;metabolic process;regulation of biological process;response to stimulus	cytoplasm;cytosol;mitochondrion;nucleus	catalytic activity;protein binding	Pf00017, Pf00102, Pf00782	1.596	0.996	1.137	0.462	0.24	0.157	0.292	0.272	0.16	158.4	252.8	157.8	180.1	73.1	38.1	24.9
FALSE	High	IsMasterProtein	B2GUV7	Eukaryotic translation initiation factor 5B OS=Rattus norvegicus GN=Eif5b PE=1 SV=1	0	311.267	31.5789	38	200	38	1	1216	137.602	5.57	High	High	High	High	High	High	High	High	High	High	Phospho [S114; S137; S215]	308306	ENSRNOG00000023356	Eif5b	9	metabolic process;regulation of biological process	cytoplasm;nucleus	catalytic activity;metal ion binding;nucleotide binding;protein binding;RNA binding	Pf00009, Pf01926, Pf03144, Pf11987, Pf14578	1.915	0.907	1.108	0.514	0.226	0.139	0.234	0.258	0.13	155.5	297.8	141.1	172.3	79.9	35.2	21.5
FALSE	High	IsMasterProtein	A0A0G2K051	Protein Eea1 OS=Rattus norvegicus GN=Eea1 PE=1 SV=1	0	310.873	31.0559	44	197	44	1	1449	165.307	5.72	High	High	High	High	High	High	High	High	High	High			ENSRNOG00000021681		7	cell organization and biogenesis;transport	cytosol;endosome	metal ion binding;protein binding	Pf01363, Pf03961, Pf09726, Pf12128, Pf13654	1.229	0.741	0.858	0.717	0.371	0.204	0.414	0.426	0.212	162	199.1	120	139	116.2	60.2	33
FALSE	High	IsMasterProtein	P04897	Guanine nucleotide-binding protein G(i) subunit alpha-2 OS=Rattus norvegicus GN=Gnai2 PE=1 SV=3	0	310.749	69.5775	24	293	14	1	355	40.473	5.45	High	High	High	High	High	High	High	High	High	High		81664	ENSRNOG00000016592	Gnai2	8	cell division;cell proliferation;regulation of biological process;response to stimulus	cytoplasm;cytoskeleton;cytosol;membrane;nucleus	catalytic activity;metal ion binding;nucleotide binding;protein binding;signal transducer activity	Pf00025, Pf00503	1.06	0.704	0.812	1.074	0.521	0.325	0.469	0.446	0.255	150	159.1	105.7	121.8	161.1	78.2	48.8
FALSE	High	IsMasterProtein	D3ZIE9	Protein Aldh18a1 OS=Rattus norvegicus GN=Aldh18a1 PE=3 SV=1	0	310.71	35.9748	27	173	27	1	795	87.275	7.56	High	High	High	High	High	High	High	High	High	High		361755	ENSRNOG00000015267; ENSRNOG00000060047	Aldh18a1	1	metabolic process	cytoplasm;mitochondrion	catalytic activity;protein binding;RNA binding	Pf00171, Pf00696	1.564	0.94	1.151	0.589	0.323	0.24	0.332	0.309	0.185	150.8	235.8	141.8	173.6	88.7	48.7	36.2
FALSE	High	IsMasterProtein	P25809	Creatine kinase U-type, mitochondrial OS=Rattus norvegicus GN=Ckmt1 PE=1 SV=1	0	310.351	61.0048	24	215	1	1	418	46.999	8.48	High	High	High	High	High	High	High	High	High	High		29593		Ckmt1b	3	metabolic process;regulation of biological process	membrane;mitochondrion	catalytic activity;nucleotide binding	Pf00217, Pf02807	3.507	0.696	0.953	2.621	0.309	0.08	0.773	0.845	0.393	89.5	313.8	62.3	85.3	234.5	27.6	7.1
FALSE	High	IsMasterProtein	A0A0G2K1L8	Brain acid soluble protein 1 OS=Rattus norvegicus GN=Basp1 PE=1 SV=1	0	310.154	81.2785	20	149	2	1	219	21.706	4.51	High	High	High	High	High	High	High	High	High	High			ENSRNOG00000046313		2	cell differentiation;regulation of biological process	cytoplasm;membrane;nucleus	DNA binding;protein binding		1.292	1.055	1.314	0.641	0.291	0.175	0.439	0.315	0.155	149.7	193.4	158	196.8	96	43.6	26.2
FALSE	High	IsMasterProtein	G3V6W6	Protein Psmc6 OS=Rattus norvegicus GN=Psmc6 PE=1 SV=1	0	310.011	59.5533	21	255	21	1	403	45.768	7.78	High	High	High	High	High	High	High	High	High	High		289990	ENSRNOG00000007203	Psmc6	15	metabolic process;regulation of biological process;response to stimulus	cytoplasm;membrane;nucleus;proteasome	catalytic activity;nucleotide binding;protein binding;RNA binding	Pf00004, Pf00910, Pf01078, Pf05496, Pf07724, Pf07726, Pf07728, Pf13191, Pf13207, Pf13401	1.783	1.05	1.373	0.606	0.313	0.194	0.329	0.323	0.19	139.7	249	146.7	191.7	84.6	43.7	27.1
FALSE	High	IsMasterProtein	Q63610	Tropomyosin alpha-3 chain OS=Rattus norvegicus GN=Tpm3 PE=1 SV=2	0	309.997	69.7581	36	301	20	1	248	28.989	4.78	High	High	High	High	High	High	High	High	High	High		117557	ENSRNOG00000017441	Tpm3	2		cytoplasm;cytoskeleton	protein binding	Pf00261, Pf12718	1.428	0.888	1.116	0.807	0.472	0.242	0.499	0.521	0.264	138.2	197.4	122.7	154.2	111.5	65.2	33.4
FALSE	High	IsMasterProtein	Q91Y81	Septin-2 OS=Rattus norvegicus GN=Sept2 PE=1 SV=1	0	309.988	75.9003	23	268	23	1	361	41.566	6.6	High	High	High	High	High	High	High	High	High	High	Phospho [S218]	117515	ENSRNOG00000017952	2016-09-02	9	cell division;cell organization and biogenesis;regulation of biological process;response to stimulus	cell surface;cytoplasm;cytoskeleton;membrane;nucleus	catalytic activity;enzyme regulator activity;nucleotide binding;protein binding;structural molecule activity	Pf00071, Pf00735, Pf01926	1.6	1.093	1.339	0.489	0.348	0.177	0.276	0.336	0.182	146.2	233.9	159.8	195.8	71.5	50.9	25.9
FALSE	High	IsMasterProtein	P68511	14-3-3 protein eta OS=Rattus norvegicus GN=Ywhah PE=1 SV=2	0	309.623	72.3577	23	308	18	1	246	28.194	4.89	High	High	High	High	High	High	High	High	High	High		25576	ENSRNOG00000055471	Ywhah	14	metabolic process;regulation of biological process;response to stimulus;transport	cytoplasm;membrane	protein binding	Pf00244	0.863	0.477	0.525	1.158	0.319	0.224	0.606	0.589	0.269	165.8	143.1	79.2	87	192	52.9	37.1
FALSE	High	IsMasterProtein	P52925	High mobility group protein B2 OS=Rattus norvegicus GN=Hmgb2 PE=2 SV=2	0	309.502	62.8571	24	223	7	1	210	24.144	7.39	High	High	High	High	High	High	High	High	High	High		29395; 498072	ENSRNOG00000033321; ENSRNOG00000013167	Hmgb2; RGD1564519; Hmgb2l1	16; 11	cell organization and biogenesis;cellular component movement;defense response;metabolic process;regulation of biological process;response to stimulus	chromosome;cytoplasm;extracellular;nucleus	DNA binding;protein binding;RNA binding	Pf00505, Pf09011	1.972	1.238	1.678	0.236	0.239	0.135	0.151	0.148	0.11	144.8	285.4	179.2	242.9	34.2	34.6	19.5
FALSE	High	IsMasterProtein	A0A0G2JUC7	Dynactin subunit 2 OS=Rattus norvegicus GN=Dctn2 PE=1 SV=1	0	309.299	81.1905	28	208	28	1	420	46.194	5.5	High	High	High	High	High	High	High	High	High	High	Phospho [S195; T196; T199]		ENSRNOG00000025481		7	cell organization and biogenesis;cell proliferation;transport	chromosome;cytoplasm	protein binding	Pf04912	1.457	0.871	1.028	0.596	0.217	0.177	0.342	0.273	0.164	163.3	237.9	142.1	167.9	97.3	35.4	29
FALSE	High	IsMasterProtein	D4AB03	Protein Fam120a OS=Rattus norvegicus GN=Fam120a PE=1 SV=2	0	308.398	33.2735	29	179	29	1	1115	122.064	8.84	High	High	High	High	High	High	High	High	High	High			ENSRNOG00000016779		17		cytoplasm;membrane;nucleus	RNA binding		1.515	0.984	1.074	0.629	0.306	0.141	0.307	0.319	0.146	155.7	235.9	153.2	167.2	98	47.7	22
FALSE	High	IsMasterProtein	D3ZT52	Protein Pbrm1 OS=Rattus norvegicus GN=Pbrm1 PE=1 SV=2	0	308.088	30.1854	38	168	38	1	1726	197.054	7.21	High	High	High	High	High	High	High	High	High	High		306254	ENSRNOG00000028227	Pbrm1	16	regulation of biological process	chromosome	protein binding	Pf00439, Pf00505, Pf01426	1.735	1.08	1.289	0.479	0.271	0.159	0.233	0.249	0.152	150.5	261.1	162.5	193.9	72.1	40.7	23.9
FALSE	High	IsMasterProtein	G3V6P2	Dihydrolipoamide S-succinyltransferase (E2 component of 2-oxo-glutarate complex), isoform CRA_a OS=Rattus norvegicus GN=Dlst PE=1 SV=1	0	307.919	49.3392	16	221	16	1	454	48.868	8.7	High	High	High	High	High	High	High	High	High	High		299201	ENSRNOG00000005061	Dlst	6	metabolic process	membrane;mitochondrion;nucleus	catalytic activity;protein binding	Pf00198, Pf00364	0.607	0.431	0.52	0.893	0.437	0.443	0.793	0.523	0.373	166.1	100.9	71.5	86.4	148.4	72.6	73.5
FALSE	High	IsMasterProtein	O70196	Prolyl endopeptidase OS=Rattus norvegicus GN=Prep PE=1 SV=1	0	307.783	61.2676	36	190	36	1	710	80.69	5.94	High	High	High	High	High	High	High	High	High	High		83471		Prep	20	metabolic process	cytoplasm;cytosol;membrane;nucleus	catalytic activity	Pf00326, Pf02897	1.832	1.047	1.177	0.383	0.207	0.121	0.219	0.203	0.116	158.6	290.6	166	186.6	60.7	32.8	19.2
FALSE	High	IsMasterProtein	P62198	26S protease regulatory subunit 8 OS=Rattus norvegicus GN=Psmc5 PE=1 SV=1	0	307.657	66.9951	26	215	24	1	406	45.597	7.55	High	High	High	High	High	High	High	High	High	High		81827	ENSRNOG00000010038	Psmc5	10	metabolic process;regulation of biological process;response to stimulus	cytoplasm;membrane;nucleus;proteasome	catalytic activity;nucleotide binding;protein binding;RNA binding	Pf00004, Pf00910, Pf01057, Pf01078, Pf05496, Pf06068, Pf06414, Pf07724, Pf07726, Pf07728, Pf13191, Pf13207, Pf13401	1.835	0.935	1.178	0.507	0.242	0.146	0.283	0.267	0.157	152.7	280.2	142.8	179.8	77.4	36.9	22.3
FALSE	High	IsMasterProtein	F1LPG9	Protein Fam21c OS=Rattus norvegicus GN=Fam21c PE=1 SV=2	0	306.471	41.1898	34	165	1	1	1328	144.971	4.75	High	High	High	High	High	High	High	High	High	High	Phospho [S387; S531; S536; S541; S542; S610; S611; S618; S744; S795]		ENSRNOG00000011653		4				Pf15255	1.379	0.87	1.028	0.676	0.317	0.182	0.397	0.421	0.219	154.1	212.6	134	158.5	104.2	48.8	28.1
FALSE	High	IsMasterProtein	Q5XHZ0	Heat shock protein 75 kDa, mitochondrial OS=Rattus norvegicus GN=Trap1 PE=1 SV=1	0	306.264	50.5666	30	208	29	1	706	80.411	7.03	High	High	High	High	High	High	High	High	High	High	Phospho [S106; Y108; S109]	287069	ENSRNOG00000005418	Trap1	10	metabolic process;regulation of biological process;response to stimulus	membrane;mitochondrion;organelle lumen	nucleotide binding;protein binding;RNA binding	Pf00183, Pf02518, Pf13589	1.364	0.852	1.072	0.656	0.351	0.228	0.402	0.344	0.191	154.8	211.2	131.9	166	101.6	54.3	35.3
FALSE	High	IsMasterProtein	D4A7R3	Nucleoporin 205kDa (Predicted) OS=Rattus norvegicus GN=Nup205 PE=1 SV=1	0	306.226	24.4024	41	194	41	1	2008	227.086	6.32	High	High	High	High	High	High	High	High	High	High		362335	ENSRNOG00000010852	Nup205	4	cell organization and biogenesis;transport	cytoplasm;membrane	structural molecule activity;transporter activity	Pf11894	1.653	0.967	1.038	0.626	0.28	0.147	0.29	0.306	0.142	155.1	256.4	149.9	160.9	97.1	43.5	22.8
FALSE	High	IsMasterProtein	B0BNN3	Carbonic anhydrase 1 OS=Rattus norvegicus GN=Ca1 PE=1 SV=1	0	305.515	76.2452	18	158	18	1	261	28.282	7.42	High	High	High	High	High	High	High	High	High	High		310218	ENSRNOG00000010698	Ca1; Car1	2	metabolic process	cytoplasm	catalytic activity;metal ion binding	Pf00194	0.231	0.269	0.2	1.236	0.53	0.46	0.673	0.495	0.276	186.2	43	50	37.2	230.2	98.8	85.7
FALSE	High	IsMasterProtein	Q5M9H2	Acyl-Coenzyme A dehydrogenase, very long chain OS=Rattus norvegicus GN=Acadvl PE=1 SV=1	0	305.185	54.1985	28	170	28	1	655	70.777	8.81	High	High	High	High	High	High	High	High	High	High		25363	ENSRNOG00000018114	Acadvl	10	cell differentiation;metabolic process;regulation of biological process	cytoplasm;membrane;mitochondrion;nucleus	catalytic activity;nucleotide binding	Pf00441, Pf02770, Pf02771, Pf08028	1.019	0.75	0.88	0.891	0.524	0.268	0.431	0.598	0.19	152.6	155.5	114.4	134.3	136.1	80.1	40.9
FALSE	High	IsMasterProtein	D3ZAN3	Alpha glucosidase 2 alpha neutral subunit (Predicted) OS=Rattus norvegicus GN=Ganab PE=1 SV=1	0	305.136	50.0627	31	218	31	1	797	90.515	6.2	High	High	High	High	High	High	High	High	High	High		293721	ENSRNOG00000019724	Ganab	1	metabolic process	membrane	catalytic activity;RNA binding	Pf01055, Pf13802	1.346	0.892	1.041	0.691	0.407	0.183	0.323	0.446	0.174	153.8	207	137.1	160.1	106.2	62.6	28.1
FALSE	High	IsMasterProtein	F1LP76	Elongator complex protein 1 OS=Rattus norvegicus GN=Ikbkap PE=1 SV=2	0	304.274	38.7678	38	210	38	1	1331	149.104	6.34	High	High	High	High	High	High	High	High	High	High		140934	ENSRNOG00000016725	Ikbkap	5	metabolic process;regulation of biological process	cytoplasm;nucleus	catalytic activity;enzyme regulator activity;nucleotide binding;protein binding	Pf04762	1.667	1.079	1.204	0.457	0.258	0.14	0.229	0.255	0.128	155.8	259.8	168.1	187.7	71.2	40.1	21.8
FALSE	High	IsMasterProtein	F1MAD9	Structural maintenance of chromosomes protein OS=Rattus norvegicus GN=Smc4 PE=1 SV=1	0	304.09	35.2255	40	184	40	1	1286	146.714	6.96	High	High	High	High	High	High	High	High	High	High		295107	ENSRNOG00000010274	Smc4	2	cell organization and biogenesis;metabolic process	chromosome;cytoplasm;nucleus	nucleotide binding;protein binding	Pf02463, Pf06470, Pf13304, Pf13476, Pf13555	1.85	1.422	1.647	0.26	0.187	0.095	0.123	0.139	0.075	147.1	272.2	209.3	242.3	38.2	27.5	13.9
FALSE	High	IsMasterProtein	B0BMW2	3-hydroxyacyl-CoA dehydrogenase type-2 OS=Rattus norvegicus GN=Hsd17b10 PE=1 SV=1	0	303.816	89.272	19	162	19	1	261	27.233	8.59	High	High	High	High	High	High	High	High	High	High		63864	ENSRNOG00000003049	Hsd17b10	X	cell differentiation;cell organization and biogenesis;metabolic process	endoplasmic reticulum;membrane;mitochondrion	catalytic activity;nucleotide binding;protein binding;RNA binding	Pf00106, Pf08659, Pf13561	0.995	0.691	0.864	0.869	0.565	0.44	0.481	0.481	0.303	149.5	148.7	103.3	129.2	129.9	84.5	65.7
FALSE	High	IsMasterProtein	Q62599	Metastasis-associated protein MTA1 OS=Rattus norvegicus GN=Mta1 PE=1 SV=1	0	303.721	55.192	31	190	25	1	703	79.363	9.14	High	High	High	High	High	High	High	High	High	High		64520		Mta1	6	cell organization and biogenesis;metabolic process;regulation of biological process;response to stimulus	cytoplasm;cytoskeleton;endoplasmic reticulum;Golgi;nucleus	DNA binding;metal ion binding;protein binding	Pf00249, Pf00320, Pf01426, Pf01448	1.866	1.154	1.448	0.375	0.228	0.126	0.201	0.211	0.117	148.7	277.5	171.5	215.3	55.8	34	18.7
FALSE	High	IsMasterProtein	Q566D8	DNA ligase OS=Rattus norvegicus GN=Lig1 PE=1 SV=1	0	303.471	44.1402	32	169	32	1	913	101.812	6.13	High	High	High	High	High	High	High	High	High	High	Phospho [S52; S66; S67]	81513	ENSRNOG00000014193	Lig1	1	cell division;metabolic process;response to stimulus	Golgi;mitochondrion;nucleus	catalytic activity;DNA binding;metal ion binding;nucleotide binding	Pf01068, Pf04675, Pf04679	1.832	1.268	1.509	0.247	0.172	0.102	0.12	0.127	0.088	154.7	283.4	196.1	233.4	38.2	26.5	15.8
FALSE	High	IsMasterProtein	Q63083	Nucleobindin-1 OS=Rattus norvegicus GN=Nucb1 PE=1 SV=1	0	303.146	64.0523	29	180	29	1	459	53.474	5.12	High	High	High	High	High	High	High	High	High	High		84595	ENSRNOG00000020889	Nucb1	1	regulation of biological process;response to stimulus	cytoplasm;cytoskeleton;endoplasmic reticulum;endosome;extracellular;Golgi;membrane;nucleus	DNA binding;metal ion binding;protein binding		1.384	0.732	0.866	0.778	0.528	0.182	0.368	0.605	0.152	151.6	209.9	111	131.2	117.9	80.1	27.6
FALSE	High	IsMasterProtein	D3Z8R4	Protein Rbm25l1 OS=Rattus norvegicus GN=Rbm25l1 PE=1 SV=3	0	302.948	39.5349	38	187	36	1	817	96.465	6.39	High	High	High	High	High	High	High	High	High	High	Phospho [S557]	497865	ENSRNOG00000002871	RGD1565486; Rbm25l1	10	metabolic process;regulation of biological process	spliceosomal complex	nucleotide binding;RNA binding	Pf00076, Pf01480, Pf14259	1.743	0.964	1.151	0.524	0.231	0.111	0.253	0.267	0.116	157.2	274	151.6	180.9	82.5	36.3	17.5
FALSE	High	IsMasterProtein	P62804	Histone H4 OS=Rattus norvegicus GN=Hist1h4b PE=1 SV=2	0	302.493	68.932	20	1051	20	1	103	11.36	11.36	High	High	High	High	High	High	High	High	High	High	Phospho [S48]	100912418; 500351; 680097; 100912564; 100912489; 64627; 100360950; 100912290; 679983; 502913; 291152; 295277; 102551184; 102548682; 102557184; 364723	ENSRNOG00000032224; ENSRNOG00000048642; ENSRNOG00000048215; ENSRNOG00000045840; ENSRNOG00000046636; ENSRNOG00000050933; ENSRNOG00000048735; ENSRNOG00000045978; ENSRNOG00000054017; ENSRNOG00000057690; ENSRNOG00000058444; ENSRNOG00000051891	LOC100912418; RGD1562378; LOC680097; Hist4h4; LOC100912564; LOC100912489; Hist1h4b; LOC100360950; LOC680430; LOC100912290; Hist1h4a; LOC679983; Hist2h4a; Hist1h4m; Hist2h4; LOC102551184; LOC102548682; LOC102557184; Hist1h2ao	4; 17; 2	cell differentiation;cell organization and biogenesis;development;metabolic process;regulation of biological process	chromosome;membrane;nucleus	DNA binding;protein binding;RNA binding	Pf00125, Pf02969, Pf15630	1.409	1.16	1.335	0.516	0.337	0.23	0.279	0.25	0.159	149.8	211.1	173.8	200	77.2	50.5	34.4
FALSE	High	IsMasterProtein	Q80X08	WASH complex subunit FAM21 OS=Rattus norvegicus GN=Fam21 PE=1 SV=1	0	302.391	41.491	34	168	1	1	1328	145.062	4.77	High	High	High	High	High	High	High	High	High	High	Phospho [S387; S531; S536; S541; S542; S610; S611; S618; S744; S795]	297530		Fam21c	4	transport	cytoplasm;cytosol;endosome;membrane		Pf15255	1.51	1.092	1.123	0.642	0.312	0.254	0.353	0.37	0.261	144.6	218.3	157.9	162.4	92.8	45.1	36.7
FALSE	High	IsMasterProtein	A0A0G2JXZ3	Transcriptional regulator ATRX OS=Rattus norvegicus GN=Atrx PE=1 SV=1	0	302.083	21.7374	40	149	40	1	2475	279.187	6.9	High	High	High	High	High	High	High	High	High	High	Phospho [S92]		ENSRNOG00000056703		X	cell organization and biogenesis;metabolic process;regulation of biological process;response to stimulus	chromosome;nucleus	catalytic activity;nucleotide binding;protein binding	Pf00176, Pf00271	1.629	0.969	1.109	0.583	0.282	0.152	0.304	0.325	0.132	154.2	251.3	149.4	171	89.9	43.4	23.5
FALSE	High	IsMasterProtein	D3Z941	Protein Mars OS=Rattus norvegicus GN=Mars PE=1 SV=1	0	302.003	46.5632	33	196	33	1	902	101.517	6.46	High	High	High	High	High	High	High	High	High	High		299851	ENSRNOG00000025459	Mars	7	metabolic process	cytoplasm;cytosol;membrane;mitochondrion	catalytic activity;nucleotide binding	Pf00043, Pf00133, Pf00458, Pf09334, Pf13410, Pf14497	1.835	1.014	1.188	0.52	0.295	0.153	0.309	0.338	0.16	146.8	269.4	148.8	174.4	76.4	43.3	22.4
FALSE	High	IsMasterProtein	F1LS86	Isoleucine-tRNA synthetase (Predicted) OS=Rattus norvegicus GN=Iars PE=1 SV=2	0	301.91	36.6086	34	205	34	1	1262	144.194	6.3	High	High	High	High	High	High	High	High	High	High		306804	ENSRNOG00000014616	Iars	17	cell differentiation;metabolic process;regulation of biological process	cytoplasm;cytosol;membrane	catalytic activity;nucleotide binding;protein binding;RNA binding	Pf00133, Pf01406, Pf08264, Pf09334	1.636	1.018	1.147	0.527	0.263	0.13	0.251	0.29	0.127	156.5	256	159.4	179.6	82.4	41.2	20.3
FALSE	High	IsMasterProtein	A0A0G2JWX1	26S proteasome non-ATPase regulatory subunit 11 OS=Rattus norvegicus GN=Psmd11 PE=1 SV=1	0	301.749	54.8	33	182	33	1	500	55.887	7.91	High	High	High	High	High	High	High	High	High	High		303353	ENSRNOG00000005538	Psmd11	10	cell differentiation;cell organization and biogenesis;metabolic process	cytosol;membrane;nucleus;proteasome	protein binding	Pf01399	1.776	0.984	1.179	0.501	0.297	0.216	0.288	0.259	0.166	150	266.4	147.6	176.9	75.1	44.5	32.4
FALSE	High	IsMasterProtein	D3Z8B2	Protein Nup133 OS=Rattus norvegicus GN=Nup133 PE=1 SV=3	0	301.731	38.4749	33	143	33	1	1154	128.279	5.14	High	High	High	High	High	High	High	High	High	High		292085	ENSRNOG00000017919	Nup133	19	cell differentiation;cell organization and biogenesis;regulation of biological process;transport	membrane	protein binding;structural molecule activity;transporter activity	Pf03177, Pf08801	1.49	1.008	1.138	0.63	0.295	0.174	0.294	0.317	0.169	153.5	228.7	154.7	174.7	96.7	45.3	26.7
FALSE	High	IsMasterProtein	P25113	Phosphoglycerate mutase 1 OS=Rattus norvegicus GN=Pgam1 PE=1 SV=4	0	301.694	74.4094	18	182	12	1	254	28.814	7.18	High	High	High	High	High	High	High	High	High	High		24642	ENSRNOG00000050585	Pgam1	1	metabolic process;regulation of biological process	cytoplasm;cytosol;membrane;nucleus	catalytic activity;protein binding	Pf00300	0.852	0.684	0.867	0.644	0.545	0.512	0.544	0.434	0.364	155.1	132.2	106.1	134.5	99.9	84.5	79.4
FALSE	High	IsMasterProtein	M0R9Q1	Protein Rbm14 OS=Rattus norvegicus GN=Rbm14 PE=1 SV=1	0	301.626	44.9925	24	240	24	1	669	69.451	9.67	High	High	High	High	High	High	High	High	High	High	Phospho [S254; S256; Y558; S560; S562; S571; T572]	100911677; 170900	ENSRNOG00000045568	LOC100911677; Rbm14	1	cell organization and biogenesis;metabolic process;regulation of biological process;response to stimulus		nucleotide binding;RNA binding	Pf00076, Pf13893, Pf14259	1.651	0.96	1.319	0.528	0.34	0.186	0.306	0.316	0.195	147.1	242.8	141.2	193.9	77.6	50	27.3
FALSE	High	IsMasterProtein	G3V8Y5	DNA-directed RNA polymerase OS=Rattus norvegicus GN=Polr2b PE=1 SV=1	0	301.5	37.9898	38	204	38	1	1174	133.811	6.87	High	High	High	High	High	High	High	High	High	High		289561	ENSRNOG00000024779	Polr2b	14	metabolic process	membrane;nucleus	catalytic activity;DNA binding;RNA binding	Pf00562, Pf04560, Pf04561, Pf04563, Pf04565, Pf04566, Pf04567	1.581	0.953	1.209	0.594	0.335	0.194	0.31	0.336	0.209	148.8	235.3	141.8	179.9	88.4	49.9	28.9
FALSE	High	IsMasterProtein	D4A5G8	Pyruvate dehydrogenase E1 component subunit alpha OS=Rattus norvegicus GN=Pdha1l1 PE=1 SV=3	0	301.399	73.0769	31	253	31	1	390	43.247	8.19	High	High	High	High	High	High	High	High	High	High	Phospho [S293; S295; S300]	685778	ENSRNOG00000014745	RGD1566157; LOC685778; Pdha1l1	16	metabolic process		catalytic activity	Pf00676	0.607	0.372	0.432	1.027	0.37	0.524	0.857	0.413	0.378	167.2	101.5	62.3	72.3	171.7	61.8	87.5
FALSE	High	IsMasterProtein	P55053	Fatty acid-binding protein, epidermal OS=Rattus norvegicus GN=Fabp5 PE=1 SV=3	0	301.107	82.2222	15	251	15	1	135	15.05	7.18	High	High	High	High	High	High	High	High	High	High		140868	ENSRNOG00000049075	Fabp5	2	metabolic process;response to stimulus;transport	cytoplasm	transporter activity	Pf00061	2.056	1.224	1.527	0.191	0.163	0.096	0.107	0.094	0.08	152.9	314.5	187.1	233.6	29.2	24.9	14.7
FALSE	High	IsMasterProtein	A0A0G2K9J1	Heterogeneous nuclear ribonucleoprotein Q OS=Rattus norvegicus GN=Syncrip PE=1 SV=1	0	300.439	52.9081	28	215	1	1	533	59.656	8.79	High	High	High	High	High	High	High	High	High	High			ENSRNOG00000000204		8			nucleotide binding	Pf00076, Pf13893, Pf14259	1.501	1.077	1.369	0.447	0.496	0.397	0.36	0.295	0.288	138.3	207.6	149	189.3	61.9	68.6	54.8
FALSE	High	IsMasterProtein	A0A0G2K9N3	Protein Ddx3 OS=Rattus norvegicus GN=Ddx3 PE=1 SV=1	0	300.359	49.8466	35	346	2	1	652	72.988	7.3	High	High	High	High	High	High	High	High	High	High			ENSRNOG00000057231		Y		cytoplasm;membrane	catalytic activity;DNA binding;nucleotide binding	Pf00270, Pf00271, Pf04851	1.483	0.766	1.362	0.473	0.331	0.257	0.258	0.255	0.28	154.7	229.4	118.5	210.7	73.2	51.2	39.7
FALSE	High	IsMasterProtein	F1LQP9	Protein Tnpo1 OS=Rattus norvegicus GN=Tnpo1 PE=1 SV=3	0	299.252	37.4157	25	180	20	1	890	101.202	4.96	High	High	High	High	High	High	High	High	High	High		309126	ENSRNOG00000014999	Tnpo1	2	cell organization and biogenesis;transport	cytoplasm;membrane	protein binding;RNA binding;transporter activity	Pf03810, Pf13513	1.408	1.11	1.087	0.642	0.306	0.214	0.267	0.286	0.175	154	216.9	171	167.3	98.9	47.1	32.9
FALSE	High	IsMasterProtein	P20717	Protein-arginine deiminase type-2 OS=Rattus norvegicus GN=Padi2 PE=1 SV=1	0	299.015	54.8872	28	158	28	1	665	75.308	5.48	High	High	High	High	High	High	High	High	High	High		29511		Padi2	5	cell organization and biogenesis;metabolic process;regulation of biological process;response to stimulus	cytoplasm	catalytic activity;metal ion binding;protein binding	Pf03068, Pf08526, Pf08527	0.51	0.393	0.442	1.235	0.381	0.266	1.061	0.885	0.471	150.5	76.7	59.2	66.5	185.9	57.3	40.1
FALSE	High	IsMasterProtein	A0A0H2UHQ0	4F2 cell-surface antigen heavy chain OS=Rattus norvegicus GN=Slc3a2 PE=1 SV=1	0	298.618	46.9965	23	152	23	1	566	61.837	5.19	High	High	High	High	High	High	High	High	High	High		50567	ENSRNOG00000018487	Slc3a2	1	metabolic process;response to stimulus;transport	cell surface;cytoplasm;membrane;nucleus	catalytic activity;RNA binding;transporter activity	Pf00128	1.363	0.796	1.018	0.661	0.232	0.124	0.266	0.28	0.099	171.3	233.5	136.3	174.3	113.2	39.8	21.3
FALSE	High	IsMasterProtein	P62161	Calmodulin OS=Rattus norvegicus GN=Calm1 PE=1 SV=2	0	298.592	87.9195	14	370	14	1	149	16.827	4.22	High	High	High	High	High	High	High	High	High	High		50663; 24244; 24242	ENSRNOG00000004060; ENSRNOG00000016770	Calm2; Calm3; Calm1	6; 1	cellular homeostasis;metabolic process;regulation of biological process;response to stimulus;transport	cytoplasm;cytoskeleton;cytosol;membrane;mitochondrion;nucleus	catalytic activity;enzyme regulator activity;metal ion binding;protein binding	Pf00036, Pf08726, Pf12763, Pf13202, Pf13405, Pf13499, Pf13833, Pf14658	1.487	0.935	1.092	0.651	0.309	0.196	0.359	0.319	0.176	153.3	227.9	143.3	167.3	99.8	47.4	30.1
FALSE	High	IsMasterProtein	P60881	Synaptosomal-associated protein 25 OS=Rattus norvegicus GN=Snap25 PE=1 SV=1	0	298.525	69.9029	19	187	18	1	206	23.3	4.77	High	High	High	High	High	High	High	High	High	High		25012		Snap25	3	cell organization and biogenesis;regulation of biological process;response to stimulus;transport	cytoplasm;cytoskeleton;cytosol;endosome;membrane	protein binding;transporter activity	Pf00835, Pf05739	0.391	0.264	0.299	1.251	0.265	0.474	1	0.279	0.338	179.9	70.3	47.4	53.7	225.1	47.6	85.2
FALSE	High	IsMasterProtein	D4AE49	Protein Skiv2l2 OS=Rattus norvegicus GN=Skiv2l2 PE=1 SV=3	0	298.045	33.3021	30	160	30	1	1066	120.626	6.65	High	High	High	High	High	High	High	High	High	High			ENSRNOG00000010125		2	metabolic process	nucleus;spliceosomal complex	catalytic activity;DNA binding;nucleotide binding;RNA binding	Pf00270, Pf04851, Pf08148, Pf13234	1.601	1.121	1.279	0.471	0.276	0.155	0.261	0.276	0.157	151.6	242.7	169.9	193.9	71.4	41.9	23.4
FALSE	High	IsMasterProtein	Q6MG49	Large proline-rich protein BAG6 OS=Rattus norvegicus GN=Bag6 PE=1 SV=2	0	297.692	32.9843	23	166	23	1	1146	119.937	5.66	High	High	High	High	High	High	High	High	High	High		94342	ENSRNOG00000000851	Bag6	20	cell death;cell differentiation;cell organization and biogenesis;metabolic process;regulation of biological process;response to stimulus;transport	cytoplasm;cytosol;membrane;nucleus	protein binding	Pf00240, Pf11976, Pf12057	1.72	1.032	1.215	0.468	0.301	0.166	0.261	0.256	0.155	152.1	261.7	157	184.9	71.1	45.8	25.2
FALSE	High	IsMasterProtein	P09606	Glutamine synthetase OS=Rattus norvegicus GN=Glul PE=1 SV=3	0	297.581	58.7131	17	253	17	1	373	42.24	7.08	High	High	High	High	High	High	High	High	High	High		24957	ENSRNOG00000049560	Glul	13	cell communication;cell organization and biogenesis;cell proliferation;metabolic process;regulation of biological process;response to stimulus	cytoplasm;endoplasmic reticulum;mitochondrion;nucleus	catalytic activity;metal ion binding;nucleotide binding;protein binding	Pf00120, Pf03951	1.041	0.721	0.902	0.504	0.205	0.156	0.456	0.256	0.333	179.4	186.8	129.4	161.8	90.4	36.7	27.9
FALSE	High	IsMasterProtein	P35213	14-3-3 protein beta/alpha OS=Rattus norvegicus GN=Ywhab PE=1 SV=3	0	297.327	65.0407	18	267	11	1	246	28.037	4.88	High	High	High	High	High	High	High	High	High	High	Phospho [T231; S232]	56011	ENSRNOG00000010945	Ywhab	3	cell organization and biogenesis;regulation of biological process;transport	cytoplasm;cytosol;membrane;nucleus	protein binding	Pf00244	1.596	0.485	0.649	0.832	0.23	0.204	0.4	0.328	0.162	169.8	271.1	82.4	110.3	141.3	39.1	34.6
FALSE	High	IsMasterProtein	Q6AXQ0	SUMO-activating enzyme subunit 1 OS=Rattus norvegicus GN=Sae1 PE=2 SV=1	0	297.081	79.3696	27	186	27	1	349	38.488	5.16	High	High	High	High	High	High	High	High	High	High		308384	ENSRNOG00000015128	Sae1	1	metabolic process;regulation of biological process	cytosol;nucleus	catalytic activity;protein binding	Pf00899	1.999	0.998	1.193	0.375	0.225	0.132	0.209	0.217	0.139	154.2	308.2	153.9	184	57.8	34.7	20.4
FALSE	High	IsMasterProtein	A9CMB7	Aspartate--tRNA ligase, cytoplasmic OS=Rattus norvegicus GN=Dars PE=1 SV=1	0	296.441	68.8623	37	231	37	1	501	57.09	6.44	High	High	High	High	High	High	High	High	High	High		116483	ENSRNOG00000003743	Dars	13	metabolic process	cytoplasm;membrane	catalytic activity;nucleotide binding;RNA binding	Pf00152, Pf01336	1.603	1.18	1.235	0.436	0.239	0.133	0.217	0.233	0.131	156.1	250.2	184.2	192.7	68.1	37.3	20.8
FALSE	High	IsMasterProtein	Q505J8	Phenylalanine--tRNA ligase alpha subunit OS=Rattus norvegicus GN=Farsa PE=1 SV=1	0	295.677	45.6693	21	154	21	1	508	57.684	8.28	High	High	High	High	High	High	High	High	High	High		288917	ENSRNOG00000003149	Farsa	19	metabolic process	cytoplasm;membrane	catalytic activity;nucleotide binding;RNA binding	Pf00152, Pf01409, Pf08279, Pf12802	1.662	1.061	1.199	0.461	0.331	0.162	0.229	0.269	0.128	153.8	255.6	163.2	184.4	70.9	50.9	24.9
FALSE	High	IsMasterProtein	O08838	Amphiphysin OS=Rattus norvegicus GN=Amph PE=1 SV=1	0	295.558	55.7833	30	213	28	1	683	74.832	4.64	High	High	High	High	High	High	High	High	High	High	Phospho [T260; S262; S496; S506; T507; S511; S512; S514; S539]	60668		Amph	17	regulation of biological process;response to stimulus;transport	cytoplasm;cytoskeleton;cytosol;membrane	protein binding	Pf00018, Pf03114, Pf14604	0.456	0.342	0.394	1.173	0.273	0.509	0.789	0.317	0.34	178.8	81.5	61.2	70.4	209.8	48.8	91
FALSE	High	IsMasterProtein	P62963	Profilin-1 OS=Rattus norvegicus GN=Pfn1 PE=1 SV=2	0	295.55	78.5714	15	289	15	1	140	14.948	8.28	High	High	High	High	High	High	High	High	High	High		64303	ENSRNOG00000003975	Pfn1	10	cell organization and biogenesis;regulation of biological process;response to stimulus	cytoplasm;cytoskeleton;membrane;nucleus	enzyme regulator activity;nucleotide binding;protein binding;RNA binding	Pf00235	1.243	0.709	0.89	0.905	0.431	0.272	0.496	0.487	0.281	148.9	185.1	105.6	132.6	134.8	64.1	40.6
FALSE	High	IsMasterProtein	A0A0G2K1F3	Coatomer subunit gamma OS=Rattus norvegicus GN=Copg1 PE=1 SV=1	0	295.503	48.6218	27	153	1	1	907	100.935	5.55	High	High	High	High	High	High	High	High	High	Not Found	Phospho [S867; S868]		ENSRNOG00000010474		4	transport	cytoplasm;Golgi;membrane	structural molecule activity	Pf01602, Pf08752, Pf13646	0.864	0.977	1.494	0.786	0.331	0.408	0.412	0.532	0.01	147	127	143.6	219.6	115.5	48.7	59.9
FALSE	High	IsMasterProtein	Q9QZ86	Nucleolar protein 58 OS=Rattus norvegicus GN=Nop58 PE=1 SV=1	0	295.121	63.2959	31	186	31	1	534	60.033	8.51	High	High	High	High	High	High	High	High	High	High	Phospho [S507; T513; S514; T515; S519]	60373	ENSRNOG00000016486	Nop58	9	metabolic process;transport	cytoplasm;membrane;nucleus	protein binding;RNA binding	Pf01798, Pf08060, Pf08156	1.714	1.13	1.348	0.493	0.279	0.144	0.279	0.295	0.145	146.5	251	165.5	197.4	72.3	40.9	21.1
FALSE	High	IsMasterProtein	P04692	Tropomyosin alpha-1 chain OS=Rattus norvegicus GN=Tpm1 PE=1 SV=3	0	295.046	77.4648	38	275	5	1	284	32.661	4.74	High	High	High	High	High	High	High	High	High	High		24851	ENSRNOG00000018184	Tpm1	8	cell organization and biogenesis;cellular component movement;regulation of biological process;response to stimulus	cytoplasm;cytoskeleton	protein binding	Pf00261, Pf12718	0.81	0.523	0.627	1.085	0.702	0.239	0.448	0.865	0.32	151.1	122.4	79	94.8	164	106	36
FALSE	High	IsMasterProtein	P13803	Electron transfer flavoprotein subunit alpha, mitochondrial OS=Rattus norvegicus GN=Etfa PE=1 SV=4	0	295.032	73.2733	21	175	21	1	333	34.929	8.38	High	High	High	High	High	High	High	High	High	High		300726	ENSRNOG00000015233	Etfa	8	metabolic process;transport	mitochondrion	catalytic activity;nucleotide binding	Pf00766, Pf01012	0.929	0.67	0.894	0.846	0.603	0.315	0.484	0.629	0.242	151.3	140.6	101.3	135.3	128	91.2	47.6
FALSE	High	IsMasterProtein	Q9JK64	Multidrug resistance protein 1a OS=Rattus norvegicus GN=Abcb1a PE=1 SV=1	0	294.515	36.7925	38	201	37	1	1272	140.238	8.62	High	High	High	High	High	High	High	High	High	High		170913	ENSRNOG00000008012	Abcb1a	4	cell proliferation;regulation of biological process;response to stimulus;transport	cell surface;membrane	catalytic activity;nucleotide binding;protein binding;transporter activity	Pf00005, Pf00664, Pf09818, Pf13558	0.579	0.362	0.392	1.398	0.662	0.325	0.512	0.774	0.235	160.3	92.9	58	62.8	224.1	106.1	52.2
FALSE	High	IsMasterProtein	O88767	Protein deglycase DJ-1 OS=Rattus norvegicus GN=Park7 PE=1 SV=1	0	294.484	89.9471	20	292	20	1	189	19.961	6.77	High	High	High	High	High	High	High	High	High	High		117287	ENSRNOG00000018289	Park7	5	cell communication;cell organization and biogenesis;defense response;metabolic process;regulation of biological process;response to stimulus;transport	chromosome;cytoplasm;cytosol;endoplasmic reticulum;membrane;mitochondrion;nucleus;organelle lumen	antioxidant activity;catalytic activity;DNA binding;enzyme regulator activity;metal ion binding;protein binding;RNA binding	Pf01965, Pf13278	1.263	0.894	1.194	0.727	0.576	0.41	0.526	0.487	0.294	135.7	171.3	121.3	162	98.6	78.1	55.6
FALSE	High	IsMasterProtein	P04961	Proliferating cell nuclear antigen OS=Rattus norvegicus GN=Pcna PE=1 SV=1	0	294.386	81.6092	20	254	20	1	261	28.73	4.69	High	High	High	High	High	High	High	High	High	High		25737	ENSRNOG00000021264	Pcna	3	cell differentiation;cell organization and biogenesis;cellular homeostasis;metabolic process;regulation of biological process;response to stimulus	cytoplasm;nucleus	catalytic activity;DNA binding;enzyme regulator activity;protein binding	Pf00705, Pf02747	1.626	1.504	1.987	0.223	0.165	0.087	0.148	0.145	0.081	143.6	233.4	215.9	285.2	32	23.7	12.5
FALSE	High	IsMasterProtein	P56571	ES1 protein homolog, mitochondrial OS=Rattus norvegicus PE=1 SV=2	0	294.276	60.9023	16	139	16	1	266	28.155	8.92	High	High	High	High	High	High	High	High	High	High		294326	ENSRNOG00000001211	RGD1303003	20		mitochondrion		Pf01965	0.7	0.512	0.642	1.04	0.523	0.659	0.802	0.524	0.385	147.3	103.1	75.4	94.6	153.3	77.1	97.1
FALSE	High	IsMasterProtein	D4AE00	AP-3 complex subunit beta OS=Rattus norvegicus GN=Ap3b2 PE=1 SV=1	0	294.237	35.9519	36	174	28	1	1082	119.068	5.63	High	High	High	High	High	High	High	High	High	High	Phospho [S272]	308777	ENSRNOG00000019249	Ap3b2	1	cellular component movement;transport	cytoplasm;Golgi;membrane		Pf01602, Pf12717, Pf13646, Pf14796	1.218	0.709	0.821	0.733	0.254	0.279	0.451	0.277	0.246	167	203.4	118.4	137.1	122.4	42.5	46.7
FALSE	High	IsMasterProtein	F1LVV4	Protein Rcc2 OS=Rattus norvegicus GN=Rcc2 PE=1 SV=1	0	294.119	79.1569	28	176	28	1	427	46.622	8.21	High	High	High	High	High	High	High	High	High	High			ENSRNOG00000006327		5	cell organization and biogenesis;regulation of biological process;response to stimulus	membrane;nucleus	protein binding;RNA binding	Pf00415, Pf13540	1.821	1.231	1.644	0.366	0.273	0.166	0.227	0.238	0.158	140.4	255.6	172.8	230.8	51.4	38.3	23.2
FALSE	High	IsMasterProtein	A0A0G2JYA4	Serine/threonine-protein phosphatase OS=Rattus norvegicus GN=LOC100362453 PE=3 SV=1	0	293.826	63.4304	16	177	2	1	309	35.5	5.43	High	High	High	High	High	High	High	High	High	High		100362453	ENSRNOG00000001893	LOC100362453	11	metabolic process		catalytic activity	Pf00149	1.469	0.971	1.108	0.489	0.399	0.259	0.327	0.282	0.2	153.8	225.9	149.3	170.3	75.2	61.3	39.8
FALSE	High	IsMasterProtein	D3ZYS7	Protein G3bp1 OS=Rattus norvegicus GN=G3bp1 PE=1 SV=1	0	293.631	56.9892	17	176	15	1	465	51.755	5.59	High	High	High	High	High	High	High	High	High	High	Phospho [S149; S229; S231]	171092	ENSRNOG00000013186	G3bp1	10	regulation of biological process;transport	cytoplasm	nucleotide binding;RNA binding	Pf00076, Pf02136, Pf13893, Pf14259	1.99	1.097	1.525	0.357	0.263	0.14	0.2	0.235	0.133	144.1	286.8	158.1	219.7	51.5	37.9	20.2
FALSE	High	IsMasterProtein	P62909	40S ribosomal protein S3 OS=Rattus norvegicus GN=Rps3 PE=1 SV=1	0	292.721	86.4198	27	276	27	1	243	26.657	9.66	High	High	High	High	High	High	High	High	High	High	Phospho [T220; T221]	140654	ENSRNOG00000017418	Rps3	1	cell death;cell division;cell organization and biogenesis;metabolic process;regulation of biological process;response to stimulus	cytoplasm;cytoskeleton;cytosol;membrane;mitochondrion;nucleus;organelle lumen;ribosome	catalytic activity;DNA binding;protein binding;RNA binding;structural molecule activity	Pf00189, Pf07650	1.661	1.302	1.446	0.426	0.298	0.148	0.216	0.241	0.125	145.7	242.1	189.7	210.6	62	43.4	21.6
FALSE	High	IsMasterProtein	Q6AZ35	Cytoplasmic dynein 1 intermediate chain 2 OS=Rattus norvegicus GN=Dync1i2 PE=1 SV=1	0	292.398	48.4177	22	168	21	1	632	70.51	5.24	High	High	High	High	High	High	High	High	High	High	Phospho [S81]	116659	ENSRNOG00000009781	Dync1i2	3	cellular component movement;transport	cytoplasm	catalytic activity;motor activity;protein binding	Pf00400, Pf11540	1.776	0.893	1.08	0.574	0.293	0.19	0.322	0.304	0.21	150.6	267.3	134.4	162.7	86.4	44.2	28.6
FALSE	High	IsMasterProtein	A0A0G2JV31	X-prolyl aminopeptidase (Aminopeptidase P) 1, soluble, isoform CRA_a OS=Rattus norvegicus GN=Xpnpep1 PE=1 SV=1	0	292.252	53.003	26	155	26	1	666	74.621	5.9	High	High	High	High	High	High	High	High	High	High		170751	ENSRNOG00000012084	Xpnpep1	1	metabolic process	cytoplasm;cytosol	catalytic activity;metal ion binding;protein binding	Pf00557, Pf01321	1.513	1.064	1.276	0.599	0.31	0.206	0.302	0.28	0.177	148.7	224.9	158.2	189.6	89	46.1	30.6
FALSE	High	IsMasterProtein	P14659	Heat shock-related 70 kDa protein 2 OS=Rattus norvegicus GN=Hspa2 PE=1 SV=2	0	292.196	50.079	33	289	16	1	633	69.599	5.67	High	High	High	High	High	High	High	High	High	High		60460	ENSRNOG00000006472	Hspa2	6	cell differentiation;cell organization and biogenesis;development;metabolic process;regulation of biological process;response to stimulus	cell surface;cytoplasm;cytoskeleton;cytosol;membrane;mitochondrion;nucleus	nucleotide binding;protein binding	Pf00012, Pf06723	1.212	0.882	1.176	0.738	0.44	0.276	0.349	0.375	0.332	147.5	178.7	130.1	173.4	108.9	64.9	40.7
FALSE	High	IsMasterProtein	P11497	Acetyl-CoA carboxylase 1 OS=Rattus norvegicus GN=Acaca PE=1 SV=1	0	291.737	23.5394	42	171	42	1	2345	265.025	6.39	High	High	High	High	High	High	High	High	High	High		60581		Acaca	10	cell organization and biogenesis;metabolic process;response to stimulus	cytoplasm;cytoskeleton;cytosol;mitochondrion	catalytic activity;metal ion binding;nucleotide binding;protein binding	Pf00289, Pf00364, Pf01039, Pf02222, Pf02655, Pf02785, Pf02786, Pf07478, Pf08326, Pf13535, Pf15632	1.761	1.096	1.232	0.443	0.261	0.162	0.228	0.241	0.146	152.2	268	166.7	187.4	67.5	39.8	24.7
FALSE	High	IsMasterProtein	D4A3E3	Protein Arid1a OS=Rattus norvegicus GN=Arid1a PE=1 SV=3	0	291.679	24.5918	36	177	34	1	2021	217.443	6.77	High	High	High	High	High	High	High	High	High	High			ENSRNOG00000006137		5	cell differentiation;cell organization and biogenesis;regulation of biological process;response to stimulus;transport		DNA binding;protein binding	Pf01388, Pf12031	1.758	1.018	1.102	0.536	0.245	0.145	0.278	0.306	0.148	153	269	155.7	168.6	82.1	37.5	22.2
FALSE	High	IsMasterProtein	Q63570	26S protease regulatory subunit 6B OS=Rattus norvegicus GN=Psmc4 PE=1 SV=1	0	290.643	64.1148	29	167	28	1	418	47.379	5.21	High	High	High	High	High	High	High	High	High	High		117262	ENSRNOG00000018994	Psmc4	1	metabolic process;regulation of biological process;response to stimulus	cytoplasm;membrane;nucleus;proteasome	catalytic activity;nucleotide binding;protein binding;RNA binding	Pf00004, Pf00006, Pf00910, Pf01057, Pf01078, Pf05496, Pf07724, Pf07726, Pf07728, Pf13191	1.73	1.111	1.353	0.516	0.334	0.19	0.295	0.289	0.179	142.9	247.2	158.8	193.4	73.7	47.8	27.2
FALSE	High	IsMasterProtein	P04906	Glutathione S-transferase P OS=Rattus norvegicus GN=Gstp1 PE=1 SV=2	0	290.195	71.4286	17	258	17	1	210	23.424	7.36	High	High	High	High	High	High	High	High	High	High		24426	ENSRNOG00000018237	Gstp1	1	cell communication;cell proliferation;metabolic process;regulation of biological process;response to stimulus	cytoplasm;cytosol;membrane;mitochondrion;nucleus	catalytic activity;enzyme regulator activity;protein binding	Pf00043, Pf02798, Pf14497	0.852	0.649	0.84	0.717	0.352	0.243	0.466	0.393	0.304	171.9	146.5	111.6	144.5	123.3	60.5	41.8
FALSE	High	IsMasterProtein	D3ZNH4	Histone H2B OS=Rattus norvegicus GN=Hist1h2bo PE=3 SV=1	0	290.043	65.2174	18	1813	1	1	138	15.483	10.24	High	High	High	High	High	High	High	High	High	High		291157	ENSRNOG00000054296	Hist1h2bo	17	cell organization and biogenesis;defense response;response to stimulus	chromosome;cytoplasm;nucleus	DNA binding;protein binding	Pf00125, Pf00808	1.774	0.862	1.229	0.675	0.385	0.247	0.387	0.419	0.208	139.1	246.9	120	171	93.9	53.5	34.4
FALSE	High	IsMasterProtein	F8WFM2	Beta-soluble NSF attachment protein OS=Rattus norvegicus GN=Napb PE=4 SV=1	0	289.221	84.5638	23	170	19	1	298	33.535	5.47	High	High	High	High	High	High	High	High	High	High		499903	ENSRNOG00000004753	Napb	3	cell communication;cell organization and biogenesis;regulation of biological process;transport	membrane	protein binding	Pf14938	0.308	0.199	0.201	1.126	0.267	0.591	0.737	0.308	0.387	195.1	60.1	38.8	39.2	219.7	52.2	115.3
FALSE	High	IsMasterProtein	E9PTX9	Protein Slc12a2 OS=Rattus norvegicus GN=Slc12a2 PE=1 SV=1	0	288.899	28.5952	33	140	33	1	1203	130.284	6.52	High	High	High	High	High	High	High	High	High	High			ENSRNOG00000015971	LOC497723	18	cellular homeostasis;regulation of biological process;response to stimulus;transport	membrane	transporter activity	Pf00324, Pf08403, Pf13520, Pf14667	0.734	0.497	0.73	0.908	0.939	0.179	0.271	1.128	0.121	153.7	112.8	76.4	112.1	139.6	144.3	27.6
FALSE	High	IsMasterProtein	P27881	Hexokinase-2 OS=Rattus norvegicus GN=Hk2 PE=1 SV=1	0	287.889	43.8386	33	204	30	1	917	102.478	6.1	High	High	High	High	High	High	High	High	High	High		25059	ENSRNOG00000006116	Hk2	4	cell organization and biogenesis;cellular homeostasis;metabolic process;regulation of biological process;response to stimulus;transport	cytosol;membrane;mitochondrion	catalytic activity;nucleotide binding	Pf00349, Pf03727	0.87	0.657	0.737	1.423	0.322	0.183	0.663	0.617	0.243	149	129.6	97.8	109.7	211.9	47.9	27.3
FALSE	High	IsMasterProtein	F1MAA5	Protein Rangap1 OS=Rattus norvegicus GN=Rangap1 PE=1 SV=2	0	287.869	51.5358	30	155	30	1	586	63.103	4.72	High	High	High	High	High	High	High	High	High	High		362965	ENSRNOG00000031789	Rangap1	7	regulation of biological process;response to stimulus	chromosome;cytoplasm;cytosol;membrane;nucleus	enzyme regulator activity;protein binding	Pf07834, Pf13855	1.659	1.179	1.339	0.485	0.225	0.129	0.252	0.261	0.125	150.4	249.4	177.2	201.3	72.9	33.8	19.4
FALSE	High	IsMasterProtein	A0A0G2K0P9	Coatomer subunit beta' OS=Rattus norvegicus GN=Copb2 PE=1 SV=1	0	287.476	46.794	26	143	1	1	733	82.576	6.77	High	High	High	High	High	High	High	High	High	High			ENSRNOG00000060723		8	transport	Golgi	protein binding;structural molecule activity	Pf00400, Pf04053	2.071	1.381	1.757	0.723	0.785	0.085	0.226	0.363	0.3	115.1	238.3	158.9	202.1	83.2	90.3	9.8
FALSE	High	IsMasterProtein	F1LNT0	Dihydropyrimidinase-related protein 4 OS=Rattus norvegicus GN=Dpysl4 PE=4 SV=1	0	287.347	65.3846	28	139	26	1	572	61.941	6.98	High	High	High	High	High	High	High	High	High	High	Phospho [S30; Y36]	25417	ENSRNOG00000027582	Dpysl4	1	cell death;cellular component movement	cytoplasm	catalytic activity;protein binding	Pf01979, Pf13147, Pf13594	1.443	0.957	1.15	0.503	0.219	0.205	0.293	0.199	0.146	163.5	236	156.5	188.1	82.3	35.8	33.5
FALSE	High	IsMasterProtein	A0A0G2KAT3	Platelet-derived growth factor subunit A OS=Rattus norvegicus GN=Rpa1 PE=1 SV=1	0	287.206	57.9805	29	143	29	1	614	67.637	8.03	High	High	High	High	High	High	High	High	High	High		287524	ENSRNOG00000003123	Rpa1	10	cell organization and biogenesis;metabolic process;regulation of biological process;response to stimulus	chromosome;nucleus	DNA binding	Pf01336, Pf01485, Pf04057, Pf08646	1.563	1.572	1.743	0.225	0.19	0.095	0.143	0.16	0.095	147.4	230.3	231.6	256.9	33.2	28	13.9
FALSE	High	IsMasterProtein	A0A0H2UHE1	Succinate-CoA ligase, GDP-forming, alpha subunit, isoform CRA_b OS=Rattus norvegicus GN=Suclg1 PE=1 SV=1	0	287.172	46.9444	19	223	19	1	360	37.536	9.48	High	High	High	High	High	High	High	High	High	High		114597	ENSRNOG00000005587	Suclg1	4	metabolic process	cytoplasm;cytosol;membrane;mitochondrion	catalytic activity;nucleotide binding;protein binding;RNA binding	Pf00549, Pf02629, Pf13607	0.758	0.495	0.717	0.915	0.648	0.647	0.841	0.57	0.4	143.1	108.4	70.8	102.5	130.9	92.7	92.5
FALSE	High	IsMasterProtein	Q68FR2	Bridging integrator 2 OS=Rattus norvegicus GN=Bin2 PE=1 SV=1	0	286.71	50.8876	24	183	22	1	507	55.085	4.88	High	High	High	High	High	High	High	High	High	High	Phospho [T426; S427; S444; S445; S465; S466]	366988	ENSRNOG00000031930	Bin2	7	cell organization and biogenesis;cellular component movement;response to stimulus	cytoplasm;membrane	protein binding	Pf03114	0.536	0.402	0.516	1.711	0.53	0.287	0.926	0.928	0.374	138.7	74.3	55.7	71.6	237.4	73.5	39.9
FALSE	High	IsMasterProtein	B1H227	LOC682908 protein OS=Rattus norvegicus GN=Rcc1 PE=1 SV=1	0	286.665	63.4204	18	149	18	1	421	45.083	7.91	High	High	High	High	High	High	High	High	High	High		682908	ENSRNOG00000050106	Rcc1	5	cell organization and biogenesis;regulation of biological process	chromosome;cytoplasm;membrane;nucleus	DNA binding;protein binding	Pf00415, Pf13540	1.593	1.047	1.255	0.541	0.34	0.229	0.319	0.335	0.228	145.2	231.3	152	182.2	78.6	49.4	33.3
FALSE	High	IsMasterProtein	P58775	Tropomyosin beta chain OS=Rattus norvegicus GN=Tpm2 PE=1 SV=1	0	286.579	71.831	36	272	14	1	284	32.817	4.7	High	High	High	High	High	High	High	High	High	High		500450	ENSRNOG00000016731	Tpm2	5	regulation of biological process	cytoplasm;cytoskeleton	protein binding	Pf00261, Pf12718	0.353	0.297	0.299	1.349	0.805	0.226	0.545	1.292	0.375	152.9	54	45.4	45.7	206.2	123.1	34.5
FALSE	High	IsMasterProtein	P21707	Synaptotagmin-1 OS=Rattus norvegicus GN=Syt1 PE=1 SV=3	0	286.433	47.5059	28	174	19	1	421	47.369	8.41	High	High	High	High	High	High	High	High	High	High		25716	ENSRNOG00000006426	Syt1	7	cell differentiation;regulation of biological process;response to stimulus;transport	cytoplasm;cytosol;Golgi;membrane	metal ion binding;protein binding	Pf00168	0.201	0.181	0.183	1.573	0.235	0.619	0.871	0.235	0.349	183.6	36.9	33.2	33.5	288.8	43.1	113.6
FALSE	High	IsMasterProtein	F8WFH8	Tryptophan--tRNA ligase, cytoplasmic OS=Rattus norvegicus GN=Wars PE=1 SV=1	0	286.037	64	26	197	26	1	475	53.393	6.61	High	High	High	High	High	High	High	High	High	High			ENSRNOG00000004359		6	metabolic process	cytoplasm	catalytic activity;nucleotide binding	Pf00458, Pf00579	1.506	0.905	1.053	0.632	0.236	0.153	0.336	0.293	0.153	159.6	240.4	144.4	168	100.8	37.7	24.4
FALSE	High	IsMasterProtein	O35889	Afadin OS=Rattus norvegicus GN=Mllt4 PE=1 SV=1	0	286.012	27.228	37	151	37	1	1829	207.549	6.16	High	High	High	High	High	High	High	High	High	High	Phospho [S1189]	26955		Mllt4	1	cell differentiation;cell organization and biogenesis;regulation of biological process;response to stimulus	cytoplasm;cytosol;membrane	protein binding	Pf00498, Pf00595, Pf00788, Pf01843	1.725	0.933	1.161	0.503	0.329	0.186	0.273	0.302	0.143	152.5	263.1	142.3	177.1	76.8	50.2	28.4
FALSE	High	IsMasterProtein	A0A0H2UHV9	Coatomer subunit gamma OS=Rattus norvegicus GN=Copg2 PE=1 SV=1	0	285.578	50.5747	33	158	30	1	870	97.507	5.74	High	High	High	High	High	High	High	High	High	High			ENSRNOG00000011014		4	transport	cytoplasm;Golgi;membrane	structural molecule activity	Pf01602, Pf08752	1.658	1.071	1.278	0.561	0.391	0.182	0.277	0.368	0.172	143.7	238.3	154	183.7	80.6	56.1	26.2
FALSE	High	IsMasterProtein	Q5XIW8	U4/U6.U5 tri-snRNP-associated protein 1 OS=Rattus norvegicus GN=Sart1 PE=1 SV=1	0	285.56	43.0521	28	161	28	1	806	90.955	5.77	High	High	High	High	High	High	High	High	High	High		29678	ENSRNOG00000020475	Sart1	1	cell organization and biogenesis;metabolic process;regulation of biological process	Golgi;nucleus;spliceosomal complex	RNA binding	Pf03343	1.965	0.889	1.094	0.555	0.253	0.12	0.247	0.282	0.124	153.2	301	136.2	167.6	85	38.8	18.4
FALSE	High	IsMasterProtein	D4A031	DEAD (Asp-Glu-Ala-Asp) box polypeptide 42 (Predicted) OS=Rattus norvegicus GN=Ddx42 PE=1 SV=1	0	285.193	41.1195	27	143	27	1	929	102.005	7.03	High	High	High	High	High	High	High	High	High	High		303607	ENSRNOG00000009474	Ddx42	10	metabolic process	cytoplasm;membrane;nucleus	catalytic activity;nucleotide binding;RNA binding	Pf00270, Pf00271, Pf13307	1.661	0.991	1.199	0.491	0.308	0.172	0.243	0.266	0.16	154.1	255.9	152.6	184.8	75.7	47.4	26.5
FALSE	High	IsMasterProtein	P11654	Nuclear pore membrane glycoprotein 210 OS=Rattus norvegicus GN=Nup210 PE=1 SV=1	0	284.802	25.5037	34	164	34	1	1886	204.031	6.71	High	High	High	High	High	High	High	High	High	High		58958	ENSRNOG00000005390	Nup210	4	transport	endoplasmic reticulum;membrane;nucleus	protein binding;structural molecule activity		1.337	0.883	1.076	0.818	0.328	0.2	0.371	0.372	0.177	152.4	203.8	134.5	163.9	124.7	50	30.5
FALSE	High	IsMasterProtein	A0A0G2KBC7	ATP-dependent 6-phosphofructokinase OS=Rattus norvegicus GN=Pfkm PE=1 SV=1	0	284.69	48.1786	31	177	27	1	851	93.465	7.42	High	High	High	High	High	High	High	High	High	High			ENSRNOG00000057988		7	cell organization and biogenesis;cellular homeostasis;metabolic process;regulation of biological process	cytoplasm;cytosol;membrane	catalytic activity;metal ion binding;nucleotide binding;protein binding	Pf00365	1.026	0.699	0.808	0.809	0.326	0.35	0.482	0.346	0.244	164.1	168.5	114.8	132.7	132.8	53.6	57.5
FALSE	High	IsMasterProtein	B1WC61	Acad9 protein OS=Rattus norvegicus GN=Acad9 PE=1 SV=1	0	284.651	57.6	30	187	30	1	625	68.8	7.69	High	High	High	High	High	High	High	High	High	High		294973	ENSRNOG00000014178	Acad9	2	cell organization and biogenesis;metabolic process	mitochondrion;nucleus	catalytic activity;nucleotide binding	Pf00441, Pf02770, Pf02771, Pf08028	1.368	0.902	1.101	0.633	0.324	0.248	0.376	0.344	0.215	153.6	210.1	138.6	169.1	97.2	49.8	38.1
FALSE	High	IsMasterProtein	Q9JHZ4	GRIP1-associated protein 1 OS=Rattus norvegicus GN=Gripap1 PE=1 SV=1	0	284.121	50.6571	34	160	34	1	837	96.015	5.21	High	High	High	High	High	High	High	High	High	High		116493	ENSRNOG00000009071	Gripap1	X	metabolic process;regulation of biological process	endosome	catalytic activity;motor activity	Pf01576, Pf04111, Pf07888, Pf10186, Pf12128	1.325	0.703	0.835	0.753	0.407	0.225	0.413	0.462	0.265	156.5	207.5	110.1	130.7	117.9	63.7	35.2
FALSE	High	IsMasterProtein	P62716	Serine/threonine-protein phosphatase 2A catalytic subunit beta isoform OS=Rattus norvegicus GN=Ppp2cb PE=2 SV=1	0	283.857	60.8414	15	169	1	1	309	35.552	5.43	High	High	High	High	High	High	High	High	High	High		24673	ENSRNOG00000015182	Ppp2cb	16	cell organization and biogenesis;metabolic process;regulation of biological process;response to stimulus	chromosome;cytoplasm;cytoskeleton;nucleus	catalytic activity;metal ion binding;protein binding	Pf00149	1.464	0.926	1.077	0.518	0.241	0.148	0.353	0.305	0.185	160.8	235.5	149	173.2	83.3	38.8	23.9
FALSE	High	IsMasterProtein	G3V7L6	26S protease regulatory subunit 7 OS=Rattus norvegicus GN=Psmc2 PE=1 SV=1	0	283.589	67.8984	29	198	29	1	433	48.603	5.95	High	High	High	High	High	High	High	High	High	High		25581	ENSRNOG00000012026	Psmc2	4	cell differentiation;metabolic process;regulation of biological process	cytoplasm;membrane;nucleus;proteasome	catalytic activity;nucleotide binding;protein binding	Pf00004, Pf00158, Pf07724, Pf07726, Pf07728, Pf13191, Pf13401	1.742	1.067	1.176	0.47	0.232	0.129	0.242	0.236	0.122	155.9	271.5	166.2	183.3	73.3	36.2	20.1
FALSE	High	IsMasterProtein	Q62910	Synaptojanin-1 OS=Rattus norvegicus GN=Synj1 PE=1 SV=3	0	283.505	30.305	36	175	2	1	1574	172.773	6.87	High	High	High	High	High	High	High	High	High	High		85238	ENSRNOG00000002051	Synj1	11	cell organization and biogenesis;metabolic process;regulation of biological process;response to stimulus;transport	cytoplasm;cytosol;membrane	catalytic activity;nucleotide binding;protein binding;RNA binding	Pf02383, Pf03276, Pf03372, Pf05518, Pf08952, Pf15449	0.474	0.305	0.377	1.123	0.309	0.505	0.716	0.342	0.358	181.6	86	55.4	68.4	203.9	56.1	91.7
FALSE	High	IsMasterProtein	O89049	Thioredoxin reductase 1, cytoplasmic OS=Rattus norvegicus GN=Txnrd1 PE=1 SV=5	0	283.5	63.3267	23	147	22	1	499	54.637	6.47	High	High	High	High	High	High	High	High	High	High		58819		Txnrd1	7	cell organization and biogenesis;cell proliferation;cellular homeostasis;metabolic process;regulation of biological process;response to stimulus	cytoplasm;cytosol;mitochondrion;nucleus	antioxidant activity;catalytic activity;metal ion binding;nucleotide binding;protein binding	Pf00070, Pf02852, Pf07992, Pf13738	1.825	1.036	1.361	0.453	0.291	0.178	0.281	0.263	0.165	145.9	266.3	151.2	198.6	66.1	42.4	25.9
FALSE	High	IsMasterProtein	A0A0H2UHG0	Tyrosine--tRNA ligase OS=Rattus norvegicus GN=Yars PE=1 SV=1	0	283.316	58.8652	36	199	36	1	564	62.986	8.44	High	High	High	High	High	High	High	High	High	High		313047	ENSRNOG00000007213	Yars	5	metabolic process	cytoplasm;cytosol;nucleus	catalytic activity;nucleotide binding;RNA binding	Pf00579, Pf01588	1.663	1.033	1.221	0.498	0.271	0.182	0.278	0.274	0.155	152.1	252.9	157.2	185.7	75.7	41.2	27.6
FALSE	High	IsMasterProtein	G3V9C7	Histone H2B OS=Rattus norvegicus GN=Hist1h2bk PE=3 SV=1	0	283.213	71.4286	16	1808	1	1	126	13.882	10.32	High	High	High	High	High	High	High	High	High	High		680312	ENSRNOG00000055512	Hist1h2bc; Hist1h2bk	17	cell organization and biogenesis;defense response;response to stimulus	chromosome;cytoplasm;nucleus	DNA binding;protein binding	Pf00125, Pf00808	0.268	0.891	1.625	0.588	1.646	1.635	0.729	0.695	0.373	105.8	28.3	94.3	172	62.3	174.2	173
FALSE	High	IsMasterProtein	B2GUZ3	Mthfd1l protein OS=Rattus norvegicus GN=Mthfd1l PE=1 SV=1	0	283.146	41.3511	31	147	29	1	977	105.776	7.5	High	High	High	High	High	High	High	High	High	High		361472	ENSRNOG00000019582	Mthfd1l	1	metabolic process	cytosol;membrane;mitochondrion	catalytic activity;nucleotide binding;protein binding	Pf00763, Pf01268, Pf02882	0.934	0.648	0.785	0.862	0.33	0.32	0.494	0.335	0.262	167.5	156.5	108.6	131.4	144.4	55.3	53.6
FALSE	High	IsMasterProtein	Q68FR9	Elongation factor 1-delta OS=Rattus norvegicus GN=Eef1d PE=1 SV=2	0	282.995	75.089	21	215	19	1	281	31.311	5.06	High	High	High	High	High	High	High	High	High	High	Phospho [S162]	300033	ENSRNOG00000021638	Eef1d	7	metabolic process;regulation of biological process;response to stimulus	cytoplasm;endoplasmic reticulum;nucleus	DNA binding;protein binding;RNA binding;signal transducer activity	Pf00736	1.718	1.094	1.344	0.491	0.274	0.132	0.279	0.273	0.139	148.3	254.7	162.2	199.2	72.8	40.7	19.6
FALSE	High	IsMasterProtein	Q5BJP4	Protein LOC100910882 OS=Rattus norvegicus GN=Rbm39 PE=1 SV=1	0	282.963	59.1603	23	186	23	1	524	58.647	10.13	High	High	High	High	High	High	High	High	High	High	Phospho [S97; S136]	362251; 100910882	ENSRNOG00000049814; ENSRNOG00000019848	Rbm39; LOC100910882	3	metabolic process	cytoskeleton;nucleus	nucleotide binding;RNA binding	Pf00076, Pf13893, Pf14259, Pf15519	1.737	1.015	1.301	0.506	0.26	0.129	0.25	0.263	0.148	151.3	262.8	153.6	196.9	76.5	39.3	19.6
FALSE	High	IsMasterProtein	Q9WV25	Poly(U)-binding-splicing factor PUF60 OS=Rattus norvegicus GN=Puf60 PE=2 SV=2	0	282.72	63.6525	28	200	28	1	564	60.211	5.29	High	High	High	High	High	High	High	High	High	High		84401	ENSRNOG00000009960	Puf60	7	cell death;metabolic process;regulation of biological process	nucleus	DNA binding;nucleotide binding;protein binding;RNA binding	Pf00076, Pf13893, Pf14259	1.674	1.131	1.29	0.374	0.243	0.145	0.233	0.239	0.134	154.7	259	175	199.5	57.9	37.7	22.5
FALSE	High	IsMasterProtein	B2GUZ9	Fam49b protein OS=Rattus norvegicus GN=Fam49b PE=1 SV=1	0	282.548	71.9136	17	200	15	1	324	36.753	6.06	High	High	High	High	High	High	High	High	High	High		299909	ENSRNOG00000061246	Fam49b	7				Pf07159	0.972	0.613	0.738	1.005	0.42	0.263	0.703	0.641	0.344	149.3	145.1	91.5	110.1	150	62.7	39.3
FALSE	High	IsMasterProtein	G3V8T5	DNA helicase OS=Rattus norvegicus GN=Ruvbl2 PE=1 SV=1	0	281.795	67.8186	28	186	28	1	463	51.081	5.64	High	High	High	High	High	High	High	High	High	High		292907	ENSRNOG00000020793	Ruvbl2	1	cell organization and biogenesis;metabolic process;regulation of biological process;response to stimulus	cytoplasm;nucleus	catalytic activity;DNA binding;nucleotide binding;protein binding	Pf00004, Pf03796, Pf06068, Pf13481	1.812	1.184	1.428	0.393	0.239	0.118	0.218	0.248	0.104	148.3	268.8	175.6	211.7	58.2	35.4	17.5
FALSE	High	IsMasterProtein	P14882	Propionyl-CoA carboxylase alpha chain, mitochondrial OS=Rattus norvegicus GN=Pcca PE=1 SV=3	0	281.045	42.4695	27	150	2	1	737	81.571	7.69	High	High	High	High	High	High	High	High	High	High		687008		Pcca	15	metabolic process	extracellular;mitochondrion;organelle lumen	catalytic activity;metal ion binding;nucleotide binding;protein binding	Pf00289, Pf00364, Pf01071, Pf02222, Pf02258, Pf02785, Pf02786, Pf07478, Pf13437, Pf13533, Pf13535, Pf13549, Pf15632	1.019	0.674	0.804	0.814	0.583	0.327	0.481	0.681	0.307	149.5	152.3	100.7	120.2	121.7	87.2	48.9
FALSE	High	IsMasterProtein	F1M981	Phosphatidylinositol 3,4,5-trisphosphate 5-phosphatase 1 OS=Rattus norvegicus GN=Inpp5d PE=1 SV=2	0	280.987	47.563	45	183	43	1	1190	133.522	7.59	High	High	High	High	High	High	High	High	High	High			ENSRNOG00000017020		9	metabolic process;regulation of biological process;response to stimulus		catalytic activity;protein binding	Pf00017, Pf03372	0.6	0.42	0.497	1.551	0.421	0.238	0.894	1.006	0.333	143.7	86.2	60.3	71.5	222.8	60.5	34.2
FALSE	High	IsMasterProtein	D3ZJR1	Protein Eps15l1 OS=Rattus norvegicus GN=Eps15l1 PE=1 SV=3	0	280.924	45.4345	31	166	31	1	909	99.426	5.02	High	High	High	High	High	High	High	High	High	High	Phospho [S255]	361120	ENSRNOG00000013502	Eps15l1	16	cell differentiation;cell organization and biogenesis;cellular component movement;metabolic process;regulation of biological process;transport	cytoplasm;cytoskeleton;Golgi;membrane	catalytic activity;metal ion binding;motor activity;nucleotide binding;protein binding;structural molecule activity;transporter activity	Pf00038, Pf00261, Pf00529, Pf00769, Pf01576, Pf02321, Pf02463, Pf02841, Pf03148, Pf03938, Pf03962, Pf03999, Pf04012, Pf04111, Pf04156, Pf05103, Pf05149, Pf05478, Pf05557, Pf05622, Pf05667, Pf05701, Pf06008, Pf06160, Pf06818, Pf07111, Pf07798, Pf07888, Pf07926, Pf08317, Pf08614, Pf09311, Pf09726, Pf09730, Pf09731, Pf09755, Pf10146, Pf10168, Pf10174, Pf10186, Pf10234, Pf10359, Pf10498, Pf11180, Pf1…	1.345	0.838	0.984	0.724	0.343	0.234	0.378	0.365	0.206	155.8	209.5	130.6	153.4	112.8	53.4	36.5
FALSE	High	IsMasterProtein	G3V829	Protein Fubp3 OS=Rattus norvegicus GN=Fubp3 PE=1 SV=1	0	280.877	64.4991	27	183	25	1	569	61.399	8.06	High	High	High	High	High	High	High	High	High	High			ENSRNOG00000009139		3	metabolic process;regulation of biological process	cytoplasm;membrane;nucleus	DNA binding;RNA binding	Pf00013, Pf07650, Pf13014	1.629	1.115	1.339	0.484	0.313	0.177	0.3	0.321	0.185	145.7	237.4	162.4	195.1	70.5	45.7	25.8
FALSE	High	IsMasterProtein	M0R3N4	Protein Vat1l OS=Rattus norvegicus GN=Vat1l PE=1 SV=2	0	280.609	58.7302	25	159	25	1	378	41.576	5.33	High	High	High	High	High	High	High	High	High	High			ENSRNOG00000011989		19	metabolic process		catalytic activity;metal ion binding	Pf00107, Pf08240, Pf13602	0.537	0.476	0.894	0.926	0.684	0.249	0.297	0.569	0.174	172.2	92.5	82	154	159.4	117.7	42.8
FALSE	High	IsMasterProtein	D3ZD73	Protein Ddx6 OS=Rattus norvegicus GN=Ddx6 PE=1 SV=1	0	280.495	61.2836	20	169	20	1	483	54.21	8.66	High	High	High	High	High	High	High	High	High	High		500988	ENSRNOG00000053932	Ddx6	8	cell organization and biogenesis;metabolic process;regulation of biological process	cytoplasm;membrane;mitochondrion	catalytic activity;nucleotide binding;protein binding;RNA binding	Pf00270, Pf00271, Pf14617	1.949	1.03	1.269	0.481	0.22	0.128	0.225	0.206	0.12	150.9	294.1	155.4	191.4	72.6	33.1	19.2
FALSE	High	IsMasterProtein	Q9ER24	Ataxin-10 OS=Rattus norvegicus GN=Atxn10 PE=1 SV=1	0	279.944	60	28	189	28	1	475	53.692	5.15	High	High	High	High	High	High	High	High	High	High		170821	ENSRNOG00000014637	Atxn10	7	cell organization and biogenesis	cytoplasm;cytosol;membrane	protein binding	Pf09759	1.979	1.239	1.227	0.309	0.163	0.086	0.14	0.156	0.079	156.8	310.3	194.3	192.4	48.5	25.5	13.5
FALSE	High	IsMasterProtein	D4ABN3	Synaptojanin-1 OS=Rattus norvegicus GN=Synj1 PE=1 SV=3	0	279.882	36.0793	35	175	1	1	1311	144.689	7.43	High	High	High	High	High	High	High	High	High	Not Found			ENSRNOG00000002051		11	metabolic process;transport		catalytic activity;nucleotide binding	Pf02383, Pf03154, Pf03276, Pf03372, Pf05518, Pf06346, Pf08952, Pf15449	1.107	1.231	1.068	0.908	0.535	0.408	0.458	0.292	0.01	142.7	157.9	175.7	152.4	129.5	76.3	58.3
FALSE	High	IsMasterProtein	Q68FX3	DEAD (Asp-Glu-Ala-Asp) box polypeptide 19a OS=Rattus norvegicus GN=Ddx19a PE=1 SV=1	0	279.878	65.272	28	159	5	1	478	53.87	6.74	High	High	High	High	High	High	High	High	High	High		292022	ENSRNOG00000018033	Ddx19a	19	regulation of biological process;response to stimulus	cytoplasm;membrane;nucleus	catalytic activity;nucleotide binding	Pf00270, Pf00271	1.738	0.961	1.175	0.459	0.274	0.153	0.251	0.26	0.152	155.7	270.7	149.7	182.9	71.5	42.6	23.8
FALSE	High	IsMasterProtein	A0A0G2K7Y2	Oxidation resistance protein 1 OS=Rattus norvegicus GN=Oxr1 PE=1 SV=1	0	279.877	36.8843	28	149	5	1	873	96.962	5.34	High	High	High	High	High	High	High	High	High	High	Phospho [S201; S202; T203; S204]	117520	ENSRNOG00000056487	Oxr1	7	metabolic process;regulation of biological process;response to stimulus	mitochondrion	catalytic activity	Pf01476, Pf07534, Pf09726	0.509	0.365	0.389	1.004	0.328	0.569	0.771	0.403	0.409	174	88.6	63.5	67.6	174.8	57.1	99
FALSE	High	IsMasterProtein	Q91XU1	Protein quaking OS=Rattus norvegicus GN=Qki PE=1 SV=2	0	279.811	56.0117	18	172	2	1	341	37.619	7.96	High	High	High	High	High	High	High	High	High	High		499022		Qk	1	cell differentiation;development;metabolic process;regulation of biological process;transport	cytoplasm;nucleus	protein binding;RNA binding	Pf00013, Pf13014	1.513	0.927	1.177	0.489	0.223	0.132	0.307	0.297	0.167	160.4	242.8	148.7	188.9	78.5	35.8	21.2
FALSE	High	IsMasterProtein	F1LUE2	Calcium/calmodulin-dependent protein kinase II, beta, isoform CRA_c OS=Rattus norvegicus GN=Camk2b PE=1 SV=2	0	279.761	47.8979	24	181	3	1	666	72.782	7.27	High	High	High	High	High	High	High	High	High	High	Phospho [S235; T240]	24245	ENSRNOG00000052080	Camk2b	14	cell organization and biogenesis;metabolic process;regulation of biological process;response to stimulus;transport	cytosol;membrane	catalytic activity;nucleotide binding;protein binding	Pf00069, Pf07714, Pf08332, Pf12680, Pf13474, Pf14534	0.62	0.361	0.36	1.051	0.323	0.396	0.743	0.359	0.338	180.1	111.8	64.9	64.9	189.3	58.2	71.3
FALSE	High	IsMasterProtein	P12346	Serotransferrin OS=Rattus norvegicus GN=Tf PE=1 SV=3	0	278.797	52.5788	34	221	1	1	698	76.346	7.28	High	High	High	High	High	High	High	High	High	High		24825	ENSRNOG00000030625	Tf	8	cell death;cell differentiation;cell organization and biogenesis;cellular homeostasis;defense response;metabolic process;regulation of biological process;response to stimulus;transport	cell surface;endosome;extracellular;membrane	metal ion binding;nucleotide binding;protein binding;transporter activity	Pf00405, Pf12974	1.223	1.138	1.092	0.486	0.457	0.228	0.323	0.349	0.146	155.3	189.8	176.7	169.5	75.5	70.9	35.4
FALSE	High	IsMasterProtein	G3V7G0	Cytoplasmic dynein 1 light intermediate chain 1 OS=Rattus norvegicus GN=Dync1li1 PE=1 SV=1	0	278.607	56.7878	24	157	23	1	523	56.635	6.29	High	High	High	High	High	High	High	High	High	High	Phospho [S207; T512; T513; S516; T518]	252902	ENSRNOG00000010434	Dync1li1	8	cell division;cell organization and biogenesis;cellular component movement;metabolic process;regulation of biological process;transport	chromosome;cytoplasm;membrane	catalytic activity;motor activity;nucleotide binding;protein binding;RNA binding	Pf00005, Pf05783, Pf10662	1.531	0.863	1.059	0.689	0.321	0.218	0.427	0.399	0.25	148	226.6	127.8	156.8	102	47.5	32.3
FALSE	High	IsMasterProtein	A1A5S1	Pre-mRNA-processing factor 6 OS=Rattus norvegicus GN=Prpf6 PE=1 SV=1	0	278.571	49.8406	39	203	39	1	941	106.697	8.09	High	High	High	High	High	High	High	High	High	High		366276	ENSRNOG00000051498	Prpf6	3	cell organization and biogenesis;metabolic process;regulation of biological process	membrane;nucleus;spliceosomal complex	protein binding;RNA binding	Pf06424, Pf13414, Pf14559	1.788	1.039	1.19	0.553	0.3	0.166	0.241	0.289	0.146	149	266.4	154.8	177.3	82.4	44.7	24.8
FALSE	High	IsMasterProtein	B1WBQ7	DNA mismatch repair protein Msh2 OS=Rattus norvegicus GN=Msh2 PE=1 SV=1	0	278.305	43.3012	33	145	33	1	933	104.088	5.95	High	High	High	High	High	High	High	High	High	High		81709	ENSRNOG00000015796	Msh2	6	cell differentiation;cell organization and biogenesis;metabolic process;regulation of biological process;response to stimulus	chromosome;membrane;nucleus	catalytic activity;DNA binding;metal ion binding;nucleotide binding;protein binding	Pf00488, Pf01624, Pf05188, Pf05190, Pf05192	1.812	1.25	1.487	0.343	0.189	0.109	0.167	0.175	0.1	150.8	273.2	188.4	224.2	51.8	28.5	16.5
FALSE	High	IsMasterProtein	Q9ERH3	WD repeat-containing protein 7 OS=Rattus norvegicus GN=Wdr7 PE=1 SV=1	0	278.274	30.3091	32	138	32	1	1488	163.086	7.02	High	High	High	High	High	High	High	High	High	High		66031	ENSRNOG00000018387	Wdr7	18	cell differentiation		protein binding	Pf00400	0.561	0.413	0.457	1.025	0.322	0.564	0.728	0.331	0.358	173.6	97.5	71.8	79.4	178	55.9	97.9
FALSE	High	IsMasterProtein	P18395	Cold shock domain-containing protein E1 OS=Rattus norvegicus GN=Csde1 PE=2 SV=1	0	278.002	49.7494	36	189	36	1	798	88.839	6.37	High	High	High	High	High	High	High	High	High	High		100364335; 117180	ENSRNOG00000061058	LOC100364335; Csde1	19; 2	metabolic process;regulation of biological process	cytoplasm;Golgi;membrane	DNA binding;RNA binding	Pf00313, Pf12901	1.736	1.028	1.243	0.477	0.259	0.131	0.253	0.295	0.129	152.6	265	157	189.8	72.8	39.5	20
FALSE	High	IsMasterProtein	A0A0G2K737	Thioredoxin-like protein 1 OS=Rattus norvegicus GN=Txnl1 PE=1 SV=1	0	277.842	65.411	20	175	20	1	292	32.679	5.07	High	High	High	High	High	High	High	High	High	High		140922	ENSRNOG00000018818	Txnl1	18	cellular homeostasis;metabolic process;regulation of biological process;response to stimulus	cytoplasm;mitochondrion;nucleus;proteasome	catalytic activity	Pf00085, Pf06201, Pf13098	1.818	0.979	1.214	0.483	0.292	0.17	0.265	0.261	0.143	151	274.4	147.8	183.2	72.9	44	25.7
FALSE	High	IsMasterProtein	P07340	Sodium/potassium-transporting ATPase subunit beta-1 OS=Rattus norvegicus GN=Atp1b1 PE=1 SV=1	0	277.532	55.9211	26	207	26	1	304	35.179	8.65	High	High	High	High	High	High	High	High	High	High		25650	ENSRNOG00000002934	Atp1b1	13	cell organization and biogenesis;cellular homeostasis;metabolic process;regulation of biological process;response to stimulus;transport	membrane	catalytic activity;enzyme regulator activity;metal ion binding;nucleotide binding;protein binding;transporter activity	Pf00287	0.319	0.225	0.275	1.345	0.6	0.51	0.859	0.532	0.306	167.5	53.3	37.6	46	225.3	100.5	85.4
FALSE	High	IsMasterProtein	Q07936	Annexin A2 OS=Rattus norvegicus GN=Anxa2 PE=1 SV=2	0	277.52	74.6313	28	181	28	1	339	38.654	7.69	High	High	High	High	High	High	High	High	High	High		56611	ENSRNOG00000010362	Anxa2	8	cell organization and biogenesis;regulation of biological process;response to stimulus;transport	cell surface;cytoplasm;cytosol;endosome;extracellular;membrane;nucleus	enzyme regulator activity;metal ion binding;protein binding;RNA binding	Pf00191	1.088	0.574	0.659	0.849	0.639	0.261	0.419	0.565	0.23	159.2	173.2	91.3	104.8	135.2	101.6	41.6
FALSE	High	IsMasterProtein	D4AE96	Importin 7 (Predicted), isoform CRA_c OS=Rattus norvegicus GN=Ipo7 PE=1 SV=1	0	277.362	35.9345	27	161	26	1	1038	119.412	4.82	High	High	High	High	High	High	High	High	High	High		308939	ENSRNOG00000010427	Ipo7	1	defense response;regulation of biological process;response to stimulus;transport	cytoplasm;cytosol;membrane	protein binding;transporter activity	Pf03810, Pf08506	1.903	1.054	1.117	0.536	0.323	0.212	0.248	0.285	0.159	146.3	278.4	154.2	163.3	78.5	47.3	31
FALSE	High	IsMasterProtein	P62193	26S protease regulatory subunit 4 OS=Rattus norvegicus GN=Psmc1 PE=2 SV=1	0	276.785	63.8636	29	220	27	1	440	49.154	6.21	High	High	High	High	High	High	High	High	High	High		117263	ENSRNOG00000003951	Psmc1	6	metabolic process;regulation of biological process;response to stimulus	cytoplasm;membrane;nucleus;proteasome	catalytic activity;nucleotide binding;protein binding;RNA binding	Pf00004, Pf00910, Pf01078, Pf05496, Pf05673, Pf05729, Pf07724, Pf07726, Pf07728, Pf13191, Pf13401	1.86	1.068	1.322	0.503	0.29	0.166	0.305	0.301	0.158	143.4	266.7	153.2	189.6	72.1	41.6	23.8
FALSE	High	IsMasterProtein	B1WC28	Core histone macro-H2A OS=Rattus norvegicus GN=H2afy2 PE=1 SV=1	0	276.602	60.2151	22	236	20	1	372	40.067	9.69	High	High	High	High	High	High	High	High	High	High		361844	ENSRNOG00000024751	H2afy2	20	cell organization and biogenesis;regulation of biological process	chromosome;nucleus	DNA binding;protein binding	Pf00125, Pf01661	2.201	1.17	1.493	0.298	0.186	0.085	0.136	0.123	0.063	148.1	325.8	173.2	221.1	44	27.6	12.6
FALSE	High	IsMasterProtein	Q5RKI1	Eukaryotic initiation factor 4A-II OS=Rattus norvegicus GN=Eif4a2 PE=1 SV=1	0	276.362	66.5848	25	237	12	1	407	46.373	5.48	High	High	High	High	High	High	High	High	High	High		303831	ENSRNOG00000001815	Eif4a2	11	metabolic process;regulation of biological process		catalytic activity;DNA binding;nucleotide binding;RNA binding	Pf00270, Pf00271, Pf04851	1.398	0.88	0.984	0.639	0.355	0.194	0.316	0.332	0.147	160.1	223.9	140.9	157.5	102.3	56.8	31.1
FALSE	High	IsMasterProtein	F7EPH4	Protein Ppa1 OS=Rattus norvegicus GN=Ppa1 PE=1 SV=1	0	276.004	80.9689	20	171	20	1	289	32.75	5.47	High	High	High	High	High	High	High	High	High	High		294504	ENSRNOG00000000557	Ppa1	20	metabolic process	cytoplasm	catalytic activity;metal ion binding	Pf00719	1.384	1.306	1.669	0.328	0.259	0.168	0.216	0.194	0.126	150.4	208.2	196.3	251	49.3	39	25.3
FALSE	High	IsMasterProtein	F7EV94	2-oxoisovalerate dehydrogenase subunit alpha, mitochondrial OS=Rattus norvegicus GN=Bckdha PE=1 SV=1	0	275.693	63.5776	21	149	21	1	464	52.832	8.06	High	High	High	High	High	High	High	High	High	High	Phospho [S356; T357; S358; S361; S362; Y364; S366]		ENSRNOG00000020607		1	metabolic process		catalytic activity	Pf00456, Pf00676	1.189	0.785	1.005	0.722	0.447	0.242	0.325	0.45	0.168	157.9	187.7	123.9	158.7	114.1	70.6	38.2
FALSE	High	IsMasterProtein	O88989	Malate dehydrogenase, cytoplasmic OS=Rattus norvegicus GN=Mdh1 PE=1 SV=3	0	275.599	50.8982	23	273	23	1	334	36.46	6.58	High	High	High	High	High	High	High	High	High	High	Phospho [S332; S333]	24551	ENSRNOG00000008103	Mdh1	14	metabolic process;regulation of biological process	cytoplasm;mitochondrion	catalytic activity;nucleotide binding	Pf00056, Pf02866	1.024	0.636	0.851	0.831	0.515	0.442	0.626	0.507	0.363	147.2	150.7	93.5	125.3	122.3	75.8	65.1
FALSE	High	IsMasterProtein	G3V8C4	Chloride intracellular channel protein OS=Rattus norvegicus GN=Clic4 PE=1 SV=1	0	275.58	76.2846	20	160	18	1	253	28.651	5.59	High	High	High	High	High	High	High	High	High	High		83718	ENSRNOG00000018109	Clic4	5	cell death;cell differentiation;cell organization and biogenesis;cellular homeostasis;metabolic process;regulation of biological process;response to stimulus;transport	cell surface;cytoplasm;cytoskeleton;cytosol;endoplasmic reticulum;membrane;mitochondrion;nucleus	catalytic activity;protein binding;transporter activity	Pf00043, Pf13409, Pf13410, Pf13417, Pf14497	1.47	0.854	1.052	0.556	0.342	0.174	0.223	0.245	0.148	164.9	242.3	140.9	173.4	91.7	56.4	28.7
FALSE	High	IsMasterProtein	F1LRI7	AP2-associated protein kinase 1 OS=Rattus norvegicus GN=Aak1 PE=1 SV=2	0	275.234	40.0831	24	131	22	1	963	103.796	6.6	High	High	High	High	High	High	High	High	High	High		500244	ENSRNOG00000018317	Aak1	4	metabolic process;regulation of biological process;transport		catalytic activity;nucleotide binding;protein binding	Pf00069, Pf07714	0.869	0.581	0.665	0.925	0.347	0.407	0.544	0.361	0.323	166.1	144.3	96.5	110.4	153.7	57.6	67.6
FALSE	High	IsMasterProtein	D3ZQD3	2-oxoglutarate dehydrogenase, mitochondrial OS=Rattus norvegicus GN=Ogdhl PE=1 SV=2	0	274.899	37.3267	33	206	23	1	1010	114.564	6.93	High	High	High	High	High	High	High	High	High	High		290566	ENSRNOG00000019955	Ogdhl	16	metabolic process	cytosol;mitochondrion	catalytic activity	Pf00676, Pf02779	0.632	0.406	0.491	0.985	0.334	0.48	0.865	0.389	0.41	166.9	105.5	67.8	82	164.4	55.8	80.1
FALSE	High	IsMasterProtein	F1M3H8	Protein Hnrnpa0 OS=Rattus norvegicus GN=Hnrnpa0 PE=1 SV=3	0	274.898	47.1761	13	261	11	1	301	30.058	9.32	High	High	High	High	High	High	High	High	High	High			ENSRNOG00000039876		17	defense response;regulation of biological process;response to stimulus		nucleotide binding;protein binding;RNA binding	Pf00076, Pf13893, Pf14259	1.853	1.106	1.356	0.416	0.316	0.199	0.246	0.266	0.183	144.1	266.9	159.3	195.4	60	45.5	28.7
FALSE	High	IsMasterProtein	Q6P9V7	Proteasome (Prosome, macropain) activator subunit 1 OS=Rattus norvegicus GN=Psme1 PE=1 SV=1	0	274.701	83.5341	26	228	25	1	249	28.617	5.81	High	High	High	High	High	High	High	High	High	High		29630	ENSRNOG00000019041	Psme1	15	regulation of biological process	cytoplasm;proteasome	enzyme regulator activity	Pf02251, Pf02252	1.028	0.811	0.952	1.092	0.458	0.244	0.559	0.64	0.304	141.1	145	114.4	134.3	154.1	64.6	34.5
FALSE	High	IsMasterProtein	A0A0G2JT93	Catenin (Cadherin associated protein), beta 1, isoform CRA_a OS=Rattus norvegicus GN=Ctnnb1 PE=1 SV=1	0	274.547	48.2714	27	166	22	1	781	85.416	5.86	High	High	High	High	High	High	High	High	High	High		84353	ENSRNOG00000054172	Ctnnb1	8	cell communication;cell differentiation;cell organization and biogenesis;cell proliferation;cellular component movement;metabolic process;regulation of biological process;response to stimulus;transport	cytoplasm;cytosol;membrane;nucleus	DNA binding;protein binding;signal transducer activity	Pf00514	1.709	0.918	1.149	0.64	0.412	0.232	0.263	0.304	0.152	147.5	252.1	135.4	169.5	94.4	60.7	34.3
FALSE	High	IsMasterProtein	A0A0G2K904	Protein Sltm OS=Rattus norvegicus GN=Sltm PE=1 SV=1	0	274.183	32.205	24	121	24	1	1034	117.098	8.02	High	High	High	High	High	High	High	High	High	High	Phospho [S291]		ENSRNOG00000054446		8			nucleotide binding;RNA binding	Pf00076, Pf02037, Pf13893, Pf14259	1.823	0.957	1.154	0.541	0.218	0.095	0.263	0.324	0.115	154.1	281	147.5	177.8	83.4	33.5	14.6
FALSE	High	IsMasterProtein	Q5XIC6	Proteasome (Prosome, macropain) 26S subunit, non-ATPase, 12 OS=Rattus norvegicus GN=Psmd12 PE=1 SV=1	0	273.8	54.1667	25	185	25	1	456	52.903	7.36	High	High	High	High	High	High	High	High	High	High		287772	ENSRNOG00000003117	Psmd12	10	metabolic process	cytoplasm;membrane;proteasome	protein binding	Pf01399	1.668	1.009	0.991	0.503	0.229	0.136	0.214	0.225	0.119	164.1	273.7	165.6	162.6	82.6	37.6	22.3
FALSE	High	IsMasterProtein	D4AEI5	Protein Myef2 OS=Rattus norvegicus GN=Myef2 PE=1 SV=1	0	273.734	50.9306	31	211	30	1	591	63.309	8.87	High	High	High	High	High	High	High	High	High	High	Phospho [S422]	679712	ENSRNOG00000005258	Myef2	3	cell differentiation	cytoplasm;nucleus	nucleotide binding;RNA binding	Pf00076, Pf11608, Pf13893, Pf14259	2.208	1.088	1.403	0.367	0.206	0.132	0.194	0.186	0.105	145.2	320.5	158	203.7	53.2	29.9	19.1
FALSE	High	IsMasterProtein	P31399	ATP synthase subunit d, mitochondrial OS=Rattus norvegicus GN=Atp5h PE=1 SV=3	0	273.45	85.7143	19	222	19	1	161	18.752	6.6	High	High	High	High	High	High	High	High	High	High		641434	ENSRNOG00000003626	Atp5h	10	metabolic process;transport	cytoplasm;membrane;mitochondrion	catalytic activity;transporter activity	Pf05873	0.666	0.508	0.602	0.939	0.558	0.467	0.698	0.551	0.439	155.5	103.6	79	93.7	146.1	86.8	72.7
FALSE	High	IsMasterProtein	A0A0G2K7X3	Nuclear ubiquitous casein and cyclin-dependent kinase substrate 1 OS=Rattus norvegicus GN=Nucks1 PE=1 SV=1	0	273.086	27.9835	16	149	16	1	243	27.035	5.05	High	High	High	High	High	High	High	High	High	High	Phospho [S14; S19; T179; S181; T202; S204; S214; T220; S221; S223]		ENSRNOG00000047287		13					1.719	0.97	1.162	0.483	0.232	0.128	0.268	0.272	0.137	157	269.8	152.3	182.5	75.8	36.4	20.2
FALSE	High	IsMasterProtein	Q923Z2	Tropomyosin 1, alpha, isoform CRA_a OS=Rattus norvegicus GN=Tpm1 PE=1 SV=1	0	273.065	77.8169	35	277	9	1	284	32.773	4.75	High	High	High	High	High	High	High	High	High	High		24851	ENSRNOG00000018184	Tpm1	8	cell organization and biogenesis;cellular component movement;regulation of biological process;response to stimulus	cytoplasm;cytoskeleton	protein binding	Pf00261, Pf12718	0.346	0.22	0.239	1.598	0.703	0.203	0.476	1.124	0.274	161.7	56	35.6	38.6	258.5	113.8	32.8
FALSE	High	IsMasterProtein	A0A0G2JSR0	Voltage-dependent anion-selective channel protein 3 OS=Rattus norvegicus GN=Vdac3 PE=1 SV=1	0	272.955	69.258	20	253	19	1	283	30.764	8.59	High	High	High	High	High	High	High	High	High	High		83532	ENSRNOG00000019277	Vdac3	16	cell communication;defense response;regulation of biological process;response to stimulus;transport	endoplasmic reticulum;membrane;mitochondrion;nucleus	nucleotide binding;transporter activity	Pf01459	0.891	0.555	0.748	0.949	0.329	0.41	0.637	0.312	0.202	165.7	147.7	92	123.9	157.3	54.5	68
FALSE	High	IsMasterProtein	Q6AXS5	Plasminogen activator inhibitor 1 RNA-binding protein OS=Rattus norvegicus GN=Serbp1 PE=1 SV=2	0	272.641	58.4767	25	179	25	1	407	44.727	8.54	High	High	High	High	High	High	High	High	High	High	Phospho [S243; Y244; S327; S329]	246303	ENSRNOG00000005890	Serbp1	4	regulation of biological process	cytoplasm;membrane;nucleus	RNA binding	Pf04774	2.106	1.088	1.425	0.29	0.177	0.073	0.156	0.166	0.076	152.5	321.2	165.9	217.4	44.3	27	11.2
FALSE	High	IsMasterProtein	G3V9T9	Tyrosine-protein phosphatase non-receptor type OS=Rattus norvegicus GN=Ptpn6 PE=1 SV=1	0	272.503	58.5644	31	197	31	1	613	69.575	7.75	High	High	High	High	High	High	High	High	High	High		116689	ENSRNOG00000014294	Ptpn6	4	cell differentiation;cell proliferation;defense response;metabolic process;regulation of biological process;response to stimulus	cytoplasm;nucleus	catalytic activity;protein binding;receptor activity;signal transducer activity	Pf00017, Pf00102, Pf00782, Pf14566	0.673	0.472	0.579	1.437	0.545	0.252	0.834	0.954	0.308	141.7	95.4	66.9	82.1	203.7	77.2	35.8
FALSE	High	IsMasterProtein	A0A0H2UI10	Protein O-GlcNAcase OS=Rattus norvegicus GN=Mgea5 PE=1 SV=1	0	271.173	44.0928	30	141	30	1	948	106.108	5.03	High	High	High	High	High	High	High	High	High	High		154968	ENSRNOG00000017822	Mgea5	1	cell death;cell organization and biogenesis;metabolic process;regulation of biological process;response to stimulus;transport	cytosol;membrane;mitochondrion;nucleus	catalytic activity	Pf07555	1.748	1.2	1.415	0.425	0.258	0.132	0.256	0.28	0.136	146	255.1	175.2	206.6	62.1	37.7	19.3
FALSE	High	IsMasterProtein	O35987	NSFL1 cofactor p47 OS=Rattus norvegicus GN=Nsfl1c PE=1 SV=1	0	271.125	71.6216	23	187	23	1	370	40.655	5.15	High	High	High	High	High	High	High	High	High	High	Phospho [S114; S140]	83809	ENSRNOG00000008604	Nsfl1c	3	cell organization and biogenesis;metabolic process	chromosome;cytoplasm;cytoskeleton;cytosol;Golgi;membrane;nucleus	protein binding	Pf00789, Pf08059, Pf14555	1.708	0.981	1.144	0.476	0.229	0.128	0.261	0.248	0.127	158.6	271	155.7	181.5	75.6	36.4	20.3
FALSE	High	IsMasterProtein	Q63525	Nuclear migration protein nudC OS=Rattus norvegicus GN=Nudc PE=1 SV=1	0	270.876	63.253	24	203	24	1	332	38.388	5.38	High	High	High	High	High	High	High	High	High	High	Phospho [S139]	29648	ENSRNOG00000051720	Nudc	5	cell division;cell organization and biogenesis;response to stimulus	cytoplasm;cytoskeleton;Golgi;nucleus	protein binding	Pf04969, Pf14050	1.668	1.107	1.248	0.412	0.215	0.101	0.18	0.186	0.101	160.8	268.3	178	200.7	66.3	34.5	16.2
FALSE	High	IsMasterProtein	G3V6V1	Aminopeptidase B OS=Rattus norvegicus GN=Rnpep PE=1 SV=1	0	269.701	47.3846	25	178	25	1	650	72.642	5.59	High	High	High	High	High	High	High	High	High	High		81761	ENSRNOG00000006720	Rnpep	13	metabolic process	extracellular;Golgi;membrane	catalytic activity;metal ion binding	Pf01433, Pf09127, Pf13485	1.361	0.971	1.067	0.62	0.343	0.228	0.29	0.308	0.167	157.4	214.2	152.9	167.9	97.6	53.9	35.9
FALSE	High	IsMasterProtein	G3V7G8	Glycine--tRNA ligase OS=Rattus norvegicus GN=Gars PE=1 SV=1	0	269.655	46.7033	29	186	29	1	728	81.741	6.57	High	High	High	High	High	High	High	High	High	High		297113	ENSRNOG00000011052	Gars	4	metabolic process	cytoplasm;mitochondrion	catalytic activity;nucleotide binding;protein binding	Pf00458, Pf00587, Pf03129	1.718	1.105	1.32	0.474	0.267	0.188	0.291	0.255	0.155	147.6	253.7	163.2	194.8	69.9	39.3	27.8
FALSE	High	IsMasterProtein	Q5XIT9	Methylcrotonoyl-CoA carboxylase beta chain, mitochondrial OS=Rattus norvegicus GN=Mccc2 PE=2 SV=1	0	269.534	67.3179	27	148	27	1	563	61.478	8.31	High	High	High	High	High	High	High	High	High	High		361884	ENSRNOG00000017752	Mccc2	2	metabolic process	mitochondrion;organelle lumen	catalytic activity;nucleotide binding	Pf01039	1.116	0.742	0.925	0.83	0.512	0.252	0.402	0.596	0.191	152.3	169.9	113	140.9	126.5	78	38.4
FALSE	High	IsMasterProtein	G3V817	X-ray repair cross-complementing protein 5 OS=Rattus norvegicus GN=Xrcc5 PE=1 SV=1	0	269.361	49.4536	32	140	32	1	732	83.039	5.12	High	High	High	High	High	High	High	High	High	High		363247	ENSRNOG00000016105	Xrcc5	9	cell differentiation;cell organization and biogenesis;cell proliferation;metabolic process;regulation of biological process;response to stimulus	cytoplasm;membrane;nucleus	catalytic activity;DNA binding;nucleotide binding;protein binding;RNA binding	Pf02735, Pf03730, Pf03731, Pf08785	1.695	1.061	1.186	0.565	0.268	0.154	0.303	0.33	0.151	148.9	252.4	158.1	176.6	84.2	40	23
FALSE	High	IsMasterProtein	F1M5N4	Malic enzyme OS=Rattus norvegicus GN=Me3 PE=3 SV=2	0	268.98	66.7769	28	164	27	1	605	67.166	7.97	High	High	High	High	High	High	High	High	High	High		361602	ENSRNOG00000017311	Me3	1	metabolic process	mitochondrion	catalytic activity;metal ion binding;nucleotide binding	Pf00390, Pf03949	0.275	0.218	0.214	1.181	0.226	0.47	1.157	0.351	0.544	177.4	48.8	38.7	37.9	209.6	40.1	83.4
FALSE	High	IsMasterProtein	Q5M7U6	Actin-related protein 2 OS=Rattus norvegicus GN=Actr2 PE=2 SV=1	0	268.029	47.7157	16	186	16	1	394	44.705	6.74	High	High	High	High	High	High	High	High	High	High		289820	ENSRNOG00000004959	Actr2	14	cell division;cell organization and biogenesis;cellular component movement;regulation of biological process;transport	cytoplasm;cytoskeleton;cytosol;membrane	nucleotide binding;protein binding;structural molecule activity	Pf00022	1.278	0.682	0.83	0.915	0.449	0.275	0.514	0.511	0.264	148.9	190.3	101.5	123.6	136.2	66.8	41
FALSE	High	IsMasterProtein	F1MAA1	Protein Usp47 OS=Rattus norvegicus GN=Usp47 PE=1 SV=1	0	267.985	33.4317	37	168	37	1	1355	154.594	5.08	High	High	High	High	High	High	High	High	High	High		308896	ENSRNOG00000026754	Usp47	1	metabolic process;regulation of biological process;response to stimulus	cytoplasm;nucleus	catalytic activity;protein binding	Pf00443, Pf13423	1.644	0.995	1.144	0.54	0.291	0.152	0.268	0.307	0.144	154.2	253.5	153.4	176.4	83.4	44.9	23.5
FALSE	High	IsMasterProtein	E9PTR4	Protein Ubap2l OS=Rattus norvegicus GN=Ubap2l PE=1 SV=2	0	267.929	31.8552	22	140	22	1	1105	116.791	6.54	High	High	High	High	High	High	High	High	High	High	Phospho [S436; S487]	361984	ENSRNOG00000017990	Atp8b2	2			protein binding;RNA binding	Pf00627, Pf12478, Pf14555	1.631	1.086	1.293	0.419	0.299	0.14	0.227	0.268	0.119	154.3	251.6	167.5	199.5	64.6	46.1	21.5
FALSE	High	IsMasterProtein	P12007	Isovaleryl-CoA dehydrogenase, mitochondrial OS=Rattus norvegicus GN=Ivd PE=1 SV=2	0	267.914	61.0849	21	171	21	1	424	46.406	7.9	High	High	High	High	High	High	High	High	High	High		24513	ENSRNOG00000009421	Ivd	3	cell organization and biogenesis;metabolic process	membrane;mitochondrion;organelle lumen	catalytic activity;nucleotide binding	Pf00441, Pf02770, Pf02771, Pf08028	1.112	0.726	0.928	0.868	0.505	0.281	0.425	0.533	0.197	152.1	169.2	110.5	141.1	131.9	76.8	42.7
FALSE	High	IsMasterProtein	Q68FS2	COP9 signalosome complex subunit 4 OS=Rattus norvegicus GN=Cops4 PE=1 SV=1	0	267.886	78.5714	25	173	25	1	406	46.261	5.85	High	High	High	High	High	High	High	High	High	High		360915	ENSRNOG00000023650	Cops4	14	metabolic process	cytoplasm;cytosol;nucleus	catalytic activity;protein binding	Pf01399	1.329	0.904	1.081	0.646	0.345	0.231	0.353	0.325	0.195	156	207.4	141.1	168.6	100.8	53.9	36
FALSE	High	IsMasterProtein	A0A0G2K931	Phosphoserine aminotransferase OS=Rattus norvegicus GN=Psat1 PE=1 SV=1	0	267.783	57.5676	20	190	20	1	370	40.47	7.69	High	High	High	High	High	High	High	High	High	High			ENSRNOG00000013971		1	metabolic process	cytoplasm	catalytic activity	Pf00266	1.657	1.292	1.659	0.31	0.215	0.135	0.207	0.142	0.104	148.8	246.6	192.3	246.8	46.1	32	20.1
FALSE	High	IsMasterProtein	D4A4K4	Protein Vps13c OS=Rattus norvegicus GN=Vps13c PE=1 SV=2	0	267.499	16.9029	45	159	45	1	3739	418.359	6.84	High	High	High	High	High	High	High	High	High	High			ENSRNOG00000030213		8	transport			Pf06650, Pf12624	0.995	0.694	0.842	0.892	0.435	0.329	0.557	0.478	0.305	153.2	152.5	106.3	129	136.6	66.7	50.4
FALSE	High	IsMasterProtein	F1LPK7	Plastin 3 (T-isoform), isoform CRA_a OS=Rattus norvegicus GN=Pls3 PE=1 SV=2	0	267.352	57.7778	28	184	24	1	630	70.704	5.54	High	High	High	High	High	High	High	High	High	High		81748	ENSRNOG00000027520	Pls3	X	cell differentiation	cytoplasm	metal ion binding;protein binding	Pf00307, Pf13499	1.145	0.766	0.923	0.756	0.355	0.221	0.37	0.317	0.197	165.3	189.3	126.6	152.6	124.9	58.7	36.5
FALSE	High	IsMasterProtein	D3ZWL9	Protein Dido1 OS=Rattus norvegicus GN=Dido1 PE=1 SV=2	0	266.934	18.2515	28	124	28	1	2219	243.144	7.42	High	High	High	High	High	High	High	High	High	High		362286	ENSRNOG00000009936	Dido1	3	metabolic process;regulation of biological process;response to stimulus	nucleus	metal ion binding;protein binding;RNA binding	Pf00628, Pf07500, Pf07744	1.625	1.085	1.293	0.496	0.34	0.193	0.283	0.324	0.205	146.1	237.4	158.5	189	72.5	49.7	28.2
FALSE	High	IsMasterProtein	G3V6S3	Calumenin OS=Rattus norvegicus GN=Calu PE=1 SV=1	0	266.726	73.6508	23	225	4	1	315	37.041	4.67	High	High	High	High	High	High	High	High	High	High	Phospho [Y47]	64366	ENSRNOG00000006197	Calu	4	cell organization and biogenesis;regulation of biological process;response to stimulus	endoplasmic reticulum;extracellular;Golgi;membrane;organelle lumen	enzyme regulator activity;metal ion binding;protein binding	Pf13499	1.729	1.125	1.417	0.411	0.358	0.119	0.225	0.336	0.122	146.1	252.6	164.4	207.1	60.1	52.3	17.4
FALSE	High	IsMasterProtein	A0A0G2K261	Protein Iars2 OS=Rattus norvegicus GN=Iars2 PE=1 SV=1	0	266.331	36.7953	29	185	29	1	1011	112.605	6.74	High	High	High	High	High	High	High	High	High	High			ENSRNOG00000002368		13	metabolic process;regulation of biological process	cytoplasm;mitochondrion	catalytic activity;nucleotide binding;RNA binding	Pf00133, Pf01921, Pf06827, Pf08264, Pf09334	0.993	0.618	0.743	0.863	0.394	0.314	0.551	0.455	0.259	161.5	160.4	99.9	120.1	139.4	63.7	50.6
FALSE	High	IsMasterProtein	Q5BK63	NADH dehydrogenase [ubiquinone] 1 alpha subcomplex subunit 9, mitochondrial OS=Rattus norvegicus GN=Ndufa9 PE=1 SV=2	0	266.002	62.3342	24	154	24	1	377	42.532	9.82	High	High	High	High	High	High	High	High	High	High		362440	ENSRNOG00000061684	Ndufa9	4	metabolic process;response to stimulus;transport	membrane;mitochondrion;nucleus;organelle lumen	catalytic activity;protein binding	Pf01073, Pf01370, Pf05368, Pf13460	0.702	0.461	0.483	0.979	0.609	0.677	0.568	0.4	0.268	162.7	114.2	75	78.5	159.4	99	110.2
FALSE	High	IsMasterProtein	E9PTG1	Protein Smarca2 OS=Rattus norvegicus GN=Smarca2 PE=1 SV=1	0	265.701	24.6713	34	185	16	1	1597	182.24	7.08	High	High	High	High	High	High	High	High	High	High		361745	ENSRNOG00000011931	Smarca2	1	cell differentiation;cell organization and biogenesis;regulation of biological process	cytoskeleton;nucleus	catalytic activity;DNA binding;nucleotide binding;protein binding	Pf00176, Pf00270, Pf00271, Pf00439, Pf07529, Pf07533, Pf08880, Pf11496, Pf14619	1.31	0.7	0.849	0.84	0.341	0.202	0.449	0.431	0.206	158	207	110.6	134.1	132.7	53.9	31.8
FALSE	High	IsMasterProtein	P81795	Eukaryotic translation initiation factor 2 subunit 3 OS=Rattus norvegicus GN=Eif2s3 PE=1 SV=2	0	265.444	57.6271	28	158	8	1	472	51.047	8.4	High	High	High	High	High	High	High	High	High	High		299027	ENSRNOG00000060793	Eif2s3x; Eif2s3	X	cell organization and biogenesis;metabolic process	cytoplasm;nucleus	catalytic activity;nucleotide binding;protein binding;RNA binding	Pf00009, Pf03144, Pf09173	1.6	1.195	1.307	0.482	0.269	0.136	0.233	0.271	0.129	151	241.7	180.4	197.4	72.7	40.6	20.5
FALSE	High	IsMasterProtein	A0A0G2JY73	Protein Eif4g3 OS=Rattus norvegicus GN=Eif4g3 PE=1 SV=1	0	264.937	27.3234	37	177	33	1	1614	179.004	5.85	High	High	High	High	High	High	High	High	High	High	Phospho [S314; T320; S321; S322; S368; T370; S371; T373; S379]		ENSRNOG00000014368		5			protein binding;RNA binding	Pf02020, Pf02847, Pf02854	1.746	0.919	1.021	0.566	0.336	0.136	0.258	0.345	0.134	154.8	270.2	142.3	158	87.7	52	21
FALSE	High	IsMasterProtein	P50442	Glycine amidinotransferase, mitochondrial OS=Rattus norvegicus GN=Gatm PE=1 SV=1	0	264.872	60.0473	20	173	20	1	423	48.211	7.49	High	High	High	High	High	High	High	High	High	High		81660	ENSRNOG00000000168	Gatm	3	metabolic process;response to stimulus	membrane;mitochondrion	catalytic activity	Pf02274	1.083	0.657	0.785	0.992	0.407	0.281	0.603	0.566	0.296	149.9	162.4	98.5	117.7	148.7	61.1	42.1
FALSE	High	IsMasterProtein	D3ZSA9	Protein Nomo1 OS=Rattus norvegicus GN=Nomo1 PE=1 SV=1	0	264.799	33.0313	29	157	29	1	1214	133.359	6.07	High	High	High	High	High	High	High	High	High	High		361578	ENSRNOG00000021118	Nomo1	1	regulation of biological process	membrane		Pf05738, Pf13620, Pf13715, Pf14686	1.482	0.887	1.042	0.668	0.398	0.186	0.309	0.432	0.155	152.5	226	135.3	158.8	101.8	60.7	28.4
FALSE	High	IsMasterProtein	Q6DGG0	Peptidyl-prolyl cis-trans isomerase D OS=Rattus norvegicus GN=Ppid PE=1 SV=3	0	264.78	67.027	26	187	25	1	370	40.74	7.17	High	High	High	High	High	High	High	High	High	High		361967	ENSRNOG00000027408	Ppid	2	cell death;cell organization and biogenesis;metabolic process;regulation of biological process;response to stimulus;transport	cytoplasm;mitochondrion;nucleus	catalytic activity;protein binding	Pf00160, Pf00515, Pf07719, Pf13414, Pf13424, Pf13432, Pf14559	1.654	1.049	1.325	0.475	0.345	0.187	0.291	0.274	0.162	147.9	244.6	155.1	195.9	70.3	51	27.6
FALSE	High	IsMasterProtein	D4A206	Protein Tcof1 OS=Rattus norvegicus GN=Tcof1 PE=1 SV=2	0	264.758	27.5986	33	138	33	1	1395	144.576	9.1	High	High	High	High	High	High	High	High	High	High			ENSRNOG00000026108		18		cytoplasm;nucleus	protein binding;RNA binding	Pf03546	1.739	0.865	1.048	0.663	0.278	0.144	0.374	0.395	0.181	149.5	260.1	129.3	156.7	99.1	41.6	21.5
FALSE	High	IsMasterProtein	Q5RKH0	Putative oxidoreductase GLYR1 OS=Rattus norvegicus GN=Glyr1 PE=1 SV=1	0	264.644	47.4638	20	139	20	1	552	60.383	9.13	High	High	High	High	High	High	High	High	High	High		360477	ENSRNOG00000003065	Glyr1	10	metabolic process	cytoplasm;Golgi;nucleus	catalytic activity;DNA binding;nucleotide binding;protein binding	Pf00855, Pf02737, Pf03446, Pf03807, Pf14833	1.481	1.033	1.23	0.604	0.293	0.197	0.294	0.316	0.168	151.1	223.8	156.1	185.9	91.2	44.3	29.8
FALSE	High	IsMasterProtein	P62632	Elongation factor 1-alpha 2 OS=Rattus norvegicus GN=Eef1a2 PE=1 SV=1	0	264.633	66.3067	21	542	8	1	463	50.422	9.03	High	High	High	High	High	High	High	High	High	High		24799	ENSRNOG00000012477	Eef1a2	3	metabolic process;regulation of biological process;response to stimulus	cytoplasm;nucleus	catalytic activity;nucleotide binding;protein binding;RNA binding	Pf00009, Pf03143, Pf03144	0.568	0.462	0.429	1.167	0.382	0.307	0.744	0.577	0.27	169.3	96.2	78.2	72.6	197.6	64.7	52
FALSE	High	IsMasterProtein	Q9Z1W6	Protein LYRIC OS=Rattus norvegicus GN=Mtdh PE=1 SV=2	0	264.23	47.6764	25	154	25	1	581	63.931	9.29	High	High	High	High	High	High	High	High	High	High	Phospho [S297; S425; S567]	170910	ENSRNOG00000006870	Mtdh	7	cell organization and biogenesis;regulation of biological process;response to stimulus	cytoplasm;endoplasmic reticulum;membrane;nucleus	protein binding;RNA binding		1.33	0.764	0.962	0.75	0.344	0.164	0.444	0.507	0.202	154.6	205.6	118.2	148.8	116	53.2	25.4
FALSE	High	IsMasterProtein	P38983	40S ribosomal protein SA OS=Rattus norvegicus GN=Rpsa PE=1 SV=3	0	263.993	58.6441	17	173	17	1	295	32.803	4.87	High	High	High	High	High	High	High	High	High	High		29236	ENSRNOG00000018645	Rpsa	8	cell differentiation;cell organization and biogenesis;metabolic process;transport	cytoplasm;cytosol;membrane;nucleus;ribosome	protein binding;receptor activity;RNA binding;structural molecule activity	Pf00318	1.571	1.144	1.442	0.524	0.365	0.215	0.295	0.283	0.178	142.5	223.9	163	205.5	74.6	52	30.7
FALSE	High	IsMasterProtein	P84092	AP-2 complex subunit mu OS=Rattus norvegicus GN=Ap2m1 PE=1 SV=1	0	263.947	55.4023	29	197	29	1	435	49.623	9.54	High	High	High	High	High	High	High	High	High	High		116563	ENSRNOG00000001709	Ap2m1	11	regulation of biological process;response to stimulus;transport	membrane;mitochondrion	protein binding	Pf00928	0.891	0.625	0.72	0.913	0.341	0.395	0.584	0.357	0.263	164.3	146.3	102.6	118.3	150	55.9	64.9
FALSE	High	IsMasterProtein	Q5XI28	Ribonucleoprotein PTB-binding 1 OS=Rattus norvegicus GN=Raver1 PE=1 SV=1	0	263.502	45.8556	21	144	21	1	748	79.24	8.88	High	High	High	High	High	High	High	High	High	High		298705	ENSRNOG00000020710	Raver1	8	metabolic process	cytoplasm;nucleus	nucleotide binding;RNA binding	Pf00076, Pf13893, Pf14259	1.665	0.993	1.219	0.511	0.384	0.223	0.293	0.344	0.186	146.7	244.2	145.6	178.9	74.9	56.3	32.7
FALSE	High	IsMasterProtein	P04182	Ornithine aminotransferase, mitochondrial OS=Rattus norvegicus GN=Oat PE=1 SV=1	0	263.273	68.3371	24	135	24	1	439	48.302	6.99	High	High	High	High	High	High	High	High	High	High		64313	ENSRNOG00000016807	Oat	1	cell organization and biogenesis;metabolic process	cytoplasm;mitochondrion;organelle lumen	catalytic activity;protein binding	Pf00202	1.325	1.025	1.257	0.64	0.53	0.284	0.347	0.404	0.198	142.7	189	146.3	179.4	91.3	75.6	40.5
FALSE	High	IsMasterProtein	G3V9Z3	Amine oxidase [flavin-containing] OS=Rattus norvegicus GN=Maoa PE=1 SV=1	0	263.141	44.2966	26	169	23	1	526	59.483	7.93	High	High	High	High	High	High	High	High	High	High		29253	ENSRNOG00000002848	Maoa	X	metabolic process	membrane;mitochondrion	catalytic activity;nucleotide binding	Pf00070, Pf00890, Pf01266, Pf01494, Pf01593, Pf01946, Pf03486, Pf07992, Pf12831, Pf13450	0.775	0.51	0.597	1.007	0.547	0.358	0.484	0.543	0.248	164.8	127.7	84	98.4	165.9	90.1	59
FALSE	High	IsMasterProtein	Q99ML5	Prenylcysteine oxidase OS=Rattus norvegicus GN=Pcyox1 PE=1 SV=1	0	263.127	51.3889	18	145	18	1	504	56.252	7.09	High	High	High	High	High	High	High	High	High	High		246302	ENSRNOG00000016704	Pcyox1	4	metabolic process;transport	membrane;vacuole	catalytic activity;transporter activity	Pf01266, Pf01593, Pf01946, Pf04820, Pf07156, Pf07992, Pf13450, Pf13454	1.626	0.863	1.064	0.608	0.351	0.199	0.31	0.326	0.17	153.5	249.5	132.4	163.2	93.3	53.9	30.6
FALSE	High	IsMasterProtein	F1LNF7	Isocitrate dehydrogenase [NAD] subunit, mitochondrial OS=Rattus norvegicus GN=Idh3a PE=1 SV=2	0	262.929	51.3089	26	229	26	1	382	41.15	6.93	High	High	High	High	High	High	High	High	High	High		114096	ENSRNOG00000010277	Idh3a	8	metabolic process	mitochondrion;nucleus	catalytic activity;metal ion binding;nucleotide binding	Pf00180	0.485	0.363	0.414	1.013	0.456	0.607	0.814	0.463	0.424	165.6	80.3	60.1	68.6	167.8	75.5	100.5
FALSE	High	IsMasterProtein	I6L9G6	Protein Tardbp OS=Rattus norvegicus GN=Tardbp PE=1 SV=1	0	262.718	75.0877	20	147	20	1	285	32.127	6.99	High	High	High	High	High	High	High	High	High	High		298648	ENSRNOG00000012455	Tardbp	5	cell organization and biogenesis;metabolic process;regulation of biological process;response to stimulus	cytoplasm;nucleus	DNA binding;nucleotide binding;protein binding;RNA binding	Pf00076, Pf13893, Pf14259	1.897	1.246	1.518	0.487	0.282	0.134	0.3	0.301	0.15	136.7	259.2	170.3	207.5	66.5	38.6	18.4
FALSE	High	IsMasterProtein	G3V9N0	Polyadenylate-binding protein OS=Rattus norvegicus GN=Pabpc4 PE=1 SV=2	0	262.592	43.6335	26	221	14	1	644	70.789	9.26	High	High	High	High	High	High	High	High	High	High		298510	ENSRNOG00000015642	Pabpc4	5	regulation of biological process	cytoplasm;nucleus	nucleotide binding;RNA binding	Pf00076, Pf00658, Pf13893, Pf14259	1.712	1.068	1.435	0.446	0.334	0.171	0.301	0.354	0.176	142.9	244.7	152.6	205.1	63.8	47.7	24.4
FALSE	High	IsMasterProtein	B3DMA1	Atxn2l protein OS=Rattus norvegicus GN=Atxn2l PE=1 SV=1	0	262.515	32.6493	32	169	30	1	1072	112.784	8.59	High	High	High	High	High	High	High	High	High	High	Phospho [S109; S591]	361649	ENSRNOG00000018686	Atxn2l	1	cell organization and biogenesis;regulation of biological process	cytoplasm;membrane	RNA binding	Pf06741, Pf07145, Pf09770, Pf14438	1.761	1.068	1.284	0.393	0.245	0.126	0.206	0.216	0.124	155.7	274.2	166.2	199.9	61.1	38.1	19.6
FALSE	High	IsMasterProtein	P18420	Proteasome subunit alpha type-1 OS=Rattus norvegicus GN=Psma1 PE=1 SV=2	0	262.382	80.6084	20	183	20	1	263	29.499	6.61	High	High	High	High	High	High	High	High	High	High		29668	ENSRNOG00000011745	Psma1	1	metabolic process;regulation of biological process	cytoplasm;nucleus;proteasome	catalytic activity	Pf00227, Pf10584	1.712	1.025	1.426	0.48	0.375	0.23	0.357	0.3	0.201	140.7	240.9	144.2	200.7	67.6	52.8	32.4
FALSE	High	IsMasterProtein	Q5U216	ATP-dependent RNA helicase DDX39A OS=Rattus norvegicus GN=Ddx39a PE=2 SV=1	0	262.363	51.5222	23	179	10	1	427	49.078	5.68	High	High	High	High	High	High	High	High	High	High		89827	ENSRNOG00000004373	Ddx39a	19	metabolic process;regulation of biological process;response to stimulus;transport	cytoplasm;membrane;nucleus;spliceosomal complex	catalytic activity;nucleotide binding;RNA binding	Pf00270, Pf00271, Pf14617	1.628	0.866	1.194	0.532	0.293	0.189	0.26	0.249	0.192	156.2	254.2	135.3	186.5	83.2	45.8	29.5
FALSE	High	IsMasterProtein	A0A0G2JY07	DNA helicase OS=Rattus norvegicus GN=Mcm5 PE=1 SV=1	0	262.177	40.7357	26	169	26	1	734	82.415	7.88	High	High	High	High	High	High	High	High	High	High			ENSRNOG00000014336		19	metabolic process	membrane;nucleus	catalytic activity;DNA binding;nucleotide binding	Pf00493, Pf07728, Pf14551	1.899	1.35	1.669	0.231	0.18	0.096	0.099	0.102	0.076	149.2	283.2	201.5	249	34.5	26.9	14.3
FALSE	High	IsMasterProtein	A0A0G2K5N6	Rho-associated protein kinase OS=Rattus norvegicus GN=Rock2 PE=1 SV=1	0	262.151	34.0058	41	154	37	1	1388	160.499	5.99	High	High	High	High	High	High	High	High	High	High		25537	ENSRNOG00000004496	Rock2	6	cell organization and biogenesis;metabolic process;regulation of biological process;response to stimulus	cytoplasm;cytoskeleton;membrane;nucleus	catalytic activity;metal ion binding;motor activity;nucleotide binding;protein binding;RNA binding;structural molecule activity	Pf00038, Pf00069, Pf00130, Pf01576, Pf01636, Pf02185, Pf04111, Pf05557, Pf05622, Pf06160, Pf07714, Pf07888, Pf08912, Pf09726, Pf09731, Pf11559, Pf12128, Pf12718, Pf12795, Pf13094, Pf14531	1.271	0.695	0.802	0.863	0.307	0.194	0.389	0.366	0.197	164.4	209	114.2	131.9	141.8	50.4	31.9
FALSE	High	IsMasterProtein	B3GNI6	Septin-11 OS=Rattus norvegicus GN=Sept11 PE=1 SV=1	0	261.419	53.8283	25	143	14	1	431	49.663	6.68	High	High	High	High	High	High	High	High	High	High		305227		2016-09-11	14	cell division;cell organization and biogenesis	cytoplasm;cytoskeleton	nucleotide binding	Pf00735	1.644	0.843	0.964	0.547	0.284	0.241	0.292	0.237	0.148	161.3	265.2	136	155.5	88.2	45.8	38.8
FALSE	High	IsMasterProtein	P05370	Glucose-6-phosphate 1-dehydrogenase OS=Rattus norvegicus GN=G6pdx PE=1 SV=3	0	261.084	56.8932	27	167	27	1	515	59.338	6.38	High	High	High	High	High	High	High	High	High	High		24377	ENSRNOG00000056728	G6pd	X	metabolic process;regulation of biological process;response to stimulus	cytoplasm;cytosol;membrane;nucleus	catalytic activity;nucleotide binding;protein binding	Pf00479, Pf02781	1.175	0.752	0.918	0.821	0.383	0.259	0.56	0.533	0.288	149.5	175.7	112.5	137.2	122.8	57.2	38.7
FALSE	High	IsMasterProtein	P62138	Serine/threonine-protein phosphatase PP1-alpha catalytic subunit OS=Rattus norvegicus GN=Ppp1ca PE=1 SV=1	0	260.683	71.2121	22	155	4	1	330	37.488	6.33	High	High	High	High	High	High	High	High	High	High		24668	ENSRNOG00000018708	Ppp1ca	1	cell division;metabolic process;regulation of biological process;response to stimulus	cytoplasm;cytosol;membrane;nucleus	catalytic activity;metal ion binding;protein binding	Pf00149	1.742	1.067	1.285	0.584	0.319	0.173	0.28	0.329	0.142	144.5	251.7	154.2	185.7	84.4	46	25
FALSE	High	IsMasterProtein	Q91ZN1	Coronin-1A OS=Rattus norvegicus GN=Coro1a PE=1 SV=3	0	260.668	66.3774	28	328	27	1	461	51.033	6.48	High	High	High	High	High	High	High	High	High	High		155151	ENSRNOG00000019430	Coro1a	1	cell differentiation;cell organization and biogenesis;cellular component movement;regulation of biological process;response to stimulus;transport	cytoplasm;cytoskeleton;cytosol;endosome;membrane;nucleus	protein binding;RNA binding	Pf00400, Pf08953, Pf08954	0.624	0.406	0.51	1.809	0.594	0.351	0.993	0.853	0.385	132.9	83	54	67.7	240.4	78.9	46.6
FALSE	High	IsMasterProtein	F1LPH1	Calpastatin OS=Rattus norvegicus GN=Cast PE=1 SV=1	0	260.365	54.5582	28	155	3	1	713	77.25	5.2	High	High	High	High	High	High	High	High	High	High		25403	ENSRNOG00000010286	Cast	2	cell differentiation;regulation of biological process	cytoplasm;cytosol;endoplasmic reticulum;membrane;nucleus	enzyme regulator activity;protein binding;RNA binding	Pf00748	0.788	0.582	0.685	0.941	0.54	0.257	0.617	0.618	0.33	157.3	124	91.6	107.8	147.9	85	40.4
FALSE	High	IsMasterProtein	D3ZTT7	Protein Sun2 OS=Rattus norvegicus GN=Sun2 PE=1 SV=1	0	260.204	51.5068	28	147	27	1	730	81.477	6.87	High	High	High	High	High	High	High	High	High	High	Phospho [S32; T33; S38]	315135	ENSRNOG00000015177	Sun2	7	cell organization and biogenesis;cellular component movement;metabolic process;regulation of biological process	chromosome;membrane	protein binding	Pf04111, Pf05701, Pf07738, Pf14199, Pf14817	1.674	0.919	1.141	0.594	0.3	0.147	0.355	0.428	0.166	148.7	249.1	136.7	169.7	88.3	44.6	21.8
FALSE	High	IsMasterProtein	A0A0G2JSM7	Adducin 1 (Alpha), isoform CRA_b OS=Rattus norvegicus GN=Add1 PE=1 SV=1	0	260.118	52.7891	25	149	2	1	735	80.289	6.15	High	High	High	High	High	High	High	High	High	High	Phospho [T11; S12; S420; S423; S427; T429; S431; T610]	24170	ENSRNOG00000013039	Add1	14	cell differentiation;cell organization and biogenesis;cellular homeostasis;metabolic process;regulation of biological process;response to stimulus;transport	cytoskeleton;membrane;nucleus	protein binding;RNA binding;structural molecule activity	Pf00596	1.498	0.807	0.953	0.584	0.404	0.311	0.322	0.32	0.213	156	233.6	125.8	148.7	91.1	63	48.5
FALSE	High	IsMasterProtein	Q68FX0	Isocitrate dehydrogenase [NAD] subunit beta, mitochondrial OS=Rattus norvegicus GN=Idh3B PE=2 SV=1	0	259.5	53.2468	19	165	19	1	385	42.327	8.75	High	High	High	High	High	High	High	High	High	High		94173	ENSRNOG00000007316	Idh3B	3	metabolic process	mitochondrion;nucleus	catalytic activity;metal ion binding;nucleotide binding	Pf00180	0.494	0.28	0.334	1.175	0.303	0.401	0.73	0.379	0.291	185.7	91.6	51.9	62	218.1	56.3	74.4
FALSE	High	IsMasterProtein	D3ZYQ9	Protein Rnf20 OS=Rattus norvegicus GN=Rnf20 PE=1 SV=1	0	259.32	38.5406	32	160	30	1	973	113.39	5.96	High	High	High	High	High	High	High	High	High	High		313216	ENSRNOG00000006087	Rnf20	5	cell organization and biogenesis;metabolic process;regulation of biological process	nucleus	catalytic activity;metal ion binding;protein binding;RNA binding	Pf00097, Pf13639, Pf13920, Pf13923, Pf14634	1.739	0.948	1.107	0.517	0.355	0.15	0.253	0.284	0.184	153	266	145.1	169.3	79.1	54.3	23
FALSE	High	IsMasterProtein	Q4FZY0	EF-hand domain-containing protein D2 OS=Rattus norvegicus GN=Efhd2 PE=1 SV=1	0	259.303	78.6611	22	225	22	1	239	26.743	5.07	High	High	High	High	High	High	High	High	High	High	Phospho [S73; S75]	298609	ENSRNOG00000013783	Efhd2	5		membrane	metal ion binding		1.071	0.687	0.821	0.859	0.326	0.393	0.514	0.333	0.31	158.4	169.6	108.8	130	136.1	51.7	62.2
FALSE	High	IsMasterProtein	F1LNI8	Calcium/calmodulin-dependent protein kinase type II subunit beta OS=Rattus norvegicus GN=Camk2b PE=1 SV=1	0	259.268	48.7267	22	172	1	1	589	64.994	7.37	High	High	High	High	High	High	High	High	High	High	Phospho [S235; T240]	24245	ENSRNOG00000052080	Camk2b	14	cell organization and biogenesis;metabolic process;regulation of biological process;response to stimulus;transport	cytosol;membrane	catalytic activity;nucleotide binding;protein binding	Pf00069, Pf07714, Pf08332, Pf12680, Pf13474, Pf14534	0.982	0.675	0.694	0.748	0.541	0.507	0.386	0.428	0.527	154.2	151.4	104	107.1	115.3	83.4	78.1
FALSE	High	IsMasterProtein	P84079	ADP-ribosylation factor 1 OS=Rattus norvegicus GN=Arf1 PE=1 SV=2	0	259.216	79.558	14	215	5	1	181	20.684	6.8	High	High	High	High	High	High	High	High	High	High		64310	ENSRNOG00000060229	Arf1	10	cell organization and biogenesis;cellular homeostasis;regulation of biological process;response to stimulus;transport	cytoplasm;cytosol;endosome;Golgi;membrane	catalytic activity;metal ion binding;nucleotide binding;protein binding;RNA binding;signal transducer activity	Pf00025, Pf00071, Pf00503, Pf01926, Pf04670, Pf08477, Pf09439	1.404	0.836	0.741	0.907	0.263	0.175	0.378	0.339	0.177	160.7	225.7	134.4	119.2	145.8	42.3	28.2
FALSE	High	IsMasterProtein	Q63009	Protein arginine N-methyltransferase 1 OS=Rattus norvegicus GN=Prmt1 PE=1 SV=1	0	259.136	62.8895	21	153	21	1	353	40.496	5.6	High	High	High	High	High	High	High	High	High	High		60421	ENSRNOG00000026109	Prmt1	1	cell organization and biogenesis;metabolic process;regulation of biological process	cytoplasm;cytosol;membrane;nucleus	catalytic activity;DNA binding;nucleotide binding;protein binding;RNA binding	Pf05175, Pf06325, Pf08241, Pf12847, Pf13489, Pf13649, Pf13847	1.788	1.168	1.188	0.293	0.149	0.084	0.144	0.143	0.08	165.7	296.2	193.5	196.8	48.5	24.6	14
FALSE	High	IsMasterProtein	Q8R3Z7	EH-domain containing 4 OS=Rattus norvegicus GN=Ehd4 PE=1 SV=1	0	259.107	63.586	29	167	23	1	541	61.428	6.76	High	High	High	High	High	High	High	High	High	High		192204	ENSRNOG00000007584	Ehd4	3	cell organization and biogenesis;regulation of biological process;response to stimulus;transport	endoplasmic reticulum;membrane	metal ion binding;nucleotide binding;protein binding	Pf00350, Pf01926, Pf12763	0.878	0.537	0.595	1.29	0.615	0.318	0.504	0.588	0.241	152.3	133.7	81.7	90.6	196.5	93.7	48.4
FALSE	High	IsMasterProtein	Q66H80	Coatomer subunit delta OS=Rattus norvegicus GN=Arcn1 PE=2 SV=1	0	258.759	51.0763	29	200	29	1	511	57.163	6.21	High	High	High	High	High	High	High	High	High	High		300674	ENSRNOG00000061108	Arcn1	8	response to stimulus;transport	cytoplasm;endoplasmic reticulum;Golgi;membrane	RNA binding	Pf00928	1.607	0.997	1.175	0.557	0.369	0.153	0.283	0.385	0.145	149.9	240.9	149.5	176.2	83.4	55.3	23
FALSE	High	IsMasterProtein	P63086	Mitogen-activated protein kinase 1 OS=Rattus norvegicus GN=Mapk1 PE=1 SV=3	0	258.632	75.6983	26	189	19	1	358	41.249	6.98	High	High	High	High	High	High	High	High	High	High	Phospho [T179; T183; Y185; T188]	116590	ENSRNOG00000001849	Mapk1	11	cell death;cell differentiation;cell proliferation;metabolic process;regulation of biological process;response to stimulus;transport	cytoplasm;cytoskeleton;cytosol;endosome;Golgi;membrane;mitochondrion;nucleus	catalytic activity;nucleotide binding;protein binding;signal transducer activity	Pf00069, Pf01636, Pf07714	1.741	0.908	1.037	0.651	0.28	0.175	0.401	0.344	0.187	148.7	258.9	135.1	154.2	96.8	41.6	26
FALSE	High	IsMasterProtein	P12711	Alcohol dehydrogenase class-3 OS=Rattus norvegicus GN=Adh5 PE=1 SV=2	0	258.558	64.7059	20	153	20	1	374	39.55	7.49	High	High	High	High	High	High	High	High	High	High		100145871	ENSRNOG00000046357	Adh5	2	metabolic process;response to stimulus	cytoplasm;mitochondrion;nucleus	catalytic activity;metal ion binding;protein binding	Pf00107, Pf08240	1.557	1.046	1.333	0.47	0.327	0.205	0.272	0.261	0.17	150.6	234.4	157.5	200.7	70.8	49.3	30.8
FALSE	High	IsMasterProtein	Q9JJ54	Heterogeneous nuclear ribonucleoprotein D0 OS=Rattus norvegicus GN=Hnrnpd PE=1 SV=2	0	258.509	41.3598	20	173	19	1	353	38.194	7.81	High	High	High	High	High	High	High	High	High	High	Phospho [S78; S80; S81]	79256	ENSRNOG00000002292	Hnrpd; Hnrnpd	14	metabolic process;regulation of biological process;response to stimulus;transport	cytoplasm;cytosol;nucleus	DNA binding;nucleotide binding;protein binding;RNA binding	Pf00076, Pf13893, Pf14259	2.615	0.854	1.613	0.469	0.292	0.132	0.322	0.305	0.151	129	337.4	110.1	208	60.5	37.7	17
FALSE	High	IsMasterProtein	P04905	Glutathione S-transferase Mu 1 OS=Rattus norvegicus GN=Gstm1 PE=1 SV=2	0	257.726	87.156	25	202	19	1	218	25.897	8.19	High	High	High	High	High	High	High	High	High	High		24423		Gstm1	2	metabolic process;response to stimulus	cytoplasm;extracellular	catalytic activity;metal ion binding;protein binding	Pf00043, Pf02798, Pf13409, Pf13417	1.814	1.236	1.65	0.402	0.317	0.137	0.16	0.246	0.096	141.7	257.1	175.1	233.8	57	45	19.3
FALSE	High	IsMasterProtein	Q8VHK7	Hepatoma-derived growth factor OS=Rattus norvegicus GN=Hdgf PE=1 SV=2	0	257.279	76.7932	19	166	17	1	237	26.472	4.81	High	High	High	High	High	High	High	High	High	High	Phospho [S107; S132; S133; S165]	114499		Hdgf	2	metabolic process;regulation of biological process	cytoplasm;nucleus	DNA binding;nucleotide binding;protein binding;RNA binding	Pf00855	2.185	0.988	1.191	0.373	0.18	0.1	0.181	0.181	0.101	154.3	337.2	152.4	183.8	57.6	27.8	15.5
FALSE	High	IsMasterProtein	A0A0G2K6D5	Protein Pitrm1 OS=Rattus norvegicus GN=Pitrm1 PE=1 SV=1	0	257.271	36.5217	30	141	30	1	1035	117.346	6.89	High	High	High	High	High	High	High	High	High	High		307081	ENSRNOG00000016511	Pitrm1	17	metabolic process	mitochondrion;organelle lumen	catalytic activity;metal ion binding	Pf00675, Pf05193, Pf08367	1.438	0.763	1.005	0.703	0.365	0.191	0.379	0.475	0.183	153.8	221.1	117.3	154.5	108.2	56.2	29.4
FALSE	High	IsMasterProtein	F1M446	Protein AI314180 OS=Rattus norvegicus GN=AI314180 PE=1 SV=3	0	256.788	28.6025	39	149	39	1	1839	203.79	7.14	High	High	High	High	High	High	High	High	High	High			ENSRNOG00000025076		5	cell organization and biogenesis		protein binding;structural molecule activity	Pf13001	1.434	0.967	1.248	0.605	0.387	0.235	0.347	0.334	0.215	147.7	211.8	142.8	184.3	89.4	57.1	34.6
FALSE	High	IsMasterProtein	F1M4A4	Kinesin-like protein OS=Rattus norvegicus GN=Kif1a PE=1 SV=3	0	256.639	25.6005	32	147	24	1	1707	192.813	6.2	High	High	High	High	High	High	High	High	High	High	Phospho [S1545; S1549]	363288	ENSRNOG00000023993	Kif1a	9	cellular component movement;transport		catalytic activity;motor activity;nucleotide binding;protein binding	Pf00169, Pf00225, Pf00498, Pf12423, Pf12473	1.608	0.912	1.094	0.52	0.295	0.218	0.296	0.251	0.169	157.2	252.8	143.3	171.9	81.8	46.3	34.2
FALSE	High	IsMasterProtein	A0A0G2JZQ1	Protein Ddx19a OS=Rattus norvegicus GN=Ddx19b PE=1 SV=1	0	256.579	56.0976	25	152	2	1	492	55.288	8.18	High	High	High	High	High	High	High	High	High	High		690693	ENSRNOG00000018033	Ddx19b	19	regulation of biological process;response to stimulus	cytoplasm;membrane;nucleus	catalytic activity;nucleotide binding	Pf00270, Pf00271	1.703	1.326	1.621	0.423	0.37	0.157	0.336	0.357	0.196	133.5	227.4	177	216.4	56.5	49.3	21
FALSE	High	IsMasterProtein	P49242	40S ribosomal protein S3a OS=Rattus norvegicus GN=Rps3a PE=1 SV=2	0	256.499	67.4242	26	218	26	1	264	29.926	9.73	High	High	High	High	High	High	High	High	High	High		29288	ENSRNOG00000011893	Rps3a	2	cell differentiation;metabolic process;regulation of biological process;response to stimulus	cytoplasm;cytosol;nucleus;ribosome	protein binding;RNA binding;structural molecule activity	Pf01015	1.593	1.384	1.819	0.401	0.428	0.174	0.284	0.322	0.162	132.2	210.5	182.9	240.4	52.9	56.6	22.9
FALSE	High	IsMasterProtein	P51583	Multifunctional protein ADE2 OS=Rattus norvegicus GN=Paics PE=1 SV=3	0	256.382	59.2941	22	151	22	1	425	47.066	7.69	High	High	High	High	High	High	High	High	High	High		140946	ENSRNOG00000002101	Paics	14	metabolic process	cytosol;membrane	catalytic activity;nucleotide binding;protein binding	Pf00731, Pf01259	1.534	1.494	1.715	0.377	0.273	0.141	0.21	0.236	0.128	140.7	215.8	210.1	241.3	53	38.4	19.8
FALSE	High	IsMasterProtein	Q9JMB3	Erythrocyte protein band 4.1-like 3, isoform CRA_d OS=Rattus norvegicus GN=Epb41l3 PE=1 SV=1	0	256.138	33.7557	31	134	24	1	1105	122.377	5.12	High	High	High	High	High	High	High	High	High	High		116724	ENSRNOG00000016724	Epb41l3	9	cell organization and biogenesis;regulation of biological process	cytoplasm;cytoskeleton;membrane	protein binding;structural molecule activity	Pf00373, Pf04382, Pf05902, Pf08736, Pf09379, Pf09380	1.046	0.416	0.501	0.914	0.263	0.245	0.474	0.291	0.206	186.7	195.3	77.7	93.6	170.6	49.1	45.7
FALSE	High	IsMasterProtein	B5DEG7	Protein Champ1 OS=Rattus norvegicus GN=Champ1 PE=1 SV=1	0	256.121	47.0662	30	156	30	1	801	87.336	7.56	High	High	High	High	High	High	High	High	High	High	Phospho [S108; S394; S416; S617]	306647	ENSRNOG00000000112	Champ1; Zfp828	16	cell organization and biogenesis	chromosome;nucleus	metal ion binding		1.987	1.065	1.259	0.409	0.434	0.223	0.229	0.274	0.14	142.5	283.1	151.8	179.4	58.2	61.8	31.7
FALSE	High	IsMasterProtein	D4AD82	Rho GTPase-activating protein 35 OS=Rattus norvegicus GN=Arhgap35 PE=1 SV=3	0	256.062	26.4375	33	155	33	1	1513	172.347	6.76	High	High	High	High	High	High	High	High	High	High			ENSRNOG00000015852		1	regulation of biological process;response to stimulus;transport	cytoplasm;cytoskeleton	DNA binding;nucleotide binding;transporter activity	Pf00071, Pf00620, Pf02421	1.797	1.038	1.22	0.409	0.307	0.142	0.208	0.216	0.12	154.9	278.4	160.7	188.9	63.4	47.6	22
FALSE	High	IsMasterProtein	D3ZVW3	Protein Zc3h4 OS=Rattus norvegicus GN=Zc3h4 PE=1 SV=2	0	255.868	26.7918	21	134	21	1	1172	126.656	6.64	High	High	High	High	High	High	High	High	High	High	Phospho [T1134; T1136; S1138; S1144]		ENSRNOG00000015229		1			metal ion binding;RNA binding	Pf00642	1.842	0.944	1.113	0.437	0.222	0.102	0.232	0.247	0.126	159.6	294.1	150.6	177.6	69.8	35.5	16.3
FALSE	High	IsMasterProtein	F1MA31	Protein Kdm1a OS=Rattus norvegicus GN=Kdm1a PE=1 SV=3	0	255.726	34.3714	27	146	27	1	867	94.542	6.96	High	High	High	High	High	High	High	High	High	High			ENSRNOG00000022372		5	cell differentiation;cell organization and biogenesis;cell proliferation;metabolic process;regulation of biological process;response to stimulus	nucleus	catalytic activity;DNA binding;nucleotide binding;protein binding	Pf01593, Pf04433, Pf13450	1.705	1.153	1.407	0.384	0.261	0.163	0.208	0.228	0.134	150.5	256.7	173.5	211.8	57.8	39.3	24.5
FALSE	High	IsMasterProtein	Q62920	PDZ and LIM domain protein 5 OS=Rattus norvegicus GN=Pdlim5 PE=1 SV=2	0	255.374	51.4382	23	147	23	1	591	63.161	8.38	High	High	High	High	High	High	High	High	High	High		64353	ENSRNOG00000016419	Pdlim5	2	cell growth;regulation of biological process	cytoplasm;cytoskeleton;cytosol;membrane	metal ion binding;protein binding;structural molecule activity	Pf00412, Pf00595	1.471	0.959	1.185	0.591	0.456	0.18	0.282	0.39	0.166	149.7	220.2	143.6	177.3	88.5	68.3	27
FALSE	High	IsMasterProtein	G3V8Y8	Huntingtin interacting protein 1, isoform CRA_a OS=Rattus norvegicus GN=Hip1 PE=1 SV=1	0	255.22	38.4466	33	141	31	1	1030	114.932	5.41	High	High	High	High	High	High	High	High	High	High		192154	ENSRNOG00000001448	Hip1	12	cell death;cell organization and biogenesis;metabolic process;regulation of biological process;response to stimulus;transport	cytoplasm;Golgi	protein binding;structural molecule activity	Pf00038, Pf01417, Pf01608, Pf07651, Pf07888, Pf09730, Pf09731, Pf12128	1.706	0.963	1.09	0.518	0.327	0.183	0.243	0.266	0.14	155.4	265	149.6	169.3	80.5	50.8	28.5
FALSE	High	IsMasterProtein	A0A0G2K5P9	Propionyl-CoA carboxylase alpha chain, mitochondrial OS=Rattus norvegicus GN=Pcca PE=1 SV=1	0	255.181	43.0122	29	161	4	1	737	81.362	7.81	High	High	High	High	High	High	High	High	High	High			ENSRNOG00000057042		15		extracellular;mitochondrion	catalytic activity;metal ion binding;nucleotide binding;protein binding	Pf00289, Pf00364, Pf01071, Pf02222, Pf02258, Pf02785, Pf02786, Pf07478, Pf08442, Pf13533, Pf13535, Pf13549	0.915	0.58	0.684	0.915	0.524	0.305	0.477	0.573	0.246	160.8	147.1	93.3	110	147.2	84.3	49
FALSE	High	IsMasterProtein	Q99N27	Sorting nexin-1 OS=Rattus norvegicus GN=Snx1 PE=1 SV=1	0	255.002	47.318	30	163	29	1	522	59.008	5.22	High	High	High	High	High	High	High	High	High	High		84471	ENSRNOG00000017029	Snx1	8	cell organization and biogenesis;metabolic process;regulation of biological process;transport	cytoplasm;cytosol;endosome;Golgi;membrane	protein binding	Pf00787, Pf03700, Pf09325, Pf10456	1.326	0.707	0.885	0.854	0.329	0.234	0.462	0.433	0.232	154.8	205.2	109.5	136.9	132.2	50.8	36.2
FALSE	High	IsMasterProtein	P68101	Eukaryotic translation initiation factor 2 subunit 1 OS=Rattus norvegicus GN=Eif2s1 PE=1 SV=2	0	254.819	69.2063	26	174	26	1	315	36.085	5.08	High	High	High	High	High	High	High	High	High	High		54318	ENSRNOG00000009432	Eif2s1	6	cell communication;metabolic process;regulation of biological process;response to stimulus	cytoplasm;membrane;nucleus;ribosome	protein binding;RNA binding	Pf00575, Pf07541	1.758	1.077	1.239	0.466	0.237	0.112	0.243	0.255	0.127	153.5	269.9	165.3	190.3	71.5	36.4	17.2
FALSE	High	IsMasterProtein	Q5U2N2	Protein Usp14 OS=Rattus norvegicus GN=Usp14 PE=1 SV=1	0	254.122	51.5213	23	154	23	1	493	55.941	5.2	High	High	High	High	High	High	High	High	High	High		291796	ENSRNOG00000014981	Usp14	18	cell communication;metabolic process;regulation of biological process	cell surface;cytoplasm	catalytic activity;enzyme regulator activity;protein binding	Pf00443, Pf13423	1.51	0.856	0.928	0.692	0.254	0.168	0.326	0.304	0.145	161.7	244.1	138.5	150.1	111.9	41.1	27.2
FALSE	High	IsMasterProtein	Q06647	ATP synthase subunit O, mitochondrial OS=Rattus norvegicus GN=Atp5o PE=1 SV=1	0	254.056	71.831	18	189	18	1	213	23.383	10.02	High	High	High	High	High	High	High	High	High	High		192241	ENSRNOG00000001991	Atp5o	11	metabolic process;transport	membrane;mitochondrion;nucleus	catalytic activity;protein binding;transporter activity	Pf00213	0.684	0.387	0.563	1.078	0.565	0.708	0.768	0.496	0.383	150.8	103.2	58.3	85	162.6	85.2	106.7
FALSE	High	IsMasterProtein	D4ACK1	Protein Nup214 OS=Rattus norvegicus GN=Nup214 PE=1 SV=2	0	253.515	21.8436	28	126	28	1	1790	181.015	7.53	High	High	High	High	High	High	High	High	High	High			ENSRNOG00000023393		3	cell organization and biogenesis;regulation of biological process;transport		protein binding;transporter activity		1.579	0.855	1.056	0.6	0.316	0.189	0.32	0.342	0.2	154.9	244.5	132.4	163.6	92.9	49	29.3
FALSE	High	IsMasterProtein	P15791	Calcium/calmodulin-dependent protein kinase type II subunit delta OS=Rattus norvegicus GN=Camk2d PE=1 SV=1	0	253.267	53.8462	26	162	17	1	533	60.043	7.27	High	High	High	High	High	High	High	High	High	High	Phospho [S235; T240]	24246	ENSRNOG00000011589	Camk2d	2	cell growth;cell organization and biogenesis;cellular component movement;cellular homeostasis;metabolic process;regulation of biological process;response to stimulus;transport	cytoplasm;cytosol;endoplasmic reticulum;membrane;nucleus	catalytic activity;nucleotide binding;protein binding	Pf00069, Pf07714, Pf08332, Pf12680, Pf13474, Pf14534	0.602	0.4	0.48	1.197	0.318	0.323	0.821	0.533	0.316	167	100.5	66.7	80.2	199.9	53	53.9
FALSE	High	IsMasterProtein	A0JPM9	Eukaryotic translation initiation factor 3 subunit J OS=Rattus norvegicus GN=Eif3j PE=1 SV=1	0	253.014	67.9537	20	119	20	1	259	29.169	4.81	High	High	High	High	High	High	High	High	High	High		691947	ENSRNOG00000016459	Eif3j	3	cell organization and biogenesis;metabolic process;regulation of biological process	cytoplasm	RNA binding	Pf08597	1.605	0.973	1.17	0.569	0.231	0.133	0.325	0.268	0.13	156.2	250.6	152	182.7	88.9	36	20.8
FALSE	High	IsMasterProtein	M0RC54	Protein Bod1l1 OS=Rattus norvegicus GN=Bod1l1 PE=1 SV=2	0	252.985	16.5461	35	118	35	1	3040	328.377	5.33	High	High	High	High	High	High	High	High	High	High			ENSRNOG00000050437		14	metabolic process;response to stimulus			Pf05205	1.654	1.062	1.247	0.509	0.287	0.157	0.275	0.289	0.177	150.2	248.5	159.5	187.3	76.5	43.1	23.6
FALSE	High	IsMasterProtein	G3V644	NADH dehydrogenase (Ubiquinone) flavoprotein 3-like, isoform CRA_a OS=Rattus norvegicus GN=Ndufv3 PE=1 SV=1	0	252.416	64.8472	24	121	22	1	458	49.27	8.84	High	High	High	High	High	High	High	High	High	High		64539	ENSRNOG00000001182	Ndufv3	20	metabolic process	mitochondrion	RNA binding		0.95	0.617	0.764	0.964	0.383	0.305	0.613	0.545	0.235	156.9	149	96.8	119.8	151.2	60.1	47.8
FALSE	High	IsMasterProtein	O55096	Dipeptidyl peptidase 3 OS=Rattus norvegicus GN=Dpp3 PE=1 SV=2	0	252.383	46.748	27	123	27	1	738	82.987	5.22	High	High	High	High	High	High	High	High	High	High		114591	ENSRNOG00000031485	Dpp3	1	metabolic process	cytoplasm;membrane	catalytic activity;metal ion binding	Pf03571	1.443	0.904	1.042	0.741	0.332	0.234	0.407	0.362	0.197	150.1	216.6	135.7	156.4	111.3	49.8	35.1
FALSE	High	IsMasterProtein	P52555	Endoplasmic reticulum resident protein 29 OS=Rattus norvegicus GN=Erp29 PE=1 SV=2	0	252.306	70.3846	23	171	23	1	260	28.557	6.62	High	High	High	High	High	High	High	High	High	High		117030	ENSRNOG00000001348	Erp29	12	metabolic process;regulation of biological process;response to stimulus;transport	cell surface;endoplasmic reticulum;membrane;organelle lumen	protein binding	Pf07749, Pf07912	0.736	0.626	0.834	0.867	0.753	0.416	0.882	0.899	0.477	133.5	98.3	83.6	111.3	115.7	100.6	55.5
FALSE	High	IsMasterProtein	P97608	5-oxoprolinase OS=Rattus norvegicus GN=Oplah PE=1 SV=2	0	252.088	31.5217	31	155	31	1	1288	137.634	6.33	High	High	High	High	High	High	High	High	High	High		116684	ENSRNOG00000011781	Oplah	7			catalytic activity;nucleotide binding	Pf01968, Pf02538, Pf05378	0.933	0.61	0.728	1.301	0.534	0.29	0.704	0.721	0.312	140.2	130.7	85.5	102	182.4	74.9	40.6
FALSE	High	IsMasterProtein	A0A096MKE9	DNA ligase OS=Rattus norvegicus GN=Lig3 PE=1 SV=1	0	252.005	35.9281	30	151	30	1	1002	111.945	8.92	High	High	High	High	High	High	High	High	High	High		303369	ENSRNOG00000021815	Lig3	10	cell organization and biogenesis;metabolic process;regulation of biological process;response to stimulus	chromosome;mitochondrion;nucleus	catalytic activity;DNA binding;metal ion binding;nucleotide binding	Pf00533, Pf00645, Pf01068, Pf04675, Pf04679	1.773	1.029	1.254	0.393	0.265	0.141	0.181	0.207	0.119	157.2	278.7	161.8	197	61.8	41.6	22.2
FALSE	High	IsMasterProtein	Q5XIJ3	Isocitrate dehydrogenase [NAD] subunit, mitochondrial OS=Rattus norvegicus GN=Idh3g PE=1 SV=1	0	251.975	50.1272	16	209	1	1	393	42.823	9.01	High	High	High	High	High	High	High	High	High	High		25179	ENSRNOG00000055572	Idh3g	X	metabolic process;regulation of biological process	mitochondrion	catalytic activity;metal ion binding;nucleotide binding	Pf00180	0.884	0.6	0.702	0.919	0.436	0.312	0.492	0.432	0.209	167.1	147.7	100.3	117.3	153.5	72.8	52
FALSE	High	IsMasterProtein	Q6IN22	Cathepsin B OS=Rattus norvegicus GN=Ctsb PE=1 SV=1	0	251.555	53.6873	15	218	15	1	339	37.52	5.76	High	High	High	High	High	High	High	High	High	High		64529	ENSRNOG00000010331	Ctsb	15	cell differentiation;metabolic process;regulation of biological process;response to stimulus	cell surface;cytoplasm;extracellular;membrane;mitochondrion;vacuole	catalytic activity;protein binding	Pf00112, Pf08127	1.013	0.677	0.921	0.743	0.445	0.192	0.881	0.871	0.368	140.6	142.5	95.2	129.5	104.4	62.5	27
FALSE	High	IsMasterProtein	E9PSJ3	Kinesin-like protein OS=Rattus norvegicus GN=Kif4a PE=1 SV=1	0	251.5	32.169	30	127	29	1	1231	139.596	6.42	High	High	High	High	High	High	High	High	High	High		84393	ENSRNOG00000038035	Kif4a	X	cell organization and biogenesis;cellular component movement;metabolic process	membrane;nucleus	catalytic activity;metal ion binding;motor activity;nucleotide binding;protein binding	Pf00225, Pf01576, Pf05033, Pf06156, Pf12128	1.761	1.281	1.488	0.275	0.212	0.123	0.148	0.152	0.1	152.9	269.4	195.8	227.5	42.1	32.4	18.8
FALSE	High	IsMasterProtein	E9PT65	Protein Rdx OS=Rattus norvegicus GN=Rdx PE=1 SV=2	0	251.422	54.3739	34	182	25	1	583	68.443	5.74	High	High	High	High	High	High	High	High	High	High			ENSRNOG00000012237		8	cell organization and biogenesis;regulation of biological process;response to stimulus	cytoplasm;cytoskeleton;membrane	protein binding;RNA binding	Pf00373, Pf00769, Pf09379, Pf09380	1.647	1.009	1.2	0.534	0.289	0.145	0.233	0.254	0.139	155.1	255.3	156.5	186.1	82.8	44.7	22.4
FALSE	High	IsMasterProtein	A0A0G2K5L2	Protein LOC100911440 OS=Rattus norvegicus GN=LOC100911440 PE=1 SV=1	0	251.176	71.2074	17	120	14	1	323	34.64	9.09	High	High	High	High	High	High	High	High	High	High		100911440; 309111	ENSRNOG00000018450; ENSRNOG00000049944	LOC100911440; Slc25a22	1	metabolic process;transport	membrane;mitochondrion	structural molecule activity;transporter activity	Pf00153	0.393	0.303	0.325	1.258	0.324	0.52	0.758	0.332	0.365	179.3	70.5	54.3	58.3	225.5	58.1	93.2
FALSE	High	IsMasterProtein	D3ZNZ9	Histone H2B OS=Rattus norvegicus GN=Hist3h2ba PE=3 SV=1	0	251.172	68.254	14	1128	2	1	126	13.986	10.37	High	High	High	High	High	High	High	High	High	High	Phospho [S76; S79]	303175	ENSRNOG00000043419	Hist3h2ba	10	cell organization and biogenesis	chromosome;nucleus	DNA binding;protein binding	Pf00125, Pf00808	2.235	0.466	0.961	0.596	0.195	0.225	0.421	0.238	0.118	154.9	346.3	72.2	148.8	92.3	30.2	34.8
FALSE	High	IsMasterProtein	P43138	DNA-(apurinic or apyrimidinic site) lyase OS=Rattus norvegicus GN=Apex1 PE=1 SV=2	0	250.965	66.2461	19	124	19	1	317	35.516	7.91	High	High	High	High	High	High	High	High	High	High		79116	ENSRNOG00000009663	Apex1	15	cell organization and biogenesis;cellular homeostasis;metabolic process;regulation of biological process;response to stimulus	cytoplasm;endoplasmic reticulum;mitochondrion;nucleus	catalytic activity;DNA binding;metal ion binding;protein binding;RNA binding	Pf03372, Pf14529	1.85	0.993	1.166	0.562	0.246	0.13	0.291	0.304	0.144	149.6	276.8	148.4	174.3	84	36.9	19.4
FALSE	High	IsMasterProtein	O35244	Peroxiredoxin-6 OS=Rattus norvegicus GN=Prdx6 PE=1 SV=3	0	250.919	83.0357	17	180	17	1	224	24.803	5.94	High	High	High	High	High	High	High	High	High	High		94167	ENSRNOG00000002896	Prdx6	13	cell organization and biogenesis;cellular homeostasis;metabolic process;regulation of biological process;response to stimulus	cytoplasm;cytosol;membrane;mitochondrion;vacuole	antioxidant activity;catalytic activity;protein binding	Pf00578, Pf08534, Pf10417	1.143	0.801	1.164	0.73	0.585	0.34	0.355	0.416	0.231	147.9	169	118.4	172.1	108	86.5	50.2
FALSE	High	IsMasterProtein	Q3T1K5	F-actin-capping protein subunit alpha-2 OS=Rattus norvegicus GN=Capza2 PE=1 SV=1	0	250.835	77.2727	16	147	14	1	286	32.947	5.85	High	High	High	High	High	High	High	High	High	High		493810	ENSRNOG00000056207	Capza2	4	cell organization and biogenesis;regulation of biological process	cytoskeleton;membrane	protein binding	Pf01267	1.026	0.732	0.816	0.953	0.372	0.246	0.461	0.493	0.257	157.3	161.5	115.2	128.4	149.9	58.5	38.6
FALSE	High	IsMasterProtein	B5DFN2	Adenosylhomocysteinase 2 OS=Rattus norvegicus GN=Ahcyl1 PE=1 SV=2	0	250.808	53.4161	26	222	12	1	483	53.719	7.44	High	High	High	High	High	High	High	High	High	High		362013	ENSRNOG00000018569	Ahcyl1	2	metabolic process;regulation of biological process;response to stimulus;transport	cytoplasm;cytosol;endoplasmic reticulum;membrane	catalytic activity;nucleotide binding;RNA binding	Pf00670, Pf01262, Pf01488, Pf02254, Pf02826, Pf05221	0.886	0.723	0.893	0.763	0.918	0.298	0.354	0.648	0.247	148.6	131.7	107.4	132.7	113.4	136.4	44.3
FALSE	High	IsMasterProtein	B0BN63	LOC681996 protein OS=Rattus norvegicus GN=Ahsa1 PE=1 SV=1	0	250.635	71.0059	25	156	25	1	338	38.08	5.53	High	High	High	High	High	High	High	High	High	High		681996	ENSRNOG00000048981	Ahsa1; LOC681996	6	regulation of biological process;response to stimulus	cytoplasm	enzyme regulator activity;protein binding	Pf08327, Pf09229	1.375	1.057	1.19	0.71	0.382	0.291	0.358	0.328	0.198	145.2	199.6	153.4	172.8	103	55.5	42.2
FALSE	High	IsMasterProtein	Q4V8H5	Aspartyl aminopeptidase OS=Rattus norvegicus GN=Dnpep PE=1 SV=1	0	250.347	66.1053	22	159	22	1	475	52.522	7.25	High	High	High	High	High	High	High	High	High	High		301529	ENSRNOG00000019772	Dnpep	9	metabolic process	cytoplasm;nucleus	catalytic activity;metal ion binding	Pf02127	1.672	0.816	0.956	0.676	0.326	0.202	0.317	0.334	0.17	154.6	258.4	126.1	147.8	104.5	50.4	31.3
FALSE	High	IsMasterProtein	P63004	Platelet-activating factor acetylhydrolase IB subunit alpha OS=Rattus norvegicus GN=Pafah1b1 PE=1 SV=2	0	250.273	57.8049	28	173	27	1	410	46.64	7.37	High	High	High	High	High	High	High	High	High	High		83572	ENSRNOG00000002755	Pafah1b1	10	cell communication;cell differentiation;cell division;cell organization and biogenesis;cell proliferation;cellular component movement;development;metabolic process;regulation of biological process;response to stimulus;transport	chromosome;cytoplasm;cytoskeleton;cytosol;membrane;nucleus	catalytic activity;protein binding	Pf00400, Pf08513, Pf11715	1.458	0.671	0.75	0.634	0.261	0.201	0.357	0.29	0.155	173.1	252.3	116.2	129.8	109.8	45.2	34.8
FALSE	High	IsMasterProtein	G3V8L9	Polymerase I and transcript release factor OS=Rattus norvegicus GN=Ptrf PE=1 SV=1	0	249.537	48.4694	19	175	19	1	392	43.882	5.52	High	High	High	High	High	High	High	High	High	High	Phospho [S38; T40; S42]	287710	ENSRNOG00000019778	Ptrf	10	metabolic process;regulation of biological process	cytoplasm;cytosol;endoplasmic reticulum;membrane;mitochondrion;nucleus	protein binding;RNA binding	Pf15237	0.662	0.353	0.438	1.365	0.827	0.404	0.589	0.855	0.324	146.7	97.2	51.8	64.3	200.2	121.4	59.3
FALSE	High	IsMasterProtein	Q641Y2	NADH dehydrogenase [ubiquinone] iron-sulfur protein 2, mitochondrial OS=Rattus norvegicus GN=Ndufs2 PE=1 SV=1	0	249.475	60.0432	23	155	23	1	463	52.528	6.99	High	High	High	High	High	High	High	High	High	High		289218	ENSRNOG00000038372	Ndufs2	13	metabolic process;response to stimulus;transport	membrane;mitochondrion	catalytic activity;metal ion binding;nucleotide binding;protein binding	Pf00346	0.768	0.471	0.553	0.881	0.448	0.458	0.601	0.413	0.263	170.8	131.1	80.5	94.4	150.4	76.6	78.2
FALSE	High	IsMasterProtein	D4A944	Protein Snrnp40 OS=Rattus norvegicus GN=Snrnp40 PE=1 SV=3	0	249.399	66	18	112	18	1	400	43.766	8.56	High	High	High	High	High	High	High	High	High	High			ENSRNOG00000012219		5	metabolic process	cytoplasm;spliceosomal complex	protein binding;RNA binding	Pf00400	1.806	1.07	1.334	0.529	0.312	0.147	0.263	0.333	0.168	143.7	259.4	153.6	191.6	75.9	44.8	21.2
FALSE	High	IsMasterProtein	D3ZAS8	Protein Sart3 OS=Rattus norvegicus GN=Sart3 PE=1 SV=1	0	248.986	43.75	38	161	38	1	960	109.355	5.43	High	High	High	High	High	High	High	High	High	High		304582	ENSRNOG00000000702	Sart3	12	cell organization and biogenesis;cell proliferation;metabolic process;regulation of biological process	nucleus	nucleotide binding;protein binding;RNA binding	Pf00076, Pf13893, Pf14259	1.816	0.986	1.162	0.57	0.291	0.142	0.296	0.317	0.168	148.2	269.1	146.1	172.1	84.5	43.1	21.1
FALSE	High	IsMasterProtein	D4A817	Histone H2B OS=Rattus norvegicus GN=Hist2h2be PE=3 SV=3	0	248.94	57.1429	11	1457	0	1	126	13.955	10.32	Not Found	Not Found	Not Found	Not Found	Not Found	Not Found	Not Found	Not Found	Not Found	Not Found		295274	ENSRNOG00000045753	Hist2h2be	2	defense response;response to stimulus	chromosome;cytoplasm;nucleus	DNA binding;protein binding	Pf00125, Pf00808
FALSE	High	IsMasterProtein	Q62703	Reticulocalbin-2 OS=Rattus norvegicus GN=Rcn2 PE=1 SV=2	0	248.84	58.125	17	257	16	1	320	37.41	4.41	High	High	High	High	High	High	High	High	High	High		29218	ENSRNOG00000015780	Rcn2	8		endoplasmic reticulum;organelle lumen	metal ion binding	Pf13499	1.712	0.856	1.092	0.554	0.472	0.171	0.223	0.411	0.109	151.5	259.4	129.7	165.4	83.9	71.5	25.9
FALSE	High	IsMasterProtein	Q4G079	Protein Aimp1 OS=Rattus norvegicus GN=Aimp1 PE=1 SV=1	0	247.831	65.3968	18	124	18	1	315	34.552	8.29	High	High	High	High	High	High	High	High	High	High		114632	ENSRNOG00000011384	Aimp1	2	cell communication;cellular component movement;defense response;regulation of biological process;response to stimulus	cell surface;cytoplasm;membrane	protein binding;RNA binding	Pf01588	1.72	1.004	1.343	0.499	0.327	0.182	0.283	0.304	0.182	146.1	251.4	146.7	196.3	72.8	47.8	26.5
FALSE	High	IsMasterProtein	Q561S0	NADH dehydrogenase [ubiquinone] 1 alpha subcomplex subunit 10, mitochondrial OS=Rattus norvegicus GN=Ndufa10 PE=1 SV=1	0	247.798	67.3239	20	154	20	1	355	40.468	7.8	High	High	High	High	High	High	High	High	High	High		678759	ENSRNOG00000016470	Ndufa10	9	metabolic process;response to stimulus;transport	mitochondrion;organelle lumen	catalytic activity	Pf01712	0.678	0.417	0.502	1.121	0.37	0.398	0.661	0.421	0.277	171.1	116	71.4	85.9	191.8	63.2	68.1
FALSE	High	IsMasterProtein	Q9JHL4	Drebrin-like protein OS=Rattus norvegicus GN=Dbnl PE=1 SV=1	0	247.78	45.1835	16	149	16	1	436	48.583	4.92	High	High	High	High	High	High	High	High	High	High		83527	ENSRNOG00000012378	Dbnl	14	cell organization and biogenesis;regulation of biological process;response to stimulus;transport	cytoplasm;cytoskeleton;cytosol;endosome;Golgi;membrane	protein binding	Pf00018, Pf00241, Pf07653, Pf14604	1.163	0.732	0.914	0.918	0.385	0.221	0.573	0.553	0.242	149.2	173.5	109.3	136.4	136.9	57.5	33
FALSE	High	IsMasterProtein	D3ZZ99	Alpha-adducin OS=Rattus norvegicus GN=Add1 PE=1 SV=3	0	247.73	58.1121	25	146	2	1	678	74.739	6.46	High	High	High	High	High	High	High	High	High	High	Phospho [T11; S12; S420; S423; S427; T429; S431]	24170	ENSRNOG00000013039	Add1	14	cell differentiation;cell organization and biogenesis;cellular homeostasis;metabolic process;regulation of biological process;response to stimulus;transport	cytoskeleton;membrane;nucleus	protein binding;RNA binding;structural molecule activity	Pf00596	1.555	0.97	0.853	0.884	0.542	0.17	0.338	0.488	0.274	141.4	219.9	137.1	120.7	125	76.7	24
FALSE	High	IsMasterProtein	P67779	Prohibitin OS=Rattus norvegicus GN=Phb PE=1 SV=1	0	247.677	84.9265	21	208	21	1	272	29.802	5.76	High	High	High	High	High	High	High	High	High	High		25344	ENSRNOG00000046799	Phb	10	cell differentiation;cell organization and biogenesis;metabolic process;regulation of biological process;response to stimulus	cell surface;cytoplasm;endosome;membrane;mitochondrion;nucleus	DNA binding;protein binding	Pf01145	1.123	0.739	0.894	0.774	0.322	0.301	0.5	0.376	0.227	159.8	179.6	118.1	143	123.7	51.5	48.1
FALSE	High	IsMasterProtein	D4A914	5'-3' exoribonuclease 2 (Predicted), isoform CRA_a OS=Rattus norvegicus GN=Xrn2 PE=1 SV=3	0	247.516	35.0158	30	163	30	1	951	108.577	7.46	High	High	High	High	High	High	High	High	High	High		362229	ENSRNOG00000011785	Xrn2	3	cell differentiation;cell growth;metabolic process	membrane;nucleus	catalytic activity;DNA binding;RNA binding	Pf03159	1.81	1.021	1.248	0.475	0.234	0.131	0.232	0.249	0.134	153.1	277	156.2	191	72.7	35.8	20.1
FALSE	High	IsMasterProtein	A0A0G2QC21	Rho guanine nucleotide exchange factor 7 OS=Rattus norvegicus GN=Arhgef7 PE=1 SV=1	0	247.406	48.2599	31	161	28	1	862	97.105	6.74	High	High	High	High	High	High	High	High	High	High			ENSRNOG00000012934		16	cell differentiation;cell organization and biogenesis;regulation of biological process;response to stimulus	cytosol;membrane;vacuole	protein binding	Pf00018, Pf00169, Pf00307, Pf00621, Pf07653, Pf14604	1.631	0.825	1.031	0.608	0.303	0.186	0.309	0.321	0.173	156.6	255.3	129.2	161.5	95.2	47.4	29.1
FALSE	High	IsMasterProtein	P22734	Catechol O-methyltransferase OS=Rattus norvegicus GN=Comt PE=1 SV=2	0	247.217	68.9394	16	177	16	1	264	29.578	5.66	High	High	High	High	High	High	High	High	High	High	Phospho [S259; S260]	24267	ENSRNOG00000001889	Comt	11	cell communication;metabolic process;regulation of biological process;response to stimulus	cytoplasm;cytosol;membrane;mitochondrion	catalytic activity;metal ion binding	Pf01596, Pf12847, Pf13578, Pf13659	0.763	0.569	0.732	0.916	0.583	0.337	0.681	0.768	0.371	148.8	113.5	84.7	108.9	136.3	86.8	50.1
FALSE	High	IsMasterProtein	Q6AYD5	G1 to S phase transition 1 OS=Rattus norvegicus GN=Gspt1 PE=1 SV=1	0	247.068	47.1698	31	155	17	1	636	68.708	5.21	High	High	High	High	High	High	High	High	High	High		24420; 100911685	ENSRNOG00000046271	Gspt1; LOC100911685	10	cell organization and biogenesis;metabolic process	cytosol	catalytic activity;nucleotide binding;RNA binding	Pf00009, Pf03143, Pf03144, Pf07145	1.654	1.047	1.322	0.523	0.339	0.193	0.329	0.303	0.175	145.2	240.2	152	192	75.9	49.3	28
FALSE	High	IsMasterProtein	F1LPP8	Protein Chd3 OS=Rattus norvegicus GN=Chd3 PE=1 SV=3	0	246.942	18.8011	32	167	15	1	1835	207.076	6.61	High	High	High	High	High	High	High	High	High	High			ENSRNOG00000009722		10	cell organization and biogenesis;regulation of biological process	cytoplasm;cytoskeleton;nucleus	catalytic activity;DNA binding;metal ion binding;nucleotide binding;protein binding;RNA binding	Pf00176, Pf00271, Pf00385, Pf00628, Pf06461, Pf06465, Pf08073, Pf08074, Pf13831	1.61	1.495	1.034	0.42	0.353	0.163	0.222	0.264	0.176	148.5	239	222	153.4	62.3	52.4	24.2
FALSE	High	IsMasterProtein	P12839	Neurofilament medium polypeptide OS=Rattus norvegicus GN=Nefm PE=1 SV=4	0	246.87	36.1702	29	175	24	1	846	95.734	4.79	High	High	High	High	High	High	High	High	High	High	Phospho [S503; S767]	24588		Nefm	15	cell organization and biogenesis;cellular component movement;regulation of biological process;response to stimulus;transport	cytoskeleton	protein binding;structural molecule activity	Pf00038, Pf07888, Pf10186, Pf12128	0.472	0.293	0.296	0.727	0.515	0.243	0.515	0.293	0.276	215.9	101.9	63.2	64	156.9	111.3	52.5
FALSE	High	IsMasterProtein	P15650	Long-chain specific acyl-CoA dehydrogenase, mitochondrial OS=Rattus norvegicus GN=Acadl PE=1 SV=1	0	246.562	47.4419	21	156	21	1	430	47.842	7.74	High	High	High	High	High	High	High	High	High	High		25287	ENSRNOG00000012966	Acadl	9	cell organization and biogenesis;metabolic process;regulation of biological process	membrane;mitochondrion;organelle lumen	catalytic activity;nucleotide binding	Pf00441, Pf02770, Pf02771, Pf08028, Pf14749	1.281	0.856	1.059	0.701	0.498	0.267	0.393	0.481	0.209	148.3	190	126.9	157.1	104	73.8	39.6
[truncated: 6,470 more rows]
[truncated: 9 more columns]
